# Supplementary material for: Higher frequency of interstate over international transmission chains of SARS-CoV-2 virus at the Rio Grande do Sul - Brazil state borders
Source: Virus Res. 2024 Dec 17;351:199500. doi: 10.1016/j.virusres.2024.199500 (PMC11720880; doi:10.1016/j.virusres.2024.199500)
Supplement: Supplementary file 3 [file mmc3.xlsx]

## Sheet: Página1
source	codigo_gisaid	pango_linegage	variant_category	collection-date	city	latitude	longitude
Others studies	EPI_ISL_476177	A.5	Others	2020-03-14	Rio Grande Do Sul
Others studies	EPI_ISL_3048752	A.5	Others	2020-03-14	Serafina Correa	-28713	-51924
Others studies	EPI_ISL_11575064	AY.100	Delta (B.1.617.2 and AY.*)	2021-09-01	Rio Grande Do Sul
Others studies	EPI_ISL_6193601	AY.100	Delta (B.1.617.2 and AY.*)	2021-09-08	Rio Grande Do Sul
Others studies	EPI_ISL_6193565	AY.100	Delta (B.1.617.2 and AY.*)	2021-09-13	Rio Grande Do Sul
Others studies	EPI_ISL_6193528	AY.100	Delta (B.1.617.2 and AY.*)	2021-09-15	Rio Grande Do Sul
Others studies	EPI_ISL_6193623	AY.100	Delta (B.1.617.2 and AY.*)	2021-09-17	Rio Grande Do Sul
Others studies	EPI_ISL_6193629	AY.100	Delta (B.1.617.2 and AY.*)	2021-09-21	Rio Grande Do Sul
Others studies	EPI_ISL_6193653	AY.100	Delta (B.1.617.2 and AY.*)	2021-09-27	Rio Grande Do Sul
Others studies	EPI_ISL_6342717	AY.100	Delta (B.1.617.2 and AY.*)	2021-09-27	Rio Grande Do Sul
Others studies	EPI_ISL_6193688	AY.100	Delta (B.1.617.2 and AY.*)	2021-10-02	Rio Grande Do Sul
Others studies	EPI_ISL_6193502	AY.100	Delta (B.1.617.2 and AY.*)	2021-10-12	Rio Grande Do Sul
Others studies	EPI_ISL_6193498	AY.100	Delta (B.1.617.2 and AY.*)	2021-10-12	Rio Grande Do Sul
Others studies	EPI_ISL_6193584	AY.100	Delta (B.1.617.2 and AY.*)	2021-10-17	Rio Grande Do Sul
Others studies	EPI_ISL_6193586	AY.100	Delta (B.1.617.2 and AY.*)	2021-10-19	Rio Grande Do Sul
Others studies	EPI_ISL_6193725	AY.100	Delta (B.1.617.2 and AY.*)	2021-10-21	Rio Grande Do Sul
Others studies	EPI_ISL_6342719	AY.100	Delta (B.1.617.2 and AY.*)	2021-10-24	Rio Grande Do Sul
Others studies	EPI_ISL_6193683	AY.100	Delta (B.1.617.2 and AY.*)	2021-10-30	Rio Grande Do Sul
Others studies	EPI_ISL_3456061	AY.101	Delta (B.1.617.2 and AY.*)	2021-06-17	Rio Grande Do Sul
Others studies	EPI_ISL_3456062	AY.101	Delta (B.1.617.2 and AY.*)	2021-06-17	Rio Grande Do Sul
Others studies	EPI_ISL_3801833	AY.101	Delta (B.1.617.2 and AY.*)	2021-07-07	Esteio	-29851963	-51184065
Others studies	EPI_ISL_3801911	AY.101	Delta (B.1.617.2 and AY.*)	2021-07-07	Rio Grande Do Sul
Others studies	EPI_ISL_3801919	AY.101	Delta (B.1.617.2 and AY.*)	2021-07-08	Rio Grande Do Sul
Others studies	EPI_ISL_3801834	AY.101	Delta (B.1.617.2 and AY.*)	2021-07-08	Sapucaia Do Sul	-29827575	-51144975
Others studies	EPI_ISL_3801891	AY.101	Delta (B.1.617.2 and AY.*)	2021-07-14	Esteio	-29851963	-51184065
Others studies	EPI_ISL_3801892	AY.101	Delta (B.1.617.2 and AY.*)	2021-07-14	Sapucaia Do Sul	-29827575	-51144975
Others studies	EPI_ISL_4424355	AY.101	Delta (B.1.617.2 and AY.*)	2021-07-15	Rio Grande Do Sul
Others studies	EPI_ISL_3539908	AY.101	Delta (B.1.617.2 and AY.*)	2021-07-17	Passo Fundo	-28257564	-52409112
Others studies	EPI_ISL_3460250	AY.101	Delta (B.1.617.2 and AY.*)	2021-07-17	Rio Grande Do Sul
Others studies	EPI_ISL_3492507	AY.101	Delta (B.1.617.2 and AY.*)	2021-07-18	Rio Grande Do Sul
Others studies	EPI_ISL_3539910	AY.101	Delta (B.1.617.2 and AY.*)	2021-07-19	Caxias Do Sul	-29162905	-51179161
Others studies	EPI_ISL_3539917	AY.101	Delta (B.1.617.2 and AY.*)	2021-07-19	Passo Fundo	-28257564	-52409112
Others studies	EPI_ISL_3460252	AY.101	Delta (B.1.617.2 and AY.*)	2021-07-19	Rio Grande Do Sul
Others studies	EPI_ISL_3539924	AY.101	Delta (B.1.617.2 and AY.*)	2021-07-19	Sao Leopoldo	-29754494	-51149773
Others studies	EPI_ISL_4728749	AY.101	Delta (B.1.617.2 and AY.*)	2021-07-19	Triunfo	-29929129	-51707471
Others studies	EPI_ISL_3539923	AY.101	Delta (B.1.617.2 and AY.*)	2021-07-20	Canoas	-29912758	-51185681
Others studies	EPI_ISL_3539911	AY.101	Delta (B.1.617.2 and AY.*)	2021-07-20	Canoas	-29912758	-51185681
Others studies	EPI_ISL_3539913	AY.101	Delta (B.1.617.2 and AY.*)	2021-07-20	Capao Da Canoa	-29764242	-50028243
Others studies	EPI_ISL_4061384	AY.101	Delta (B.1.617.2 and AY.*)	2021-07-23	Bom Retiro Do Sul	-29607076	-51945593
Others studies	EPI_ISL_3461101	AY.101	Delta (B.1.617.2 and AY.*)	2021-07-23	Rio Grande Do Sul
Others studies	EPI_ISL_7000632	AY.101	Delta (B.1.617.2 and AY.*)	2021-07-28	Rio Grande Do Sul
Others studies	EPI_ISL_3461106	AY.101	Delta (B.1.617.2 and AY.*)	2021-07-29	Rio Grande Do Sul
Others studies	EPI_ISL_6997680	AY.101	Delta (B.1.617.2 and AY.*)	2021-07-29	Rio Grande Do Sul
Others studies	EPI_ISL_4271123	AY.101	Delta (B.1.617.2 and AY.*)	2021-07-30	Caxias Do Sul	-29162905	-51179161
Others studies	EPI_ISL_4271128	AY.101	Delta (B.1.617.2 and AY.*)	2021-07-30	Caxias Do Sul	-29162905	-51179161
Others studies	EPI_ISL_4271127	AY.101	Delta (B.1.617.2 and AY.*)	2021-07-30	Caxias Do Sul	-29162905	-51179161
Others studies	EPI_ISL_4271126	AY.101	Delta (B.1.617.2 and AY.*)	2021-07-30	Caxias Do Sul	-29162905	-51179161
Others studies	EPI_ISL_4271125	AY.101	Delta (B.1.617.2 and AY.*)	2021-07-30	Caxias Do Sul	-29162905	-51179161
Others studies	EPI_ISL_4271122	AY.101	Delta (B.1.617.2 and AY.*)	2021-07-30	Caxias Do Sul	-29162905	-51179161
Others studies	EPI_ISL_4271198	AY.101	Delta (B.1.617.2 and AY.*)	2021-07-30	Caxias Do Sul	-29162905	-51179161
Others studies	EPI_ISL_4271124	AY.101	Delta (B.1.617.2 and AY.*)	2021-07-30	Caxias Do Sul	-29162905	-51179161
Others studies	EPI_ISL_3756569	AY.101	Delta (B.1.617.2 and AY.*)	2021-07-30	Rio Grande Do Sul
Others studies	EPI_ISL_3756580	AY.101	Delta (B.1.617.2 and AY.*)	2021-07-31	Rio Grande Do Sul
Others studies	EPI_ISL_3461109	AY.101	Delta (B.1.617.2 and AY.*)	2021-08-01	Rio Grande Do Sul
Others studies	EPI_ISL_3756570	AY.101	Delta (B.1.617.2 and AY.*)	2021-08-01	Rio Grande Do Sul
Others studies	EPI_ISL_6997620	AY.101	Delta (B.1.617.2 and AY.*)	2021-08-02	Rio Grande Do Sul
Others studies	EPI_ISL_4271131	AY.101	Delta (B.1.617.2 and AY.*)	2021-08-05	Passo Fundo	-28257564	-52409112
Others studies	EPI_ISL_4061378	AY.101	Delta (B.1.617.2 and AY.*)	2021-08-06	Caxias Do Sul	-29162905	-51179161
Others studies	EPI_ISL_4271213	AY.101	Delta (B.1.617.2 and AY.*)	2021-08-08	Tapes	-30668308	-51399
Others studies	EPI_ISL_4271186	AY.101	Delta (B.1.617.2 and AY.*)	2021-08-09	Alvorada	-30000	-51080857
Others studies	EPI_ISL_4271228	AY.101	Delta (B.1.617.2 and AY.*)	2021-08-09	Caxias Do Sul	-29162905	-51179161
Others studies	EPI_ISL_4271221	AY.101	Delta (B.1.617.2 and AY.*)	2021-08-09	Caxias Do Sul	-29162905	-51179161
Others studies	EPI_ISL_4271201	AY.101	Delta (B.1.617.2 and AY.*)	2021-08-09	Caxias Do Sul	-29162905	-51179161
Others studies	EPI_ISL_3806778	AY.101	Delta (B.1.617.2 and AY.*)	2021-08-11	Rio Grande Do Sul
Others studies	EPI_ISL_3806779	AY.101	Delta (B.1.617.2 and AY.*)	2021-08-11	Rio Grande Do Sul
Others studies	EPI_ISL_3806773	AY.101	Delta (B.1.617.2 and AY.*)	2021-08-11	Rio Grande Do Sul
Others studies	EPI_ISL_3806776	AY.101	Delta (B.1.617.2 and AY.*)	2021-08-11	Rio Grande Do Sul
Others studies	EPI_ISL_3756581	AY.101	Delta (B.1.617.2 and AY.*)	2021-08-12	Rio Grande Do Sul
Others studies	EPI_ISL_3806771	AY.101	Delta (B.1.617.2 and AY.*)	2021-08-12	Rio Grande Do Sul
Others studies	EPI_ISL_3806772	AY.101	Delta (B.1.617.2 and AY.*)	2021-08-12	Rio Grande Do Sul
Others studies	EPI_ISL_3756579	AY.101	Delta (B.1.617.2 and AY.*)	2021-08-13	Rio Grande Do Sul
Others studies	EPI_ISL_3806770	AY.101	Delta (B.1.617.2 and AY.*)	2021-08-13	Rio Grande Do Sul
Others studies	EPI_ISL_6940615	AY.101	Delta (B.1.617.2 and AY.*)	2021-08-18	Dois Irmaos	-29583	-51089776
Others studies	EPI_ISL_6940627	AY.101	Delta (B.1.617.2 and AY.*)	2021-08-18	Garibaldi	-29258979	-51535179
Others studies	EPI_ISL_6940629	AY.101	Delta (B.1.617.2 and AY.*)	2021-08-18	Garibaldi	-29258979	-51535179
Others studies	EPI_ISL_6940606	AY.101	Delta (B.1.617.2 and AY.*)	2021-08-19	Caxias Do Sul	-29162905	-51179161
Others studies	EPI_ISL_4554484	AY.101	Delta (B.1.617.2 and AY.*)	2021-08-21	Rio Grande Do Sul
Others studies	EPI_ISL_6940607	AY.101	Delta (B.1.617.2 and AY.*)	2021-08-22	Caxias Do Sul	-29162905	-51179161
Others studies	EPI_ISL_6940596	AY.101	Delta (B.1.617.2 and AY.*)	2021-08-23	Canoas	-29912758	-51185681
Others studies	EPI_ISL_6940636	AY.101	Delta (B.1.617.2 and AY.*)	2021-08-24	Nonoai	-27355	-52766
Others studies	EPI_ISL_4629155	AY.101	Delta (B.1.617.2 and AY.*)	2021-08-24	Rio Grande Do Sul
Others studies	EPI_ISL_4629144	AY.101	Delta (B.1.617.2 and AY.*)	2021-08-24	Rio Grande Do Sul
Others studies	EPI_ISL_6940585	AY.101	Delta (B.1.617.2 and AY.*)	2021-08-25	Alvorada	-30000	-51080857
Others studies	EPI_ISL_4629154	AY.101	Delta (B.1.617.2 and AY.*)	2021-08-25	Rio Grande Do Sul
Others studies	EPI_ISL_6940675	AY.101	Delta (B.1.617.2 and AY.*)	2021-08-25	Sapucaia Do Sul	-29827575	-51144975
Others studies	EPI_ISL_6940598	AY.101	Delta (B.1.617.2 and AY.*)	2021-08-26	Canoas	-29912758	-51185681
Others studies	EPI_ISL_6940623	AY.101	Delta (B.1.617.2 and AY.*)	2021-08-26	Estancia Velha	-29653	-51184339
Others studies	EPI_ISL_4554498	AY.101	Delta (B.1.617.2 and AY.*)	2021-08-26	Rio Grande Do Sul
Others studies	EPI_ISL_6940670	AY.101	Delta (B.1.617.2 and AY.*)	2021-08-26	Sao Marcos	-28967659	-51069559
Others studies	EPI_ISL_4630039	AY.101	Delta (B.1.617.2 and AY.*)	2021-08-28	Rio Grande Do Sul
Others studies	EPI_ISL_6940609	AY.101	Delta (B.1.617.2 and AY.*)	2021-08-30	Caxias Do Sul	-29162905	-51179161
Others studies	EPI_ISL_6940608	AY.101	Delta (B.1.617.2 and AY.*)	2021-08-30	Caxias Do Sul	-29162905	-51179161
Others studies	EPI_ISL_6940605	AY.101	Delta (B.1.617.2 and AY.*)	2021-08-30	Caxias Do Sul	-29162905	-51179161
Others studies	EPI_ISL_6940604	AY.101	Delta (B.1.617.2 and AY.*)	2021-08-30	Caxias Do Sul	-29162905	-51179161
Others studies	EPI_ISL_6940633	AY.101	Delta (B.1.617.2 and AY.*)	2021-08-30	Gramado	-29373351	-50876164
Others studies	EPI_ISL_6940616	AY.101	Delta (B.1.617.2 and AY.*)	2021-09-01	Dois Irmaos	-29583	-51089776
Others studies	EPI_ISL_4629163	AY.101	Delta (B.1.617.2 and AY.*)	2021-09-01	Rio Grande Do Sul
Others studies	EPI_ISL_6940642	AY.101	Delta (B.1.617.2 and AY.*)	2021-09-06	Novo Hamburgo	-29687548	-51132828
Others studies	EPI_ISL_8013253	AY.101	Delta (B.1.617.2 and AY.*)	2021-09-16	Dois Irmaos	-29583	-51089776
Others studies	EPI_ISL_7455328	AY.101	Delta (B.1.617.2 and AY.*)	2021-09-16	Passo Do Sobrado	-29748041	-52274758
Others studies	EPI_ISL_7455329	AY.101	Delta (B.1.617.2 and AY.*)	2021-09-17	Dois Irmaos	-29583	-51089776
Others studies	EPI_ISL_8013236	AY.101	Delta (B.1.617.2 and AY.*)	2021-09-21	Sao Borja	-28657828	-56003603
Others studies	EPI_ISL_8013208	AY.101	Delta (B.1.617.2 and AY.*)	2021-09-22	Novo Hamburgo	-29687548	-51132828
Others studies	EPI_ISL_8013235	AY.101	Delta (B.1.617.2 and AY.*)	2021-09-23	Sapiranga	-29634885	-51006446
Others studies	EPI_ISL_8013258	AY.101	Delta (B.1.617.2 and AY.*)	2021-09-24	Cachoeirinha	-29947222	-51101606
Others studies	EPI_ISL_8013240	AY.101	Delta (B.1.617.2 and AY.*)	2021-09-26	Sapiranga	-29634885	-51006446
Others studies	EPI_ISL_8013242	AY.101	Delta (B.1.617.2 and AY.*)	2021-09-27	Nonoai	-27355	-52766
Others studies	EPI_ISL_8013261	AY.101	Delta (B.1.617.2 and AY.*)	2021-09-29	Estrela	-29500207	-51949508
Others studies	EPI_ISL_8013223	AY.101	Delta (B.1.617.2 and AY.*)	2021-09-30	Tres Cachoeiras	-29452	-49921
Others studies	EPI_ISL_7379453	AY.101	Delta (B.1.617.2 and AY.*)	2021-09-30	Venancio Aires	-29614306	-52193159
Others studies	EPI_ISL_7379452	AY.101	Delta (B.1.617.2 and AY.*)	2021-09-30	Venancio Aires	-29614306	-52193159
Others studies	EPI_ISL_6193692	AY.101	Delta (B.1.617.2 and AY.*)	2021-10-03	Rio Grande Do Sul
Others studies	EPI_ISL_7379456	AY.101	Delta (B.1.617.2 and AY.*)	2021-10-05	Passo Fundo	-28257564	-52409112
Others studies	EPI_ISL_7379455	AY.101	Delta (B.1.617.2 and AY.*)	2021-10-05	Sapucaia Do Sul	-29827575	-51144975
Others studies	EPI_ISL_8004503	AY.101	Delta (B.1.617.2 and AY.*)	2021-10-05	Taquari	-29794	-51865346
Others studies	EPI_ISL_8004585	AY.101	Delta (B.1.617.2 and AY.*)	2021-10-06	Cachoeirinha	-29947222	-51101606
Others studies	EPI_ISL_8004557	AY.101	Delta (B.1.617.2 and AY.*)	2021-10-07	Farroupilha	-29222689	-51341853
Others studies	EPI_ISL_8004505	AY.101	Delta (B.1.617.2 and AY.*)	2021-10-10	Taquari	-29794	-51865346
Others studies	EPI_ISL_8004542	AY.101	Delta (B.1.617.2 and AY.*)	2021-10-14	Passo Fundo	-28257564	-52409112
Others studies	EPI_ISL_7364411	AY.101	Delta (B.1.617.2 and AY.*)	2021-10-15	Rio Grande Do Sul
Others studies	EPI_ISL_6193509	AY.101	Delta (B.1.617.2 and AY.*)	2021-10-16	Rio Grande Do Sul
Others studies	EPI_ISL_8004565	AY.101	Delta (B.1.617.2 and AY.*)	2021-10-18	Erechim	-27636	-52269
Others studies	EPI_ISL_8004513	AY.101	Delta (B.1.617.2 and AY.*)	2021-10-19	Sapiranga	-29634885	-51006446
Others studies	EPI_ISL_8004576	AY.101	Delta (B.1.617.2 and AY.*)	2021-10-20	Caxias Do Sul	-29162905	-51179161
Others studies	EPI_ISL_8004577	AY.101	Delta (B.1.617.2 and AY.*)	2021-10-20	Caxias Do Sul	-29162905	-51179161
Others studies	EPI_ISL_8004563	AY.101	Delta (B.1.617.2 and AY.*)	2021-10-21	Estancia Velha	-29653	-51184339
Others studies	EPI_ISL_8004560	AY.101	Delta (B.1.617.2 and AY.*)	2021-10-21	Esteio	-29851963	-51184065
Others studies	EPI_ISL_8004515	AY.101	Delta (B.1.617.2 and AY.*)	2021-10-21	Sao Leopoldo	-29754494	-51149773
Others studies	EPI_ISL_8004506	AY.101	Delta (B.1.617.2 and AY.*)	2021-10-21	Sapucaia Do Sul	-29827575	-51144975
Others studies	EPI_ISL_7898402	AY.101	Delta (B.1.617.2 and AY.*)	2021-11-05	Rio Grande Do Sul
Others studies	EPI_ISL_7898413	AY.101	Delta (B.1.617.2 and AY.*)	2021-11-08	Rio Grande Do Sul
Others studies	EPI_ISL_7898432	AY.101	Delta (B.1.617.2 and AY.*)	2021-11-09	Rio Grande Do Sul
Others studies	EPI_ISL_7898436	AY.101	Delta (B.1.617.2 and AY.*)	2021-11-10	Rio Grande Do Sul
Others studies	EPI_ISL_16033846	AY.101	Delta (B.1.617.2 and AY.*)	2021-11-16	Rio Grande Do Sul
Others studies	EPI_ISL_7898460	AY.101	Delta (B.1.617.2 and AY.*)	2021-11-16	Rio Grande Do Sul
Others studies	EPI_ISL_7898410	AY.101	Delta (B.1.617.2 and AY.*)	2021-11-16	Rio Grande Do Sul
Others studies	EPI_ISL_7898455	AY.101	Delta (B.1.617.2 and AY.*)	2021-11-18	Rio Grande Do Sul
Others studies	EPI_ISL_7898459	AY.101	Delta (B.1.617.2 and AY.*)	2021-11-20	Rio Grande Do Sul
Others studies	EPI_ISL_7898437	AY.101	Delta (B.1.617.2 and AY.*)	2021-11-20	Rio Grande Do Sul
Others studies	EPI_ISL_7898403	AY.101	Delta (B.1.617.2 and AY.*)	2021-11-21	Rio Grande Do Sul
Others studies	EPI_ISL_7898461	AY.101	Delta (B.1.617.2 and AY.*)	2021-11-22	Rio Grande Do Sul
Others studies	EPI_ISL_7898404	AY.101	Delta (B.1.617.2 and AY.*)	2021-11-23	Rio Grande Do Sul
Others studies	EPI_ISL_7898421	AY.101	Delta (B.1.617.2 and AY.*)	2021-12-06	Rio Grande Do Sul
Others studies	EPI_ISL_7898429	AY.101	Delta (B.1.617.2 and AY.*)	2021-12-06	Rio Grande Do Sul
Others studies	EPI_ISL_7898417	AY.101	Delta (B.1.617.2 and AY.*)	2021-12-06	Rio Grande Do Sul
Others studies	EPI_ISL_9433180	AY.101	Delta (B.1.617.2 and AY.*)	2021-12-08	Rio Grande Do Sul
Others studies	EPI_ISL_9571616	AY.101	Delta (B.1.617.2 and AY.*)	2021-12-29	Rio Pardo	-29988	-52371
Others studies	EPI_ISL_9919626	AY.101	Delta (B.1.617.2 and AY.*)	2022-01-03	Venancio Aires	-29614306	-52193159
Others studies	EPI_ISL_9469878	AY.101	Delta (B.1.617.2 and AY.*)	2022-01-17	Rio Grande Do Sul
Others studies	EPI_ISL_8013213	AY.103	Delta (B.1.617.2 and AY.*)	2021-09-27	Esteio	-29851963	-51184065
Others studies	EPI_ISL_16033927	AY.3	Delta (B.1.617.2 and AY.*)	2021-11-17	Rio Grande Do Sul
Others studies	EPI_ISL_7898424	AY.34.1	Delta (B.1.617.2 and AY.*)	2021-11-05	Rio Grande Do Sul
Others studies	EPI_ISL_11575080	AY.34.1	Delta (B.1.617.2 and AY.*)	2021-12-01	Rio Grande Do Sul
Others studies	EPI_ISL_6940674	AY.4	Delta (B.1.617.2 and AY.*)	2021-08-18	Sapucaia Do Sul	-29827575	-51144975
Others studies	EPI_ISL_4061385	AY.43	Delta (B.1.617.2 and AY.*)	2021-07-24	Canela	-29355993	-50811921
Others studies	EPI_ISL_13884554	AY.43	Delta (B.1.617.2 and AY.*)	2021-10-18	Rio Grande Do Sul
Others studies	EPI_ISL_7898396	AY.43	Delta (B.1.617.2 and AY.*)	2021-10-29	Rio Grande Do Sul
Others studies	EPI_ISL_7898471	AY.43	Delta (B.1.617.2 and AY.*)	2021-11-12	Rio Grande Do Sul
Others studies	EPI_ISL_7898469	AY.43	Delta (B.1.617.2 and AY.*)	2021-11-28	Rio Grande Do Sul
Others studies	EPI_ISL_10864359	AY.43	Delta (B.1.617.2 and AY.*)	2021-12-06	Rio Grande Do Sul
Others studies	EPI_ISL_9433186	AY.43	Delta (B.1.617.2 and AY.*)	2021-12-13	Rio Grande Do Sul
Others studies	EPI_ISL_9433194	AY.43	Delta (B.1.617.2 and AY.*)	2021-12-21	Rio Grande Do Sul
Others studies	EPI_ISL_8004512	AY.43.1	Delta (B.1.617.2 and AY.*)	2021-10-08	Sapucaia Do Sul	-29827575	-51144975
Others studies	EPI_ISL_8013214	AY.43.2	Delta (B.1.617.2 and AY.*)	2021-09-23	Sapiranga	-29634885	-51006446
Others studies	EPI_ISL_9433215	AY.43.2	Delta (B.1.617.2 and AY.*)	2022-01-07	Rio Grande Do Sul
Others studies	EPI_ISL_3801910	AY.46.3	Delta (B.1.617.2 and AY.*)	2021-07-06	Rio Grande Do Sul
Others studies	EPI_ISL_3801909	AY.46.3	Delta (B.1.617.2 and AY.*)	2021-07-06	Rio Grande Do Sul
Others studies	EPI_ISL_4271252	AY.46.3	Delta (B.1.617.2 and AY.*)	2021-08-03	Canoas	-29912758	-51185681
Others studies	EPI_ISL_3801918	AY.9.2	Delta (B.1.617.2 and AY.*)	2021-07-19	Rio Grande Do Sul
Others studies	EPI_ISL_6193513	AY.99	Delta (B.1.617.2 and AY.*)	2021-10-17	Rio Grande Do Sul
Others studies	EPI_ISL_11575076	AY.99	Delta (B.1.617.2 and AY.*)	2021-11-01	Rio Grande Do Sul
Others studies	EPI_ISL_3460248	AY.99.2	Delta (B.1.617.2 and AY.*)	2021-06-28	Rio Grande Do Sul
Others studies	EPI_ISL_3014408	AY.99.2	Delta (B.1.617.2 and AY.*)	2021-06-29	Nova Bassano	-28706	-51689
Others studies	EPI_ISL_3801934	AY.99.2	Delta (B.1.617.2 and AY.*)	2021-07-04	Porto Alegre	-30031771	-51206533
Others studies	EPI_ISL_3801889	AY.99.2	Delta (B.1.617.2 and AY.*)	2021-07-06	Canela	-29355993	-50811921
Others studies	EPI_ISL_3801811	AY.99.2	Delta (B.1.617.2 and AY.*)	2021-07-08	Canoas	-29912758	-51185681
Others studies	EPI_ISL_3801836	AY.99.2	Delta (B.1.617.2 and AY.*)	2021-07-10	Gramado	-29373351	-50876164
Others studies	EPI_ISL_3801835	AY.99.2	Delta (B.1.617.2 and AY.*)	2021-07-10	Gramado	-29373351	-50876164
Others studies	EPI_ISL_3801890	AY.99.2	Delta (B.1.617.2 and AY.*)	2021-07-13	Alvorada	-30000	-51080857
Others studies	EPI_ISL_3801893	AY.99.2	Delta (B.1.617.2 and AY.*)	2021-07-13	Vacaria	-28507868	-50941791
Others studies	EPI_ISL_3539909	AY.99.2	Delta (B.1.617.2 and AY.*)	2021-07-16	Alvorada	-30000	-51080857
Others studies	EPI_ISL_3492504	AY.99.2	Delta (B.1.617.2 and AY.*)	2021-07-18	Rio Grande Do Sul
Others studies	EPI_ISL_3539916	AY.99.2	Delta (B.1.617.2 and AY.*)	2021-07-20	Novo Hamburgo	-29687548	-51132828
Others studies	EPI_ISL_3539915	AY.99.2	Delta (B.1.617.2 and AY.*)	2021-07-20	Porto Alegre	-30031771	-51206533
Others studies	EPI_ISL_3539914	AY.99.2	Delta (B.1.617.2 and AY.*)	2021-07-20	Sapucaia Do Sul	-29827575	-51144975
Others studies	EPI_ISL_3539918	AY.99.2	Delta (B.1.617.2 and AY.*)	2021-07-22	Canoas	-29912758	-51185681
Others studies	EPI_ISL_4629137	AY.99.2	Delta (B.1.617.2 and AY.*)	2021-07-22	Rio Grande Do Sul
Others studies	EPI_ISL_4061387	AY.99.2	Delta (B.1.617.2 and AY.*)	2021-07-23	Esteio	-29851963	-51184065
Others studies	EPI_ISL_4061386	AY.99.2	Delta (B.1.617.2 and AY.*)	2021-07-24	Alvorada	-30000	-51080857
Others studies	EPI_ISL_4061383	AY.99.2	Delta (B.1.617.2 and AY.*)	2021-07-24	Cidreira	-30160386	-50233747
Others studies	EPI_ISL_4061376	AY.99.2	Delta (B.1.617.2 and AY.*)	2021-07-26	Alvorada	-30000	-51080857
Others studies	EPI_ISL_4061377	AY.99.2	Delta (B.1.617.2 and AY.*)	2021-07-26	Cachoeirinha	-29947222	-51101606
Others studies	EPI_ISL_4061379	AY.99.2	Delta (B.1.617.2 and AY.*)	2021-07-26	Viamao	-30081899	-51019435
Others studies	EPI_ISL_4061380	AY.99.2	Delta (B.1.617.2 and AY.*)	2021-07-27	Esteio	-29851963	-51184065
Others studies	EPI_ISL_4061381	AY.99.2	Delta (B.1.617.2 and AY.*)	2021-07-27	Guaiba	-30114	-51328
Others studies	EPI_ISL_3492496	AY.99.2	Delta (B.1.617.2 and AY.*)	2021-07-27	Rio Grande Do Sul
Others studies	EPI_ISL_4629162	AY.99.2	Delta (B.1.617.2 and AY.*)	2021-07-27	Rio Grande Do Sul
Others studies	EPI_ISL_4061388	AY.99.2	Delta (B.1.617.2 and AY.*)	2021-07-28	Parai	-28610	-51794
Others studies	EPI_ISL_4061382	AY.99.2	Delta (B.1.617.2 and AY.*)	2021-07-28	Porto Alegre	-30031771	-51206533
Others studies	EPI_ISL_7000877	AY.99.2	Delta (B.1.617.2 and AY.*)	2021-07-28	Rio Grande Do Sul
Others studies	EPI_ISL_4061389	AY.99.2	Delta (B.1.617.2 and AY.*)	2021-07-28	Santo Angelo	-28300128	-54266781
Others studies	EPI_ISL_6997204	AY.99.2	Delta (B.1.617.2 and AY.*)	2021-07-29	Rio Grande Do Sul
Others studies	EPI_ISL_6997655	AY.99.2	Delta (B.1.617.2 and AY.*)	2021-07-29	Rio Grande Do Sul
Others studies	EPI_ISL_6997648	AY.99.2	Delta (B.1.617.2 and AY.*)	2021-07-29	Rio Grande Do Sul
Others studies	EPI_ISL_6997671	AY.99.2	Delta (B.1.617.2 and AY.*)	2021-07-29	Rio Grande Do Sul
Others studies	EPI_ISL_6997664	AY.99.2	Delta (B.1.617.2 and AY.*)	2021-07-29	Rio Grande Do Sul
Others studies	EPI_ISL_7000818	AY.99.2	Delta (B.1.617.2 and AY.*)	2021-07-29	Rio Grande Do Sul
Others studies	EPI_ISL_3756582	AY.99.2	Delta (B.1.617.2 and AY.*)	2021-07-29	Rio Grande Do Sul
Others studies	EPI_ISL_4061390	AY.99.2	Delta (B.1.617.2 and AY.*)	2021-07-30	Alvorada	-30000	-51080857
Others studies	EPI_ISL_4271216	AY.99.2	Delta (B.1.617.2 and AY.*)	2021-07-30	Cachoeirinha	-29947222	-51101606
Others studies	EPI_ISL_3492492	AY.99.2	Delta (B.1.617.2 and AY.*)	2021-07-30	Rio Grande Do Sul
Others studies	EPI_ISL_3492483	AY.99.2	Delta (B.1.617.2 and AY.*)	2021-07-30	Rio Grande Do Sul
Others studies	EPI_ISL_4271235	AY.99.2	Delta (B.1.617.2 and AY.*)	2021-07-31	Gravatai	-29935	-51016
Others studies	EPI_ISL_4271194	AY.99.2	Delta (B.1.617.2 and AY.*)	2021-07-31	Sapucaia Do Sul	-29827575	-51144975
Others studies	EPI_ISL_11575056	AY.99.2	Delta (B.1.617.2 and AY.*)	2021-08-01	Rio Grande Do Sul
Others studies	EPI_ISL_11575057	AY.99.2	Delta (B.1.617.2 and AY.*)	2021-08-01	Rio Grande Do Sul
Others studies	EPI_ISL_11575054	AY.99.2	Delta (B.1.617.2 and AY.*)	2021-08-01	Rio Grande Do Sul
Others studies	EPI_ISL_4271251	AY.99.2	Delta (B.1.617.2 and AY.*)	2021-08-02	Alvorada	-30000	-51080857
Others studies	EPI_ISL_4271116	AY.99.2	Delta (B.1.617.2 and AY.*)	2021-08-02	Alvorada	-30000	-51080857
Others studies	EPI_ISL_4271130	AY.99.2	Delta (B.1.617.2 and AY.*)	2021-08-02	Guaiba	-30114	-51328
Others studies	EPI_ISL_4271206	AY.99.2	Delta (B.1.617.2 and AY.*)	2021-08-02	Novo Hamburgo	-29687548	-51132828
Others studies	EPI_ISL_4271211	AY.99.2	Delta (B.1.617.2 and AY.*)	2021-08-02	Porto Alegre	-30031771	-51206533
Others studies	EPI_ISL_4271132	AY.99.2	Delta (B.1.617.2 and AY.*)	2021-08-02	Porto Alegre	-30031771	-51206533
Others studies	EPI_ISL_3492498	AY.99.2	Delta (B.1.617.2 and AY.*)	2021-08-02	Rio Grande Do Sul
Others studies	EPI_ISL_6997645	AY.99.2	Delta (B.1.617.2 and AY.*)	2021-08-02	Rio Grande Do Sul
Others studies	EPI_ISL_4271137	AY.99.2	Delta (B.1.617.2 and AY.*)	2021-08-02	Viamao	-30081899	-51019435
Others studies	EPI_ISL_4271118	AY.99.2	Delta (B.1.617.2 and AY.*)	2021-08-04	Alvorada	-30000	-51080857
Others studies	EPI_ISL_4271253	AY.99.2	Delta (B.1.617.2 and AY.*)	2021-08-04	Alvorada	-30000	-51080857
Others studies	EPI_ISL_4271117	AY.99.2	Delta (B.1.617.2 and AY.*)	2021-08-04	Alvorada	-30000	-51080857
Others studies	EPI_ISL_4271248	AY.99.2	Delta (B.1.617.2 and AY.*)	2021-08-04	Canoas	-29912758	-51185681
Others studies	EPI_ISL_4271242	AY.99.2	Delta (B.1.617.2 and AY.*)	2021-08-04	Eldorado Do Sul	-30084676	-51618702
Others studies	EPI_ISL_4271214	AY.99.2	Delta (B.1.617.2 and AY.*)	2021-08-04	Viamao	-30081899	-51019435
Others studies	EPI_ISL_4271202	AY.99.2	Delta (B.1.617.2 and AY.*)	2021-08-05	Porto Alegre	-30031771	-51206533
Others studies	EPI_ISL_4271197	AY.99.2	Delta (B.1.617.2 and AY.*)	2021-08-05	Porto Alegre	-30031771	-51206533
Others studies	EPI_ISL_4271203	AY.99.2	Delta (B.1.617.2 and AY.*)	2021-08-05	Viamao	-30081899	-51019435
Others studies	EPI_ISL_4271115	AY.99.2	Delta (B.1.617.2 and AY.*)	2021-08-06	Alegrete	-29790166	-55794862
Others studies	EPI_ISL_4271119	AY.99.2	Delta (B.1.617.2 and AY.*)	2021-08-06	Alvorada	-30000	-51080857
Others studies	EPI_ISL_4271121	AY.99.2	Delta (B.1.617.2 and AY.*)	2021-08-06	Cachoeirinha	-29947222	-51101606
Others studies	EPI_ISL_4271245	AY.99.2	Delta (B.1.617.2 and AY.*)	2021-08-06	Cidreira	-30160386	-50233747
Others studies	EPI_ISL_4271225	AY.99.2	Delta (B.1.617.2 and AY.*)	2021-08-06	Eldorado Do Sul	-30084676	-51618702
Others studies	EPI_ISL_4271254	AY.99.2	Delta (B.1.617.2 and AY.*)	2021-08-06	Porto Alegre	-30031771	-51206533
Others studies	EPI_ISL_4271133	AY.99.2	Delta (B.1.617.2 and AY.*)	2021-08-06	Porto Alegre	-30031771	-51206533
Others studies	EPI_ISL_3756572	AY.99.2	Delta (B.1.617.2 and AY.*)	2021-08-06	Rio Grande Do Sul
Others studies	EPI_ISL_4271138	AY.99.2	Delta (B.1.617.2 and AY.*)	2021-08-06	Viamao	-30081899	-51019435
Others studies	EPI_ISL_4271215	AY.99.2	Delta (B.1.617.2 and AY.*)	2021-08-07	Alvorada	-30000	-51080857
Others studies	EPI_ISL_4271134	AY.99.2	Delta (B.1.617.2 and AY.*)	2021-08-07	Porto Alegre	-30031771	-51206533
Others studies	EPI_ISL_3756571	AY.99.2	Delta (B.1.617.2 and AY.*)	2021-08-07	Rio Grande Do Sul
Others studies	EPI_ISL_4271139	AY.99.2	Delta (B.1.617.2 and AY.*)	2021-08-07	Viamao	-30081899	-51019435
Others studies	EPI_ISL_4271120	AY.99.2	Delta (B.1.617.2 and AY.*)	2021-08-08	Alvorada	-30000	-51080857
Others studies	EPI_ISL_4271237	AY.99.2	Delta (B.1.617.2 and AY.*)	2021-08-08	Barra Do Ribeiro	-30293884	-51301358
Others studies	EPI_ISL_4271220	AY.99.2	Delta (B.1.617.2 and AY.*)	2021-08-08	Porto Alegre	-30031771	-51206533
Others studies	EPI_ISL_4271243	AY.99.2	Delta (B.1.617.2 and AY.*)	2021-08-08	Viamao	-30081899	-51019435
Others studies	EPI_ISL_4271207	AY.99.2	Delta (B.1.617.2 and AY.*)	2021-08-09	Barra Do Ribeiro	-30293884	-51301358
Others studies	EPI_ISL_4271217	AY.99.2	Delta (B.1.617.2 and AY.*)	2021-08-09	Eldorado Do Sul	-30084676	-51618702
Others studies	EPI_ISL_4271209	AY.99.2	Delta (B.1.617.2 and AY.*)	2021-08-09	Porto Alegre	-30031771	-51206533
Others studies	EPI_ISL_4271136	AY.99.2	Delta (B.1.617.2 and AY.*)	2021-08-09	Porto Alegre	-30031771	-51206533
Others studies	EPI_ISL_4271135	AY.99.2	Delta (B.1.617.2 and AY.*)	2021-08-09	Porto Alegre	-30031771	-51206533
Others studies	EPI_ISL_4271205	AY.99.2	Delta (B.1.617.2 and AY.*)	2021-08-10	Alvorada	-30000	-51080857
Others studies	EPI_ISL_4271129	AY.99.2	Delta (B.1.617.2 and AY.*)	2021-08-10	Gravatai	-29935	-51016
Others studies	EPI_ISL_6984973	AY.99.2	Delta (B.1.617.2 and AY.*)	2021-08-10	Rio Grande Do Sul
Others studies	EPI_ISL_7379451	AY.99.2	Delta (B.1.617.2 and AY.*)	2021-08-11	Guaiba	-30114	-51328
Others studies	EPI_ISL_3756573	AY.99.2	Delta (B.1.617.2 and AY.*)	2021-08-11	Rio Grande Do Sul
Others studies	EPI_ISL_4554458	AY.99.2	Delta (B.1.617.2 and AY.*)	2021-08-14	Rio Grande Do Sul
Others studies	EPI_ISL_4554450	AY.99.2	Delta (B.1.617.2 and AY.*)	2021-08-15	Rio Grande Do Sul
Others studies	EPI_ISL_6940612	AY.99.2	Delta (B.1.617.2 and AY.*)	2021-08-16	Cruzeiro Do Sul	-29514835	-51992778
Others studies	EPI_ISL_6940617	AY.99.2	Delta (B.1.617.2 and AY.*)	2021-08-16	Eldorado Do Sul	-30084676	-51618702
Others studies	EPI_ISL_6940638	AY.99.2	Delta (B.1.617.2 and AY.*)	2021-08-16	Nova Petropolis	-29374112	-51113552
Others studies	EPI_ISL_6940637	AY.99.2	Delta (B.1.617.2 and AY.*)	2021-08-16	Nova Petropolis	-29374112	-51113552
Others studies	EPI_ISL_6940661	AY.99.2	Delta (B.1.617.2 and AY.*)	2021-08-16	Salvador Do Sul	-29438561	-51507699
Others studies	EPI_ISL_6940673	AY.99.2	Delta (B.1.617.2 and AY.*)	2021-08-16	Sapucaia Do Sul	-29827575	-51144975
Others studies	EPI_ISL_6940577	AY.99.2	Delta (B.1.617.2 and AY.*)	2021-08-17	Alvorada	-30000	-51080857
Others studies	EPI_ISL_6940640	AY.99.2	Delta (B.1.617.2 and AY.*)	2021-08-17	Nova Petropolis	-29374112	-51113552
Others studies	EPI_ISL_6940639	AY.99.2	Delta (B.1.617.2 and AY.*)	2021-08-17	Nova Petropolis	-29374112	-51113552
Others studies	EPI_ISL_4629140	AY.99.2	Delta (B.1.617.2 and AY.*)	2021-08-17	Rio Grande Do Sul
Others studies	EPI_ISL_4629139	AY.99.2	Delta (B.1.617.2 and AY.*)	2021-08-17	Rio Grande Do Sul
Others studies	EPI_ISL_6940578	AY.99.2	Delta (B.1.617.2 and AY.*)	2021-08-18	Alvorada	-30000	-51080857
Others studies	EPI_ISL_6940663	AY.99.2	Delta (B.1.617.2 and AY.*)	2021-08-18	Santo Antonio Da Patrulha	-29838	-50516
Others studies	EPI_ISL_6940593	AY.99.2	Delta (B.1.617.2 and AY.*)	2021-08-19	Cachoeirinha	-29947222	-51101606
Others studies	EPI_ISL_6940625	AY.99.2	Delta (B.1.617.2 and AY.*)	2021-08-19	Esteio	-29851963	-51184065
Others studies	EPI_ISL_6940647	AY.99.2	Delta (B.1.617.2 and AY.*)	2021-08-19	Osorio	-29888089	-50266713
Others studies	EPI_ISL_6940579	AY.99.2	Delta (B.1.617.2 and AY.*)	2021-08-20	Alvorada	-30000	-51080857
Others studies	EPI_ISL_4554480	AY.99.2	Delta (B.1.617.2 and AY.*)	2021-08-21	Rio Grande Do Sul
Others studies	EPI_ISL_4554445	AY.99.2	Delta (B.1.617.2 and AY.*)	2021-08-21	Rio Grande Do Sul
Others studies	EPI_ISL_6940645	AY.99.2	Delta (B.1.617.2 and AY.*)	2021-08-22	Novo Hamburgo	-29687548	-51132828
Others studies	EPI_ISL_6940580	AY.99.2	Delta (B.1.617.2 and AY.*)	2021-08-23	Alvorada	-30000	-51080857
Others studies	EPI_ISL_6940632	AY.99.2	Delta (B.1.617.2 and AY.*)	2021-08-23	Gramado	-29373351	-50876164
Others studies	EPI_ISL_6940635	AY.99.2	Delta (B.1.617.2 and AY.*)	2021-08-23	Imbe	-29960	-50128
Others studies	EPI_ISL_4554502	AY.99.2	Delta (B.1.617.2 and AY.*)	2021-08-23	Rio Grande Do Sul
Others studies	EPI_ISL_4629145	AY.99.2	Delta (B.1.617.2 and AY.*)	2021-08-23	Rio Grande Do Sul
Others studies	EPI_ISL_4629146	AY.99.2	Delta (B.1.617.2 and AY.*)	2021-08-23	Rio Grande Do Sul
Others studies	EPI_ISL_6940665	AY.99.2	Delta (B.1.617.2 and AY.*)	2021-08-23	Santo Antonio Da Patrulha	-29838	-50516
Others studies	EPI_ISL_6940581	AY.99.2	Delta (B.1.617.2 and AY.*)	2021-08-24	Alvorada	-30000	-51080857
Others studies	EPI_ISL_6940594	AY.99.2	Delta (B.1.617.2 and AY.*)	2021-08-24	Cachoeirinha	-29947222	-51101606
Others studies	EPI_ISL_4554443	AY.99.2	Delta (B.1.617.2 and AY.*)	2021-08-24	Rio Grande Do Sul
Others studies	EPI_ISL_4629164	AY.99.2	Delta (B.1.617.2 and AY.*)	2021-08-25	Rio Grande Do Sul
Others studies	EPI_ISL_6940583	AY.99.2	Delta (B.1.617.2 and AY.*)	2021-08-26	Alvorada	-30000	-51080857
Others studies	EPI_ISL_6940586	AY.99.2	Delta (B.1.617.2 and AY.*)	2021-08-26	Alvorada	-30000	-51080857
Others studies	EPI_ISL_6940584	AY.99.2	Delta (B.1.617.2 and AY.*)	2021-08-26	Alvorada	-30000	-51080857
Others studies	EPI_ISL_6940597	AY.99.2	Delta (B.1.617.2 and AY.*)	2021-08-27	Canoas	-29912758	-51185681
Others studies	EPI_ISL_6940611	AY.99.2	Delta (B.1.617.2 and AY.*)	2021-08-27	Charqueadas	-29962478	-51628872
Others studies	EPI_ISL_6940620	AY.99.2	Delta (B.1.617.2 and AY.*)	2021-08-27	Eldorado Do Sul	-30084676	-51618702
Others studies	EPI_ISL_4629143	AY.99.2	Delta (B.1.617.2 and AY.*)	2021-08-27	Rio Grande Do Sul
Others studies	EPI_ISL_4554438	AY.99.2	Delta (B.1.617.2 and AY.*)	2021-08-29	Rio Grande Do Sul
Others studies	EPI_ISL_6940610	AY.99.2	Delta (B.1.617.2 and AY.*)	2021-08-30	Cerro Branco	-29656986	-5294061
Others studies	EPI_ISL_4629138	AY.99.2	Delta (B.1.617.2 and AY.*)	2021-08-30	Rio Grande Do Sul
Others studies	EPI_ISL_6940590	AY.99.2	Delta (B.1.617.2 and AY.*)	2021-08-31	Cachoeirinha	-29947222	-51101606
Others studies	EPI_ISL_6940676	AY.99.2	Delta (B.1.617.2 and AY.*)	2021-08-31	Tramandai	-30010	-50152
Others studies	EPI_ISL_6940588	AY.99.2	Delta (B.1.617.2 and AY.*)	2021-09-01	Alvorada	-30000	-51080857
Others studies	EPI_ISL_6940587	AY.99.2	Delta (B.1.617.2 and AY.*)	2021-09-01	Alvorada	-30000	-51080857
Others studies	EPI_ISL_6940601	AY.99.2	Delta (B.1.617.2 and AY.*)	2021-09-01	Canoas	-29912758	-51185681
Others studies	EPI_ISL_6940600	AY.99.2	Delta (B.1.617.2 and AY.*)	2021-09-01	Canoas	-29912758	-51185681
Others studies	EPI_ISL_11575060	AY.99.2	Delta (B.1.617.2 and AY.*)	2021-09-01	Rio Grande Do Sul
Others studies	EPI_ISL_11575061	AY.99.2	Delta (B.1.617.2 and AY.*)	2021-09-01	Rio Grande Do Sul
Others studies	EPI_ISL_4629151	AY.99.2	Delta (B.1.617.2 and AY.*)	2021-09-01	Rio Grande Do Sul
Others studies	EPI_ISL_7455327	AY.99.2	Delta (B.1.617.2 and AY.*)	2021-09-01	Santo Angelo	-28300128	-54266781
Others studies	EPI_ISL_6940575	AY.99.2	Delta (B.1.617.2 and AY.*)	2021-09-03	Alvorada	-30000	-51080857
Others studies	EPI_ISL_6940613	AY.99.2	Delta (B.1.617.2 and AY.*)	2021-09-03	Dois Irmaos	-29583	-51089776
Others studies	EPI_ISL_6940641	AY.99.2	Delta (B.1.617.2 and AY.*)	2021-09-03	Novo Hamburgo	-29687548	-51132828
Others studies	EPI_ISL_16117235	AY.99.2	Delta (B.1.617.2 and AY.*)	2021-09-03	Rio Grande Do Sul
Others studies	EPI_ISL_6193519	AY.99.2	Delta (B.1.617.2 and AY.*)	2021-09-03	Rio Grande Do Sul
Others studies	EPI_ISL_6193560	AY.99.2	Delta (B.1.617.2 and AY.*)	2021-09-03	Rio Grande Do Sul
Others studies	EPI_ISL_6940591	AY.99.2	Delta (B.1.617.2 and AY.*)	2021-09-04	Cachoeirinha	-29947222	-51101606
Others studies	EPI_ISL_4554506	AY.99.2	Delta (B.1.617.2 and AY.*)	2021-09-04	Rio Grande Do Sul
Others studies	EPI_ISL_6940677	AY.99.2	Delta (B.1.617.2 and AY.*)	2021-09-04	Tramandai	-30010	-50152
Others studies	EPI_ISL_6940644	AY.99.2	Delta (B.1.617.2 and AY.*)	2021-09-06	Novo Hamburgo	-29687548	-51132828
Others studies	EPI_ISL_6940653	AY.99.2	Delta (B.1.617.2 and AY.*)	2021-09-06	Pelotas	-31764898	-52337058
Others studies	EPI_ISL_6940652	AY.99.2	Delta (B.1.617.2 and AY.*)	2021-09-06	Pelotas	-31764898	-52337058
Others studies	EPI_ISL_6940651	AY.99.2	Delta (B.1.617.2 and AY.*)	2021-09-06	Pelotas	-31764898	-52337058
Others studies	EPI_ISL_6940656	AY.99.2	Delta (B.1.617.2 and AY.*)	2021-09-06	Porto Alegre	-30031771	-51206533
Others studies	EPI_ISL_6940643	AY.99.2	Delta (B.1.617.2 and AY.*)	2021-09-07	Novo Hamburgo	-29687548	-51132828
Others studies	EPI_ISL_4629141	AY.99.2	Delta (B.1.617.2 and AY.*)	2021-09-07	Rio Grande Do Sul
Others studies	EPI_ISL_6940624	AY.99.2	Delta (B.1.617.2 and AY.*)	2021-09-08	Esteio	-29851963	-51184065
Others studies	EPI_ISL_6997604	AY.99.2	Delta (B.1.617.2 and AY.*)	2021-09-08	Rio Grande Do Sul
Others studies	EPI_ISL_16117222	AY.99.2	Delta (B.1.617.2 and AY.*)	2021-09-08	Rio Grande Do Sul
Others studies	EPI_ISL_6193391	AY.99.2	Delta (B.1.617.2 and AY.*)	2021-09-08	Rio Grande Do Sul
Others studies	EPI_ISL_6940672	AY.99.2	Delta (B.1.617.2 and AY.*)	2021-09-08	Sapiranga	-29634885	-51006446
Others studies	EPI_ISL_6940678	AY.99.2	Delta (B.1.617.2 and AY.*)	2021-09-08	Tramandai	-30010	-50152
Others studies	EPI_ISL_6940614	AY.99.2	Delta (B.1.617.2 and AY.*)	2021-09-09	Dois Irmaos	-29583	-51089776
Others studies	EPI_ISL_16117207	AY.99.2	Delta (B.1.617.2 and AY.*)	2021-09-09	Rio Grande Do Sul
Others studies	EPI_ISL_6940662	AY.99.2	Delta (B.1.617.2 and AY.*)	2021-09-09	Santo Antonio Da Patrulha	-29838	-50516
Others studies	EPI_ISL_6940679	AY.99.2	Delta (B.1.617.2 and AY.*)	2021-09-09	Tramandai	-30010	-50152
Others studies	EPI_ISL_6940646	AY.99.2	Delta (B.1.617.2 and AY.*)	2021-09-10	Osorio	-29888089	-50266713
Others studies	EPI_ISL_6940657	AY.99.2	Delta (B.1.617.2 and AY.*)	2021-09-10	Rio Grande	-32034875	-5210705
Others studies	EPI_ISL_6940658	AY.99.2	Delta (B.1.617.2 and AY.*)	2021-09-10	Rio Grande	-32034875	-5210705
Others studies	EPI_ISL_6940659	AY.99.2	Delta (B.1.617.2 and AY.*)	2021-09-10	Rio Grande	-32034875	-5210705
Others studies	EPI_ISL_6940669	AY.99.2	Delta (B.1.617.2 and AY.*)	2021-09-10	Sao Leopoldo	-29754494	-51149773
Others studies	EPI_ISL_6940592	AY.99.2	Delta (B.1.617.2 and AY.*)	2021-09-11	Cachoeirinha	-29947222	-51101606
Others studies	EPI_ISL_6940668	AY.99.2	Delta (B.1.617.2 and AY.*)	2021-09-11	Sao Leopoldo	-29754494	-51149773
Others studies	EPI_ISL_16117226	AY.99.2	Delta (B.1.617.2 and AY.*)	2021-09-13	Rio Grande Do Sul
Others studies	EPI_ISL_6193525	AY.99.2	Delta (B.1.617.2 and AY.*)	2021-09-13	Rio Grande Do Sul
Others studies	EPI_ISL_16117234	AY.99.2	Delta (B.1.617.2 and AY.*)	2021-09-16	Rio Grande Do Sul
Others studies	EPI_ISL_16117241	AY.99.2	Delta (B.1.617.2 and AY.*)	2021-09-16	Rio Grande Do Sul
Others studies	EPI_ISL_16117221	AY.99.2	Delta (B.1.617.2 and AY.*)	2021-09-16	Rio Grande Do Sul
Others studies	EPI_ISL_6193756	AY.99.2	Delta (B.1.617.2 and AY.*)	2021-09-16	Rio Grande Do Sul
Others studies	EPI_ISL_8013209	AY.99.2	Delta (B.1.617.2 and AY.*)	2021-09-16	Tramandai	-30010	-50152
Others studies	EPI_ISL_7455333	AY.99.2	Delta (B.1.617.2 and AY.*)	2021-09-16	Uruguaiana	-29761436	-57085287
Others studies	EPI_ISL_7455330	AY.99.2	Delta (B.1.617.2 and AY.*)	2021-09-16	Uruguaiana	-29761436	-57085287
Others studies	EPI_ISL_7455331	AY.99.2	Delta (B.1.617.2 and AY.*)	2021-09-16	Uruguaiana	-29761436	-57085287
Others studies	EPI_ISL_7455326	AY.99.2	Delta (B.1.617.2 and AY.*)	2021-09-16	Uruguaiana	-29761436	-57085287
Others studies	EPI_ISL_7455332	AY.99.2	Delta (B.1.617.2 and AY.*)	2021-09-17	Dois Irmaos	-29583	-51089776
Others studies	EPI_ISL_16117238	AY.99.2	Delta (B.1.617.2 and AY.*)	2021-09-17	Rio Grande Do Sul
Others studies	EPI_ISL_6193548	AY.99.2	Delta (B.1.617.2 and AY.*)	2021-09-17	Rio Grande Do Sul
Others studies	EPI_ISL_6342713	AY.99.2	Delta (B.1.617.2 and AY.*)	2021-09-17	Rio Grande Do Sul
Others studies	EPI_ISL_8013245	AY.99.2	Delta (B.1.617.2 and AY.*)	2021-09-17	Rolante	-29646	-50581937
Others studies	EPI_ISL_8013221	AY.99.2	Delta (B.1.617.2 and AY.*)	2021-09-18	Passo Fundo	-28257564	-52409112
Others studies	EPI_ISL_8013203	AY.99.2	Delta (B.1.617.2 and AY.*)	2021-09-19	Novo Hamburgo	-29687548	-51132828
Others studies	EPI_ISL_8013222	AY.99.2	Delta (B.1.617.2 and AY.*)	2021-09-19	Santo Antonio Da Patrulha	-29838	-50516
Others studies	EPI_ISL_8013237	AY.99.2	Delta (B.1.617.2 and AY.*)	2021-09-19	Sapucaia Do Sul	-29827575	-51144975
Others studies	EPI_ISL_8013204	AY.99.2	Delta (B.1.617.2 and AY.*)	2021-09-21	Cachoeirinha	-29947222	-51101606
Others studies	EPI_ISL_8013230	AY.99.2	Delta (B.1.617.2 and AY.*)	2021-09-21	Cachoeirinha	-29947222	-51101606
Others studies	EPI_ISL_8013260	AY.99.2	Delta (B.1.617.2 and AY.*)	2021-09-21	Cachoeirinha	-29947222	-51101606
Others studies	EPI_ISL_8013212	AY.99.2	Delta (B.1.617.2 and AY.*)	2021-09-21	Cachoeirinha	-29947222	-51101606
Others studies	EPI_ISL_8013251	AY.99.2	Delta (B.1.617.2 and AY.*)	2021-09-21	Novo Hamburgo	-29687548	-51132828
Others studies	EPI_ISL_8013247	AY.99.2	Delta (B.1.617.2 and AY.*)	2021-09-21	Porto Alegre	-30031771	-51206533
Others studies	EPI_ISL_16117229	AY.99.2	Delta (B.1.617.2 and AY.*)	2021-09-21	Rio Grande Do Sul
Others studies	EPI_ISL_16117239	AY.99.2	Delta (B.1.617.2 and AY.*)	2021-09-21	Rio Grande Do Sul
Others studies	EPI_ISL_16117209	AY.99.2	Delta (B.1.617.2 and AY.*)	2021-09-21	Rio Grande Do Sul
Others studies	EPI_ISL_6193633	AY.99.2	Delta (B.1.617.2 and AY.*)	2021-09-21	Rio Grande Do Sul
Others studies	EPI_ISL_8013231	AY.99.2	Delta (B.1.617.2 and AY.*)	2021-09-21	Salvador Do Sul	-29438561	-51507699
Others studies	EPI_ISL_8013206	AY.99.2	Delta (B.1.617.2 and AY.*)	2021-09-21	Sao Leopoldo	-29754494	-51149773
Others studies	EPI_ISL_8013257	AY.99.2	Delta (B.1.617.2 and AY.*)	2021-09-22	Dois Irmaos	-29583	-51089776
Others studies	EPI_ISL_8013249	AY.99.2	Delta (B.1.617.2 and AY.*)	2021-09-22	Gravatai	-29935	-51016
Others studies	EPI_ISL_16117236	AY.99.2	Delta (B.1.617.2 and AY.*)	2021-09-22	Rio Grande Do Sul
Others studies	EPI_ISL_6193752	AY.99.2	Delta (B.1.617.2 and AY.*)	2021-09-22	Rio Grande Do Sul
Others studies	EPI_ISL_6193638	AY.99.2	Delta (B.1.617.2 and AY.*)	2021-09-22	Rio Grande Do Sul
Others studies	EPI_ISL_6342716	AY.99.2	Delta (B.1.617.2 and AY.*)	2021-09-22	Rio Grande Do Sul
Others studies	EPI_ISL_8013250	AY.99.2	Delta (B.1.617.2 and AY.*)	2021-09-22	Santo Antonio Da Patrulha	-29838	-50516
Others studies	EPI_ISL_8013219	AY.99.2	Delta (B.1.617.2 and AY.*)	2021-09-22	Tramandai	-30010	-50152
Others studies	EPI_ISL_8013234	AY.99.2	Delta (B.1.617.2 and AY.*)	2021-09-23	Cachoeirinha	-29947222	-51101606
Others studies	EPI_ISL_8013226	AY.99.2	Delta (B.1.617.2 and AY.*)	2021-09-23	Novo Hamburgo	-29687548	-51132828
Others studies	EPI_ISL_6193449	AY.99.2	Delta (B.1.617.2 and AY.*)	2021-09-23	Rio Grande Do Sul
Others studies	EPI_ISL_6193458	AY.99.2	Delta (B.1.617.2 and AY.*)	2021-09-23	Rio Grande Do Sul
Others studies	EPI_ISL_8013216	AY.99.2	Delta (B.1.617.2 and AY.*)	2021-09-23	Sapiranga	-29634885	-51006446
Others studies	EPI_ISL_8013202	AY.99.2	Delta (B.1.617.2 and AY.*)	2021-09-24	Cachoeirinha	-29947222	-51101606
Others studies	EPI_ISL_8013218	AY.99.2	Delta (B.1.617.2 and AY.*)	2021-09-24	Canoas	-29912758	-51185681
Others studies	EPI_ISL_8013255	AY.99.2	Delta (B.1.617.2 and AY.*)	2021-09-24	Entre-Ijuis	-28359	-54266
Others studies	EPI_ISL_8013228	AY.99.2	Delta (B.1.617.2 and AY.*)	2021-09-24	Pelotas	-31764898	-52337058
Others studies	EPI_ISL_8013233	AY.99.2	Delta (B.1.617.2 and AY.*)	2021-09-24	Santo Antonio Da Patrulha	-29838	-50516
Others studies	EPI_ISL_8013244	AY.99.2	Delta (B.1.617.2 and AY.*)	2021-09-24	Sapiranga	-29634885	-51006446
Others studies	EPI_ISL_8013256	AY.99.2	Delta (B.1.617.2 and AY.*)	2021-09-24	Sapiranga	-29634885	-51006446
Others studies	EPI_ISL_8013227	AY.99.2	Delta (B.1.617.2 and AY.*)	2021-09-24	Sapucaia Do Sul	-29827575	-51144975
Others studies	EPI_ISL_8013232	AY.99.2	Delta (B.1.617.2 and AY.*)	2021-09-24	Tramandai	-30010	-50152
Others studies	EPI_ISL_8013210	AY.99.2	Delta (B.1.617.2 and AY.*)	2021-09-25	Cidreira	-30160386	-50233747
Others studies	EPI_ISL_8013229	AY.99.2	Delta (B.1.617.2 and AY.*)	2021-09-27	Cachoeirinha	-29947222	-51101606
Others studies	EPI_ISL_8013211	AY.99.2	Delta (B.1.617.2 and AY.*)	2021-09-27	Canoas	-29912758	-51185681
Others studies	EPI_ISL_8013207	AY.99.2	Delta (B.1.617.2 and AY.*)	2021-09-27	Cidreira	-30160386	-50233747
Others studies	EPI_ISL_16117215	AY.99.2	Delta (B.1.617.2 and AY.*)	2021-09-27	Rio Grande Do Sul
Others studies	EPI_ISL_8013248	AY.99.2	Delta (B.1.617.2 and AY.*)	2021-09-27	Viamao	-30081899	-51019435
Others studies	EPI_ISL_8013225	AY.99.2	Delta (B.1.617.2 and AY.*)	2021-09-27	Viamao	-30081899	-51019435
Others studies	EPI_ISL_8013217	AY.99.2	Delta (B.1.617.2 and AY.*)	2021-09-28	Caxias Do Sul	-29162905	-51179161
Others studies	EPI_ISL_8013259	AY.99.2	Delta (B.1.617.2 and AY.*)	2021-09-28	Glorinha	-29879798	-50773363
Others studies	EPI_ISL_8013205	AY.99.2	Delta (B.1.617.2 and AY.*)	2021-09-28	Gravatai	-29935	-51016
Others studies	EPI_ISL_6193660	AY.99.2	Delta (B.1.617.2 and AY.*)	2021-09-28	Rio Grande Do Sul
Others studies	EPI_ISL_6193670	AY.99.2	Delta (B.1.617.2 and AY.*)	2021-09-28	Rio Grande Do Sul
Others studies	EPI_ISL_8013220	AY.99.2	Delta (B.1.617.2 and AY.*)	2021-09-28	Roca Sales	-29288398	-51865
Others studies	EPI_ISL_8013224	AY.99.2	Delta (B.1.617.2 and AY.*)	2021-09-29	Eldorado Do Sul	-30084676	-51618702
Others studies	EPI_ISL_8013254	AY.99.2	Delta (B.1.617.2 and AY.*)	2021-09-29	Eldorado Do Sul	-30084676	-51618702
Others studies	EPI_ISL_6193674	AY.99.2	Delta (B.1.617.2 and AY.*)	2021-09-29	Rio Grande Do Sul
Others studies	EPI_ISL_8013246	AY.99.2	Delta (B.1.617.2 and AY.*)	2021-09-29	Santo Antonio Da Patrulha	-29838	-50516
Others studies	EPI_ISL_8013238	AY.99.2	Delta (B.1.617.2 and AY.*)	2021-09-29	Santo Antonio Da Patrulha	-29838	-50516
Others studies	EPI_ISL_8004501	AY.99.2	Delta (B.1.617.2 and AY.*)	2021-09-29	Tramandai	-30010	-50152
Others studies	EPI_ISL_8004500	AY.99.2	Delta (B.1.617.2 and AY.*)	2021-09-29	Tramandai	-30010	-50152
Others studies	EPI_ISL_8013243	AY.99.2	Delta (B.1.617.2 and AY.*)	2021-09-30	Osorio	-29888089	-50266713
Others studies	EPI_ISL_8013241	AY.99.2	Delta (B.1.617.2 and AY.*)	2021-09-30	Osorio	-29888089	-50266713
Others studies	EPI_ISL_8004543	AY.99.2	Delta (B.1.617.2 and AY.*)	2021-09-30	Parobe	-29630	-50825
Others studies	EPI_ISL_8013239	AY.99.2	Delta (B.1.617.2 and AY.*)	2021-10-01	Cachoeirinha	-29947222	-51101606
Others studies	EPI_ISL_8004525	AY.99.2	Delta (B.1.617.2 and AY.*)	2021-10-01	Porto Alegre	-30031771	-51206533
Others studies	EPI_ISL_11575072	AY.99.2	Delta (B.1.617.2 and AY.*)	2021-10-01	Rio Grande Do Sul
Others studies	EPI_ISL_11575067	AY.99.2	Delta (B.1.617.2 and AY.*)	2021-10-01	Rio Grande Do Sul
Others studies	EPI_ISL_11575068	AY.99.2	Delta (B.1.617.2 and AY.*)	2021-10-01	Rio Grande Do Sul
Others studies	EPI_ISL_11575069	AY.99.2	Delta (B.1.617.2 and AY.*)	2021-10-01	Rio Grande Do Sul
Others studies	EPI_ISL_11575071	AY.99.2	Delta (B.1.617.2 and AY.*)	2021-10-01	Rio Grande Do Sul
Others studies	EPI_ISL_8004518	AY.99.2	Delta (B.1.617.2 and AY.*)	2021-10-01	Santo Antonio Da Patrulha	-29838	-50516
Others studies	EPI_ISL_8004519	AY.99.2	Delta (B.1.617.2 and AY.*)	2021-10-01	Santo Antonio Da Patrulha	-29838	-50516
Others studies	EPI_ISL_8004566	AY.99.2	Delta (B.1.617.2 and AY.*)	2021-10-02	Eldorado Do Sul	-30084676	-51618702
Others studies	EPI_ISL_7379454	AY.99.2	Delta (B.1.617.2 and AY.*)	2021-10-02	Guaiba	-30114	-51328
Others studies	EPI_ISL_8004527	AY.99.2	Delta (B.1.617.2 and AY.*)	2021-10-02	Porto Alegre	-30031771	-51206533
Others studies	EPI_ISL_8004526	AY.99.2	Delta (B.1.617.2 and AY.*)	2021-10-03	Porto Alegre	-30031771	-51206533
Others studies	EPI_ISL_16117237	AY.99.2	Delta (B.1.617.2 and AY.*)	2021-10-04	Rio Grande Do Sul
Others studies	EPI_ISL_16117213	AY.99.2	Delta (B.1.617.2 and AY.*)	2021-10-04	Rio Grande Do Sul
Others studies	EPI_ISL_7364431	AY.99.2	Delta (B.1.617.2 and AY.*)	2021-10-04	Rio Grande Do Sul
Others studies	EPI_ISL_8004520	AY.99.2	Delta (B.1.617.2 and AY.*)	2021-10-04	Santo Antonio Da Patrulha	-29838	-50516
Others studies	EPI_ISL_8004583	AY.99.2	Delta (B.1.617.2 and AY.*)	2021-10-05	Cachoeirinha	-29947222	-51101606
Others studies	EPI_ISL_8004544	AY.99.2	Delta (B.1.617.2 and AY.*)	2021-10-05	Osorio	-29888089	-50266713
Others studies	EPI_ISL_8004579	AY.99.2	Delta (B.1.617.2 and AY.*)	2021-10-06	Canoas	-29912758	-51185681
Others studies	EPI_ISL_8004528	AY.99.2	Delta (B.1.617.2 and AY.*)	2021-10-06	Porto Alegre	-30031771	-51206533
Others studies	EPI_ISL_8004524	AY.99.2	Delta (B.1.617.2 and AY.*)	2021-10-06	Porto Xavier	-27908182	-55137
Others studies	EPI_ISL_16117224	AY.99.2	Delta (B.1.617.2 and AY.*)	2021-10-06	Rio Grande Do Sul
Others studies	EPI_ISL_16117208	AY.99.2	Delta (B.1.617.2 and AY.*)	2021-10-06	Rio Grande Do Sul
Others studies	EPI_ISL_7364434	AY.99.2	Delta (B.1.617.2 and AY.*)	2021-10-06	Rio Grande Do Sul
Others studies	EPI_ISL_6193596	AY.99.2	Delta (B.1.617.2 and AY.*)	2021-10-06	Rio Grande Do Sul
Others studies	EPI_ISL_6193417	AY.99.2	Delta (B.1.617.2 and AY.*)	2021-10-06	Rio Grande Do Sul
Others studies	EPI_ISL_8004529	AY.99.2	Delta (B.1.617.2 and AY.*)	2021-10-07	Porto Alegre	-30031771	-51206533
Others studies	EPI_ISL_8004522	AY.99.2	Delta (B.1.617.2 and AY.*)	2021-10-07	Santo Antonio Da Patrulha	-29838	-50516
Others studies	EPI_ISL_8004504	AY.99.2	Delta (B.1.617.2 and AY.*)	2021-10-07	Taquari	-29794	-51865346
Others studies	EPI_ISL_8004574	AY.99.2	Delta (B.1.617.2 and AY.*)	2021-10-08	Charqueadas	-29962478	-51628872
Others studies	EPI_ISL_8004538	AY.99.2	Delta (B.1.617.2 and AY.*)	2021-10-08	Pelotas	-31764898	-52337058
Others studies	EPI_ISL_8004530	AY.99.2	Delta (B.1.617.2 and AY.*)	2021-10-08	Porto Alegre	-30031771	-51206533
Others studies	EPI_ISL_6193860	AY.99.2	Delta (B.1.617.2 and AY.*)	2021-10-08	Rio Grande Do Sul
Others studies	EPI_ISL_8004580	AY.99.2	Delta (B.1.617.2 and AY.*)	2021-10-09	Canoas	-29912758	-51185681
Others studies	EPI_ISL_8004567	AY.99.2	Delta (B.1.617.2 and AY.*)	2021-10-09	Eldorado Do Sul	-30084676	-51618702
Others studies	EPI_ISL_8004548	AY.99.2	Delta (B.1.617.2 and AY.*)	2021-10-09	Novo Hamburgo	-29687548	-51132828
Others studies	EPI_ISL_8004531	AY.99.2	Delta (B.1.617.2 and AY.*)	2021-10-09	Porto Alegre	-30031771	-51206533
Others studies	EPI_ISL_8004523	AY.99.2	Delta (B.1.617.2 and AY.*)	2021-10-09	Quarai	-30344	-56453
Others studies	EPI_ISL_8004550	AY.99.2	Delta (B.1.617.2 and AY.*)	2021-10-10	Ivoti	-29599463	-51153326
Others studies	EPI_ISL_8004553	AY.99.2	Delta (B.1.617.2 and AY.*)	2021-10-11	Ijui	-28388	-53915
Others studies	EPI_ISL_8004532	AY.99.2	Delta (B.1.617.2 and AY.*)	2021-10-11	Porto Alegre	-30031771	-51206533
Others studies	EPI_ISL_6193430	AY.99.2	Delta (B.1.617.2 and AY.*)	2021-10-11	Rio Grande Do Sul
Others studies	EPI_ISL_6193489	AY.99.2	Delta (B.1.617.2 and AY.*)	2021-10-11	Rio Grande Do Sul
Others studies	EPI_ISL_7364425	AY.99.2	Delta (B.1.617.2 and AY.*)	2021-10-11	Rio Grande Do Sul
Others studies	EPI_ISL_8004551	AY.99.2	Delta (B.1.617.2 and AY.*)	2021-10-12	Imbe	-29960	-50128
Others studies	EPI_ISL_8004545	AY.99.2	Delta (B.1.617.2 and AY.*)	2021-10-12	Novo Hamburgo	-29687548	-51132828
Others studies	EPI_ISL_8004535	AY.99.2	Delta (B.1.617.2 and AY.*)	2021-10-12	Pelotas	-31764898	-52337058
Others studies	EPI_ISL_6193784	AY.99.2	Delta (B.1.617.2 and AY.*)	2021-10-12	Rio Grande Do Sul
Others studies	EPI_ISL_8004564	AY.99.2	Delta (B.1.617.2 and AY.*)	2021-10-13	Estancia Velha	-29653	-51184339
Others studies	EPI_ISL_8004558	AY.99.2	Delta (B.1.617.2 and AY.*)	2021-10-13	Eugenio De Castro	-28526	-54147
Others studies	EPI_ISL_8004552	AY.99.2	Delta (B.1.617.2 and AY.*)	2021-10-13	Imbe	-29960	-50128
Others studies	EPI_ISL_8004521	AY.99.2	Delta (B.1.617.2 and AY.*)	2021-10-13	Santo Antonio Da Patrulha	-29838	-50516
Others studies	EPI_ISL_8004517	AY.99.2	Delta (B.1.617.2 and AY.*)	2021-10-13	Sao Francisco De Paula	-29440366	-50582796
Others studies	EPI_ISL_7379457	AY.99.2	Delta (B.1.617.2 and AY.*)	2021-10-13	Venancio Aires	-29614306	-52193159
Others studies	EPI_ISL_8004561	AY.99.2	Delta (B.1.617.2 and AY.*)	2021-10-14	Esteio	-29851963	-51184065
Others studies	EPI_ISL_7364419	AY.99.2	Delta (B.1.617.2 and AY.*)	2021-10-14	Rio Grande Do Sul
Others studies	EPI_ISL_8004511	AY.99.2	Delta (B.1.617.2 and AY.*)	2021-10-14	Sapucaia Do Sul	-29827575	-51144975
Others studies	EPI_ISL_8004510	AY.99.2	Delta (B.1.617.2 and AY.*)	2021-10-14	Sapucaia Do Sul	-29827575	-51144975
Others studies	EPI_ISL_8004591	AY.99.2	Delta (B.1.617.2 and AY.*)	2021-10-15	Alvorada	-30000	-51080857
Others studies	EPI_ISL_8004570	AY.99.2	Delta (B.1.617.2 and AY.*)	2021-10-15	Dom Pedrito	-30975	-54669
Others studies	EPI_ISL_8004537	AY.99.2	Delta (B.1.617.2 and AY.*)	2021-10-15	Pelotas	-31764898	-52337058
Others studies	EPI_ISL_8004509	AY.99.2	Delta (B.1.617.2 and AY.*)	2021-10-15	Sapucaia Do Sul	-29827575	-51144975
Others studies	EPI_ISL_8004546	AY.99.2	Delta (B.1.617.2 and AY.*)	2021-10-16	Novo Hamburgo	-29687548	-51132828
Others studies	EPI_ISL_8004514	AY.99.2	Delta (B.1.617.2 and AY.*)	2021-10-16	Sapiranga	-29634885	-51006446
Others studies	EPI_ISL_8004547	AY.99.2	Delta (B.1.617.2 and AY.*)	2021-10-17	Novo Hamburgo	-29687548	-51132828
Others studies	EPI_ISL_8004575	AY.99.2	Delta (B.1.617.2 and AY.*)	2021-10-18	Caxias Do Sul	-29162905	-51179161
Others studies	EPI_ISL_8004502	AY.99.2	Delta (B.1.617.2 and AY.*)	2021-10-18	Terra De Areia	-29578199	-5006439
Others studies	EPI_ISL_8004589	AY.99.2	Delta (B.1.617.2 and AY.*)	2021-10-19	Alvorada	-30000	-51080857
Others studies	EPI_ISL_8004582	AY.99.2	Delta (B.1.617.2 and AY.*)	2021-10-19	Cachoeirinha	-29947222	-51101606
Others studies	EPI_ISL_8004571	AY.99.2	Delta (B.1.617.2 and AY.*)	2021-10-19	Dois Irmaos	-29583	-51089776
Others studies	EPI_ISL_8004573	AY.99.2	Delta (B.1.617.2 and AY.*)	2021-10-19	Dois Irmaos	-29583	-51089776
Others studies	EPI_ISL_8004572	AY.99.2	Delta (B.1.617.2 and AY.*)	2021-10-19	Dois Irmaos	-29583	-51089776
Others studies	EPI_ISL_8004495	AY.99.2	Delta (B.1.617.2 and AY.*)	2021-10-19	Uruguaiana	-29761436	-57085287
Others studies	EPI_ISL_8004508	AY.99.2	Delta (B.1.617.2 and AY.*)	2021-10-20	Sapucaia Do Sul	-29827575	-51144975
Others studies	EPI_ISL_8004578	AY.99.2	Delta (B.1.617.2 and AY.*)	2021-10-21	Canoas	-29912758	-51185681
Others studies	EPI_ISL_8004534	AY.99.2	Delta (B.1.617.2 and AY.*)	2021-10-21	Pelotas	-31764898	-52337058
Others studies	EPI_ISL_8004507	AY.99.2	Delta (B.1.617.2 and AY.*)	2021-10-21	Sapucaia Do Sul	-29827575	-51144975
Others studies	EPI_ISL_8004533	AY.99.2	Delta (B.1.617.2 and AY.*)	2021-10-22	Pelotas	-31764898	-52337058
Others studies	EPI_ISL_8004516	AY.99.2	Delta (B.1.617.2 and AY.*)	2021-10-22	Sao Leopoldo	-29754494	-51149773
Others studies	EPI_ISL_7898465	AY.99.2	Delta (B.1.617.2 and AY.*)	2021-10-29	Rio Grande Do Sul
Others studies	EPI_ISL_11575074	AY.99.2	Delta (B.1.617.2 and AY.*)	2021-11-01	Rio Grande Do Sul
Others studies	EPI_ISL_8761991	AY.99.2	Delta (B.1.617.2 and AY.*)	2021-11-01	Rio Grande Do Sul
Others studies	EPI_ISL_7898464	AY.99.2	Delta (B.1.617.2 and AY.*)	2021-11-01	Rio Grande Do Sul
Others studies	EPI_ISL_7898448	AY.99.2	Delta (B.1.617.2 and AY.*)	2021-11-02	Rio Grande Do Sul
Others studies	EPI_ISL_7898438	AY.99.2	Delta (B.1.617.2 and AY.*)	2021-11-03	Rio Grande Do Sul
Others studies	EPI_ISL_7898427	AY.99.2	Delta (B.1.617.2 and AY.*)	2021-11-03	Rio Grande Do Sul
Others studies	EPI_ISL_7907552	AY.99.2	Delta (B.1.617.2 and AY.*)	2021-11-03	Rio Grande Do Sul
Others studies	EPI_ISL_7907553	AY.99.2	Delta (B.1.617.2 and AY.*)	2021-11-03	Rio Grande Do Sul
Others studies	EPI_ISL_7898447	AY.99.2	Delta (B.1.617.2 and AY.*)	2021-11-04	Rio Grande Do Sul
Others studies	EPI_ISL_7898434	AY.99.2	Delta (B.1.617.2 and AY.*)	2021-11-05	Rio Grande Do Sul
Others studies	EPI_ISL_7898446	AY.99.2	Delta (B.1.617.2 and AY.*)	2021-11-05	Rio Grande Do Sul
Others studies	EPI_ISL_7898425	AY.99.2	Delta (B.1.617.2 and AY.*)	2021-11-05	Rio Grande Do Sul
Others studies	EPI_ISL_7898406	AY.99.2	Delta (B.1.617.2 and AY.*)	2021-11-05	Rio Grande Do Sul
Others studies	EPI_ISL_7898407	AY.99.2	Delta (B.1.617.2 and AY.*)	2021-11-05	Rio Grande Do Sul
Others studies	EPI_ISL_7898452	AY.99.2	Delta (B.1.617.2 and AY.*)	2021-11-05	Rio Grande Do Sul
Others studies	EPI_ISL_7898398	AY.99.2	Delta (B.1.617.2 and AY.*)	2021-11-05	Rio Grande Do Sul
Others studies	EPI_ISL_7898388	AY.99.2	Delta (B.1.617.2 and AY.*)	2021-11-06	Rio Grande Do Sul
Others studies	EPI_ISL_7898422	AY.99.2	Delta (B.1.617.2 and AY.*)	2021-11-06	Rio Grande Do Sul
Others studies	EPI_ISL_7898426	AY.99.2	Delta (B.1.617.2 and AY.*)	2021-11-06	Rio Grande Do Sul
Others studies	EPI_ISL_7898411	AY.99.2	Delta (B.1.617.2 and AY.*)	2021-11-06	Rio Grande Do Sul
Others studies	EPI_ISL_7898419	AY.99.2	Delta (B.1.617.2 and AY.*)	2021-11-06	Rio Grande Do Sul
Others studies	EPI_ISL_7898409	AY.99.2	Delta (B.1.617.2 and AY.*)	2021-11-06	Rio Grande Do Sul
Others studies	EPI_ISL_7898397	AY.99.2	Delta (B.1.617.2 and AY.*)	2021-11-06	Rio Grande Do Sul
Others studies	EPI_ISL_16033848	AY.99.2	Delta (B.1.617.2 and AY.*)	2021-11-08	Rio Grande Do Sul
Others studies	EPI_ISL_7898451	AY.99.2	Delta (B.1.617.2 and AY.*)	2021-11-08	Rio Grande Do Sul
Others studies	EPI_ISL_7898444	AY.99.2	Delta (B.1.617.2 and AY.*)	2021-11-08	Rio Grande Do Sul
Others studies	EPI_ISL_8765678	AY.99.2	Delta (B.1.617.2 and AY.*)	2021-11-08	Rio Grande Do Sul
Others studies	EPI_ISL_7898383	AY.99.2	Delta (B.1.617.2 and AY.*)	2021-11-08	Rio Grande Do Sul
Others studies	EPI_ISL_8761990	AY.99.2	Delta (B.1.617.2 and AY.*)	2021-11-09	Rio Grande Do Sul
Others studies	EPI_ISL_7898450	AY.99.2	Delta (B.1.617.2 and AY.*)	2021-11-09	Rio Grande Do Sul
Others studies	EPI_ISL_7898412	AY.99.2	Delta (B.1.617.2 and AY.*)	2021-11-11	Rio Grande Do Sul
Others studies	EPI_ISL_7898443	AY.99.2	Delta (B.1.617.2 and AY.*)	2021-11-11	Rio Grande Do Sul
Others studies	EPI_ISL_8761988	AY.99.2	Delta (B.1.617.2 and AY.*)	2021-11-12	Rio Grande Do Sul
Others studies	EPI_ISL_7898418	AY.99.2	Delta (B.1.617.2 and AY.*)	2021-11-12	Rio Grande Do Sul
Others studies	EPI_ISL_7898442	AY.99.2	Delta (B.1.617.2 and AY.*)	2021-11-14	Rio Grande Do Sul
Others studies	EPI_ISL_7898456	AY.99.2	Delta (B.1.617.2 and AY.*)	2021-11-15	Rio Grande Do Sul
Others studies	EPI_ISL_16033849	AY.99.2	Delta (B.1.617.2 and AY.*)	2021-11-16	Rio Grande Do Sul
Others studies	EPI_ISL_16033852	AY.99.2	Delta (B.1.617.2 and AY.*)	2021-11-16	Rio Grande Do Sul
Others studies	EPI_ISL_16033850	AY.99.2	Delta (B.1.617.2 and AY.*)	2021-11-16	Rio Grande Do Sul
Others studies	EPI_ISL_10565652	AY.99.2	Delta (B.1.617.2 and AY.*)	2021-11-16	Rio Grande Do Sul
Others studies	EPI_ISL_7898431	AY.99.2	Delta (B.1.617.2 and AY.*)	2021-11-16	Rio Grande Do Sul
Others studies	EPI_ISL_7898416	AY.99.2	Delta (B.1.617.2 and AY.*)	2021-11-16	Rio Grande Do Sul
Others studies	EPI_ISL_16033851	AY.99.2	Delta (B.1.617.2 and AY.*)	2021-11-17	Rio Grande Do Sul
Others studies	EPI_ISL_7898414	AY.99.2	Delta (B.1.617.2 and AY.*)	2021-11-17	Rio Grande Do Sul
Others studies	EPI_ISL_7898440	AY.99.2	Delta (B.1.617.2 and AY.*)	2021-11-20	Rio Grande Do Sul
Others studies	EPI_ISL_7898458	AY.99.2	Delta (B.1.617.2 and AY.*)	2021-11-20	Rio Grande Do Sul
Others studies	EPI_ISL_12137429	AY.99.2	Delta (B.1.617.2 and AY.*)	2021-11-22	Rio Grande Do Sul
Others studies	EPI_ISL_7898400	AY.99.2	Delta (B.1.617.2 and AY.*)	2021-11-22	Rio Grande Do Sul
Others studies	EPI_ISL_16033515	AY.99.2	Delta (B.1.617.2 and AY.*)	2021-11-24	Rio Grande Do Sul
Others studies	EPI_ISL_7898468	AY.99.2	Delta (B.1.617.2 and AY.*)	2021-11-24	Rio Grande Do Sul
Others studies	EPI_ISL_7898408	AY.99.2	Delta (B.1.617.2 and AY.*)	2021-11-26	Rio Grande Do Sul
Others studies	EPI_ISL_7898405	AY.99.2	Delta (B.1.617.2 and AY.*)	2021-11-26	Rio Grande Do Sul
Others studies	EPI_ISL_7898415	AY.99.2	Delta (B.1.617.2 and AY.*)	2021-11-27	Rio Grande Do Sul
Others studies	EPI_ISL_7898423	AY.99.2	Delta (B.1.617.2 and AY.*)	2021-11-27	Rio Grande Do Sul
Others studies	EPI_ISL_7898470	AY.99.2	Delta (B.1.617.2 and AY.*)	2021-11-28	Rio Grande Do Sul
Others studies	EPI_ISL_7898433	AY.99.2	Delta (B.1.617.2 and AY.*)	2021-11-28	Rio Grande Do Sul
Others studies	EPI_ISL_13884558	AY.99.2	Delta (B.1.617.2 and AY.*)	2021-11-29	Rio Grande Do Sul
Others studies	EPI_ISL_13884543	AY.99.2	Delta (B.1.617.2 and AY.*)	2021-11-29	Rio Grande Do Sul
Others studies	EPI_ISL_7898430	AY.99.2	Delta (B.1.617.2 and AY.*)	2021-11-29	Rio Grande Do Sul
Others studies	EPI_ISL_7898435	AY.99.2	Delta (B.1.617.2 and AY.*)	2021-11-29	Rio Grande Do Sul
Others studies	EPI_ISL_7898420	AY.99.2	Delta (B.1.617.2 and AY.*)	2021-11-29	Rio Grande Do Sul
Others studies	EPI_ISL_7898384	AY.99.2	Delta (B.1.617.2 and AY.*)	2021-11-29	Rio Grande Do Sul
Others studies	EPI_ISL_11575079	AY.99.2	Delta (B.1.617.2 and AY.*)	2021-12-01	Rio Grande Do Sul
Others studies	EPI_ISL_10864356	AY.99.2	Delta (B.1.617.2 and AY.*)	2021-12-02	Rio Grande Do Sul
Others studies	EPI_ISL_10864355	AY.99.2	Delta (B.1.617.2 and AY.*)	2021-12-06	Rio Grande Do Sul
Others studies	EPI_ISL_7898401	AY.99.2	Delta (B.1.617.2 and AY.*)	2021-12-07	Rio Grande Do Sul
Others studies	EPI_ISL_9433185	AY.99.2	Delta (B.1.617.2 and AY.*)	2021-12-13	Rio Grande Do Sul
Others studies	EPI_ISL_9433182	AY.99.2	Delta (B.1.617.2 and AY.*)	2021-12-13	Rio Grande Do Sul
Others studies	EPI_ISL_9433183	AY.99.2	Delta (B.1.617.2 and AY.*)	2021-12-13	Rio Grande Do Sul
Others studies	EPI_ISL_9433184	AY.99.2	Delta (B.1.617.2 and AY.*)	2021-12-13	Rio Grande Do Sul
Others studies	EPI_ISL_9433230	AY.99.2	Delta (B.1.617.2 and AY.*)	2021-12-15	Rio Grande Do Sul
Others studies	EPI_ISL_16033527	AY.99.2	Delta (B.1.617.2 and AY.*)	2021-12-18	Rio Grande Do Sul
Others studies	EPI_ISL_9433195	AY.99.2	Delta (B.1.617.2 and AY.*)	2021-12-22	Rio Grande Do Sul
Others studies	EPI_ISL_9433198	AY.99.2	Delta (B.1.617.2 and AY.*)	2021-12-27	Rio Grande Do Sul
Others studies	EPI_ISL_9571613	AY.99.2	Delta (B.1.617.2 and AY.*)	2021-12-27	Santo Angelo	-28300128	-54266781
Others studies	EPI_ISL_9571612	AY.99.2	Delta (B.1.617.2 and AY.*)	2021-12-27	Santo Angelo	-28300128	-54266781
Others studies	EPI_ISL_9571614	AY.99.2	Delta (B.1.617.2 and AY.*)	2021-12-28	Santa Rosa	-27870	-54479629
Others studies	EPI_ISL_9571615	AY.99.2	Delta (B.1.617.2 and AY.*)	2021-12-29	Santa Rosa	-27870	-54479629
Others studies	EPI_ISL_9433202	AY.99.2	Delta (B.1.617.2 and AY.*)	2022-01-03	Rio Grande Do Sul
Others studies	EPI_ISL_9919748	AY.99.2	Delta (B.1.617.2 and AY.*)	2022-01-03	Santa Rosa	-27870	-54479629
Others studies	EPI_ISL_9919746	AY.99.2	Delta (B.1.617.2 and AY.*)	2022-01-03	Santa Rosa	-27870	-54479629
Others studies	EPI_ISL_9919749	AY.99.2	Delta (B.1.617.2 and AY.*)	2022-01-04	Santa Rosa	-27870	-54479629
Others studies	EPI_ISL_9919682	AY.99.2	Delta (B.1.617.2 and AY.*)	2022-01-05	Charqueadas	-29962478	-51628872
Others studies	EPI_ISL_11575058	B	Others	2021-08-01	Rio Grande Do Sul
Others studies	EPI_ISL_6193557	B	Others	2021-09-21	Rio Grande Do Sul
Others studies	EPI_ISL_3087171	B.1	Others	2020-03-01	Campo Bom	-29674694	-51060601
Others studies	EPI_ISL_1163693	B.1	Others	2020-03-01	Rio Grande Do Sul
Others studies	EPI_ISL_417934	B.1	Others	2020-03-14	Rio Grande Do Sul
Others studies	EPI_ISL_3048753	B.1	Others	2020-03-16	Bage	-31328	-54107
Others studies	EPI_ISL_3048760	B.1	Others	2020-03-20	Santa Rosa	-27870	-54479629
Others studies	EPI_ISL_476291	B.1	Others	2020-03-30	Rio Grande Do Sul
Others studies	EPI_ISL_1469842	B.1	Others	2020-05-25	Igrejinha	-29569318	-50791894
Others studies	EPI_ISL_1479133	B.1	Others	2020-09-29	Parobe	-29630	-50825
Others studies	EPI_ISL_1182547	B.1	Others	2020-11-19	Caxias Do Sul	-29162905	-51179161
Others studies	EPI_ISL_13051162	B.1	Others	2020-11-29	Parobe	-29630	-50825
Others studies	EPI_ISL_6193865	B.1	Others	2021-09-14	Rio Grande Do Sul
Others studies	EPI_ISL_476175	B.1.1	B.1.1	2020-03-16	Rio Grande Do Sul
Others studies	EPI_ISL_729812	B.1.1	B.1.1	2020-03-20	Sao Leopoldo	-29754494	-51149773
Others studies	EPI_ISL_16117252	B.1.1	B.1.1	2020-03-31	Rio Grande Do Sul
Others studies	EPI_ISL_729834	B.1.1	B.1.1	2020-04-20	Passo Fundo	-28257564	-52409112
Others studies	EPI_ISL_3048763	B.1.1	B.1.1	2020-04-28	Saldanha Marinho	-28394081	-53097006
Others studies	EPI_ISL_729822	B.1.1	B.1.1	2020-05-06	Saldanha Marinho	-28394081	-53097006
Others studies	EPI_ISL_943589	B.1.1	B.1.1	2020-05-18	Passo Fundo	-28257564	-52409112
Others studies	EPI_ISL_729835	B.1.1	B.1.1	2020-05-20	Passo Fundo	-28257564	-52409112
Others studies	EPI_ISL_1469807	B.1.1	B.1.1	2020-05-22	Parobe	-29630	-50825
Others studies	EPI_ISL_2661872	B.1.1	B.1.1	2020-05-29	Porto Alegre	-30031771	-51206533
Others studies	EPI_ISL_3218229	B.1.1	B.1.1	2020-07-01	Rio Grande Do Sul
Others studies	EPI_ISL_831681	B.1.1	B.1.1	2020-07-02	Esteio	-29851963	-51184065
Others studies	EPI_ISL_943578	B.1.1	B.1.1	2020-07-21	Canoas	-29912758	-51185681
Others studies	EPI_ISL_729848	B.1.1	B.1.1	2020-07-27	Tapejara	-28065237	-52009665
Others studies	EPI_ISL_3218242	B.1.1	B.1.1	2020-08-01	Rio Grande Do Sul
Others studies	EPI_ISL_3218238	B.1.1	B.1.1	2020-08-01	Rio Grande Do Sul
Others studies	EPI_ISL_1163707	B.1.1	B.1.1	2020-08-01	Rio Grande Do Sul
Others studies	EPI_ISL_943586	B.1.1	B.1.1	2020-08-07	Canoas	-29912758	-51185681
Others studies	EPI_ISL_942899	B.1.1	B.1.1	2020-08-12	Rio Grande	-32034875	-5210705
Others studies	EPI_ISL_943587	B.1.1	B.1.1	2020-08-12	Vista Gaucha	-27290217	-53697382
Others studies	EPI_ISL_729859	B.1.1	B.1.1	2020-08-14	Venancio Aires	-29614306	-52193159
Others studies	EPI_ISL_2661871	B.1.1	B.1.1	2020-08-15	Tres Passos	-27458	-53930
Others studies	EPI_ISL_3048817	B.1.1	B.1.1	2020-08-26	Passo Fundo	-28257564	-52409112
Others studies	EPI_ISL_831939	B.1.1	B.1.1	2020-09-03	Esteio	-29851963	-51184065
Others studies	EPI_ISL_3218266	B.1.1	B.1.1	2020-10-01	Rio Grande Do Sul
Others studies	EPI_ISL_3218259	B.1.1	B.1.1	2020-10-01	Rio Grande Do Sul
Others studies	EPI_ISL_3218261	B.1.1	B.1.1	2020-10-01	Rio Grande Do Sul
Others studies	EPI_ISL_3218280	B.1.1	B.1.1	2020-11-01	Rio Grande Do Sul
Others studies	EPI_ISL_1163737	B.1.1	B.1.1	2020-11-01	Rio Grande Do Sul
Others studies	EPI_ISL_7898472	B.1.1	B.1.1	2020-11-10	Rio Grande Do Sul
Others studies	EPI_ISL_16117248	B.1.1	B.1.1	2021-04-23	Rio Grande Do Sul
Others studies	EPI_ISL_16117275	B.1.1	B.1.1	2021-09-28	Rio Grande Do Sul
Others studies	EPI_ISL_1163694	B.1.1.161	Others	2020-03-01	Rio Grande Do Sul
Others studies	EPI_ISL_1163695	B.1.1.161	Others	2020-03-01	Rio Grande Do Sul
Others studies	EPI_ISL_1163696	B.1.1.161	Others	2020-04-01	Rio Grande Do Sul
Others studies	EPI_ISL_1163697	B.1.1.161	Others	2020-04-01	Rio Grande Do Sul
Others studies	EPI_ISL_1163698	B.1.1.161	Others	2020-05-01	Rio Grande Do Sul
Others studies	EPI_ISL_1163699	B.1.1.161	Others	2020-05-01	Rio Grande Do Sul
Others studies	EPI_ISL_3218210	B.1.1.161	Others	2020-06-01	Rio Grande Do Sul
Others studies	EPI_ISL_1163701	B.1.1.161	Others	2020-06-01	Rio Grande Do Sul
Others studies	EPI_ISL_3218228	B.1.1.161	Others	2020-07-01	Rio Grande Do Sul
Others studies	EPI_ISL_1163703	B.1.1.161	Others	2020-07-01	Rio Grande Do Sul
Others studies	EPI_ISL_3218231	B.1.1.161	Others	2020-08-01	Rio Grande Do Sul
Others studies	EPI_ISL_1163706	B.1.1.161	Others	2020-08-01	Rio Grande Do Sul
Others studies	EPI_ISL_3218253	B.1.1.161	Others	2020-09-01	Rio Grande Do Sul
Others studies	EPI_ISL_2617878	B.1.1.161	Others	2020-12-01	Rio Grande Do Sul
Others studies	EPI_ISL_1161414	B.1.1.161	Others	2021-02-01	Rio Grande Do Sul
Others studies	EPI_ISL_729805	B.1.1.28	B.1.1.28	2020-03-17	Erechim	-27636	-52269
Others studies	EPI_ISL_476187	B.1.1.28	B.1.1.28	2020-03-17	Rio Grande Do Sul
Others studies	EPI_ISL_3048754	B.1.1.28	B.1.1.28	2020-03-17	Santana Do Livramento	-30887	-55531467
Others studies	EPI_ISL_3048755	B.1.1.28	B.1.1.28	2020-03-18	Cangucu	-31395	-52678254
Others studies	EPI_ISL_470651	B.1.1.28	B.1.1.28	2020-03-20	Rio Grande Do Sul
Others studies	EPI_ISL_729813	B.1.1.28	B.1.1.28	2020-03-25	Sao Domingos Do Sul	-28531151	-51885
Others studies	EPI_ISL_476323	B.1.1.28	B.1.1.28	2020-03-31	Rio Grande Do Sul
Others studies	EPI_ISL_3048762	B.1.1.28	B.1.1.28	2020-04-23	Santo Angelo	-28300128	-54266781
Others studies	EPI_ISL_16117260	B.1.1.28	B.1.1.28	2020-04-27	Rio Grande Do Sul
Others studies	EPI_ISL_943597	B.1.1.28	B.1.1.28	2020-05-22	Tramandai	-30010	-50152
Others studies	EPI_ISL_1469561	B.1.1.28	B.1.1.28	2020-05-25	Sapucaia Do Sul	-29827575	-51144975
Others studies	EPI_ISL_943599	B.1.1.28	B.1.1.28	2020-05-27	Santa Maria	-29686817	-53814946
Others studies	EPI_ISL_3218215	B.1.1.28	B.1.1.28	2020-06-01	Rio Grande Do Sul
Others studies	EPI_ISL_1469792	B.1.1.28	B.1.1.28	2020-06-10	Cachoeirinha	-29947222	-51101606
Others studies	EPI_ISL_1469664	B.1.1.28	B.1.1.28	2020-06-12	Parobe	-29630	-50825
Others studies	EPI_ISL_831645	B.1.1.28	B.1.1.28	2020-06-15	Esteio	-29851963	-51184065
Others studies	EPI_ISL_1469632	B.1.1.28	B.1.1.28	2020-06-17	Canoas	-29912758	-51185681
Others studies	EPI_ISL_831660	B.1.1.28	B.1.1.28	2020-06-17	Esteio	-29851963	-51184065
Others studies	EPI_ISL_1469570	B.1.1.28	B.1.1.28	2020-06-23	Gravatai	-29935	-51016
Others studies	EPI_ISL_1469627	B.1.1.28	B.1.1.28	2020-06-24	Canoas	-29912758	-51185681
Others studies	EPI_ISL_1469812	B.1.1.28	B.1.1.28	2020-06-25	Cambara Do Sul	-29047408	-50146507
Others studies	EPI_ISL_1469758	B.1.1.28	B.1.1.28	2020-06-25	Tres Coroas	-29517	-50771
Others studies	EPI_ISL_1469588	B.1.1.28	B.1.1.28	2020-06-30	Taquara	-29650471	-50775278
Others studies	EPI_ISL_3218222	B.1.1.28	B.1.1.28	2020-07-01	Rio Grande Do Sul
Others studies	EPI_ISL_1163704	B.1.1.28	B.1.1.28	2020-07-01	Rio Grande Do Sul
Others studies	EPI_ISL_1469796	B.1.1.28	B.1.1.28	2020-07-06	Camaqua	-30848897	-51804
Others studies	EPI_ISL_1469656	B.1.1.28	B.1.1.28	2020-07-06	Canoas	-29912758	-51185681
Others studies	EPI_ISL_1469780	B.1.1.28	B.1.1.28	2020-07-10	Taquara	-29650471	-50775278
Others studies	EPI_ISL_729801	B.1.1.28	B.1.1.28	2020-07-13	Passo Fundo	-28257564	-52409112
Others studies	EPI_ISL_1469851	B.1.1.28	B.1.1.28	2020-07-14	Cachoeirinha	-29947222	-51101606
Others studies	EPI_ISL_13051164	B.1.1.28	B.1.1.28	2020-07-14	Parobe	-29630	-50825
Others studies	EPI_ISL_13051166	B.1.1.28	B.1.1.28	2020-07-16	Parobe	-29630	-50825
Others studies	EPI_ISL_1469657	B.1.1.28	B.1.1.28	2020-07-17	Campo Bom	-29674694	-51060601
Others studies	EPI_ISL_1469750	B.1.1.28	B.1.1.28	2020-07-18	Parobe	-29630	-50825
Others studies	EPI_ISL_1469625	B.1.1.28	B.1.1.28	2020-07-22	Porto Alegre	-30031771	-51206533
Others studies	EPI_ISL_1469718	B.1.1.28	B.1.1.28	2020-07-22	Sapucaia Do Sul	-29827575	-51144975
Others studies	EPI_ISL_930857	B.1.1.28	B.1.1.28	2020-07-23	Marau	-28449754	-51557
Others studies	EPI_ISL_729845	B.1.1.28	B.1.1.28	2020-07-28	Nova Brescia	-29213	-52017
Others studies	EPI_ISL_1799499	B.1.1.28	B.1.1.28	2020-07-28	Rio Grande Do Sul
Others studies	EPI_ISL_1469615	B.1.1.28	B.1.1.28	2020-07-29	Campo Bom	-29674694	-51060601
Others studies	EPI_ISL_942896	B.1.1.28	B.1.1.28	2020-07-31	Marau	-28449754	-51557
Others studies	EPI_ISL_3218235	B.1.1.28	B.1.1.28	2020-08-01	Rio Grande Do Sul
Others studies	EPI_ISL_3218233	B.1.1.28	B.1.1.28	2020-08-01	Rio Grande Do Sul
Others studies	EPI_ISL_1469560	B.1.1.28	B.1.1.28	2020-08-02	Porto Alegre	-30031771	-51206533
Others studies	EPI_ISL_831689	B.1.1.28	B.1.1.28	2020-08-03	Esteio	-29851963	-51184065
Others studies	EPI_ISL_3048797	B.1.1.28	B.1.1.28	2020-08-04	Passo Fundo	-28257564	-52409112
Others studies	EPI_ISL_943584	B.1.1.28	B.1.1.28	2020-08-04	Rio Grande	-32034875	-5210705
Others studies	EPI_ISL_729852	B.1.1.28	B.1.1.28	2020-08-07	Farroupilha	-29222689	-51341853
Others studies	EPI_ISL_942898	B.1.1.28	B.1.1.28	2020-08-07	Guaiba	-30114	-51328
Others studies	EPI_ISL_1469647	B.1.1.28	B.1.1.28	2020-08-08	Taquara	-29650471	-50775278
Others studies	EPI_ISL_1469623	B.1.1.28	B.1.1.28	2020-08-10	Canoas	-29912758	-51185681
Others studies	EPI_ISL_1469576	B.1.1.28	B.1.1.28	2020-08-10	Igrejinha	-29569318	-50791894
Others studies	EPI_ISL_1799505	B.1.1.28	B.1.1.28	2020-08-10	Rio Grande Do Sul
Others studies	EPI_ISL_729853	B.1.1.28	B.1.1.28	2020-08-12	Ijui	-28388	-53915
Others studies	EPI_ISL_729854	B.1.1.28	B.1.1.28	2020-08-14	Porto Alegre	-30031771	-51206533
Others studies	EPI_ISL_729799	B.1.1.28	B.1.1.28	2020-08-15	Osorio	-29888089	-50266713
Others studies	EPI_ISL_2661819	B.1.1.28	B.1.1.28	2020-08-15	Porto Alegre	-30031771	-51206533
Others studies	EPI_ISL_1469563	B.1.1.28	B.1.1.28	2020-08-17	Riozinho	-29638986	-50448781
Others studies	EPI_ISL_3048813	B.1.1.28	B.1.1.28	2020-08-17	Santo Angelo	-28300128	-54266781
Others studies	EPI_ISL_3048812	B.1.1.28	B.1.1.28	2020-08-18	Porto Alegre	-30031771	-51206533
Others studies	EPI_ISL_1469696	B.1.1.28	B.1.1.28	2020-08-19	Sapucaia Do Sul	-29827575	-51144975
Others studies	EPI_ISL_1469770	B.1.1.28	B.1.1.28	2020-08-24	Novo Hamburgo	-29687548	-51132828
Others studies	EPI_ISL_1469783	B.1.1.28	B.1.1.28	2020-08-24	Porto Alegre	-30031771	-51206533
Others studies	EPI_ISL_1469749	B.1.1.28	B.1.1.28	2020-08-24	Sapiranga	-29634885	-51006446
Others studies	EPI_ISL_1469803	B.1.1.28	B.1.1.28	2020-08-25	Tres Coroas	-29517	-50771
Others studies	EPI_ISL_1469714	B.1.1.28	B.1.1.28	2020-08-26	Parobe	-29630	-50825
Others studies	EPI_ISL_831938	B.1.1.28	B.1.1.28	2020-08-27	Esteio	-29851963	-51184065
Others studies	EPI_ISL_3048815	B.1.1.28	B.1.1.28	2020-08-27	Santo Angelo	-28300128	-54266781
Others studies	EPI_ISL_1469778	B.1.1.28	B.1.1.28	2020-08-28	Estância Velha	-29653	-51184339
Others studies	EPI_ISL_3048820	B.1.1.28	B.1.1.28	2020-08-28	Porto Alegre	-30031771	-51206533
Others studies	EPI_ISL_1469784	B.1.1.28	B.1.1.28	2020-09-08	Canoas	-29912758	-51185681
Others studies	EPI_ISL_1469684	B.1.1.28	B.1.1.28	2020-09-09	Canoas	-29912758	-51185681
Others studies	EPI_ISL_1469620	B.1.1.28	B.1.1.28	2020-09-10	Novo Hamburgo	-29687548	-51132828
Others studies	EPI_ISL_1469692	B.1.1.28	B.1.1.28	2020-09-11	Porto Alegre	-30031771	-51206533
Others studies	EPI_ISL_2928344	B.1.1.28	B.1.1.28	2020-09-12	Rio Grande Do Sul
Others studies	EPI_ISL_1469629	B.1.1.28	B.1.1.28	2020-09-15	Rolante	-29646	-50581937
Others studies	EPI_ISL_1469579	B.1.1.28	B.1.1.28	2020-09-16	Canoas	-29912758	-51185681
Others studies	EPI_ISL_1469754	B.1.1.28	B.1.1.28	2020-09-18	Estância Velha	-29653	-51184339
Others studies	EPI_ISL_1469768	B.1.1.28	B.1.1.28	2020-09-19	Sapucaia Do Sul	-29827575	-51144975
Others studies	EPI_ISL_1469775	B.1.1.28	B.1.1.28	2020-09-22	Canoas	-29912758	-51185681
Others studies	EPI_ISL_1469584	B.1.1.28	B.1.1.28	2020-09-23	Rolante	-29646	-50581937
Others studies	EPI_ISL_1469631	B.1.1.28	B.1.1.28	2020-09-30	Estância Velha	-29653	-51184339
Others studies	EPI_ISL_1469604	B.1.1.28	B.1.1.28	2020-10-01	Porto Alegre	-30031771	-51206533
Others studies	EPI_ISL_1163736	B.1.1.28	B.1.1.28	2020-10-01	Rio Grande Do Sul
Others studies	EPI_ISL_1469781	B.1.1.28	B.1.1.28	2020-10-02	Canoas	-29912758	-51185681
Others studies	EPI_ISL_1469661	B.1.1.28	B.1.1.28	2020-10-04	Novo Hamburgo	-29687548	-51132828
Others studies	EPI_ISL_1469802	B.1.1.28	B.1.1.28	2020-10-07	Porto Alegre	-30031771	-51206533
Others studies	EPI_ISL_2661797	B.1.1.28	B.1.1.28	2020-10-07	Rio Grande Do Sul
Others studies	EPI_ISL_1469677	B.1.1.28	B.1.1.28	2020-10-08	Canoas	-29912758	-51185681
Others studies	EPI_ISL_2661798	B.1.1.28	B.1.1.28	2020-10-09	Porto Alegre	-30031771	-51206533
Others studies	EPI_ISL_1469690	B.1.1.28	B.1.1.28	2020-10-11	Sao Leopoldo	-29754494	-51149773
Others studies	EPI_ISL_1469683	B.1.1.28	B.1.1.28	2020-10-12	Gravatai	-29935	-51016
Others studies	EPI_ISL_1469675	B.1.1.28	B.1.1.28	2020-10-13	Canoas	-29912758	-51185681
Others studies	EPI_ISL_2344454	B.1.1.28	B.1.1.28	2020-10-13	Porto Alegre	-30031771	-51206533
Others studies	EPI_ISL_2344278	B.1.1.28	B.1.1.28	2020-10-16	Porto Alegre	-30031771	-51206533
Others studies	EPI_ISL_9433250	B.1.1.28	B.1.1.28	2020-10-19	Rio Grande Do Sul
Others studies	EPI_ISL_1469573	B.1.1.28	B.1.1.28	2020-10-20	Novo Hamburgo	-29687548	-51132828
Others studies	EPI_ISL_1469730	B.1.1.28	B.1.1.28	2020-10-21	Sapiranga	-29634885	-51006446
Others studies	EPI_ISL_1469765	B.1.1.28	B.1.1.28	2020-10-24	Igrejinha	-29569318	-50791894
Others studies	EPI_ISL_1469722	B.1.1.28	B.1.1.28	2020-10-24	Igrejinha	-29569318	-50791894
Others studies	EPI_ISL_1479121	B.1.1.28	B.1.1.28	2020-10-25	Canoas	-29912758	-51185681
Others studies	EPI_ISL_1469586	B.1.1.28	B.1.1.28	2020-10-26	Cambara Do Sul	-29047408	-50146507
Others studies	EPI_ISL_3218271	B.1.1.28	B.1.1.28	2020-11-01	Rio Grande Do Sul
Others studies	EPI_ISL_3218277	B.1.1.28	B.1.1.28	2020-11-01	Rio Grande Do Sul
Others studies	EPI_ISL_3218270	B.1.1.28	B.1.1.28	2020-11-01	Rio Grande Do Sul
Others studies	EPI_ISL_1469720	B.1.1.28	B.1.1.28	2020-11-03	Igrejinha	-29569318	-50791894
Others studies	EPI_ISL_2344365	B.1.1.28	B.1.1.28	2020-11-03	Porto Alegre	-30031771	-51206533
Others studies	EPI_ISL_1469723	B.1.1.28	B.1.1.28	2020-11-05	Porto Alegre	-30031771	-51206533
Others studies	EPI_ISL_1469719	B.1.1.28	B.1.1.28	2020-11-13	Sapucaia Do Sul	-29827575	-51144975
Others studies	EPI_ISL_1469774	B.1.1.28	B.1.1.28	2020-11-16	Glorinha	-29879798	-50773363
Others studies	EPI_ISL_943606	B.1.1.28	B.1.1.28	2020-11-18	Passo Fundo	-28257564	-52409112
Others studies	EPI_ISL_1469658	B.1.1.28	B.1.1.28	2020-11-18	Triunfo	-29929129	-51707471
Others studies	EPI_ISL_943603	B.1.1.28	B.1.1.28	2020-11-19	Caxias Do Sul	-29162905	-51179161
Others studies	EPI_ISL_943602	B.1.1.28	B.1.1.28	2020-11-19	Caxias Do Sul	-29162905	-51179161
Others studies	EPI_ISL_1182623	B.1.1.28	B.1.1.28	2020-11-19	Porto Alegre	-30031771	-51206533
Others studies	EPI_ISL_1182621	B.1.1.28	B.1.1.28	2020-11-20	Xangri-La	-29806493	-50051932
Others studies	EPI_ISL_770577	B.1.1.28	B.1.1.28	2020-11-24	Canoas	-29912758	-51185681
Others studies	EPI_ISL_770562	B.1.1.28	B.1.1.28	2020-11-24	Garibaldi	-29258979	-51535179
Others studies	EPI_ISL_770588	B.1.1.28	B.1.1.28	2020-11-24	Novo Hamburgo	-29687548	-51132828
Others studies	EPI_ISL_770558	B.1.1.28	B.1.1.28	2020-11-24	Porto Alegre	-30031771	-51206533
Others studies	EPI_ISL_770582	B.1.1.28	B.1.1.28	2020-11-24	Porto Alegre	-30031771	-51206533
Others studies	EPI_ISL_770586	B.1.1.28	B.1.1.28	2020-11-25	Butia	-30117	-51960057
Others studies	EPI_ISL_770569	B.1.1.28	B.1.1.28	2020-11-25	Carlos Barbosa	-29296949	-51502847
Others studies	EPI_ISL_770590	B.1.1.28	B.1.1.28	2020-11-25	Garibaldi	-29258979	-51535179
Others studies	EPI_ISL_779160	B.1.1.28	B.1.1.28	2020-11-25	Taquara	-29650471	-50775278
Others studies	EPI_ISL_779165	B.1.1.28	B.1.1.28	2020-11-27	Butia	-30117	-51960057
Others studies	EPI_ISL_770629	B.1.1.28	B.1.1.28	2020-11-27	Canoas	-29912758	-51185681
Others studies	EPI_ISL_770627	B.1.1.28	B.1.1.28	2020-11-27	Garibaldi	-29258979	-51535179
Others studies	EPI_ISL_779168	B.1.1.28	B.1.1.28	2020-11-27	Garibaldi	-29258979	-51535179
Others studies	EPI_ISL_1469746	B.1.1.28	B.1.1.28	2020-11-29	Montenegro	-29682414	-51467903
Others studies	EPI_ISL_1469608	B.1.1.28	B.1.1.28	2020-11-29	Porto Alegre	-30031771	-51206533
Others studies	EPI_ISL_1469641	B.1.1.28	B.1.1.28	2020-11-29	Porto Alegre	-30031771	-51206533
Others studies	EPI_ISL_1469737	B.1.1.28	B.1.1.28	2020-11-29	Sapiranga	-29634885	-51006446
Others studies	EPI_ISL_3048824	B.1.1.28	B.1.1.28	2020-12-01	Porto Alegre	-30031771	-51206533
Others studies	EPI_ISL_2617875	B.1.1.28	B.1.1.28	2020-12-01	Rio Grande Do Sul
Others studies	EPI_ISL_2617879	B.1.1.28	B.1.1.28	2020-12-01	Rio Grande Do Sul
Others studies	EPI_ISL_1163716	B.1.1.28	B.1.1.28	2020-12-01	Rio Grande Do Sul
Others studies	EPI_ISL_1182610	B.1.1.28	B.1.1.28	2020-12-01	Santo Angelo	-28300128	-54266781
Others studies	EPI_ISL_2661799	B.1.1.28	B.1.1.28	2020-12-03	Pelotas	-31764898	-52337058
Others studies	EPI_ISL_2661801	B.1.1.28	B.1.1.28	2020-12-09	Porto Alegre	-30031771	-51206533
Others studies	EPI_ISL_3048827	B.1.1.28	B.1.1.28	2020-12-10	Passo Fundo	-28257564	-52409112
Others studies	EPI_ISL_2249353	B.1.1.28	B.1.1.28	2020-12-10	Sao Borja	-28657828	-56003603
Others studies	EPI_ISL_3048831	B.1.1.28	B.1.1.28	2020-12-15	Santo Angelo	-28300128	-54266781
Others studies	EPI_ISL_2344366	B.1.1.28	B.1.1.28	2020-12-17	Porto Alegre	-30031771	-51206533
Others studies	EPI_ISL_2249355	B.1.1.28	B.1.1.28	2021-01-03	Porto Alegre	-30031771	-51206533
Others studies	EPI_ISL_2661786	B.1.1.28	B.1.1.28	2021-01-04	Passo Fundo	-28257564	-52409112
Others studies	EPI_ISL_2249382	B.1.1.28	B.1.1.28	2021-01-05	Tramandai	-30010	-50152
Others studies	EPI_ISL_2661795	B.1.1.28	B.1.1.28	2021-01-05	Uruguaiana	-29761436	-57085287
Others studies	EPI_ISL_2249379	B.1.1.28	B.1.1.28	2021-01-10	Alegrete	-29790166	-55794862
Others studies	EPI_ISL_2661827	B.1.1.28	B.1.1.28	2021-01-15	Porto Alegre	-30031771	-51206533
Others studies	EPI_ISL_2431431	B.1.1.28	B.1.1.28	2021-01-28	Rio Grande Do Sul
Others studies	EPI_ISL_983866	B.1.1.28	B.1.1.28	2021-02-01	Novo Cabrais	-29733752	-52948
Others studies	EPI_ISL_1161415	B.1.1.28	B.1.1.28	2021-02-01	Rio Grande Do Sul
Others studies	EPI_ISL_983869	B.1.1.28	B.1.1.28	2021-02-01	Taquari	-29794	-51865346
Others studies	EPI_ISL_2661865	B.1.1.28	B.1.1.28	2021-02-11	Bage	-31328	-54107
Others studies	EPI_ISL_2139517	B.1.1.28	B.1.1.28	2021-03-11	Alvorada	-30000	-51080857
Others studies	EPI_ISL_2344268	B.1.1.28	B.1.1.28	2021-04-01	Pelotas	-31764898	-52337058
Others studies	EPI_ISL_2919009	B.1.1.28	B.1.1.28	2021-04-28	Rio Grande Do Sul
Others studies	EPI_ISL_2919011	B.1.1.28	B.1.1.28	2021-05-18	Rio Grande Do Sul
Others studies	EPI_ISL_2919010	B.1.1.28	B.1.1.28	2021-05-19	Rio Grande Do Sul
Others studies	EPI_ISL_2919007	B.1.1.28	B.1.1.28	2021-05-19	Rio Grande Do Sul
Others studies	EPI_ISL_2919000	B.1.1.28	B.1.1.28	2021-05-19	Rio Grande Do Sul
Others studies	EPI_ISL_2928508	B.1.1.28	B.1.1.28	2021-05-19	Rio Grande Do Sul
Others studies	EPI_ISL_2918996	B.1.1.28	B.1.1.28	2021-05-20	Rio Grande Do Sul
Others studies	EPI_ISL_2919016	B.1.1.28	B.1.1.28	2021-05-20	Rio Grande Do Sul
Others studies	EPI_ISL_2919015	B.1.1.28	B.1.1.28	2021-05-20	Rio Grande Do Sul
Others studies	EPI_ISL_2919008	B.1.1.28	B.1.1.28	2021-05-20	Rio Grande Do Sul
Others studies	EPI_ISL_2928507	B.1.1.28	B.1.1.28	2021-05-24	Rio Grande Do Sul
Others studies	EPI_ISL_2919001	B.1.1.28	B.1.1.28	2021-05-24	Rio Grande Do Sul
Others studies	EPI_ISL_2918999	B.1.1.28	B.1.1.28	2021-05-28	Rio Grande Do Sul
Others studies	EPI_ISL_2918997	B.1.1.28	B.1.1.28	2021-05-31	Rio Grande Do Sul
Others studies	EPI_ISL_2918998	B.1.1.28	B.1.1.28	2021-05-31	Rio Grande Do Sul
Others studies	EPI_ISL_2919005	B.1.1.28	B.1.1.28	2021-05-31	Rio Grande Do Sul
Others studies	EPI_ISL_2919004	B.1.1.28	B.1.1.28	2021-05-31	Rio Grande Do Sul
Others studies	EPI_ISL_2928510	B.1.1.28	B.1.1.28	2021-07-05	Canoas	-29912758	-51185681
Others studies	EPI_ISL_729819	B.1.1.33	B.1.1.33	2020-03-12	Passo Fundo	-28257564	-52409112
Others studies	EPI_ISL_476192	B.1.1.33	B.1.1.33	2020-03-16	Rio Grande Do Sul
Others studies	EPI_ISL_476188	B.1.1.33	B.1.1.33	2020-03-19	Rio Grande Do Sul
Others studies	EPI_ISL_729809	B.1.1.33	B.1.1.33	2020-03-19	Torres	-29333438	-49733289
Others studies	EPI_ISL_729810	B.1.1.33	B.1.1.33	2020-03-20	Porto Alegre	-30031771	-51206533
Others studies	EPI_ISL_476319	B.1.1.33	B.1.1.33	2020-04-01	Rio Grande Do Sul
Others studies	EPI_ISL_476335	B.1.1.33	B.1.1.33	2020-04-02	Rio Grande Do Sul
Others studies	EPI_ISL_729816	B.1.1.33	B.1.1.33	2020-04-03	Porto Alegre	-30031771	-51206533
Others studies	EPI_ISL_729818	B.1.1.33	B.1.1.33	2020-04-06	Porto Alegre	-30031771	-51206533
Others studies	EPI_ISL_672684	B.1.1.33	B.1.1.33	2020-04-07	Rio Grande Do Sul
Others studies	EPI_ISL_943592	B.1.1.33	B.1.1.33	2020-04-14	Passo Fundo	-28257564	-52409112
Others studies	EPI_ISL_16117262	B.1.1.33	B.1.1.33	2020-04-14	Rio Grande Do Sul
Others studies	EPI_ISL_722168	B.1.1.33	B.1.1.33	2020-04-15	Rio Grande Do Sul
Others studies	EPI_ISL_1469805	B.1.1.33	B.1.1.33	2020-04-21	Sapucaia Do Sul	-29827575	-51144975
Others studies	EPI_ISL_16117251	B.1.1.33	B.1.1.33	2020-04-22	Rio Grande Do Sul
Others studies	EPI_ISL_16117266	B.1.1.33	B.1.1.33	2020-04-23	Rio Grande Do Sul
Others studies	EPI_ISL_1469787	B.1.1.33	B.1.1.33	2020-04-24	Sapucaia Do Sul	-29827575	-51144975
Others studies	EPI_ISL_16117269	B.1.1.33	B.1.1.33	2020-04-27	Rio Grande Do Sul
Others studies	EPI_ISL_1469599	B.1.1.33	B.1.1.33	2020-04-29	Montenegro	-29682414	-51467903
Others studies	EPI_ISL_1469551	B.1.1.33	B.1.1.33	2020-04-30	Sao Leopoldo	-29754494	-51149773
Others studies	EPI_ISL_1469799	B.1.1.33	B.1.1.33	2020-04-30	Sapucaia Do Sul	-29827575	-51144975
Others studies	EPI_ISL_3048767	B.1.1.33	B.1.1.33	2020-05-04	Cachoeira Do Sul	-30032988	-52892756
Others studies	EPI_ISL_13051161	B.1.1.33	B.1.1.33	2020-05-05	Esteio	-29851963	-51184065
Others studies	EPI_ISL_729821	B.1.1.33	B.1.1.33	2020-05-06	Santa Rosa	-27870	-54479629
Others studies	EPI_ISL_729797	B.1.1.33	B.1.1.33	2020-05-06	Venancio Aires	-29614306	-52193159
Others studies	EPI_ISL_1469831	B.1.1.33	B.1.1.33	2020-05-08	Canoas	-29912758	-51185681
Others studies	EPI_ISL_729823	B.1.1.33	B.1.1.33	2020-05-08	Itaqui	-29131051	-56551478
Others studies	EPI_ISL_729798	B.1.1.33	B.1.1.33	2020-05-09	Passo Fundo	-28257564	-52409112
Others studies	EPI_ISL_729824	B.1.1.33	B.1.1.33	2020-05-10	Caxias Do Sul	-29162905	-51179161
Others studies	EPI_ISL_729826	B.1.1.33	B.1.1.33	2020-05-11	Arroio Do Meio	-29401353	-51955735
Others studies	EPI_ISL_729794	B.1.1.33	B.1.1.33	2020-05-11	Nova Araca	-28645	-51727
Others studies	EPI_ISL_729828	B.1.1.33	B.1.1.33	2020-05-12	Passo Fundo	-28257564	-52409112
Others studies	EPI_ISL_1469752	B.1.1.33	B.1.1.33	2020-05-13	Sapucaia Do Sul	-29827575	-51144975
Others studies	EPI_ISL_3048768	B.1.1.33	B.1.1.33	2020-05-14	Frederico Westphalen	-27358644	-53395824
Others studies	EPI_ISL_729830	B.1.1.33	B.1.1.33	2020-05-14	Serafina Correa	-28713	-51924
Others studies	EPI_ISL_1469671	B.1.1.33	B.1.1.33	2020-05-15	Sapucaia Do Sul	-29827575	-51144975
Others studies	EPI_ISL_729832	B.1.1.33	B.1.1.33	2020-05-18	Santana Do Livramento	-30887	-55531467
Others studies	EPI_ISL_943595	B.1.1.33	B.1.1.33	2020-05-18	Tramandai	-30010	-50152
Others studies	EPI_ISL_729833	B.1.1.33	B.1.1.33	2020-05-19	Frederico Westphalen	-27358644	-53395824
Others studies	EPI_ISL_1469824	B.1.1.33	B.1.1.33	2020-05-21	Novo Hamburgo	-29687548	-51132828
Others studies	EPI_ISL_1469585	B.1.1.33	B.1.1.33	2020-05-22	Sapucaia Do Sul	-29827575	-51144975
Others studies	EPI_ISL_943598	B.1.1.33	B.1.1.33	2020-05-24	Balneario Pinhal	-30241938	-50233655
Others studies	EPI_ISL_1469581	B.1.1.33	B.1.1.33	2020-05-27	Novo Hamburgo	-29687548	-51132828
Others studies	EPI_ISL_729795	B.1.1.33	B.1.1.33	2020-05-27	Porto Alegre	-30031771	-51206533
Others studies	EPI_ISL_729796	B.1.1.33	B.1.1.33	2020-05-27	Porto Alegre	-30031771	-51206533
Others studies	EPI_ISL_729800	B.1.1.33	B.1.1.33	2020-05-28	Lajeado	-29459086	-51964427
Others studies	EPI_ISL_1469670	B.1.1.33	B.1.1.33	2020-05-28	Parobe	-29630	-50825
Others studies	EPI_ISL_729839	B.1.1.33	B.1.1.33	2020-05-29	Cacapava Do Sul	-30514	-53482684
Others studies	EPI_ISL_1469569	B.1.1.33	B.1.1.33	2020-05-29	Esteio	-29851963	-51184065
Others studies	EPI_ISL_1469830	B.1.1.33	B.1.1.33	2020-05-30	Parobe	-29630	-50825
Others studies	EPI_ISL_831678	B.1.1.33	B.1.1.33	2020-05-31	Esteio	-29851963	-51184065
Others studies	EPI_ISL_1469771	B.1.1.33	B.1.1.33	2020-06-01	Portao	-29701533	-51242895
Others studies	EPI_ISL_729841	B.1.1.33	B.1.1.33	2020-06-01	Santo Angelo	-28300128	-54266781
Others studies	EPI_ISL_1469602	B.1.1.33	B.1.1.33	2020-06-02	Campo Bom	-29674694	-51060601
Others studies	EPI_ISL_943590	B.1.1.33	B.1.1.33	2020-06-02	Tiradentes Do Sul	-27402229	-54081367
Others studies	EPI_ISL_1469810	B.1.1.33	B.1.1.33	2020-06-03	Esteio	-29851963	-51184065
Others studies	EPI_ISL_943591	B.1.1.33	B.1.1.33	2020-06-04	Santo Angelo	-28300128	-54266781
Others studies	EPI_ISL_1469595	B.1.1.33	B.1.1.33	2020-06-05	Novo Hamburgo	-29687548	-51132828
Others studies	EPI_ISL_1469795	B.1.1.33	B.1.1.33	2020-06-06	Novo Hamburgo	-29687548	-51132828
Others studies	EPI_ISL_1479127	B.1.1.33	B.1.1.33	2020-06-06	Novo Hamburgo	-29687548	-51132828
Others studies	EPI_ISL_1469617	B.1.1.33	B.1.1.33	2020-06-07	Sapucaia Do Sul	-29827575	-51144975
Others studies	EPI_ISL_2603527	B.1.1.33	B.1.1.33	2020-06-08	Porto Alegre	-30031771	-51206533
Others studies	EPI_ISL_1469846	B.1.1.33	B.1.1.33	2020-06-09	Alvorada	-30000	-51080857
Others studies	EPI_ISL_1469836	B.1.1.33	B.1.1.33	2020-06-12	Canoas	-29912758	-51185681
Others studies	EPI_ISL_831474	B.1.1.33	B.1.1.33	2020-06-12	Esteio	-29851963	-51184065
Others studies	EPI_ISL_1469655	B.1.1.33	B.1.1.33	2020-06-12	Rolante	-29646	-50581937
Others studies	EPI_ISL_1469673	B.1.1.33	B.1.1.33	2020-06-13	Sao Leopoldo	-29754494	-51149773
Others studies	EPI_ISL_1479123	B.1.1.33	B.1.1.33	2020-06-14	Novo Hamburgo	-29687548	-51132828
Others studies	EPI_ISL_943593	B.1.1.33	B.1.1.33	2020-06-15	Imbe	-29960	-50128
Others studies	EPI_ISL_1533979	B.1.1.33	B.1.1.33	2020-06-16	Alvorada	-30000	-51080857
Others studies	EPI_ISL_1469755	B.1.1.33	B.1.1.33	2020-06-16	Parobe	-29630	-50825
Others studies	EPI_ISL_1469701	B.1.1.33	B.1.1.33	2020-06-16	Rolante	-29646	-50581937
Others studies	EPI_ISL_1479131	B.1.1.33	B.1.1.33	2020-06-18	Novo Hamburgo	-29687548	-51132828
Others studies	EPI_ISL_943594	B.1.1.33	B.1.1.33	2020-06-18	Tramandai	-30010	-50152
Others studies	EPI_ISL_1469832	B.1.1.33	B.1.1.33	2020-06-20	Canoas	-29912758	-51185681
Others studies	EPI_ISL_1469553	B.1.1.33	B.1.1.33	2020-06-21	Canoas	-29912758	-51185681
Others studies	EPI_ISL_1469815	B.1.1.33	B.1.1.33	2020-06-22	Cachoeirinha	-29947222	-51101606
Others studies	EPI_ISL_2229841	B.1.1.33	B.1.1.33	2020-06-22	Rio Grande Do Sul
Others studies	EPI_ISL_1469776	B.1.1.33	B.1.1.33	2020-06-22	Rolante	-29646	-50581937
Others studies	EPI_ISL_1469828	B.1.1.33	B.1.1.33	2020-06-24	Novo Hamburgo	-29687548	-51132828
Others studies	EPI_ISL_1469672	B.1.1.33	B.1.1.33	2020-06-24	Porto Alegre	-30031771	-51206533
Others studies	EPI_ISL_1469779	B.1.1.33	B.1.1.33	2020-06-26	Triunfo	-29929129	-51707471
Others studies	EPI_ISL_1469598	B.1.1.33	B.1.1.33	2020-06-27	Canoas	-29912758	-51185681
Others studies	EPI_ISL_1469829	B.1.1.33	B.1.1.33	2020-06-29	Canoas	-29912758	-51185681
Others studies	EPI_ISL_1469806	B.1.1.33	B.1.1.33	2020-06-29	Sapiranga	-29634885	-51006446
Others studies	EPI_ISL_831683	B.1.1.33	B.1.1.33	2020-07-01	Esteio	-29851963	-51184065
Others studies	EPI_ISL_1163705	B.1.1.33	B.1.1.33	2020-07-01	Rio Grande Do Sul
Others studies	EPI_ISL_1469697	B.1.1.33	B.1.1.33	2020-07-02	Novo Hamburgo	-29687548	-51132828
Others studies	EPI_ISL_1469739	B.1.1.33	B.1.1.33	2020-07-03	Parobe	-29630	-50825
Others studies	EPI_ISL_1469762	B.1.1.33	B.1.1.33	2020-07-04	Canoas	-29912758	-51185681
Others studies	EPI_ISL_831685	B.1.1.33	B.1.1.33	2020-07-06	Esteio	-29851963	-51184065
Others studies	EPI_ISL_1469644	B.1.1.33	B.1.1.33	2020-07-08	Canoas	-29912758	-51185681
Others studies	EPI_ISL_1469613	B.1.1.33	B.1.1.33	2020-07-09	Novo Hamburgo	-29687548	-51132828
Others studies	EPI_ISL_2229839	B.1.1.33	B.1.1.33	2020-07-09	Rio Grande Do Sul
Others studies	EPI_ISL_1469626	B.1.1.33	B.1.1.33	2020-07-10	Novo Hamburgo	-29687548	-51132828
Others studies	EPI_ISL_1469649	B.1.1.33	B.1.1.33	2020-07-10	Parobe	-29630	-50825
Others studies	EPI_ISL_2603521	B.1.1.33	B.1.1.33	2020-07-10	Porto Alegre	-30031771	-51206533
Others studies	EPI_ISL_1469622	B.1.1.33	B.1.1.33	2020-07-12	Novo Hamburgo	-29687548	-51132828
Others studies	EPI_ISL_2928141	B.1.1.33	B.1.1.33	2020-07-13	Rio Grande Do Sul
Others studies	EPI_ISL_930854	B.1.1.33	B.1.1.33	2020-07-15	Rio Grande Do Sul
Others studies	EPI_ISL_1469717	B.1.1.33	B.1.1.33	2020-07-16	Campo Bom	-29674694	-51060601
Others studies	EPI_ISL_1469700	B.1.1.33	B.1.1.33	2020-07-16	Porto Alegre	-30031771	-51206533
Others studies	EPI_ISL_1469577	B.1.1.33	B.1.1.33	2020-07-16	Sapucaia Do Sul	-29827575	-51144975
Others studies	EPI_ISL_1469747	B.1.1.33	B.1.1.33	2020-07-16	Sapucaia Do Sul	-29827575	-51144975
Others studies	EPI_ISL_943576	B.1.1.33	B.1.1.33	2020-07-16	Tapes	-30668308	-51399
Others studies	EPI_ISL_729844	B.1.1.33	B.1.1.33	2020-07-17	Cachoeira Do Sul	-30032988	-52892756
Others studies	EPI_ISL_943579	B.1.1.33	B.1.1.33	2020-07-18	Canoas	-29912758	-51185681
Others studies	EPI_ISL_1469712	B.1.1.33	B.1.1.33	2020-07-20	Campo Bom	-29674694	-51060601
Others studies	EPI_ISL_1469728	B.1.1.33	B.1.1.33	2020-07-21	Canoas	-29912758	-51185681
Others studies	EPI_ISL_1469564	B.1.1.33	B.1.1.33	2020-07-22	Campo Bom	-29674694	-51060601
Others studies	EPI_ISL_930855	B.1.1.33	B.1.1.33	2020-07-22	Canoas	-29912758	-51185681
Others studies	EPI_ISL_930858	B.1.1.33	B.1.1.33	2020-07-24	Canoas	-29912758	-51185681
Others studies	EPI_ISL_1469565	B.1.1.33	B.1.1.33	2020-07-24	Esteio	-29851963	-51184065
Others studies	EPI_ISL_1469597	B.1.1.33	B.1.1.33	2020-07-26	Novo Hamburgo	-29687548	-51132828
Others studies	EPI_ISL_942374	B.1.1.33	B.1.1.33	2020-07-27	Passo Fundo	-28257564	-52409112
Others studies	EPI_ISL_944081	B.1.1.33	B.1.1.33	2020-07-28	Porto Alegre	-30031771	-51206533
Others studies	EPI_ISL_943601	B.1.1.33	B.1.1.33	2020-07-28	Porto Alegre	-30031771	-51206533
Others studies	EPI_ISL_3048790	B.1.1.33	B.1.1.33	2020-07-28	Porto Alegre	-30031771	-51206533
Others studies	EPI_ISL_942375	B.1.1.33	B.1.1.33	2020-07-31	Cachoeira Do Sul	-30032988	-52892756
Others studies	EPI_ISL_3218247	B.1.1.33	B.1.1.33	2020-08-01	Rio Grande Do Sul
Others studies	EPI_ISL_1469794	B.1.1.33	B.1.1.33	2020-08-02	Dois Irmaos	-29583	-51089776
Others studies	EPI_ISL_3048795	B.1.1.33	B.1.1.33	2020-08-04	Santo Angelo	-28300128	-54266781
Others studies	EPI_ISL_1469790	B.1.1.33	B.1.1.33	2020-08-04	Sapucaia Do Sul	-29827575	-51144975
Others studies	EPI_ISL_943582	B.1.1.33	B.1.1.33	2020-08-04	Torres	-29333438	-49733289
Others studies	EPI_ISL_3048799	B.1.1.33	B.1.1.33	2020-08-05	Caxias Do Sul	-29162905	-51179161
Others studies	EPI_ISL_1469562	B.1.1.33	B.1.1.33	2020-08-05	Novo Hamburgo	-29687548	-51132828
Others studies	EPI_ISL_943588	B.1.1.33	B.1.1.33	2020-08-06	Cachoeirinha	-29947222	-51101606
Others studies	EPI_ISL_729858	B.1.1.33	B.1.1.33	2020-08-06	Caxias Do Sul	-29162905	-51179161
Others studies	EPI_ISL_1469614	B.1.1.33	B.1.1.33	2020-08-06	Igrejinha	-29569318	-50791894
Others studies	EPI_ISL_942897	B.1.1.33	B.1.1.33	2020-08-06	Teutonia	-29448	-51813
Others studies	EPI_ISL_1469850	B.1.1.33	B.1.1.33	2020-08-07	Esteio	-29851963	-51184065
Others studies	EPI_ISL_729802	B.1.1.33	B.1.1.33	2020-08-09	Porto Alegre	-30031771	-51206533
Others studies	EPI_ISL_1469582	B.1.1.33	B.1.1.33	2020-08-09	Sapucaia Do Sul	-29827575	-51144975
Others studies	EPI_ISL_1799504	B.1.1.33	B.1.1.33	2020-08-10	Rio Grande Do Sul
Others studies	EPI_ISL_1469619	B.1.1.33	B.1.1.33	2020-08-10	Sapucaia Do Sul	-29827575	-51144975
Others studies	EPI_ISL_1469618	B.1.1.33	B.1.1.33	2020-08-11	Porto Alegre	-30031771	-51206533
Others studies	EPI_ISL_1469556	B.1.1.33	B.1.1.33	2020-08-11	Sao Leopoldo	-29754494	-51149773
Others studies	EPI_ISL_729849	B.1.1.33	B.1.1.33	2020-08-12	Carazinho	-28295844	-52793
Others studies	EPI_ISL_3048809	B.1.1.33	B.1.1.33	2020-08-12	Passo Fundo	-28257564	-52409112
Others studies	EPI_ISL_1799507	B.1.1.33	B.1.1.33	2020-08-12	Rio Grande Do Sul
Others studies	EPI_ISL_942930	B.1.1.33	B.1.1.33	2020-08-13	Viamao	-30081899	-51019435
Others studies	EPI_ISL_942931	B.1.1.33	B.1.1.33	2020-08-14	Lajeado	-29459086	-51964427
Others studies	EPI_ISL_1469800	B.1.1.33	B.1.1.33	2020-08-14	Novo Hamburgo	-29687548	-51132828
Others studies	EPI_ISL_1469818	B.1.1.33	B.1.1.33	2020-08-14	Parobe	-29630	-50825
Others studies	EPI_ISL_3048806	B.1.1.33	B.1.1.33	2020-08-14	Porto Alegre	-30031771	-51206533
Others studies	EPI_ISL_1469650	B.1.1.33	B.1.1.33	2020-08-17	Canoas	-29912758	-51185681
Others studies	EPI_ISL_1469793	B.1.1.33	B.1.1.33	2020-08-17	Porto Alegre	-30031771	-51206533
Others studies	EPI_ISL_943575	B.1.1.33	B.1.1.33	2020-08-18	Vera Cruz	-29718435	-52515176
Others studies	EPI_ISL_831892	B.1.1.33	B.1.1.33	2020-08-19	Esteio	-29851963	-51184065
Others studies	EPI_ISL_3048814	B.1.1.33	B.1.1.33	2020-08-19	Santo Angelo	-28300128	-54266781
Others studies	EPI_ISL_1469789	B.1.1.33	B.1.1.33	2020-08-21	Parobe	-29630	-50825
Others studies	EPI_ISL_1469607	B.1.1.33	B.1.1.33	2020-08-21	Tres Coroas	-29517	-50771
Others studies	EPI_ISL_1469756	B.1.1.33	B.1.1.33	2020-08-23	Porto Alegre	-30031771	-51206533
Others studies	EPI_ISL_831913	B.1.1.33	B.1.1.33	2020-08-24	Esteio	-29851963	-51184065
Others studies	EPI_ISL_1181468	B.1.1.33	B.1.1.33	2020-08-24	Santana Do Livramento	-30887	-55531467
Others studies	EPI_ISL_1469786	B.1.1.33	B.1.1.33	2020-08-25	Canoas	-29912758	-51185681
Others studies	EPI_ISL_1799502	B.1.1.33	B.1.1.33	2020-08-25	Rio Grande Do Sul
Others studies	EPI_ISL_831898	B.1.1.33	B.1.1.33	2020-08-26	Esteio	-29851963	-51184065
Others studies	EPI_ISL_1469550	B.1.1.33	B.1.1.33	2020-08-26	Sapucaia Do Sul	-29827575	-51144975
Others studies	EPI_ISL_3048822	B.1.1.33	B.1.1.33	2020-08-28	Caxias Do Sul	-29162905	-51179161
Others studies	EPI_ISL_1469736	B.1.1.33	B.1.1.33	2020-08-30	Sao Leopoldo	-29754494	-51149773
Others studies	EPI_ISL_1469681	B.1.1.33	B.1.1.33	2020-08-31	Canoas	-29912758	-51185681
Others studies	EPI_ISL_1469663	B.1.1.33	B.1.1.33	2020-08-31	Canoas	-29912758	-51185681
Others studies	EPI_ISL_1469575	B.1.1.33	B.1.1.33	2020-08-31	Parobe	-29630	-50825
Others studies	EPI_ISL_1469590	B.1.1.33	B.1.1.33	2020-09-01	Canoas	-29912758	-51185681
Others studies	EPI_ISL_1469804	B.1.1.33	B.1.1.33	2020-09-04	Sapucaia Do Sul	-29827575	-51144975
Others studies	EPI_ISL_1469583	B.1.1.33	B.1.1.33	2020-09-05	Igrejinha	-29569318	-50791894
Others studies	EPI_ISL_1181451	B.1.1.33	B.1.1.33	2020-09-09	Arvorezinha	-28850	-52170
Others studies	EPI_ISL_1469594	B.1.1.33	B.1.1.33	2020-09-09	Canoas	-29912758	-51185681
Others studies	EPI_ISL_1469662	B.1.1.33	B.1.1.33	2020-09-09	Sao Sebastiao Do Cai	-29586	-51371
Others studies	EPI_ISL_1469698	B.1.1.33	B.1.1.33	2020-09-10	Nova Santa Rita	-29852474	-51283736
Others studies	EPI_ISL_1469596	B.1.1.33	B.1.1.33	2020-09-10	Sapiranga	-29634885	-51006446
Others studies	EPI_ISL_1469679	B.1.1.33	B.1.1.33	2020-09-12	Canoas	-29912758	-51185681
Others studies	EPI_ISL_1469685	B.1.1.33	B.1.1.33	2020-09-15	Parobe	-29630	-50825
Others studies	EPI_ISL_1469686	B.1.1.33	B.1.1.33	2020-09-16	Canoas	-29912758	-51185681
Others studies	EPI_ISL_1469680	B.1.1.33	B.1.1.33	2020-09-17	Parobe	-29630	-50825
Others studies	EPI_ISL_1479126	B.1.1.33	B.1.1.33	2020-09-17	Parobe	-29630	-50825
Others studies	EPI_ISL_1469651	B.1.1.33	B.1.1.33	2020-09-18	Novo Hamburgo	-29687548	-51132828
Others studies	EPI_ISL_1469791	B.1.1.33	B.1.1.33	2020-09-22	Canoas	-29912758	-51185681
Others studies	EPI_ISL_1469674	B.1.1.33	B.1.1.33	2020-09-23	Canoas	-29912758	-51185681
Others studies	EPI_ISL_1469630	B.1.1.33	B.1.1.33	2020-09-23	Novo Hamburgo	-29687548	-51132828
Others studies	EPI_ISL_1469592	B.1.1.33	B.1.1.33	2020-09-23	Porto Alegre	-30031771	-51206533
Others studies	EPI_ISL_1469578	B.1.1.33	B.1.1.33	2020-09-24	Parobe	-29630	-50825
Others studies	EPI_ISL_1469688	B.1.1.33	B.1.1.33	2020-09-27	Canoas	-29912758	-51185681
Others studies	EPI_ISL_1469725	B.1.1.33	B.1.1.33	2020-09-28	Canoas	-29912758	-51185681
Others studies	EPI_ISL_1469694	B.1.1.33	B.1.1.33	2020-09-28	Pareci Novo	-29636538	-51397
Others studies	EPI_ISL_3218268	B.1.1.33	B.1.1.33	2020-10-01	Rio Grande Do Sul
Others studies	EPI_ISL_3233183	B.1.1.33	B.1.1.33	2020-10-01	Rio Grande Do Sul
Others studies	EPI_ISL_1469726	B.1.1.33	B.1.1.33	2020-10-02	Sapiranga	-29634885	-51006446
Others studies	EPI_ISL_1181434	B.1.1.33	B.1.1.33	2020-10-06	Arroio Do Tigre	-29334829	-53096627
Others studies	EPI_ISL_1469785	B.1.1.33	B.1.1.33	2020-10-06	Novo Hamburgo	-29687548	-51132828
Others studies	EPI_ISL_1469646	B.1.1.33	B.1.1.33	2020-10-07	Sapucaia Do Sul	-29827575	-51144975
Others studies	EPI_ISL_1479128	B.1.1.33	B.1.1.33	2020-10-08	Parobe	-29630	-50825
Others studies	EPI_ISL_1469635	B.1.1.33	B.1.1.33	2020-10-09	Porto Alegre	-30031771	-51206533
Others studies	EPI_ISL_1469589	B.1.1.33	B.1.1.33	2020-10-09	Sapucaia Do Sul	-29827575	-51144975
Others studies	EPI_ISL_1469814	B.1.1.33	B.1.1.33	2020-10-11	Sao Leopoldo	-29754494	-51149773
Others studies	EPI_ISL_1469665	B.1.1.33	B.1.1.33	2020-10-12	Esteio	-29851963	-51184065
Others studies	EPI_ISL_832012	B.1.1.33	B.1.1.33	2020-10-13	Esteio	-29851963	-51184065
Others studies	EPI_ISL_1479130	B.1.1.33	B.1.1.33	2020-10-17	Taquara	-29650471	-50775278
Others studies	EPI_ISL_1469601	B.1.1.33	B.1.1.33	2020-10-20	Taquara	-29650471	-50775278
Others studies	EPI_ISL_1469643	B.1.1.33	B.1.1.33	2020-10-26	Parobe	-29630	-50825
Others studies	EPI_ISL_2344359	B.1.1.33	B.1.1.33	2020-10-27	Porto Alegre	-30031771	-51206533
Others studies	EPI_ISL_1479124	B.1.1.33	B.1.1.33	2020-10-29	Nova Hartz	-29580752	-50905108
Others studies	EPI_ISL_1469612	B.1.1.33	B.1.1.33	2020-11-01	Novo Hamburgo	-29687548	-51132828
Others studies	EPI_ISL_1469652	B.1.1.33	B.1.1.33	2020-11-02	Canoas	-29912758	-51185681
Others studies	EPI_ISL_1469772	B.1.1.33	B.1.1.33	2020-11-05	Porto Alegre	-30031771	-51206533
Others studies	EPI_ISL_1469798	B.1.1.33	B.1.1.33	2020-11-07	Camaqua	-30848897	-51804
Others studies	EPI_ISL_1469764	B.1.1.33	B.1.1.33	2020-11-08	Porto Alegre	-30031771	-51206533
Others studies	EPI_ISL_1469760	B.1.1.33	B.1.1.33	2020-11-09	Canoas	-29912758	-51185681
Others studies	EPI_ISL_1469699	B.1.1.33	B.1.1.33	2020-11-10	Porto Alegre	-30031771	-51206533
Others studies	EPI_ISL_2344374	B.1.1.33	B.1.1.33	2020-11-11	Porto Alegre	-30031771	-51206533
Others studies	EPI_ISL_1469689	B.1.1.33	B.1.1.33	2020-11-18	Esteio	-29851963	-51184065
Others studies	EPI_ISL_943605	B.1.1.33	B.1.1.33	2020-11-18	Passo Fundo	-28257564	-52409112
Others studies	EPI_ISL_1469660	B.1.1.33	B.1.1.33	2020-11-19	Riozinho	-29638986	-50448781
Others studies	EPI_ISL_770575	B.1.1.33	B.1.1.33	2020-11-23	Taquara	-29650471	-50775278
Others studies	EPI_ISL_779157	B.1.1.33	B.1.1.33	2020-11-24	Taquara	-29650471	-50775278
Others studies	EPI_ISL_770551	B.1.1.33	B.1.1.33	2020-11-25	Garibaldi	-29258979	-51535179
Others studies	EPI_ISL_779164	B.1.1.33	B.1.1.33	2020-11-26	Taquara	-29650471	-50775278
Others studies	EPI_ISL_1469693	B.1.1.33	B.1.1.33	2020-11-27	Esteio	-29851963	-51184065
Others studies	EPI_ISL_1182608	B.1.1.33	B.1.1.33	2020-12-02	Cachoeira Do Sul	-30032988	-52892756
Others studies	EPI_ISL_2344380	B.1.1.33	B.1.1.33	2020-12-02	Porto Alegre	-30031771	-51206533
Others studies	EPI_ISL_2344248	B.1.1.33	B.1.1.33	2020-12-07	Pelotas	-31764898	-52337058
Others studies	EPI_ISL_2249351	B.1.1.33	B.1.1.33	2020-12-23	Alegrete	-29790166	-55794862
Others studies	EPI_ISL_2661825	B.1.1.33	B.1.1.33	2021-01-12	Uruguaiana	-29761436	-57085287
Others studies	EPI_ISL_930856	B.1.1.332	Others	2020-07-23	Ibiruba	-28630161	-53096124
Others studies	EPI_ISL_943585	B.1.1.332	Others	2020-08-05	Canoas	-29912758	-51185681
Others studies	EPI_ISL_1479119	B.1.1.332	Others	2020-10-29	Porto Alegre	-30031771	-51206533
Others studies	EPI_ISL_2661866	B.1.1.332	Others	2021-02-09	Tapera	-28627729	-52861253
Others studies	EPI_ISL_11575089	B.1.1.529	Others	2022-01-01	Rio Grande Do Sul
Others studies	EPI_ISL_11575085	B.1.1.529	Others	2022-01-01	Rio Grande Do Sul
Others studies	EPI_ISL_11575083	B.1.1.529	Others	2022-01-01	Rio Grande Do Sul
Others studies	EPI_ISL_9433207	B.1.1.529	Others	2022-01-06	Rio Grande Do Sul
Others studies	EPI_ISL_9433255	B.1.1.529	Others	2022-01-10	Rio Grande Do Sul
Others studies	EPI_ISL_11514453	B.1.1.529	Others	2022-01-20	Rio Grande Do Sul
Others studies	EPI_ISL_11514436	B.1.1.529	Others	2022-02-07	Rio Grande Do Sul
Others studies	EPI_ISL_2661750	B.1.1.7	Others	2021-02-25	Pelotas	-31764898	-52337058
Others studies	EPI_ISL_1469843	B.1.195	Others	2020-06-25	Sapiranga	-29634885	-51006446
Others studies	EPI_ISL_1469587	B.1.195	Others	2020-07-07	Sapiranga	-29634885	-51006446
Others studies	EPI_ISL_16117250	B.1.212	Others	2020-04-03	Rio Grande Do Sul
Others studies	EPI_ISL_1469820	B.1.212	Others	2020-06-08	Sapiranga	-29634885	-51006446
Others studies	EPI_ISL_1161405	B.1.575	Others	2021-01-01	Rio Grande Do Sul
Others studies	EPI_ISL_16117225	B.1.617.2	Others	2021-09-21	Rio Grande Do Sul
Others studies	EPI_ISL_16117216	B.1.617.2	Others	2021-09-29	Rio Grande Do Sul
Others studies	EPI_ISL_9433232	B.1.617.2	Others	2022-01-01	Rio Grande Do Sul
Others studies	EPI_ISL_943596	B.1.91	Others	2020-05-20	Osorio	-29888089	-50266713
Others studies	EPI_ISL_729836	B.1.91	Others	2020-05-27	Porto Alegre	-30031771	-51206533
Others studies	EPI_ISL_2661873	B.1.91	Others	2020-05-31	Porto Alegre	-30031771	-51206533
Others studies	EPI_ISL_729847	B.1.91	Others	2020-06-02	Porto Alegre	-30031771	-51206533
Others studies	EPI_ISL_1469797	B.1.91	Others	2020-06-05	Canoas	-29912758	-51185681
Others studies	EPI_ISL_1469702	B.1.91	Others	2020-06-14	Porto Alegre	-30031771	-51206533
Others studies	EPI_ISL_1799498	B.1.91	Others	2020-06-24	Rio Grande Do Sul
Others studies	EPI_ISL_1469763	B.1.91	Others	2020-06-26	Riozinho	-29638986	-50448781
Others studies	EPI_ISL_1479122	B.1.91	Others	2020-07-03	Cambara Do Sul	-29047408	-50146507
Others studies	EPI_ISL_2603523	B.1.91	Others	2020-07-08	Porto Alegre	-30031771	-51206533
Others studies	EPI_ISL_2603522	B.1.91	Others	2020-07-10	Porto Alegre	-30031771	-51206533
Others studies	EPI_ISL_1469591	B.1.91	Others	2020-07-12	Canoas	-29912758	-51185681
Others studies	EPI_ISL_943580	B.1.91	Others	2020-07-16	Santo Antonio Da Patrulha	-29838	-50516
Others studies	EPI_ISL_729850	B.1.91	Others	2020-07-17	Porto Alegre	-30031771	-51206533
Others studies	EPI_ISL_2928341	B.1.91	Others	2020-07-20	Rio Grande Do Sul
Others studies	EPI_ISL_1799501	B.1.91	Others	2020-07-30	Rio Grande Do Sul
Others studies	EPI_ISL_1469741	B.1.91	Others	2020-08-16	Sapiranga	-29634885	-51006446
Others studies	EPI_ISL_3048819	B.1.91	Others	2020-08-27	Santo Angelo	-28300128	-54266781
Others studies	EPI_ISL_770567	B.1.91	Others	2020-11-25	Linha Nova	-29467929	-51200297
Others studies	EPI_ISL_9225704	BA.1	Omicron (BA.*, BE.*, BQ.* and DL.*)	2021-12-07	Caxias Do Sul	-29162905	-51179161
Others studies	EPI_ISL_9225701	BA.1	Omicron (BA.*, BE.*, BQ.* and DL.*)	2021-12-08	Tapejara	-28065237	-52009665
Others studies	EPI_ISL_9571617	BA.1	Omicron (BA.*, BE.*, BQ.* and DL.*)	2021-12-27	Porto Alegre	-30031771	-51206533
Others studies	EPI_ISL_9919730	BA.1	Omicron (BA.*, BE.*, BQ.* and DL.*)	2021-12-29	Canoas	-29912758	-51185681
Others studies	EPI_ISL_9919712	BA.1	Omicron (BA.*, BE.*, BQ.* and DL.*)	2021-12-29	Canoas	-29912758	-51185681
Others studies	EPI_ISL_9919695	BA.1	Omicron (BA.*, BE.*, BQ.* and DL.*)	2021-12-29	Gramado	-29373351	-50876164
Others studies	EPI_ISL_9919696	BA.1	Omicron (BA.*, BE.*, BQ.* and DL.*)	2021-12-30	Canela	-29355993	-50811921
Others studies	EPI_ISL_9919711	BA.1	Omicron (BA.*, BE.*, BQ.* and DL.*)	2021-12-30	Canoas	-29912758	-51185681
Others studies	EPI_ISL_15004323	BA.1	Omicron (BA.*, BE.*, BQ.* and DL.*)	2021-12-30	Porto Alegre	-30031771	-51206533
Others studies	EPI_ISL_9919672	BA.1	Omicron (BA.*, BE.*, BQ.* and DL.*)	2021-12-30	Tramandai	-30010	-50152
Others studies	EPI_ISL_9919721	BA.1	Omicron (BA.*, BE.*, BQ.* and DL.*)	2021-12-30	Venancio Aires	-29614306	-52193159
Others studies	EPI_ISL_9919732	BA.1	Omicron (BA.*, BE.*, BQ.* and DL.*)	2021-12-31	Estrela	-29500207	-51949508
Others studies	EPI_ISL_9919755	BA.1	Omicron (BA.*, BE.*, BQ.* and DL.*)	2021-12-31	Sarandi	-27942	-52923085
Others studies	EPI_ISL_11575084	BA.1	Omicron (BA.*, BE.*, BQ.* and DL.*)	2022-01-01	Rio Grande Do Sul
Others studies	EPI_ISL_9919729	BA.1	Omicron (BA.*, BE.*, BQ.* and DL.*)	2022-01-02	Piratini	-31447291	-53097296
Others studies	EPI_ISL_9919653	BA.1	Omicron (BA.*, BE.*, BQ.* and DL.*)	2022-01-03	Passo Fundo	-28257564	-52409112
Others studies	EPI_ISL_13019218	BA.1	Omicron (BA.*, BE.*, BQ.* and DL.*)	2022-01-03	Rio Grande Do Sul
Others studies	EPI_ISL_9919758	BA.1	Omicron (BA.*, BE.*, BQ.* and DL.*)	2022-01-03	Sant'Ana Do Livramento	-30887	-55531467
Others studies	EPI_ISL_9919655	BA.1	Omicron (BA.*, BE.*, BQ.* and DL.*)	2022-01-04	Estancia Velha	-29653	-51184339
Others studies	EPI_ISL_9919615	BA.1	Omicron (BA.*, BE.*, BQ.* and DL.*)	2022-01-04	Osorio	-29888089	-50266713
Others studies	EPI_ISL_9919659	BA.1	Omicron (BA.*, BE.*, BQ.* and DL.*)	2022-01-04	Passo Fundo	-28257564	-52409112
Others studies	EPI_ISL_9919722	BA.1	Omicron (BA.*, BE.*, BQ.* and DL.*)	2022-01-04	Porto Alegre	-30031771	-51206533
Others studies	EPI_ISL_9433223	BA.1	Omicron (BA.*, BE.*, BQ.* and DL.*)	2022-01-04	Rio Grande Do Sul
Others studies	EPI_ISL_9433226	BA.1	Omicron (BA.*, BE.*, BQ.* and DL.*)	2022-01-04	Rio Grande Do Sul
Others studies	EPI_ISL_9433240	BA.1	Omicron (BA.*, BE.*, BQ.* and DL.*)	2022-01-04	Rio Grande Do Sul
Others studies	EPI_ISL_9433241	BA.1	Omicron (BA.*, BE.*, BQ.* and DL.*)	2022-01-04	Rio Grande Do Sul
Others studies	EPI_ISL_9919753	BA.1	Omicron (BA.*, BE.*, BQ.* and DL.*)	2022-01-05	Capao Do Leao	-31756	-52488879
Others studies	EPI_ISL_9919737	BA.1	Omicron (BA.*, BE.*, BQ.* and DL.*)	2022-01-06	Canoas	-29912758	-51185681
Others studies	EPI_ISL_9919687	BA.1	Omicron (BA.*, BE.*, BQ.* and DL.*)	2022-01-06	Charqueadas	-29962478	-51628872
Others studies	EPI_ISL_9919619	BA.1	Omicron (BA.*, BE.*, BQ.* and DL.*)	2022-01-06	Cruz Alta	-28645001	-53604831
Others studies	EPI_ISL_9919683	BA.1	Omicron (BA.*, BE.*, BQ.* and DL.*)	2022-01-06	Esteio	-29851963	-51184065
Others studies	EPI_ISL_9919735	BA.1	Omicron (BA.*, BE.*, BQ.* and DL.*)	2022-01-06	Itaqui	-29131051	-56551478
Others studies	EPI_ISL_9919667	BA.1	Omicron (BA.*, BE.*, BQ.* and DL.*)	2022-01-06	Pelotas	-31764898	-52337058
Others studies	EPI_ISL_9919751	BA.1	Omicron (BA.*, BE.*, BQ.* and DL.*)	2022-01-06	Pelotas	-31764898	-52337058
Others studies	EPI_ISL_9919622	BA.1	Omicron (BA.*, BE.*, BQ.* and DL.*)	2022-01-06	Porto Alegre	-30031771	-51206533
Others studies	EPI_ISL_9433205	BA.1	Omicron (BA.*, BE.*, BQ.* and DL.*)	2022-01-06	Rio Grande Do Sul
Others studies	EPI_ISL_9433206	BA.1	Omicron (BA.*, BE.*, BQ.* and DL.*)	2022-01-06	Rio Grande Do Sul
Others studies	EPI_ISL_11024374	BA.1	Omicron (BA.*, BE.*, BQ.* and DL.*)	2022-01-06	Rio Grande Do Sul
Others studies	EPI_ISL_9919603	BA.1	Omicron (BA.*, BE.*, BQ.* and DL.*)	2022-01-06	Sapucaia Do Sul	-29827575	-51144975
Others studies	EPI_ISL_9919610	BA.1	Omicron (BA.*, BE.*, BQ.* and DL.*)	2022-01-07	Capao Da Canoa	-29764242	-50028243
Others studies	EPI_ISL_9919734	BA.1	Omicron (BA.*, BE.*, BQ.* and DL.*)	2022-01-07	Portao	-29701533	-51242895
Others studies	EPI_ISL_9919611	BA.1	Omicron (BA.*, BE.*, BQ.* and DL.*)	2022-01-07	Porto Alegre	-30031771	-51206533
Others studies	EPI_ISL_9433211	BA.1	Omicron (BA.*, BE.*, BQ.* and DL.*)	2022-01-07	Rio Grande Do Sul
Others studies	EPI_ISL_9433212	BA.1	Omicron (BA.*, BE.*, BQ.* and DL.*)	2022-01-07	Rio Grande Do Sul
Others studies	EPI_ISL_9433214	BA.1	Omicron (BA.*, BE.*, BQ.* and DL.*)	2022-01-07	Rio Grande Do Sul
Others studies	EPI_ISL_9919623	BA.1	Omicron (BA.*, BE.*, BQ.* and DL.*)	2022-01-07	Sapiranga	-29634885	-51006446
Others studies	EPI_ISL_9919668	BA.1	Omicron (BA.*, BE.*, BQ.* and DL.*)	2022-01-08	Pelotas	-31764898	-52337058
Others studies	EPI_ISL_9919661	BA.1	Omicron (BA.*, BE.*, BQ.* and DL.*)	2022-01-09	Sapiranga	-29634885	-51006446
Others studies	EPI_ISL_13019212	BA.1	Omicron (BA.*, BE.*, BQ.* and DL.*)	2022-01-10	Rio Grande Do Sul
Others studies	EPI_ISL_13019211	BA.1	Omicron (BA.*, BE.*, BQ.* and DL.*)	2022-01-10	Rio Grande Do Sul
Others studies	EPI_ISL_13019210	BA.1	Omicron (BA.*, BE.*, BQ.* and DL.*)	2022-01-10	Rio Grande Do Sul
Others studies	EPI_ISL_9433228	BA.1	Omicron (BA.*, BE.*, BQ.* and DL.*)	2022-01-10	Rio Grande Do Sul
Others studies	EPI_ISL_9433256	BA.1	Omicron (BA.*, BE.*, BQ.* and DL.*)	2022-01-10	Rio Grande Do Sul
Others studies	EPI_ISL_13019219	BA.1	Omicron (BA.*, BE.*, BQ.* and DL.*)	2022-01-11	Rio Grande Do Sul
Others studies	EPI_ISL_16033929	BA.1	Omicron (BA.*, BE.*, BQ.* and DL.*)	2022-01-11	Rio Grande Do Sul
Others studies	EPI_ISL_16033847	BA.1	Omicron (BA.*, BE.*, BQ.* and DL.*)	2022-01-11	Rio Grande Do Sul
Others studies	EPI_ISL_10870929	BA.1	Omicron (BA.*, BE.*, BQ.* and DL.*)	2022-01-12	Rio Grande Do Sul
Others studies	EPI_ISL_13884525	BA.1	Omicron (BA.*, BE.*, BQ.* and DL.*)	2022-01-12	Rio Grande Do Sul
Others studies	EPI_ISL_9433231	BA.1	Omicron (BA.*, BE.*, BQ.* and DL.*)	2022-01-12	Rio Grande Do Sul
Others studies	EPI_ISL_16033525	BA.1	Omicron (BA.*, BE.*, BQ.* and DL.*)	2022-01-13	Rio Grande Do Sul
Others studies	EPI_ISL_16034032	BA.1	Omicron (BA.*, BE.*, BQ.* and DL.*)	2022-01-14	Rio Grande Do Sul
Others studies	EPI_ISL_16033947	BA.1	Omicron (BA.*, BE.*, BQ.* and DL.*)	2022-01-17	Rio Grande Do Sul
Others studies	EPI_ISL_16034030	BA.1	Omicron (BA.*, BE.*, BQ.* and DL.*)	2022-01-18	Rio Grande Do Sul
Others studies	EPI_ISL_13019206	BA.1	Omicron (BA.*, BE.*, BQ.* and DL.*)	2022-01-19	Rio Grande Do Sul
Others studies	EPI_ISL_13019204	BA.1	Omicron (BA.*, BE.*, BQ.* and DL.*)	2022-01-19	Rio Grande Do Sul
Others studies	EPI_ISL_13884579	BA.1	Omicron (BA.*, BE.*, BQ.* and DL.*)	2022-01-19	Rio Grande Do Sul
Others studies	EPI_ISL_16033962	BA.1	Omicron (BA.*, BE.*, BQ.* and DL.*)	2022-01-19	Rio Grande Do Sul
Others studies	EPI_ISL_13884544	BA.1	Omicron (BA.*, BE.*, BQ.* and DL.*)	2022-01-20	Rio Grande Do Sul
Others studies	EPI_ISL_10521792	BA.1	Omicron (BA.*, BE.*, BQ.* and DL.*)	2022-01-21	Alvorada	-30000	-51080857
Others studies	EPI_ISL_13884564	BA.1	Omicron (BA.*, BE.*, BQ.* and DL.*)	2022-01-21	Rio Grande Do Sul
Others studies	EPI_ISL_16034242	BA.1	Omicron (BA.*, BE.*, BQ.* and DL.*)	2022-01-21	Rio Grande Do Sul
Others studies	EPI_ISL_13884576	BA.1	Omicron (BA.*, BE.*, BQ.* and DL.*)	2022-01-22	Rio Grande Do Sul
Others studies	EPI_ISL_10521831	BA.1	Omicron (BA.*, BE.*, BQ.* and DL.*)	2022-01-22	Uruguaiana	-29761436	-57085287
Others studies	EPI_ISL_11016378	BA.1	Omicron (BA.*, BE.*, BQ.* and DL.*)	2022-01-23	Lagoa Vermelha	-28209335	-51524815
Others studies	EPI_ISL_11016374	BA.1	Omicron (BA.*, BE.*, BQ.* and DL.*)	2022-01-24	Floriano Peixoto	-27861391	-52083775
Others studies	EPI_ISL_11016379	BA.1	Omicron (BA.*, BE.*, BQ.* and DL.*)	2022-01-24	Muitos Capoes	-28326	-51184
Others studies	EPI_ISL_16033978	BA.1	Omicron (BA.*, BE.*, BQ.* and DL.*)	2022-01-24	Rio Grande Do Sul
Others studies	EPI_ISL_16034231	BA.1	Omicron (BA.*, BE.*, BQ.* and DL.*)	2022-01-24	Rio Grande Do Sul
Others studies	EPI_ISL_16034232	BA.1	Omicron (BA.*, BE.*, BQ.* and DL.*)	2022-01-24	Rio Grande Do Sul
Others studies	EPI_ISL_16034233	BA.1	Omicron (BA.*, BE.*, BQ.* and DL.*)	2022-01-24	Rio Grande Do Sul
Others studies	EPI_ISL_11016353	BA.1	Omicron (BA.*, BE.*, BQ.* and DL.*)	2022-01-25	Alvorada	-30000	-51080857
Others studies	EPI_ISL_10521786	BA.1	Omicron (BA.*, BE.*, BQ.* and DL.*)	2022-01-25	Bage	-31328	-54107
Others studies	EPI_ISL_10521821	BA.1	Omicron (BA.*, BE.*, BQ.* and DL.*)	2022-01-25	Passo Fundo	-28257564	-52409112
Others studies	EPI_ISL_16033981	BA.1	Omicron (BA.*, BE.*, BQ.* and DL.*)	2022-01-25	Rio Grande Do Sul
Others studies	EPI_ISL_16034228	BA.1	Omicron (BA.*, BE.*, BQ.* and DL.*)	2022-01-25	Rio Grande Do Sul
Others studies	EPI_ISL_16034259	BA.1	Omicron (BA.*, BE.*, BQ.* and DL.*)	2022-01-25	Rio Grande Do Sul
Others studies	EPI_ISL_16034250	BA.1	Omicron (BA.*, BE.*, BQ.* and DL.*)	2022-01-25	Rio Grande Do Sul
Others studies	EPI_ISL_16034244	BA.1	Omicron (BA.*, BE.*, BQ.* and DL.*)	2022-01-25	Rio Grande Do Sul
Others studies	EPI_ISL_16034270	BA.1	Omicron (BA.*, BE.*, BQ.* and DL.*)	2022-01-25	Rio Grande Do Sul
Others studies	EPI_ISL_11016523	BA.1	Omicron (BA.*, BE.*, BQ.* and DL.*)	2022-01-25	Sao Leopoldo	-29754494	-51149773
Others studies	EPI_ISL_11016354	BA.1	Omicron (BA.*, BE.*, BQ.* and DL.*)	2022-01-26	Bage	-31328	-54107
Others studies	EPI_ISL_11016366	BA.1	Omicron (BA.*, BE.*, BQ.* and DL.*)	2022-01-26	Campo Bom	-29674694	-51060601
Others studies	EPI_ISL_11016367	BA.1	Omicron (BA.*, BE.*, BQ.* and DL.*)	2022-01-26	Canela	-29355993	-50811921
Others studies	EPI_ISL_10521796	BA.1	Omicron (BA.*, BE.*, BQ.* and DL.*)	2022-01-26	Humaita	-27569065	-53969525
Others studies	EPI_ISL_11016384	BA.1	Omicron (BA.*, BE.*, BQ.* and DL.*)	2022-01-26	Novo Hamburgo	-29687548	-51132828
Others studies	EPI_ISL_11016383	BA.1	Omicron (BA.*, BE.*, BQ.* and DL.*)	2022-01-26	Novo Hamburgo	-29687548	-51132828
Others studies	EPI_ISL_11016390	BA.1	Omicron (BA.*, BE.*, BQ.* and DL.*)	2022-01-26	Passo Fundo	-28257564	-52409112
Others studies	EPI_ISL_11016389	BA.1	Omicron (BA.*, BE.*, BQ.* and DL.*)	2022-01-26	Passo Fundo	-28257564	-52409112
Others studies	EPI_ISL_16033988	BA.1	Omicron (BA.*, BE.*, BQ.* and DL.*)	2022-01-26	Rio Grande Do Sul
Others studies	EPI_ISL_16033524	BA.1	Omicron (BA.*, BE.*, BQ.* and DL.*)	2022-01-26	Rio Grande Do Sul
Others studies	EPI_ISL_16033518	BA.1	Omicron (BA.*, BE.*, BQ.* and DL.*)	2022-01-26	Rio Grande Do Sul
Others studies	EPI_ISL_16034238	BA.1	Omicron (BA.*, BE.*, BQ.* and DL.*)	2022-01-26	Rio Grande Do Sul
Others studies	EPI_ISL_16034236	BA.1	Omicron (BA.*, BE.*, BQ.* and DL.*)	2022-01-26	Rio Grande Do Sul
Others studies	EPI_ISL_16034253	BA.1	Omicron (BA.*, BE.*, BQ.* and DL.*)	2022-01-26	Rio Grande Do Sul
Others studies	EPI_ISL_16034241	BA.1	Omicron (BA.*, BE.*, BQ.* and DL.*)	2022-01-26	Rio Grande Do Sul
Others studies	EPI_ISL_16034273	BA.1	Omicron (BA.*, BE.*, BQ.* and DL.*)	2022-01-26	Rio Grande Do Sul
Others studies	EPI_ISL_11016405	BA.1	Omicron (BA.*, BE.*, BQ.* and DL.*)	2022-01-26	Sao Lourenco Do Sul	-31356374	-51971531
Others studies	EPI_ISL_11016359	BA.1	Omicron (BA.*, BE.*, BQ.* and DL.*)	2022-01-27	Bento Goncalves	-29166212	-51516476
Others studies	EPI_ISL_11016377	BA.1	Omicron (BA.*, BE.*, BQ.* and DL.*)	2022-01-27	Ijui	-28388	-53915
Others studies	EPI_ISL_10521816	BA.1	Omicron (BA.*, BE.*, BQ.* and DL.*)	2022-01-27	Pelotas	-31764898	-52337058
Others studies	EPI_ISL_13884535	BA.1	Omicron (BA.*, BE.*, BQ.* and DL.*)	2022-01-27	Rio Grande Do Sul
Others studies	EPI_ISL_10521783	BA.1	Omicron (BA.*, BE.*, BQ.* and DL.*)	2022-01-27	Sao Leopoldo	-29754494	-51149773
Others studies	EPI_ISL_10521779	BA.1	Omicron (BA.*, BE.*, BQ.* and DL.*)	2022-01-27	Uruguaiana	-29761436	-57085287
Others studies	EPI_ISL_16033992	BA.1	Omicron (BA.*, BE.*, BQ.* and DL.*)	2022-01-28	Rio Grande Do Sul
Others studies	EPI_ISL_11514454	BA.1	Omicron (BA.*, BE.*, BQ.* and DL.*)	2022-01-29	Rio Grande Do Sul
Others studies	EPI_ISL_13884562	BA.1	Omicron (BA.*, BE.*, BQ.* and DL.*)	2022-01-29	Rio Grande Do Sul
Others studies	EPI_ISL_13884561	BA.1	Omicron (BA.*, BE.*, BQ.* and DL.*)	2022-01-29	Rio Grande Do Sul
Others studies	EPI_ISL_16087544	BA.1	Omicron (BA.*, BE.*, BQ.* and DL.*)	2022-01-29	Rio Grande Do Sul
Others studies	EPI_ISL_16033991	BA.1	Omicron (BA.*, BE.*, BQ.* and DL.*)	2022-01-30	Rio Grande Do Sul
Others studies	EPI_ISL_11514449	BA.1	Omicron (BA.*, BE.*, BQ.* and DL.*)	2022-01-31	Rio Grande Do Sul
Others studies	EPI_ISL_13884536	BA.1	Omicron (BA.*, BE.*, BQ.* and DL.*)	2022-01-31	Rio Grande Do Sul
Others studies	EPI_ISL_13884572	BA.1	Omicron (BA.*, BE.*, BQ.* and DL.*)	2022-01-31	Rio Grande Do Sul
Others studies	EPI_ISL_16033994	BA.1	Omicron (BA.*, BE.*, BQ.* and DL.*)	2022-01-31	Rio Grande Do Sul
Others studies	EPI_ISL_16034189	BA.1	Omicron (BA.*, BE.*, BQ.* and DL.*)	2022-01-31	Rio Grande Do Sul
Others studies	EPI_ISL_11514400	BA.1	Omicron (BA.*, BE.*, BQ.* and DL.*)	2022-02-01	Rio Grande Do Sul
Others studies	EPI_ISL_11514392	BA.1	Omicron (BA.*, BE.*, BQ.* and DL.*)	2022-02-01	Rio Grande Do Sul
Others studies	EPI_ISL_16033997	BA.1	Omicron (BA.*, BE.*, BQ.* and DL.*)	2022-02-01	Rio Grande Do Sul
Others studies	EPI_ISL_16034200	BA.1	Omicron (BA.*, BE.*, BQ.* and DL.*)	2022-02-01	Rio Grande Do Sul
Others studies	EPI_ISL_16034199	BA.1	Omicron (BA.*, BE.*, BQ.* and DL.*)	2022-02-01	Rio Grande Do Sul
Others studies	EPI_ISL_16034190	BA.1	Omicron (BA.*, BE.*, BQ.* and DL.*)	2022-02-01	Rio Grande Do Sul
Others studies	EPI_ISL_16034194	BA.1	Omicron (BA.*, BE.*, BQ.* and DL.*)	2022-02-01	Rio Grande Do Sul
Others studies	EPI_ISL_16034187	BA.1	Omicron (BA.*, BE.*, BQ.* and DL.*)	2022-02-01	Rio Grande Do Sul
Others studies	EPI_ISL_16034185	BA.1	Omicron (BA.*, BE.*, BQ.* and DL.*)	2022-02-01	Rio Grande Do Sul
Others studies	EPI_ISL_16034184	BA.1	Omicron (BA.*, BE.*, BQ.* and DL.*)	2022-02-01	Rio Grande Do Sul
Others studies	EPI_ISL_16034222	BA.1	Omicron (BA.*, BE.*, BQ.* and DL.*)	2022-02-02	Rio Grande Do Sul
Others studies	EPI_ISL_16034180	BA.1	Omicron (BA.*, BE.*, BQ.* and DL.*)	2022-02-02	Rio Grande Do Sul
Others studies	EPI_ISL_16034197	BA.1	Omicron (BA.*, BE.*, BQ.* and DL.*)	2022-02-02	Rio Grande Do Sul
Others studies	EPI_ISL_16034191	BA.1	Omicron (BA.*, BE.*, BQ.* and DL.*)	2022-02-02	Rio Grande Do Sul
Others studies	EPI_ISL_16034112	BA.1	Omicron (BA.*, BE.*, BQ.* and DL.*)	2022-02-02	Rio Grande Do Sul
Others studies	EPI_ISL_16034103	BA.1	Omicron (BA.*, BE.*, BQ.* and DL.*)	2022-02-02	Rio Grande Do Sul
Others studies	EPI_ISL_16034012	BA.1	Omicron (BA.*, BE.*, BQ.* and DL.*)	2022-02-03	Rio Grande Do Sul
Others studies	EPI_ISL_16034219	BA.1	Omicron (BA.*, BE.*, BQ.* and DL.*)	2022-02-03	Rio Grande Do Sul
Others studies	EPI_ISL_16034104	BA.1	Omicron (BA.*, BE.*, BQ.* and DL.*)	2022-02-03	Rio Grande Do Sul
Others studies	EPI_ISL_16034105	BA.1	Omicron (BA.*, BE.*, BQ.* and DL.*)	2022-02-03	Rio Grande Do Sul
Others studies	EPI_ISL_16034150	BA.1	Omicron (BA.*, BE.*, BQ.* and DL.*)	2022-02-03	Rio Grande Do Sul
Others studies	EPI_ISL_16034182	BA.1	Omicron (BA.*, BE.*, BQ.* and DL.*)	2022-02-03	Rio Grande Do Sul
Others studies	EPI_ISL_11514397	BA.1	Omicron (BA.*, BE.*, BQ.* and DL.*)	2022-02-04	Rio Grande Do Sul
Others studies	EPI_ISL_11514394	BA.1	Omicron (BA.*, BE.*, BQ.* and DL.*)	2022-02-04	Rio Grande Do Sul
Others studies	EPI_ISL_16034027	BA.1	Omicron (BA.*, BE.*, BQ.* and DL.*)	2022-02-04	Rio Grande Do Sul
Others studies	EPI_ISL_16034106	BA.1	Omicron (BA.*, BE.*, BQ.* and DL.*)	2022-02-04	Rio Grande Do Sul
Others studies	EPI_ISL_16034102	BA.1	Omicron (BA.*, BE.*, BQ.* and DL.*)	2022-02-04	Rio Grande Do Sul
Others studies	EPI_ISL_16034034	BA.1	Omicron (BA.*, BE.*, BQ.* and DL.*)	2022-02-07	Rio Grande Do Sul
Others studies	EPI_ISL_16034165	BA.1	Omicron (BA.*, BE.*, BQ.* and DL.*)	2022-02-07	Rio Grande Do Sul
Others studies	EPI_ISL_13019201	BA.1	Omicron (BA.*, BE.*, BQ.* and DL.*)	2022-02-08	Rio Grande Do Sul
Others studies	EPI_ISL_16034159	BA.1	Omicron (BA.*, BE.*, BQ.* and DL.*)	2022-02-08	Rio Grande Do Sul
Others studies	EPI_ISL_16034175	BA.1	Omicron (BA.*, BE.*, BQ.* and DL.*)	2022-02-08	Rio Grande Do Sul
Others studies	EPI_ISL_16034166	BA.1	Omicron (BA.*, BE.*, BQ.* and DL.*)	2022-02-08	Rio Grande Do Sul
Others studies	EPI_ISL_16034037	BA.1	Omicron (BA.*, BE.*, BQ.* and DL.*)	2022-02-09	Rio Grande Do Sul
Others studies	EPI_ISL_16034249	BA.1	Omicron (BA.*, BE.*, BQ.* and DL.*)	2022-02-09	Rio Grande Do Sul
Others studies	EPI_ISL_16034274	BA.1	Omicron (BA.*, BE.*, BQ.* and DL.*)	2022-02-09	Rio Grande Do Sul
Others studies	EPI_ISL_16034121	BA.1	Omicron (BA.*, BE.*, BQ.* and DL.*)	2022-02-09	Rio Grande Do Sul
Others studies	EPI_ISL_16034120	BA.1	Omicron (BA.*, BE.*, BQ.* and DL.*)	2022-02-09	Rio Grande Do Sul
Others studies	EPI_ISL_16034125	BA.1	Omicron (BA.*, BE.*, BQ.* and DL.*)	2022-02-09	Rio Grande Do Sul
Others studies	EPI_ISL_16034156	BA.1	Omicron (BA.*, BE.*, BQ.* and DL.*)	2022-02-09	Rio Grande Do Sul
Others studies	EPI_ISL_16034145	BA.1	Omicron (BA.*, BE.*, BQ.* and DL.*)	2022-02-09	Rio Grande Do Sul
Others studies	EPI_ISL_16034146	BA.1	Omicron (BA.*, BE.*, BQ.* and DL.*)	2022-02-09	Rio Grande Do Sul
Others studies	EPI_ISL_11514406	BA.1	Omicron (BA.*, BE.*, BQ.* and DL.*)	2022-02-10	Rio Grande Do Sul
Others studies	EPI_ISL_16034151	BA.1	Omicron (BA.*, BE.*, BQ.* and DL.*)	2022-02-10	Rio Grande Do Sul
Others studies	EPI_ISL_13019192	BA.1	Omicron (BA.*, BE.*, BQ.* and DL.*)	2022-02-11	Rio Grande Do Sul
Others studies	EPI_ISL_16033956	BA.1	Omicron (BA.*, BE.*, BQ.* and DL.*)	2022-02-11	Rio Grande Do Sul
Others studies	EPI_ISL_11514441	BA.1	Omicron (BA.*, BE.*, BQ.* and DL.*)	2022-02-14	Rio Grande Do Sul
Others studies	EPI_ISL_16033949	BA.1	Omicron (BA.*, BE.*, BQ.* and DL.*)	2022-02-14	Rio Grande Do Sul
Others studies	EPI_ISL_16033950	BA.1	Omicron (BA.*, BE.*, BQ.* and DL.*)	2022-02-14	Rio Grande Do Sul
Others studies	EPI_ISL_16033945	BA.1	Omicron (BA.*, BE.*, BQ.* and DL.*)	2022-02-16	Rio Grande Do Sul
Others studies	EPI_ISL_16033946	BA.1	Omicron (BA.*, BE.*, BQ.* and DL.*)	2022-02-17	Rio Grande Do Sul
Others studies	EPI_ISL_16033930	BA.1	Omicron (BA.*, BE.*, BQ.* and DL.*)	2022-02-22	Rio Grande Do Sul
Others studies	EPI_ISL_13019567	BA.1	Omicron (BA.*, BE.*, BQ.* and DL.*)	2022-02-23	Viamao	-30081899	-51019435
Others studies	EPI_ISL_13019547	BA.1	Omicron (BA.*, BE.*, BQ.* and DL.*)	2022-02-24	Charqueadas	-29962478	-51628872
Others studies	EPI_ISL_13019542	BA.1	Omicron (BA.*, BE.*, BQ.* and DL.*)	2022-02-24	Nonoai	-27355	-52766
Others studies	EPI_ISL_13019578	BA.1	Omicron (BA.*, BE.*, BQ.* and DL.*)	2022-02-24	Porto Alegre	-30031771	-51206533
Others studies	EPI_ISL_13019540	BA.1	Omicron (BA.*, BE.*, BQ.* and DL.*)	2022-02-25	Passo Fundo	-28257564	-52409112
Others studies	EPI_ISL_11514427	BA.1	Omicron (BA.*, BE.*, BQ.* and DL.*)	2022-02-25	Rio Grande Do Sul
Others studies	EPI_ISL_13019538	BA.1	Omicron (BA.*, BE.*, BQ.* and DL.*)	2022-02-25	Santa Maria	-29686817	-53814946
Others studies	EPI_ISL_13019533	BA.1	Omicron (BA.*, BE.*, BQ.* and DL.*)	2022-02-25	Santa Vitoria Do Palmar	-33524	-53371692
Others studies	EPI_ISL_13019565	BA.1	Omicron (BA.*, BE.*, BQ.* and DL.*)	2022-02-26	Tramandai	-30010	-50152
Others studies	EPI_ISL_13019703	BA.1	Omicron (BA.*, BE.*, BQ.* and DL.*)	2022-02-27	Porto Alegre	-30031771	-51206533
Others studies	EPI_ISL_13019575	BA.1	Omicron (BA.*, BE.*, BQ.* and DL.*)	2022-02-28	Sao Leopoldo	-29754494	-51149773
Others studies	EPI_ISL_13019576	BA.1	Omicron (BA.*, BE.*, BQ.* and DL.*)	2022-03-01	Sao Leopoldo	-29754494	-51149773
Others studies	EPI_ISL_13019716	BA.1	Omicron (BA.*, BE.*, BQ.* and DL.*)	2022-03-03	Sao Leopoldo	-29754494	-51149773
Others studies	EPI_ISL_16034119	BA.1	Omicron (BA.*, BE.*, BQ.* and DL.*)	2022-03-04	Rio Grande Do Sul
Others studies	EPI_ISL_13019742	BA.1	Omicron (BA.*, BE.*, BQ.* and DL.*)	2022-03-07	Novo Hamburgo	-29687548	-51132828
Others studies	EPI_ISL_16034170	BA.1	Omicron (BA.*, BE.*, BQ.* and DL.*)	2022-03-07	Rio Grande Do Sul
Others studies	EPI_ISL_13019750	BA.1	Omicron (BA.*, BE.*, BQ.* and DL.*)	2022-03-08	Pelotas	-31764898	-52337058
Others studies	EPI_ISL_13019729	BA.1	Omicron (BA.*, BE.*, BQ.* and DL.*)	2022-03-08	Santa Maria	-29686817	-53814946
Others studies	EPI_ISL_13019769	BA.1	Omicron (BA.*, BE.*, BQ.* and DL.*)	2022-03-13	Porto Alegre	-30031771	-51206533
Others studies	EPI_ISL_12500950	BA.1	Omicron (BA.*, BE.*, BQ.* and DL.*)	2022-03-14	Novo Hamburgo	-29687548	-51132828
Others studies	EPI_ISL_16034045	BA.1	Omicron (BA.*, BE.*, BQ.* and DL.*)	2022-03-14	Rio Grande Do Sul
Others studies	EPI_ISL_13019763	BA.1	Omicron (BA.*, BE.*, BQ.* and DL.*)	2022-03-15	Vacaria	-28507868	-50941791
Others studies	EPI_ISL_12500942	BA.1	Omicron (BA.*, BE.*, BQ.* and DL.*)	2022-03-16	Pelotas	-31764898	-52337058
Others studies	EPI_ISL_16034167	BA.1	Omicron (BA.*, BE.*, BQ.* and DL.*)	2022-03-25	Rio Grande Do Sul
Others studies	EPI_ISL_16034080	BA.1	Omicron (BA.*, BE.*, BQ.* and DL.*)	2022-04-28	Rio Grande Do Sul
Others studies	EPI_ISL_9225702	BA.1.1	Omicron (BA.*, BE.*, BQ.* and DL.*)	2021-12-07	Sapiranga	-29634885	-51006446
Others studies	EPI_ISL_9571618	BA.1.1	Omicron (BA.*, BE.*, BQ.* and DL.*)	2021-12-26	Porto Alegre	-30031771	-51206533
Others studies	EPI_ISL_9433199	BA.1.1	Omicron (BA.*, BE.*, BQ.* and DL.*)	2021-12-27	Rio Grande Do Sul
Others studies	EPI_ISL_9571620	BA.1.1	Omicron (BA.*, BE.*, BQ.* and DL.*)	2021-12-28	Canoas	-29912758	-51185681
Others studies	EPI_ISL_9919677	BA.1.1	Omicron (BA.*, BE.*, BQ.* and DL.*)	2021-12-31	Osorio	-29888089	-50266713
Others studies	EPI_ISL_9919759	BA.1.1	Omicron (BA.*, BE.*, BQ.* and DL.*)	2021-12-31	Sant'Ana Do Livramento	-30887	-55531467
Others studies	EPI_ISL_9919680	BA.1.1	Omicron (BA.*, BE.*, BQ.* and DL.*)	2022-01-01	Canela	-29355993	-50811921
Others studies	EPI_ISL_9919708	BA.1.1	Omicron (BA.*, BE.*, BQ.* and DL.*)	2022-01-02	Gramado	-29373351	-50876164
Others studies	EPI_ISL_9919657	BA.1.1	Omicron (BA.*, BE.*, BQ.* and DL.*)	2022-01-03	Cachoeirinha	-29947222	-51101606
Others studies	EPI_ISL_9919631	BA.1.1	Omicron (BA.*, BE.*, BQ.* and DL.*)	2022-01-03	Canoas	-29912758	-51185681
Others studies	EPI_ISL_9919728	BA.1.1	Omicron (BA.*, BE.*, BQ.* and DL.*)	2022-01-03	Carazinho	-28295844	-52793
Others studies	EPI_ISL_9919618	BA.1.1	Omicron (BA.*, BE.*, BQ.* and DL.*)	2022-01-03	Gravatai	-29935	-51016
Others studies	EPI_ISL_9919643	BA.1.1	Omicron (BA.*, BE.*, BQ.* and DL.*)	2022-01-03	Gravatai	-29935	-51016
Others studies	EPI_ISL_9919608	BA.1.1	Omicron (BA.*, BE.*, BQ.* and DL.*)	2022-01-03	Montenegro	-29682414	-51467903
Others studies	EPI_ISL_9919665	BA.1.1	Omicron (BA.*, BE.*, BQ.* and DL.*)	2022-01-03	Pelotas	-31764898	-52337058
Others studies	EPI_ISL_9919699	BA.1.1	Omicron (BA.*, BE.*, BQ.* and DL.*)	2022-01-03	Porto Alegre	-30031771	-51206533
Others studies	EPI_ISL_9919644	BA.1.1	Omicron (BA.*, BE.*, BQ.* and DL.*)	2022-01-03	Sao Leopoldo	-29754494	-51149773
Others studies	EPI_ISL_9919679	BA.1.1	Omicron (BA.*, BE.*, BQ.* and DL.*)	2022-01-03	Sapiranga	-29634885	-51006446
Others studies	EPI_ISL_9919652	BA.1.1	Omicron (BA.*, BE.*, BQ.* and DL.*)	2022-01-03	Sapiranga	-29634885	-51006446
Others studies	EPI_ISL_9919616	BA.1.1	Omicron (BA.*, BE.*, BQ.* and DL.*)	2022-01-03	Viamao	-30081899	-51019435
Others studies	EPI_ISL_9919647	BA.1.1	Omicron (BA.*, BE.*, BQ.* and DL.*)	2022-01-04	Cachoeirinha	-29947222	-51101606
Others studies	EPI_ISL_9919723	BA.1.1	Omicron (BA.*, BE.*, BQ.* and DL.*)	2022-01-04	Canoas	-29912758	-51185681
Others studies	EPI_ISL_9919727	BA.1.1	Omicron (BA.*, BE.*, BQ.* and DL.*)	2022-01-04	Capao Da Canoa	-29764242	-50028243
Others studies	EPI_ISL_9919707	BA.1.1	Omicron (BA.*, BE.*, BQ.* and DL.*)	2022-01-04	Charqueadas	-29962478	-51628872
Others studies	EPI_ISL_9919754	BA.1.1	Omicron (BA.*, BE.*, BQ.* and DL.*)	2022-01-04	Estrela	-29500207	-51949508
Others studies	EPI_ISL_9919739	BA.1.1	Omicron (BA.*, BE.*, BQ.* and DL.*)	2022-01-04	Osorio	-29888089	-50266713
Others studies	EPI_ISL_9919752	BA.1.1	Omicron (BA.*, BE.*, BQ.* and DL.*)	2022-01-04	Pelotas	-31764898	-52337058
Others studies	EPI_ISL_9919705	BA.1.1	Omicron (BA.*, BE.*, BQ.* and DL.*)	2022-01-04	Porto Alegre	-30031771	-51206533
Others studies	EPI_ISL_9433227	BA.1.1	Omicron (BA.*, BE.*, BQ.* and DL.*)	2022-01-04	Rio Grande Do Sul
Others studies	EPI_ISL_9919646	BA.1.1	Omicron (BA.*, BE.*, BQ.* and DL.*)	2022-01-04	Sao Leopoldo	-29754494	-51149773
Others studies	EPI_ISL_9919640	BA.1.1	Omicron (BA.*, BE.*, BQ.* and DL.*)	2022-01-04	Sapiranga	-29634885	-51006446
Others studies	EPI_ISL_9919639	BA.1.1	Omicron (BA.*, BE.*, BQ.* and DL.*)	2022-01-04	Sapiranga	-29634885	-51006446
Others studies	EPI_ISL_9919724	BA.1.1	Omicron (BA.*, BE.*, BQ.* and DL.*)	2022-01-04	Sapucaia Do Sul	-29827575	-51144975
Others studies	EPI_ISL_9919609	BA.1.1	Omicron (BA.*, BE.*, BQ.* and DL.*)	2022-01-05	Alegrete	-29790166	-55794862
Others studies	EPI_ISL_9919617	BA.1.1	Omicron (BA.*, BE.*, BQ.* and DL.*)	2022-01-05	Novo Hamburgo	-29687548	-51132828
Others studies	EPI_ISL_9433242	BA.1.1	Omicron (BA.*, BE.*, BQ.* and DL.*)	2022-01-05	Rio Grande Do Sul
Others studies	EPI_ISL_9433244	BA.1.1	Omicron (BA.*, BE.*, BQ.* and DL.*)	2022-01-05	Rio Grande Do Sul
Others studies	EPI_ISL_9433229	BA.1.1	Omicron (BA.*, BE.*, BQ.* and DL.*)	2022-01-05	Rio Grande Do Sul
Others studies	EPI_ISL_9433233	BA.1.1	Omicron (BA.*, BE.*, BQ.* and DL.*)	2022-01-05	Rio Grande Do Sul
Others studies	EPI_ISL_9433246	BA.1.1	Omicron (BA.*, BE.*, BQ.* and DL.*)	2022-01-05	Rio Grande Do Sul
Others studies	EPI_ISL_9433248	BA.1.1	Omicron (BA.*, BE.*, BQ.* and DL.*)	2022-01-05	Rio Grande Do Sul
Others studies	EPI_ISL_9919719	BA.1.1	Omicron (BA.*, BE.*, BQ.* and DL.*)	2022-01-06	Alegrete	-29790166	-55794862
Others studies	EPI_ISL_9919718	BA.1.1	Omicron (BA.*, BE.*, BQ.* and DL.*)	2022-01-06	Alegrete	-29790166	-55794862
Others studies	EPI_ISL_9919606	BA.1.1	Omicron (BA.*, BE.*, BQ.* and DL.*)	2022-01-06	Alvorada	-30000	-51080857
Others studies	EPI_ISL_9919651	BA.1.1	Omicron (BA.*, BE.*, BQ.* and DL.*)	2022-01-06	Cachoeirinha	-29947222	-51101606
Others studies	EPI_ISL_9919641	BA.1.1	Omicron (BA.*, BE.*, BQ.* and DL.*)	2022-01-06	Cachoeirinha	-29947222	-51101606
Others studies	EPI_ISL_9919620	BA.1.1	Omicron (BA.*, BE.*, BQ.* and DL.*)	2022-01-06	Cachoeirinha	-29947222	-51101606
Others studies	EPI_ISL_9919601	BA.1.1	Omicron (BA.*, BE.*, BQ.* and DL.*)	2022-01-06	Canoas	-29912758	-51185681
Others studies	EPI_ISL_9919693	BA.1.1	Omicron (BA.*, BE.*, BQ.* and DL.*)	2022-01-06	Canoas	-29912758	-51185681
Others studies	EPI_ISL_9919670	BA.1.1	Omicron (BA.*, BE.*, BQ.* and DL.*)	2022-01-06	Canoas	-29912758	-51185681
Others studies	EPI_ISL_9919634	BA.1.1	Omicron (BA.*, BE.*, BQ.* and DL.*)	2022-01-06	Canoas	-29912758	-51185681
Others studies	EPI_ISL_9919738	BA.1.1	Omicron (BA.*, BE.*, BQ.* and DL.*)	2022-01-06	Canoas	-29912758	-51185681
Others studies	EPI_ISL_9919709	BA.1.1	Omicron (BA.*, BE.*, BQ.* and DL.*)	2022-01-06	Dois Irmaos	-29583	-51089776
Others studies	EPI_ISL_9919648	BA.1.1	Omicron (BA.*, BE.*, BQ.* and DL.*)	2022-01-06	Eldorado Do Sul	-30084676	-51618702
Others studies	EPI_ISL_9919742	BA.1.1	Omicron (BA.*, BE.*, BQ.* and DL.*)	2022-01-06	Eldorado Do Sul	-30084676	-51618702
Others studies	EPI_ISL_9919681	BA.1.1	Omicron (BA.*, BE.*, BQ.* and DL.*)	2022-01-06	Esteio	-29851963	-51184065
Others studies	EPI_ISL_9919662	BA.1.1	Omicron (BA.*, BE.*, BQ.* and DL.*)	2022-01-06	Novo Hamburgo	-29687548	-51132828
Others studies	EPI_ISL_9919726	BA.1.1	Omicron (BA.*, BE.*, BQ.* and DL.*)	2022-01-06	Osorio	-29888089	-50266713
Others studies	EPI_ISL_13019220	BA.1.1	Omicron (BA.*, BE.*, BQ.* and DL.*)	2022-01-06	Rio Grande Do Sul
Others studies	EPI_ISL_9433234	BA.1.1	Omicron (BA.*, BE.*, BQ.* and DL.*)	2022-01-06	Rio Grande Do Sul
Others studies	EPI_ISL_13907859	BA.1.1	Omicron (BA.*, BE.*, BQ.* and DL.*)	2022-01-06	Rio Grande Do Sul
Others studies	EPI_ISL_16033853	BA.1.1	Omicron (BA.*, BE.*, BQ.* and DL.*)	2022-01-06	Rio Grande Do Sul
Others studies	EPI_ISL_9919656	BA.1.1	Omicron (BA.*, BE.*, BQ.* and DL.*)	2022-01-06	Sao Leopoldo	-29754494	-51149773
Others studies	EPI_ISL_9919642	BA.1.1	Omicron (BA.*, BE.*, BQ.* and DL.*)	2022-01-06	Sapiranga	-29634885	-51006446
Others studies	EPI_ISL_9919650	BA.1.1	Omicron (BA.*, BE.*, BQ.* and DL.*)	2022-01-06	Sapucaia Do Sul	-29827575	-51144975
Others studies	EPI_ISL_9919704	BA.1.1	Omicron (BA.*, BE.*, BQ.* and DL.*)	2022-01-06	Sapucaia Do Sul	-29827575	-51144975
Others studies	EPI_ISL_9919674	BA.1.1	Omicron (BA.*, BE.*, BQ.* and DL.*)	2022-01-06	Teutonia	-29448	-51813
Others studies	EPI_ISL_9919757	BA.1.1	Omicron (BA.*, BE.*, BQ.* and DL.*)	2022-01-06	Triunfo	-29929129	-51707471
Others studies	EPI_ISL_9919630	BA.1.1	Omicron (BA.*, BE.*, BQ.* and DL.*)	2022-01-06	Tupandi	-29477185	-51417358
Others studies	EPI_ISL_9919690	BA.1.1	Omicron (BA.*, BE.*, BQ.* and DL.*)	2022-01-06	Viamao	-30081899	-51019435
Others studies	EPI_ISL_9919692	BA.1.1	Omicron (BA.*, BE.*, BQ.* and DL.*)	2022-01-06	Viamao	-30081899	-51019435
Others studies	EPI_ISL_9919720	BA.1.1	Omicron (BA.*, BE.*, BQ.* and DL.*)	2022-01-06	Viamao	-30081899	-51019435
Others studies	EPI_ISL_9919607	BA.1.1	Omicron (BA.*, BE.*, BQ.* and DL.*)	2022-01-07	Cachoeirinha	-29947222	-51101606
Others studies	EPI_ISL_9919612	BA.1.1	Omicron (BA.*, BE.*, BQ.* and DL.*)	2022-01-07	Canoas	-29912758	-51185681
Others studies	EPI_ISL_9919700	BA.1.1	Omicron (BA.*, BE.*, BQ.* and DL.*)	2022-01-07	Charqueadas	-29962478	-51628872
Others studies	EPI_ISL_9919725	BA.1.1	Omicron (BA.*, BE.*, BQ.* and DL.*)	2022-01-07	Osorio	-29888089	-50266713
Others studies	EPI_ISL_9919636	BA.1.1	Omicron (BA.*, BE.*, BQ.* and DL.*)	2022-01-07	Porto Alegre	-30031771	-51206533
Others studies	EPI_ISL_9919613	BA.1.1	Omicron (BA.*, BE.*, BQ.* and DL.*)	2022-01-07	Porto Alegre	-30031771	-51206533
Others studies	EPI_ISL_9433251	BA.1.1	Omicron (BA.*, BE.*, BQ.* and DL.*)	2022-01-07	Rio Grande Do Sul
Others studies	EPI_ISL_9433252	BA.1.1	Omicron (BA.*, BE.*, BQ.* and DL.*)	2022-01-07	Rio Grande Do Sul
Others studies	EPI_ISL_9433208	BA.1.1	Omicron (BA.*, BE.*, BQ.* and DL.*)	2022-01-07	Rio Grande Do Sul
Others studies	EPI_ISL_9433217	BA.1.1	Omicron (BA.*, BE.*, BQ.* and DL.*)	2022-01-07	Rio Grande Do Sul
Others studies	EPI_ISL_9433218	BA.1.1	Omicron (BA.*, BE.*, BQ.* and DL.*)	2022-01-07	Rio Grande Do Sul
Others studies	EPI_ISL_9433219	BA.1.1	Omicron (BA.*, BE.*, BQ.* and DL.*)	2022-01-07	Rio Grande Do Sul
Others studies	EPI_ISL_9433221	BA.1.1	Omicron (BA.*, BE.*, BQ.* and DL.*)	2022-01-07	Rio Grande Do Sul
Others studies	EPI_ISL_9433222	BA.1.1	Omicron (BA.*, BE.*, BQ.* and DL.*)	2022-01-07	Rio Grande Do Sul
Others studies	EPI_ISL_9433220	BA.1.1	Omicron (BA.*, BE.*, BQ.* and DL.*)	2022-01-07	Rio Grande Do Sul
Others studies	EPI_ISL_9433254	BA.1.1	Omicron (BA.*, BE.*, BQ.* and DL.*)	2022-01-07	Rio Grande Do Sul
Others studies	EPI_ISL_11024375	BA.1.1	Omicron (BA.*, BE.*, BQ.* and DL.*)	2022-01-07	Rio Grande Do Sul
Others studies	EPI_ISL_9919624	BA.1.1	Omicron (BA.*, BE.*, BQ.* and DL.*)	2022-01-09	Canoas	-29912758	-51185681
Others studies	EPI_ISL_13884537	BA.1.1	Omicron (BA.*, BE.*, BQ.* and DL.*)	2022-01-09	Rio Grande Do Sul
Others studies	EPI_ISL_13884528	BA.1.1	Omicron (BA.*, BE.*, BQ.* and DL.*)	2022-01-09	Rio Grande Do Sul
Others studies	EPI_ISL_13019209	BA.1.1	Omicron (BA.*, BE.*, BQ.* and DL.*)	2022-01-10	Rio Grande Do Sul
Others studies	EPI_ISL_13019208	BA.1.1	Omicron (BA.*, BE.*, BQ.* and DL.*)	2022-01-10	Rio Grande Do Sul
Others studies	EPI_ISL_13019213	BA.1.1	Omicron (BA.*, BE.*, BQ.* and DL.*)	2022-01-10	Rio Grande Do Sul
Others studies	EPI_ISL_13019198	BA.1.1	Omicron (BA.*, BE.*, BQ.* and DL.*)	2022-01-10	Rio Grande Do Sul
Others studies	EPI_ISL_9433258	BA.1.1	Omicron (BA.*, BE.*, BQ.* and DL.*)	2022-01-10	Rio Grande Do Sul
Others studies	EPI_ISL_9433262	BA.1.1	Omicron (BA.*, BE.*, BQ.* and DL.*)	2022-01-10	Rio Grande Do Sul
Others studies	EPI_ISL_9433261	BA.1.1	Omicron (BA.*, BE.*, BQ.* and DL.*)	2022-01-13	Rio Grande Do Sul
Others studies	EPI_ISL_13019202	BA.1.1	Omicron (BA.*, BE.*, BQ.* and DL.*)	2022-01-14	Rio Grande Do Sul
Others studies	EPI_ISL_9433263	BA.1.1	Omicron (BA.*, BE.*, BQ.* and DL.*)	2022-01-14	Rio Grande Do Sul
Others studies	EPI_ISL_16034020	BA.1.1	Omicron (BA.*, BE.*, BQ.* and DL.*)	2022-01-14	Rio Grande Do Sul
Others studies	EPI_ISL_16033955	BA.1.1	Omicron (BA.*, BE.*, BQ.* and DL.*)	2022-01-14	Rio Grande Do Sul
Others studies	EPI_ISL_13884580	BA.1.1	Omicron (BA.*, BE.*, BQ.* and DL.*)	2022-01-15	Rio Grande Do Sul
Others studies	EPI_ISL_16033953	BA.1.1	Omicron (BA.*, BE.*, BQ.* and DL.*)	2022-01-15	Rio Grande Do Sul
Others studies	EPI_ISL_9433265	BA.1.1	Omicron (BA.*, BE.*, BQ.* and DL.*)	2022-01-17	Rio Grande Do Sul
Others studies	EPI_ISL_9433264	BA.1.1	Omicron (BA.*, BE.*, BQ.* and DL.*)	2022-01-17	Rio Grande Do Sul
Others studies	EPI_ISL_16033964	BA.1.1	Omicron (BA.*, BE.*, BQ.* and DL.*)	2022-01-18	Rio Grande Do Sul
Others studies	EPI_ISL_16033963	BA.1.1	Omicron (BA.*, BE.*, BQ.* and DL.*)	2022-01-18	Rio Grande Do Sul
Others studies	EPI_ISL_16034028	BA.1.1	Omicron (BA.*, BE.*, BQ.* and DL.*)	2022-01-19	Rio Grande Do Sul
Others studies	EPI_ISL_16034260	BA.1.1	Omicron (BA.*, BE.*, BQ.* and DL.*)	2022-01-20	Rio Grande Do Sul
Others studies	EPI_ISL_16034272	BA.1.1	Omicron (BA.*, BE.*, BQ.* and DL.*)	2022-01-20	Rio Grande Do Sul
Others studies	EPI_ISL_16034026	BA.1.1	Omicron (BA.*, BE.*, BQ.* and DL.*)	2022-01-21	Rio Grande Do Sul
Others studies	EPI_ISL_16034024	BA.1.1	Omicron (BA.*, BE.*, BQ.* and DL.*)	2022-01-21	Rio Grande Do Sul
Others studies	EPI_ISL_16033969	BA.1.1	Omicron (BA.*, BE.*, BQ.* and DL.*)	2022-01-21	Rio Grande Do Sul
Others studies	EPI_ISL_16034240	BA.1.1	Omicron (BA.*, BE.*, BQ.* and DL.*)	2022-01-21	Rio Grande Do Sul
Others studies	EPI_ISL_16033974	BA.1.1	Omicron (BA.*, BE.*, BQ.* and DL.*)	2022-01-22	Rio Grande Do Sul
Others studies	EPI_ISL_16033973	BA.1.1	Omicron (BA.*, BE.*, BQ.* and DL.*)	2022-01-22	Rio Grande Do Sul
Others studies	EPI_ISL_16033971	BA.1.1	Omicron (BA.*, BE.*, BQ.* and DL.*)	2022-01-22	Rio Grande Do Sul
Others studies	EPI_ISL_16033972	BA.1.1	Omicron (BA.*, BE.*, BQ.* and DL.*)	2022-01-22	Rio Grande Do Sul
Others studies	EPI_ISL_10521818	BA.1.1	Omicron (BA.*, BE.*, BQ.* and DL.*)	2022-01-23	Barra Do Quarai	-30199	-57520
Others studies	EPI_ISL_10521804	BA.1.1	Omicron (BA.*, BE.*, BQ.* and DL.*)	2022-01-24	Barra Do Quarai	-30199	-57520
Others studies	EPI_ISL_10521789	BA.1.1	Omicron (BA.*, BE.*, BQ.* and DL.*)	2022-01-24	Dom Pedrito	-30975	-54669
Others studies	EPI_ISL_11016393	BA.1.1	Omicron (BA.*, BE.*, BQ.* and DL.*)	2022-01-24	Pelotas	-31764898	-52337058
Others studies	EPI_ISL_13884524	BA.1.1	Omicron (BA.*, BE.*, BQ.* and DL.*)	2022-01-24	Rio Grande Do Sul
Others studies	EPI_ISL_16033979	BA.1.1	Omicron (BA.*, BE.*, BQ.* and DL.*)	2022-01-24	Rio Grande Do Sul
Others studies	EPI_ISL_16033977	BA.1.1	Omicron (BA.*, BE.*, BQ.* and DL.*)	2022-01-24	Rio Grande Do Sul
Others studies	EPI_ISL_16034239	BA.1.1	Omicron (BA.*, BE.*, BQ.* and DL.*)	2022-01-24	Rio Grande Do Sul
Others studies	EPI_ISL_11016410	BA.1.1	Omicron (BA.*, BE.*, BQ.* and DL.*)	2022-01-24	Teutonia	-29448	-51813
Others studies	EPI_ISL_11016356	BA.1.1	Omicron (BA.*, BE.*, BQ.* and DL.*)	2022-01-25	Barros Cassal	-29094686	-52583571
Others studies	EPI_ISL_11016358	BA.1.1	Omicron (BA.*, BE.*, BQ.* and DL.*)	2022-01-25	Barros Cassal	-29094686	-52583571
Others studies	EPI_ISL_10521784	BA.1.1	Omicron (BA.*, BE.*, BQ.* and DL.*)	2022-01-25	Cachoeirinha	-29947222	-51101606
Others studies	EPI_ISL_11016368	BA.1.1	Omicron (BA.*, BE.*, BQ.* and DL.*)	2022-01-25	Canoas	-29912758	-51185681
Others studies	EPI_ISL_10521803	BA.1.1	Omicron (BA.*, BE.*, BQ.* and DL.*)	2022-01-25	Capela De Santana	-29696088	-51327998
Others studies	EPI_ISL_11016373	BA.1.1	Omicron (BA.*, BE.*, BQ.* and DL.*)	2022-01-25	Estrela	-29500207	-51949508
Others studies	EPI_ISL_11016376	BA.1.1	Omicron (BA.*, BE.*, BQ.* and DL.*)	2022-01-25	Guaiba	-30114	-51328
Others studies	EPI_ISL_13019197	BA.1.1	Omicron (BA.*, BE.*, BQ.* and DL.*)	2022-01-25	Rio Grande Do Sul
Others studies	EPI_ISL_13884545	BA.1.1	Omicron (BA.*, BE.*, BQ.* and DL.*)	2022-01-25	Rio Grande Do Sul
Others studies	EPI_ISL_13884578	BA.1.1	Omicron (BA.*, BE.*, BQ.* and DL.*)	2022-01-25	Rio Grande Do Sul
Others studies	EPI_ISL_16033984	BA.1.1	Omicron (BA.*, BE.*, BQ.* and DL.*)	2022-01-25	Rio Grande Do Sul
Others studies	EPI_ISL_16033983	BA.1.1	Omicron (BA.*, BE.*, BQ.* and DL.*)	2022-01-25	Rio Grande Do Sul
Others studies	EPI_ISL_16033980	BA.1.1	Omicron (BA.*, BE.*, BQ.* and DL.*)	2022-01-25	Rio Grande Do Sul
Others studies	EPI_ISL_16034237	BA.1.1	Omicron (BA.*, BE.*, BQ.* and DL.*)	2022-01-25	Rio Grande Do Sul
Others studies	EPI_ISL_16034248	BA.1.1	Omicron (BA.*, BE.*, BQ.* and DL.*)	2022-01-25	Rio Grande Do Sul
Others studies	EPI_ISL_16034268	BA.1.1	Omicron (BA.*, BE.*, BQ.* and DL.*)	2022-01-25	Rio Grande Do Sul
Others studies	EPI_ISL_16034269	BA.1.1	Omicron (BA.*, BE.*, BQ.* and DL.*)	2022-01-25	Rio Grande Do Sul
Others studies	EPI_ISL_16031503	BA.1.1	Omicron (BA.*, BE.*, BQ.* and DL.*)	2022-01-25	Rio Grande Do Sul
Others studies	EPI_ISL_11016401	BA.1.1	Omicron (BA.*, BE.*, BQ.* and DL.*)	2022-01-25	Sao Borja	-28657828	-56003603
Others studies	EPI_ISL_11016403	BA.1.1	Omicron (BA.*, BE.*, BQ.* and DL.*)	2022-01-25	Sao Leopoldo	-29754494	-51149773
Others studies	EPI_ISL_11016404	BA.1.1	Omicron (BA.*, BE.*, BQ.* and DL.*)	2022-01-25	Sao Leopoldo	-29754494	-51149773
Others studies	EPI_ISL_10521787	BA.1.1	Omicron (BA.*, BE.*, BQ.* and DL.*)	2022-01-25	Sao Pedro Da Serra	-29419	-51513381
Others studies	EPI_ISL_11016408	BA.1.1	Omicron (BA.*, BE.*, BQ.* and DL.*)	2022-01-25	Sapucaia Do Sul	-29827575	-51144975
Others studies	EPI_ISL_11016409	BA.1.1	Omicron (BA.*, BE.*, BQ.* and DL.*)	2022-01-25	Sapucaia Do Sul	-29827575	-51144975
Others studies	EPI_ISL_10521813	BA.1.1	Omicron (BA.*, BE.*, BQ.* and DL.*)	2022-01-26	Alvorada	-30000	-51080857
Others studies	EPI_ISL_11016518	BA.1.1	Omicron (BA.*, BE.*, BQ.* and DL.*)	2022-01-26	Balneario Pinhal	-30241938	-50233655
Others studies	EPI_ISL_11016513	BA.1.1	Omicron (BA.*, BE.*, BQ.* and DL.*)	2022-01-26	Bento Goncalves	-29166212	-51516476
Others studies	EPI_ISL_11016361	BA.1.1	Omicron (BA.*, BE.*, BQ.* and DL.*)	2022-01-26	Butia	-30117	-51960057
Others studies	EPI_ISL_10521811	BA.1.1	Omicron (BA.*, BE.*, BQ.* and DL.*)	2022-01-26	Canoas	-29912758	-51185681
Others studies	EPI_ISL_11016510	BA.1.1	Omicron (BA.*, BE.*, BQ.* and DL.*)	2022-01-26	Cruz Alta	-28645001	-53604831
Others studies	EPI_ISL_11016371	BA.1.1	Omicron (BA.*, BE.*, BQ.* and DL.*)	2022-01-26	Dom Pedrito	-30975	-54669
Others studies	EPI_ISL_11016375	BA.1.1	Omicron (BA.*, BE.*, BQ.* and DL.*)	2022-01-26	Gravatai	-29935	-51016
Others studies	EPI_ISL_10521819	BA.1.1	Omicron (BA.*, BE.*, BQ.* and DL.*)	2022-01-26	Montenegro	-29682414	-51467903
Others studies	EPI_ISL_11016519	BA.1.1	Omicron (BA.*, BE.*, BQ.* and DL.*)	2022-01-26	Palmares Do Sul	-30253485	-50510297
Others studies	EPI_ISL_11016514	BA.1.1	Omicron (BA.*, BE.*, BQ.* and DL.*)	2022-01-26	Porto Alegre	-30031771	-51206533
Others studies	EPI_ISL_16034019	BA.1.1	Omicron (BA.*, BE.*, BQ.* and DL.*)	2022-01-26	Rio Grande Do Sul
Others studies	EPI_ISL_16034022	BA.1.1	Omicron (BA.*, BE.*, BQ.* and DL.*)	2022-01-26	Rio Grande Do Sul
Others studies	EPI_ISL_16033987	BA.1.1	Omicron (BA.*, BE.*, BQ.* and DL.*)	2022-01-26	Rio Grande Do Sul
Others studies	EPI_ISL_16033520	BA.1.1	Omicron (BA.*, BE.*, BQ.* and DL.*)	2022-01-26	Rio Grande Do Sul
Others studies	EPI_ISL_16033993	BA.1.1	Omicron (BA.*, BE.*, BQ.* and DL.*)	2022-01-26	Rio Grande Do Sul
Others studies	EPI_ISL_16034258	BA.1.1	Omicron (BA.*, BE.*, BQ.* and DL.*)	2022-01-26	Rio Grande Do Sul
Others studies	EPI_ISL_16031420	BA.1.1	Omicron (BA.*, BE.*, BQ.* and DL.*)	2022-01-26	Rio Grande Do Sul
Others studies	EPI_ISL_10521788	BA.1.1	Omicron (BA.*, BE.*, BQ.* and DL.*)	2022-01-26	Santa Clara Do Sul	-29474	-52084
Others studies	EPI_ISL_11016398	BA.1.1	Omicron (BA.*, BE.*, BQ.* and DL.*)	2022-01-26	Santa Rosa	-27870	-54479629
Others studies	EPI_ISL_11016516	BA.1.1	Omicron (BA.*, BE.*, BQ.* and DL.*)	2022-01-26	Santiago	-29189675	-54866624
Others studies	EPI_ISL_10521798	BA.1.1	Omicron (BA.*, BE.*, BQ.* and DL.*)	2022-01-26	Sarandi	-27942	-52923085
Others studies	EPI_ISL_11016411	BA.1.1	Omicron (BA.*, BE.*, BQ.* and DL.*)	2022-01-26	Teutonia	-29448	-51813
Others studies	EPI_ISL_11016417	BA.1.1	Omicron (BA.*, BE.*, BQ.* and DL.*)	2022-01-26	Uruguaiana	-29761436	-57085287
Others studies	EPI_ISL_11016415	BA.1.1	Omicron (BA.*, BE.*, BQ.* and DL.*)	2022-01-26	Uruguaiana	-29761436	-57085287
Others studies	EPI_ISL_11016418	BA.1.1	Omicron (BA.*, BE.*, BQ.* and DL.*)	2022-01-26	Vacaria	-28507868	-50941791
Others studies	EPI_ISL_11016420	BA.1.1	Omicron (BA.*, BE.*, BQ.* and DL.*)	2022-01-26	Viamao	-30081899	-51019435
Others studies	EPI_ISL_11016360	BA.1.1	Omicron (BA.*, BE.*, BQ.* and DL.*)	2022-01-27	Bento Goncalves	-29166212	-51516476
Others studies	EPI_ISL_10521823	BA.1.1	Omicron (BA.*, BE.*, BQ.* and DL.*)	2022-01-27	Cachoeira Do Sul	-30032988	-52892756
Others studies	EPI_ISL_11016369	BA.1.1	Omicron (BA.*, BE.*, BQ.* and DL.*)	2022-01-27	Charqueadas	-29962478	-51628872
Others studies	EPI_ISL_10521829	BA.1.1	Omicron (BA.*, BE.*, BQ.* and DL.*)	2022-01-27	Estrela	-29500207	-51949508
Others studies	EPI_ISL_10521781	BA.1.1	Omicron (BA.*, BE.*, BQ.* and DL.*)	2022-01-27	Ijui	-28388	-53915
Others studies	EPI_ISL_10521800	BA.1.1	Omicron (BA.*, BE.*, BQ.* and DL.*)	2022-01-27	Lindolfo Collor	-29585906	-51214112
Others studies	EPI_ISL_10521815	BA.1.1	Omicron (BA.*, BE.*, BQ.* and DL.*)	2022-01-27	Novo Hamburgo	-29687548	-51132828
Others studies	EPI_ISL_10521785	BA.1.1	Omicron (BA.*, BE.*, BQ.* and DL.*)	2022-01-27	Passo Fundo	-28257564	-52409112
Others studies	EPI_ISL_11016391	BA.1.1	Omicron (BA.*, BE.*, BQ.* and DL.*)	2022-01-27	Passo Fundo	-28257564	-52409112
Others studies	EPI_ISL_11016509	BA.1.1	Omicron (BA.*, BE.*, BQ.* and DL.*)	2022-01-27	Porto Alegre	-30031771	-51206533
Others studies	EPI_ISL_11016396	BA.1.1	Omicron (BA.*, BE.*, BQ.* and DL.*)	2022-01-27	Porto Alegre	-30031771	-51206533
Others studies	EPI_ISL_13884570	BA.1.1	Omicron (BA.*, BE.*, BQ.* and DL.*)	2022-01-27	Rio Grande Do Sul
Others studies	EPI_ISL_13019216	BA.1.1	Omicron (BA.*, BE.*, BQ.* and DL.*)	2022-01-27	Rio Grande Do Sul
Others studies	EPI_ISL_13884557	BA.1.1	Omicron (BA.*, BE.*, BQ.* and DL.*)	2022-01-27	Rio Grande Do Sul
Others studies	EPI_ISL_13884550	BA.1.1	Omicron (BA.*, BE.*, BQ.* and DL.*)	2022-01-27	Rio Grande Do Sul
Others studies	EPI_ISL_13884542	BA.1.1	Omicron (BA.*, BE.*, BQ.* and DL.*)	2022-01-27	Rio Grande Do Sul
Others studies	EPI_ISL_13884541	BA.1.1	Omicron (BA.*, BE.*, BQ.* and DL.*)	2022-01-27	Rio Grande Do Sul
Others studies	EPI_ISL_13884538	BA.1.1	Omicron (BA.*, BE.*, BQ.* and DL.*)	2022-01-27	Rio Grande Do Sul
Others studies	EPI_ISL_13884571	BA.1.1	Omicron (BA.*, BE.*, BQ.* and DL.*)	2022-01-27	Rio Grande Do Sul
Others studies	EPI_ISL_16033990	BA.1.1	Omicron (BA.*, BE.*, BQ.* and DL.*)	2022-01-27	Rio Grande Do Sul
Others studies	EPI_ISL_10521824	BA.1.1	Omicron (BA.*, BE.*, BQ.* and DL.*)	2022-01-27	Santa Rosa	-27870	-54479629
Others studies	EPI_ISL_10521825	BA.1.1	Omicron (BA.*, BE.*, BQ.* and DL.*)	2022-01-27	Santo Angelo	-28300128	-54266781
Others studies	EPI_ISL_10521826	BA.1.1	Omicron (BA.*, BE.*, BQ.* and DL.*)	2022-01-27	Santo Angelo	-28300128	-54266781
Others studies	EPI_ISL_10521806	BA.1.1	Omicron (BA.*, BE.*, BQ.* and DL.*)	2022-01-27	Sao Leopoldo	-29754494	-51149773
Others studies	EPI_ISL_10521780	BA.1.1	Omicron (BA.*, BE.*, BQ.* and DL.*)	2022-01-27	Uruguaiana	-29761436	-57085287
Others studies	EPI_ISL_10521809	BA.1.1	Omicron (BA.*, BE.*, BQ.* and DL.*)	2022-01-28	Capao Da Canoa	-29764242	-50028243
Others studies	EPI_ISL_11016406	BA.1.1	Omicron (BA.*, BE.*, BQ.* and DL.*)	2022-01-28	Sao Lourenco Do Sul	-31356374	-51971531
Others studies	EPI_ISL_13884559	BA.1.1	Omicron (BA.*, BE.*, BQ.* and DL.*)	2022-01-29	Rio Grande Do Sul
Others studies	EPI_ISL_13884555	BA.1.1	Omicron (BA.*, BE.*, BQ.* and DL.*)	2022-01-29	Rio Grande Do Sul
Others studies	EPI_ISL_13884548	BA.1.1	Omicron (BA.*, BE.*, BQ.* and DL.*)	2022-01-29	Rio Grande Do Sul
Others studies	EPI_ISL_13884531	BA.1.1	Omicron (BA.*, BE.*, BQ.* and DL.*)	2022-01-29	Rio Grande Do Sul
Others studies	EPI_ISL_13884582	BA.1.1	Omicron (BA.*, BE.*, BQ.* and DL.*)	2022-01-29	Rio Grande Do Sul
Others studies	EPI_ISL_13884565	BA.1.1	Omicron (BA.*, BE.*, BQ.* and DL.*)	2022-01-29	Rio Grande Do Sul
Others studies	EPI_ISL_11514455	BA.1.1	Omicron (BA.*, BE.*, BQ.* and DL.*)	2022-01-30	Rio Grande Do Sul
Others studies	EPI_ISL_11514446	BA.1.1	Omicron (BA.*, BE.*, BQ.* and DL.*)	2022-01-30	Rio Grande Do Sul
Others studies	EPI_ISL_12978291	BA.1.1	Omicron (BA.*, BE.*, BQ.* and DL.*)	2022-01-31	Rio Grande Do Sul
Others studies	EPI_ISL_11514413	BA.1.1	Omicron (BA.*, BE.*, BQ.* and DL.*)	2022-01-31	Rio Grande Do Sul
Others studies	EPI_ISL_11514393	BA.1.1	Omicron (BA.*, BE.*, BQ.* and DL.*)	2022-01-31	Rio Grande Do Sul
Others studies	EPI_ISL_13884560	BA.1.1	Omicron (BA.*, BE.*, BQ.* and DL.*)	2022-01-31	Rio Grande Do Sul
Others studies	EPI_ISL_13884546	BA.1.1	Omicron (BA.*, BE.*, BQ.* and DL.*)	2022-01-31	Rio Grande Do Sul
Others studies	EPI_ISL_13884533	BA.1.1	Omicron (BA.*, BE.*, BQ.* and DL.*)	2022-01-31	Rio Grande Do Sul
Others studies	EPI_ISL_13884532	BA.1.1	Omicron (BA.*, BE.*, BQ.* and DL.*)	2022-01-31	Rio Grande Do Sul
Others studies	EPI_ISL_13884534	BA.1.1	Omicron (BA.*, BE.*, BQ.* and DL.*)	2022-01-31	Rio Grande Do Sul
Others studies	EPI_ISL_13884530	BA.1.1	Omicron (BA.*, BE.*, BQ.* and DL.*)	2022-01-31	Rio Grande Do Sul
Others studies	EPI_ISL_13884522	BA.1.1	Omicron (BA.*, BE.*, BQ.* and DL.*)	2022-01-31	Rio Grande Do Sul
Others studies	EPI_ISL_13884573	BA.1.1	Omicron (BA.*, BE.*, BQ.* and DL.*)	2022-01-31	Rio Grande Do Sul
Others studies	EPI_ISL_13884567	BA.1.1	Omicron (BA.*, BE.*, BQ.* and DL.*)	2022-01-31	Rio Grande Do Sul
Others studies	EPI_ISL_16033995	BA.1.1	Omicron (BA.*, BE.*, BQ.* and DL.*)	2022-01-31	Rio Grande Do Sul
Others studies	EPI_ISL_12978293	BA.1.1	Omicron (BA.*, BE.*, BQ.* and DL.*)	2022-02-01	Rio Grande Do Sul
Others studies	EPI_ISL_11514399	BA.1.1	Omicron (BA.*, BE.*, BQ.* and DL.*)	2022-02-01	Rio Grande Do Sul
Others studies	EPI_ISL_12235713	BA.1.1	Omicron (BA.*, BE.*, BQ.* and DL.*)	2022-02-01	Rio Grande Do Sul
Others studies	EPI_ISL_11514448	BA.1.1	Omicron (BA.*, BE.*, BQ.* and DL.*)	2022-02-01	Rio Grande Do Sul
Others studies	EPI_ISL_16033996	BA.1.1	Omicron (BA.*, BE.*, BQ.* and DL.*)	2022-02-01	Rio Grande Do Sul
Others studies	EPI_ISL_16034202	BA.1.1	Omicron (BA.*, BE.*, BQ.* and DL.*)	2022-02-01	Rio Grande Do Sul
Others studies	EPI_ISL_16034195	BA.1.1	Omicron (BA.*, BE.*, BQ.* and DL.*)	2022-02-01	Rio Grande Do Sul
Others studies	EPI_ISL_11514412	BA.1.1	Omicron (BA.*, BE.*, BQ.* and DL.*)	2022-02-02	Rio Grande Do Sul
Others studies	EPI_ISL_11514404	BA.1.1	Omicron (BA.*, BE.*, BQ.* and DL.*)	2022-02-02	Rio Grande Do Sul
Others studies	EPI_ISL_11514389	BA.1.1	Omicron (BA.*, BE.*, BQ.* and DL.*)	2022-02-02	Rio Grande Do Sul
Others studies	EPI_ISL_12235711	BA.1.1	Omicron (BA.*, BE.*, BQ.* and DL.*)	2022-02-02	Rio Grande Do Sul
Others studies	EPI_ISL_16034001	BA.1.1	Omicron (BA.*, BE.*, BQ.* and DL.*)	2022-02-02	Rio Grande Do Sul
Others studies	EPI_ISL_16034002	BA.1.1	Omicron (BA.*, BE.*, BQ.* and DL.*)	2022-02-02	Rio Grande Do Sul
Others studies	EPI_ISL_16034203	BA.1.1	Omicron (BA.*, BE.*, BQ.* and DL.*)	2022-02-02	Rio Grande Do Sul
Others studies	EPI_ISL_16034226	BA.1.1	Omicron (BA.*, BE.*, BQ.* and DL.*)	2022-02-02	Rio Grande Do Sul
Others studies	EPI_ISL_16034113	BA.1.1	Omicron (BA.*, BE.*, BQ.* and DL.*)	2022-02-02	Rio Grande Do Sul
Others studies	EPI_ISL_11514410	BA.1.1	Omicron (BA.*, BE.*, BQ.* and DL.*)	2022-02-03	Rio Grande Do Sul
Others studies	EPI_ISL_11514401	BA.1.1	Omicron (BA.*, BE.*, BQ.* and DL.*)	2022-02-03	Rio Grande Do Sul
Others studies	EPI_ISL_11514386	BA.1.1	Omicron (BA.*, BE.*, BQ.* and DL.*)	2022-02-03	Rio Grande Do Sul
Others studies	EPI_ISL_16034007	BA.1.1	Omicron (BA.*, BE.*, BQ.* and DL.*)	2022-02-03	Rio Grande Do Sul
Others studies	EPI_ISL_16034107	BA.1.1	Omicron (BA.*, BE.*, BQ.* and DL.*)	2022-02-03	Rio Grande Do Sul
Others studies	EPI_ISL_16034108	BA.1.1	Omicron (BA.*, BE.*, BQ.* and DL.*)	2022-02-03	Rio Grande Do Sul
Others studies	EPI_ISL_16034101	BA.1.1	Omicron (BA.*, BE.*, BQ.* and DL.*)	2022-02-03	Rio Grande Do Sul
Others studies	EPI_ISL_16034177	BA.1.1	Omicron (BA.*, BE.*, BQ.* and DL.*)	2022-02-03	Rio Grande Do Sul
Others studies	EPI_ISL_16034169	BA.1.1	Omicron (BA.*, BE.*, BQ.* and DL.*)	2022-02-03	Rio Grande Do Sul
Others studies	EPI_ISL_13019217	BA.1.1	Omicron (BA.*, BE.*, BQ.* and DL.*)	2022-02-04	Rio Grande Do Sul
Others studies	EPI_ISL_13019207	BA.1.1	Omicron (BA.*, BE.*, BQ.* and DL.*)	2022-02-04	Rio Grande Do Sul
Others studies	EPI_ISL_11514415	BA.1.1	Omicron (BA.*, BE.*, BQ.* and DL.*)	2022-02-04	Rio Grande Do Sul
Others studies	EPI_ISL_16034035	BA.1.1	Omicron (BA.*, BE.*, BQ.* and DL.*)	2022-02-04	Rio Grande Do Sul
Others studies	EPI_ISL_16034153	BA.1.1	Omicron (BA.*, BE.*, BQ.* and DL.*)	2022-02-04	Rio Grande Do Sul
Others studies	EPI_ISL_16034018	BA.1.1	Omicron (BA.*, BE.*, BQ.* and DL.*)	2022-02-05	Rio Grande Do Sul
Others studies	EPI_ISL_16034152	BA.1.1	Omicron (BA.*, BE.*, BQ.* and DL.*)	2022-02-05	Rio Grande Do Sul
Others studies	EPI_ISL_16034017	BA.1.1	Omicron (BA.*, BE.*, BQ.* and DL.*)	2022-02-06	Rio Grande Do Sul
Others studies	EPI_ISL_16034011	BA.1.1	Omicron (BA.*, BE.*, BQ.* and DL.*)	2022-02-06	Rio Grande Do Sul
Others studies	EPI_ISL_16034013	BA.1.1	Omicron (BA.*, BE.*, BQ.* and DL.*)	2022-02-06	Rio Grande Do Sul
Others studies	EPI_ISL_16034008	BA.1.1	Omicron (BA.*, BE.*, BQ.* and DL.*)	2022-02-06	Rio Grande Do Sul
Others studies	EPI_ISL_16034016	BA.1.1	Omicron (BA.*, BE.*, BQ.* and DL.*)	2022-02-07	Rio Grande Do Sul
Others studies	EPI_ISL_16034006	BA.1.1	Omicron (BA.*, BE.*, BQ.* and DL.*)	2022-02-07	Rio Grande Do Sul
Others studies	EPI_ISL_16034005	BA.1.1	Omicron (BA.*, BE.*, BQ.* and DL.*)	2022-02-07	Rio Grande Do Sul
Others studies	EPI_ISL_13019215	BA.1.1	Omicron (BA.*, BE.*, BQ.* and DL.*)	2022-02-08	Rio Grande Do Sul
Others studies	EPI_ISL_11514407	BA.1.1	Omicron (BA.*, BE.*, BQ.* and DL.*)	2022-02-08	Rio Grande Do Sul
Others studies	EPI_ISL_12235712	BA.1.1	Omicron (BA.*, BE.*, BQ.* and DL.*)	2022-02-08	Rio Grande Do Sul
Others studies	EPI_ISL_16034036	BA.1.1	Omicron (BA.*, BE.*, BQ.* and DL.*)	2022-02-08	Rio Grande Do Sul
Others studies	EPI_ISL_16034114	BA.1.1	Omicron (BA.*, BE.*, BQ.* and DL.*)	2022-02-08	Rio Grande Do Sul
Others studies	EPI_ISL_16034160	BA.1.1	Omicron (BA.*, BE.*, BQ.* and DL.*)	2022-02-08	Rio Grande Do Sul
Others studies	EPI_ISL_16034252	BA.1.1	Omicron (BA.*, BE.*, BQ.* and DL.*)	2022-02-09	Rio Grande Do Sul
Others studies	EPI_ISL_16034246	BA.1.1	Omicron (BA.*, BE.*, BQ.* and DL.*)	2022-02-09	Rio Grande Do Sul
Others studies	EPI_ISL_16034267	BA.1.1	Omicron (BA.*, BE.*, BQ.* and DL.*)	2022-02-09	Rio Grande Do Sul
Others studies	EPI_ISL_16034130	BA.1.1	Omicron (BA.*, BE.*, BQ.* and DL.*)	2022-02-09	Rio Grande Do Sul
Others studies	EPI_ISL_16034131	BA.1.1	Omicron (BA.*, BE.*, BQ.* and DL.*)	2022-02-09	Rio Grande Do Sul
Others studies	EPI_ISL_16034161	BA.1.1	Omicron (BA.*, BE.*, BQ.* and DL.*)	2022-02-09	Rio Grande Do Sul
Others studies	EPI_ISL_16034154	BA.1.1	Omicron (BA.*, BE.*, BQ.* and DL.*)	2022-02-09	Rio Grande Do Sul
Others studies	EPI_ISL_16034176	BA.1.1	Omicron (BA.*, BE.*, BQ.* and DL.*)	2022-02-09	Rio Grande Do Sul
Others studies	EPI_ISL_16034255	BA.1.1	Omicron (BA.*, BE.*, BQ.* and DL.*)	2022-02-10	Rio Grande Do Sul
Others studies	EPI_ISL_16034247	BA.1.1	Omicron (BA.*, BE.*, BQ.* and DL.*)	2022-02-10	Rio Grande Do Sul
Others studies	EPI_ISL_16034116	BA.1.1	Omicron (BA.*, BE.*, BQ.* and DL.*)	2022-02-10	Rio Grande Do Sul
Others studies	EPI_ISL_16034171	BA.1.1	Omicron (BA.*, BE.*, BQ.* and DL.*)	2022-02-10	Rio Grande Do Sul
Others studies	EPI_ISL_11514416	BA.1.1	Omicron (BA.*, BE.*, BQ.* and DL.*)	2022-02-11	Rio Grande Do Sul
Others studies	EPI_ISL_11514403	BA.1.1	Omicron (BA.*, BE.*, BQ.* and DL.*)	2022-02-11	Rio Grande Do Sul
Others studies	EPI_ISL_16033960	BA.1.1	Omicron (BA.*, BE.*, BQ.* and DL.*)	2022-02-11	Rio Grande Do Sul
Others studies	EPI_ISL_16033954	BA.1.1	Omicron (BA.*, BE.*, BQ.* and DL.*)	2022-02-11	Rio Grande Do Sul
Others studies	EPI_ISL_16087587	BA.1.1	Omicron (BA.*, BE.*, BQ.* and DL.*)	2022-02-11	Rio Grande Do Sul
Others studies	EPI_ISL_13019203	BA.1.1	Omicron (BA.*, BE.*, BQ.* and DL.*)	2022-02-12	Rio Grande Do Sul
Others studies	EPI_ISL_16033958	BA.1.1	Omicron (BA.*, BE.*, BQ.* and DL.*)	2022-02-12	Rio Grande Do Sul
Others studies	EPI_ISL_11514457	BA.1.1	Omicron (BA.*, BE.*, BQ.* and DL.*)	2022-02-14	Rio Grande Do Sul
Others studies	EPI_ISL_12235709	BA.1.1	Omicron (BA.*, BE.*, BQ.* and DL.*)	2022-02-14	Rio Grande Do Sul
Others studies	EPI_ISL_12235710	BA.1.1	Omicron (BA.*, BE.*, BQ.* and DL.*)	2022-02-14	Rio Grande Do Sul
Others studies	EPI_ISL_16034038	BA.1.1	Omicron (BA.*, BE.*, BQ.* and DL.*)	2022-02-14	Rio Grande Do Sul
Others studies	EPI_ISL_16033951	BA.1.1	Omicron (BA.*, BE.*, BQ.* and DL.*)	2022-02-14	Rio Grande Do Sul
Others studies	EPI_ISL_16034039	BA.1.1	Omicron (BA.*, BE.*, BQ.* and DL.*)	2022-02-15	Rio Grande Do Sul
Others studies	EPI_ISL_16034040	BA.1.1	Omicron (BA.*, BE.*, BQ.* and DL.*)	2022-02-16	Rio Grande Do Sul
Others studies	EPI_ISL_16033948	BA.1.1	Omicron (BA.*, BE.*, BQ.* and DL.*)	2022-02-17	Rio Grande Do Sul
Others studies	EPI_ISL_16033943	BA.1.1	Omicron (BA.*, BE.*, BQ.* and DL.*)	2022-02-17	Rio Grande Do Sul
Others studies	EPI_ISL_16033932	BA.1.1	Omicron (BA.*, BE.*, BQ.* and DL.*)	2022-02-18	Rio Grande Do Sul
Others studies	EPI_ISL_16033933	BA.1.1	Omicron (BA.*, BE.*, BQ.* and DL.*)	2022-02-18	Rio Grande Do Sul
Others studies	EPI_ISL_16033934	BA.1.1	Omicron (BA.*, BE.*, BQ.* and DL.*)	2022-02-18	Rio Grande Do Sul
Others studies	EPI_ISL_16033936	BA.1.1	Omicron (BA.*, BE.*, BQ.* and DL.*)	2022-02-20	Rio Grande Do Sul
Others studies	EPI_ISL_13019534	BA.1.1	Omicron (BA.*, BE.*, BQ.* and DL.*)	2022-02-22	Cacapava Do Sul	-30514	-53482684
Others studies	EPI_ISL_13019669	BA.1.1	Omicron (BA.*, BE.*, BQ.* and DL.*)	2022-02-22	Canoas	-29912758	-51185681
Others studies	EPI_ISL_13019660	BA.1.1	Omicron (BA.*, BE.*, BQ.* and DL.*)	2022-02-22	Pelotas	-31764898	-52337058
Others studies	EPI_ISL_11514419	BA.1.1	Omicron (BA.*, BE.*, BQ.* and DL.*)	2022-02-22	Rio Grande Do Sul
Others studies	EPI_ISL_13019662	BA.1.1	Omicron (BA.*, BE.*, BQ.* and DL.*)	2022-02-23	Alvorada	-30000	-51080857
Others studies	EPI_ISL_13019569	BA.1.1	Omicron (BA.*, BE.*, BQ.* and DL.*)	2022-02-23	Alvorada	-30000	-51080857
Others studies	EPI_ISL_13019568	BA.1.1	Omicron (BA.*, BE.*, BQ.* and DL.*)	2022-02-23	Alvorada	-30000	-51080857
Others studies	EPI_ISL_13019583	BA.1.1	Omicron (BA.*, BE.*, BQ.* and DL.*)	2022-02-23	Alvorada	-30000	-51080857
Others studies	EPI_ISL_13019590	BA.1.1	Omicron (BA.*, BE.*, BQ.* and DL.*)	2022-02-23	Capela De Santana	-29696088	-51327998
Others studies	EPI_ISL_13019668	BA.1.1	Omicron (BA.*, BE.*, BQ.* and DL.*)	2022-02-23	Charqueadas	-29962478	-51628872
Others studies	EPI_ISL_13019661	BA.1.1	Omicron (BA.*, BE.*, BQ.* and DL.*)	2022-02-23	Charqueadas	-29962478	-51628872
Others studies	EPI_ISL_13019557	BA.1.1	Omicron (BA.*, BE.*, BQ.* and DL.*)	2022-02-23	Gravatai	-29935	-51016
Others studies	EPI_ISL_13019659	BA.1.1	Omicron (BA.*, BE.*, BQ.* and DL.*)	2022-02-23	Porto Alegre	-30031771	-51206533
Others studies	EPI_ISL_13019579	BA.1.1	Omicron (BA.*, BE.*, BQ.* and DL.*)	2022-02-23	Porto Alegre	-30031771	-51206533
Others studies	EPI_ISL_11514428	BA.1.1	Omicron (BA.*, BE.*, BQ.* and DL.*)	2022-02-23	Rio Grande Do Sul
Others studies	EPI_ISL_11514445	BA.1.1	Omicron (BA.*, BE.*, BQ.* and DL.*)	2022-02-23	Rio Grande Do Sul
Others studies	EPI_ISL_13019657	BA.1.1	Omicron (BA.*, BE.*, BQ.* and DL.*)	2022-02-23	Sao Leopoldo	-29754494	-51149773
Others studies	EPI_ISL_13019587	BA.1.1	Omicron (BA.*, BE.*, BQ.* and DL.*)	2022-02-23	Sertao Santana	-30456183	-51601694
Others studies	EPI_ISL_13019664	BA.1.1	Omicron (BA.*, BE.*, BQ.* and DL.*)	2022-02-23	Viamao	-30081899	-51019435
Others studies	EPI_ISL_13019665	BA.1.1	Omicron (BA.*, BE.*, BQ.* and DL.*)	2022-02-24	Charqueadas	-29962478	-51628872
Others studies	EPI_ISL_13019674	BA.1.1	Omicron (BA.*, BE.*, BQ.* and DL.*)	2022-02-24	Gravatai	-29935	-51016
Others studies	EPI_ISL_11514423	BA.1.1	Omicron (BA.*, BE.*, BQ.* and DL.*)	2022-02-24	Rio Grande Do Sul
Others studies	EPI_ISL_13019537	BA.1.1	Omicron (BA.*, BE.*, BQ.* and DL.*)	2022-02-24	Rosario Do Sul	-30251483	-54922106
Others studies	EPI_ISL_13019546	BA.1.1	Omicron (BA.*, BE.*, BQ.* and DL.*)	2022-02-24	Torres	-29333438	-49733289
Others studies	EPI_ISL_13019663	BA.1.1	Omicron (BA.*, BE.*, BQ.* and DL.*)	2022-02-24	Viamao	-30081899	-51019435
Others studies	EPI_ISL_13019666	BA.1.1	Omicron (BA.*, BE.*, BQ.* and DL.*)	2022-02-25	Charqueadas	-29962478	-51628872
Others studies	EPI_ISL_13019551	BA.1.1	Omicron (BA.*, BE.*, BQ.* and DL.*)	2022-02-25	Porto Alegre	-30031771	-51206533
Others studies	EPI_ISL_13019553	BA.1.1	Omicron (BA.*, BE.*, BQ.* and DL.*)	2022-02-26	Alvorada	-30000	-51080857
Others studies	EPI_ISL_13019675	BA.1.1	Omicron (BA.*, BE.*, BQ.* and DL.*)	2022-02-26	Cachoeira Do Sul	-30032988	-52892756
Others studies	EPI_ISL_13019562	BA.1.1	Omicron (BA.*, BE.*, BQ.* and DL.*)	2022-02-26	Cachoeirinha	-29947222	-51101606
Others studies	EPI_ISL_13019718	BA.1.1	Omicron (BA.*, BE.*, BQ.* and DL.*)	2022-02-26	Porto Alegre	-30031771	-51206533
Others studies	EPI_ISL_13019685	BA.1.1	Omicron (BA.*, BE.*, BQ.* and DL.*)	2022-02-26	Porto Alegre	-30031771	-51206533
Others studies	EPI_ISL_13019555	BA.1.1	Omicron (BA.*, BE.*, BQ.* and DL.*)	2022-02-26	Porto Alegre	-30031771	-51206533
Others studies	EPI_ISL_13019552	BA.1.1	Omicron (BA.*, BE.*, BQ.* and DL.*)	2022-02-26	Porto Alegre	-30031771	-51206533
Others studies	EPI_ISL_13019556	BA.1.1	Omicron (BA.*, BE.*, BQ.* and DL.*)	2022-02-26	Porto Alegre	-30031771	-51206533
Others studies	EPI_ISL_13019566	BA.1.1	Omicron (BA.*, BE.*, BQ.* and DL.*)	2022-02-26	Viamao	-30081899	-51019435
Others studies	EPI_ISL_13019711	BA.1.1	Omicron (BA.*, BE.*, BQ.* and DL.*)	2022-02-27	Porto Alegre	-30031771	-51206533
Others studies	EPI_ISL_13019676	BA.1.1	Omicron (BA.*, BE.*, BQ.* and DL.*)	2022-02-28	Cachoeira Do Sul	-30032988	-52892756
Others studies	EPI_ISL_13019679	BA.1.1	Omicron (BA.*, BE.*, BQ.* and DL.*)	2022-02-28	Caxias Do Sul	-29162905	-51179161
Others studies	EPI_ISL_13019541	BA.1.1	Omicron (BA.*, BE.*, BQ.* and DL.*)	2022-02-28	Passo Fundo	-28257564	-52409112
Others studies	EPI_ISL_13019707	BA.1.1	Omicron (BA.*, BE.*, BQ.* and DL.*)	2022-02-28	Porto Alegre	-30031771	-51206533
Others studies	EPI_ISL_13019704	BA.1.1	Omicron (BA.*, BE.*, BQ.* and DL.*)	2022-02-28	Porto Alegre	-30031771	-51206533
Others studies	EPI_ISL_13019699	BA.1.1	Omicron (BA.*, BE.*, BQ.* and DL.*)	2022-02-28	Porto Alegre	-30031771	-51206533
Others studies	EPI_ISL_13019701	BA.1.1	Omicron (BA.*, BE.*, BQ.* and DL.*)	2022-02-28	Porto Alegre	-30031771	-51206533
Others studies	EPI_ISL_16034041	BA.1.1	Omicron (BA.*, BE.*, BQ.* and DL.*)	2022-02-28	Rio Grande Do Sul
Others studies	EPI_ISL_13019672	BA.1.1	Omicron (BA.*, BE.*, BQ.* and DL.*)	2022-02-28	Sao Leopoldo	-29754494	-51149773
Others studies	EPI_ISL_13019561	BA.1.1	Omicron (BA.*, BE.*, BQ.* and DL.*)	2022-02-28	Viamao	-30081899	-51019435
Others studies	EPI_ISL_13019688	BA.1.1	Omicron (BA.*, BE.*, BQ.* and DL.*)	2022-03-01	Alvorada	-30000	-51080857
Others studies	EPI_ISL_13019696	BA.1.1	Omicron (BA.*, BE.*, BQ.* and DL.*)	2022-03-01	Charqueadas	-29962478	-51628872
Others studies	EPI_ISL_13019539	BA.1.1	Omicron (BA.*, BE.*, BQ.* and DL.*)	2022-03-01	Passo Fundo	-28257564	-52409112
Others studies	EPI_ISL_13019532	BA.1.1	Omicron (BA.*, BE.*, BQ.* and DL.*)	2022-03-01	Pelotas	-31764898	-52337058
Others studies	EPI_ISL_13019717	BA.1.1	Omicron (BA.*, BE.*, BQ.* and DL.*)	2022-03-01	Santo Angelo	-28300128	-54266781
Others studies	EPI_ISL_13019670	BA.1.1	Omicron (BA.*, BE.*, BQ.* and DL.*)	2022-03-01	Sao Leopoldo	-29754494	-51149773
Others studies	EPI_ISL_13019570	BA.1.1	Omicron (BA.*, BE.*, BQ.* and DL.*)	2022-03-01	Sao Leopoldo	-29754494	-51149773
Others studies	EPI_ISL_13019572	BA.1.1	Omicron (BA.*, BE.*, BQ.* and DL.*)	2022-03-01	Sao Leopoldo	-29754494	-51149773
Others studies	EPI_ISL_13019720	BA.1.1	Omicron (BA.*, BE.*, BQ.* and DL.*)	2022-03-02	Caxias Do Sul	-29162905	-51179161
Others studies	EPI_ISL_13019719	BA.1.1	Omicron (BA.*, BE.*, BQ.* and DL.*)	2022-03-02	Novo Hamburgo	-29687548	-51132828
Others studies	EPI_ISL_13019709	BA.1.1	Omicron (BA.*, BE.*, BQ.* and DL.*)	2022-03-02	Porto Alegre	-30031771	-51206533
Others studies	EPI_ISL_13019686	BA.1.1	Omicron (BA.*, BE.*, BQ.* and DL.*)	2022-03-02	Porto Alegre	-30031771	-51206533
Others studies	EPI_ISL_13019700	BA.1.1	Omicron (BA.*, BE.*, BQ.* and DL.*)	2022-03-02	Porto Alegre	-30031771	-51206533
Others studies	EPI_ISL_13019710	BA.1.1	Omicron (BA.*, BE.*, BQ.* and DL.*)	2022-03-02	Porto Alegre	-30031771	-51206533
Others studies	EPI_ISL_11514434	BA.1.1	Omicron (BA.*, BE.*, BQ.* and DL.*)	2022-03-02	Rio Grande Do Sul
Others studies	EPI_ISL_11514440	BA.1.1	Omicron (BA.*, BE.*, BQ.* and DL.*)	2022-03-02	Rio Grande Do Sul
Others studies	EPI_ISL_11514444	BA.1.1	Omicron (BA.*, BE.*, BQ.* and DL.*)	2022-03-02	Rio Grande Do Sul
Others studies	EPI_ISL_13019715	BA.1.1	Omicron (BA.*, BE.*, BQ.* and DL.*)	2022-03-02	Sao Leopoldo	-29754494	-51149773
Others studies	EPI_ISL_13019549	BA.1.1	Omicron (BA.*, BE.*, BQ.* and DL.*)	2022-03-02	Sao Luiz Gonzaga	-28412032	-54955942
Others studies	EPI_ISL_13019713	BA.1.1	Omicron (BA.*, BE.*, BQ.* and DL.*)	2022-03-02	Viamao	-30081899	-51019435
Others studies	EPI_ISL_11514418	BA.1.1	Omicron (BA.*, BE.*, BQ.* and DL.*)	2022-03-03	Rio Grande Do Sul
Others studies	EPI_ISL_16034118	BA.1.1	Omicron (BA.*, BE.*, BQ.* and DL.*)	2022-03-03	Rio Grande Do Sul
Others studies	EPI_ISL_16034148	BA.1.1	Omicron (BA.*, BE.*, BQ.* and DL.*)	2022-03-03	Rio Grande Do Sul
Others studies	EPI_ISL_13019706	BA.1.1	Omicron (BA.*, BE.*, BQ.* and DL.*)	2022-03-03	Viamao	-30081899	-51019435
Others studies	EPI_ISL_13019692	BA.1.1	Omicron (BA.*, BE.*, BQ.* and DL.*)	2022-03-04	Novo Cabrais	-29733752	-52948
Others studies	EPI_ISL_13019731	BA.1.1	Omicron (BA.*, BE.*, BQ.* and DL.*)	2022-03-04	Porto Alegre	-30031771	-51206533
Others studies	EPI_ISL_16034133	BA.1.1	Omicron (BA.*, BE.*, BQ.* and DL.*)	2022-03-04	Rio Grande Do Sul
Others studies	EPI_ISL_16034137	BA.1.1	Omicron (BA.*, BE.*, BQ.* and DL.*)	2022-03-04	Rio Grande Do Sul
Others studies	EPI_ISL_16034124	BA.1.1	Omicron (BA.*, BE.*, BQ.* and DL.*)	2022-03-04	Rio Grande Do Sul
Others studies	EPI_ISL_16034142	BA.1.1	Omicron (BA.*, BE.*, BQ.* and DL.*)	2022-03-04	Rio Grande Do Sul
Others studies	EPI_ISL_16034178	BA.1.1	Omicron (BA.*, BE.*, BQ.* and DL.*)	2022-03-04	Rio Grande Do Sul
Others studies	EPI_ISL_13019724	BA.1.1	Omicron (BA.*, BE.*, BQ.* and DL.*)	2022-03-05	Canoas	-29912758	-51185681
Others studies	EPI_ISL_13019734	BA.1.1	Omicron (BA.*, BE.*, BQ.* and DL.*)	2022-03-05	Porto Alegre	-30031771	-51206533
Others studies	EPI_ISL_13019732	BA.1.1	Omicron (BA.*, BE.*, BQ.* and DL.*)	2022-03-05	Porto Alegre	-30031771	-51206533
Others studies	EPI_ISL_13019681	BA.1.1	Omicron (BA.*, BE.*, BQ.* and DL.*)	2022-03-05	Porto Alegre	-30031771	-51206533
Others studies	EPI_ISL_16034042	BA.1.1	Omicron (BA.*, BE.*, BQ.* and DL.*)	2022-03-05	Rio Grande Do Sul
Others studies	EPI_ISL_13019725	BA.1.1	Omicron (BA.*, BE.*, BQ.* and DL.*)	2022-03-05	Sao Leopoldo	-29754494	-51149773
Others studies	EPI_ISL_13019723	BA.1.1	Omicron (BA.*, BE.*, BQ.* and DL.*)	2022-03-06	Charqueadas	-29962478	-51628872
Others studies	EPI_ISL_13019733	BA.1.1	Omicron (BA.*, BE.*, BQ.* and DL.*)	2022-03-06	Porto Alegre	-30031771	-51206533
Others studies	EPI_ISL_13019739	BA.1.1	Omicron (BA.*, BE.*, BQ.* and DL.*)	2022-03-07	Caxias Do Sul	-29162905	-51179161
Others studies	EPI_ISL_13019745	BA.1.1	Omicron (BA.*, BE.*, BQ.* and DL.*)	2022-03-07	Guaiba	-30114	-51328
Others studies	EPI_ISL_16034129	BA.1.1	Omicron (BA.*, BE.*, BQ.* and DL.*)	2022-03-07	Rio Grande Do Sul
Others studies	EPI_ISL_16034143	BA.1.1	Omicron (BA.*, BE.*, BQ.* and DL.*)	2022-03-07	Rio Grande Do Sul
Others studies	EPI_ISL_12422653	BA.1.1	Omicron (BA.*, BE.*, BQ.* and DL.*)	2022-03-07	Rio Grande Do Sul
Others studies	EPI_ISL_13019737	BA.1.1	Omicron (BA.*, BE.*, BQ.* and DL.*)	2022-03-07	Sao Leopoldo	-29754494	-51149773
Others studies	EPI_ISL_13019730	BA.1.1	Omicron (BA.*, BE.*, BQ.* and DL.*)	2022-03-07	Sao Leopoldo	-29754494	-51149773
Others studies	EPI_ISL_13019749	BA.1.1	Omicron (BA.*, BE.*, BQ.* and DL.*)	2022-03-08	Mariana Pimentel	-30353048	-51580307
Others studies	EPI_ISL_13019754	BA.1.1	Omicron (BA.*, BE.*, BQ.* and DL.*)	2022-03-08	Mariana Pimentel	-30353048	-51580307
Others studies	EPI_ISL_13019752	BA.1.1	Omicron (BA.*, BE.*, BQ.* and DL.*)	2022-03-08	Mariana Pimentel	-30353048	-51580307
Others studies	EPI_ISL_13019738	BA.1.1	Omicron (BA.*, BE.*, BQ.* and DL.*)	2022-03-08	Porto Alegre	-30031771	-51206533
Others studies	EPI_ISL_13019743	BA.1.1	Omicron (BA.*, BE.*, BQ.* and DL.*)	2022-03-08	Porto Alegre	-30031771	-51206533
Others studies	EPI_ISL_13019744	BA.1.1	Omicron (BA.*, BE.*, BQ.* and DL.*)	2022-03-08	Porto Alegre	-30031771	-51206533
Others studies	EPI_ISL_11514424	BA.1.1	Omicron (BA.*, BE.*, BQ.* and DL.*)	2022-03-08	Rio Grande Do Sul
Others studies	EPI_ISL_16034138	BA.1.1	Omicron (BA.*, BE.*, BQ.* and DL.*)	2022-03-09	Rio Grande Do Sul
Others studies	EPI_ISL_16034136	BA.1.1	Omicron (BA.*, BE.*, BQ.* and DL.*)	2022-03-09	Rio Grande Do Sul
Others studies	EPI_ISL_16034147	BA.1.1	Omicron (BA.*, BE.*, BQ.* and DL.*)	2022-03-09	Rio Grande Do Sul
Others studies	EPI_ISL_13019757	BA.1.1	Omicron (BA.*, BE.*, BQ.* and DL.*)	2022-03-09	Viamao	-30081899	-51019435
Others studies	EPI_ISL_12500959	BA.1.1	Omicron (BA.*, BE.*, BQ.* and DL.*)	2022-03-10	Dom Pedrito	-30975	-54669
Others studies	EPI_ISL_16034179	BA.1.1	Omicron (BA.*, BE.*, BQ.* and DL.*)	2022-03-10	Rio Grande Do Sul
Others studies	EPI_ISL_13019747	BA.1.1	Omicron (BA.*, BE.*, BQ.* and DL.*)	2022-03-10	Sao Leopoldo	-29754494	-51149773
Others studies	EPI_ISL_13019753	BA.1.1	Omicron (BA.*, BE.*, BQ.* and DL.*)	2022-03-11	Barao Do Triunfo	-30389072	-51738441
Others studies	EPI_ISL_13019746	BA.1.1	Omicron (BA.*, BE.*, BQ.* and DL.*)	2022-03-11	Sao Leopoldo	-29754494	-51149773
Others studies	EPI_ISL_13019772	BA.1.1	Omicron (BA.*, BE.*, BQ.* and DL.*)	2022-03-13	Charqueadas	-29962478	-51628872
Others studies	EPI_ISL_13019771	BA.1.1	Omicron (BA.*, BE.*, BQ.* and DL.*)	2022-03-13	Charqueadas	-29962478	-51628872
Others studies	EPI_ISL_12500961	BA.1.1	Omicron (BA.*, BE.*, BQ.* and DL.*)	2022-03-13	Cruz Alta	-28645001	-53604831
Others studies	EPI_ISL_12500940	BA.1.1	Omicron (BA.*, BE.*, BQ.* and DL.*)	2022-03-13	Pelotas	-31764898	-52337058
Others studies	EPI_ISL_13019767	BA.1.1	Omicron (BA.*, BE.*, BQ.* and DL.*)	2022-03-13	Viamao	-30081899	-51019435
Others studies	EPI_ISL_12500914	BA.1.1	Omicron (BA.*, BE.*, BQ.* and DL.*)	2022-03-13	Viamao	-30081899	-51019435
Others studies	EPI_ISL_12500970	BA.1.1	Omicron (BA.*, BE.*, BQ.* and DL.*)	2022-03-14	Cachoeira Do Sul	-30032988	-52892756
Others studies	EPI_ISL_13019770	BA.1.1	Omicron (BA.*, BE.*, BQ.* and DL.*)	2022-03-14	Charqueadas	-29962478	-51628872
Others studies	EPI_ISL_12500960	BA.1.1	Omicron (BA.*, BE.*, BQ.* and DL.*)	2022-03-14	Dom Pedrito	-30975	-54669
Others studies	EPI_ISL_12500956	BA.1.1	Omicron (BA.*, BE.*, BQ.* and DL.*)	2022-03-14	Girua	-28029664	-54351
Others studies	EPI_ISL_13019766	BA.1.1	Omicron (BA.*, BE.*, BQ.* and DL.*)	2022-03-14	Porto Alegre	-30031771	-51206533
Others studies	EPI_ISL_13019773	BA.1.1	Omicron (BA.*, BE.*, BQ.* and DL.*)	2022-03-14	Santa Cruz Do Sul	-29722021	-52434318
Others studies	EPI_ISL_12500933	BA.1.1	Omicron (BA.*, BE.*, BQ.* and DL.*)	2022-03-14	Santa Maria	-29686817	-53814946
Others studies	EPI_ISL_13019775	BA.1.1	Omicron (BA.*, BE.*, BQ.* and DL.*)	2022-03-15	Nova Hartz	-29580752	-50905108
Others studies	EPI_ISL_13019774	BA.1.1	Omicron (BA.*, BE.*, BQ.* and DL.*)	2022-03-15	Sao Leopoldo	-29754494	-51149773
Others studies	EPI_ISL_12500917	BA.1.1	Omicron (BA.*, BE.*, BQ.* and DL.*)	2022-03-15	Venancio Aires	-29614306	-52193159
Others studies	EPI_ISL_12500969	BA.1.1	Omicron (BA.*, BE.*, BQ.* and DL.*)	2022-03-16	Canela	-29355993	-50811921
Others studies	EPI_ISL_12500954	BA.1.1	Omicron (BA.*, BE.*, BQ.* and DL.*)	2022-03-16	Lavras Do Sul	-30807056	-53893077
Others studies	EPI_ISL_12500941	BA.1.1	Omicron (BA.*, BE.*, BQ.* and DL.*)	2022-03-16	Pelotas	-31764898	-52337058
Others studies	EPI_ISL_16034048	BA.1.1	Omicron (BA.*, BE.*, BQ.* and DL.*)	2022-03-16	Rio Grande Do Sul
Others studies	EPI_ISL_16034049	BA.1.1	Omicron (BA.*, BE.*, BQ.* and DL.*)	2022-03-16	Rio Grande Do Sul
Others studies	EPI_ISL_16034046	BA.1.1	Omicron (BA.*, BE.*, BQ.* and DL.*)	2022-03-16	Rio Grande Do Sul
Others studies	EPI_ISL_16034047	BA.1.1	Omicron (BA.*, BE.*, BQ.* and DL.*)	2022-03-16	Rio Grande Do Sul
Others studies	EPI_ISL_13019776	BA.1.1	Omicron (BA.*, BE.*, BQ.* and DL.*)	2022-03-16	Sao Martinho Da Serra	-29539667	-53859002
Others studies	EPI_ISL_12500919	BA.1.1	Omicron (BA.*, BE.*, BQ.* and DL.*)	2022-03-16	Triunfo	-29929129	-51707471
Others studies	EPI_ISL_12500918	BA.1.1	Omicron (BA.*, BE.*, BQ.* and DL.*)	2022-03-16	Uruguaiana	-29761436	-57085287
Others studies	EPI_ISL_12500963	BA.1.1	Omicron (BA.*, BE.*, BQ.* and DL.*)	2022-03-17	Charqueadas	-29962478	-51628872
Others studies	EPI_ISL_12978266	BA.1.1	Omicron (BA.*, BE.*, BQ.* and DL.*)	2022-03-17	Rio Grande Do Sul
Others studies	EPI_ISL_12500930	BA.1.1	Omicron (BA.*, BE.*, BQ.* and DL.*)	2022-03-17	Sao Borja	-28657828	-56003603
Others studies	EPI_ISL_12500972	BA.1.1	Omicron (BA.*, BE.*, BQ.* and DL.*)	2022-03-18	Cachoeira Do Sul	-30032988	-52892756
Others studies	EPI_ISL_12500943	BA.1.1	Omicron (BA.*, BE.*, BQ.* and DL.*)	2022-03-18	Pelotas	-31764898	-52337058
Others studies	EPI_ISL_16034174	BA.1.1	Omicron (BA.*, BE.*, BQ.* and DL.*)	2022-03-18	Rio Grande Do Sul
Others studies	EPI_ISL_12500929	BA.1.1	Omicron (BA.*, BE.*, BQ.* and DL.*)	2022-03-19	Sao Leopoldo	-29754494	-51149773
Others studies	EPI_ISL_12500966	BA.1.1	Omicron (BA.*, BE.*, BQ.* and DL.*)	2022-03-20	Capao Do Leao	-31756	-52488879
Others studies	EPI_ISL_12500934	BA.1.1	Omicron (BA.*, BE.*, BQ.* and DL.*)	2022-03-21	Santa Maria	-29686817	-53814946
Others studies	EPI_ISL_12500921	BA.1.1	Omicron (BA.*, BE.*, BQ.* and DL.*)	2022-03-21	Sapucaia Do Sul	-29827575	-51144975
Others studies	EPI_ISL_12500920	BA.1.1	Omicron (BA.*, BE.*, BQ.* and DL.*)	2022-03-21	Triunfo	-29929129	-51707471
Others studies	EPI_ISL_12500915	BA.1.1	Omicron (BA.*, BE.*, BQ.* and DL.*)	2022-03-21	Viamao	-30081899	-51019435
Others studies	EPI_ISL_12500945	BA.1.1	Omicron (BA.*, BE.*, BQ.* and DL.*)	2022-03-22	Pelotas	-31764898	-52337058
Others studies	EPI_ISL_16034051	BA.1.1	Omicron (BA.*, BE.*, BQ.* and DL.*)	2022-03-22	Rio Grande Do Sul
Others studies	EPI_ISL_12500922	BA.1.1	Omicron (BA.*, BE.*, BQ.* and DL.*)	2022-03-22	Sapucaia Do Sul	-29827575	-51144975
Others studies	EPI_ISL_16034208	BA.1.1	Omicron (BA.*, BE.*, BQ.* and DL.*)	2022-03-23	Rio Grande Do Sul
Others studies	EPI_ISL_16034193	BA.1.1	Omicron (BA.*, BE.*, BQ.* and DL.*)	2022-03-23	Rio Grande Do Sul
Others studies	EPI_ISL_16034127	BA.1.1	Omicron (BA.*, BE.*, BQ.* and DL.*)	2022-03-23	Rio Grande Do Sul
Others studies	EPI_ISL_16034173	BA.1.1	Omicron (BA.*, BE.*, BQ.* and DL.*)	2022-03-23	Rio Grande Do Sul
Others studies	EPI_ISL_12500968	BA.1.1	Omicron (BA.*, BE.*, BQ.* and DL.*)	2022-03-24	Canoas	-29912758	-51185681
Others studies	EPI_ISL_12500939	BA.1.1	Omicron (BA.*, BE.*, BQ.* and DL.*)	2022-03-24	Porto Xavier	-27908182	-55137
Others studies	EPI_ISL_16034192	BA.1.1	Omicron (BA.*, BE.*, BQ.* and DL.*)	2022-03-24	Rio Grande Do Sul
Others studies	EPI_ISL_16034158	BA.1.1	Omicron (BA.*, BE.*, BQ.* and DL.*)	2022-03-24	Rio Grande Do Sul
Others studies	EPI_ISL_12500967	BA.1.1	Omicron (BA.*, BE.*, BQ.* and DL.*)	2022-03-25	Capao Da Canoa	-29764242	-50028243
Others studies	EPI_ISL_12500964	BA.1.1	Omicron (BA.*, BE.*, BQ.* and DL.*)	2022-03-25	Charqueadas	-29962478	-51628872
Others studies	EPI_ISL_12500946	BA.1.1	Omicron (BA.*, BE.*, BQ.* and DL.*)	2022-03-25	Pelotas	-31764898	-52337058
Others studies	EPI_ISL_12978296	BA.1.1	Omicron (BA.*, BE.*, BQ.* and DL.*)	2022-03-25	Rio Grande Do Sul
Others studies	EPI_ISL_16034213	BA.1.1	Omicron (BA.*, BE.*, BQ.* and DL.*)	2022-03-25	Rio Grande Do Sul
Others studies	EPI_ISL_16034214	BA.1.1	Omicron (BA.*, BE.*, BQ.* and DL.*)	2022-03-25	Rio Grande Do Sul
Others studies	EPI_ISL_16034207	BA.1.1	Omicron (BA.*, BE.*, BQ.* and DL.*)	2022-03-25	Rio Grande Do Sul
Others studies	EPI_ISL_16034164	BA.1.1	Omicron (BA.*, BE.*, BQ.* and DL.*)	2022-03-25	Rio Grande Do Sul
Others studies	EPI_ISL_16034168	BA.1.1	Omicron (BA.*, BE.*, BQ.* and DL.*)	2022-03-25	Rio Grande Do Sul
Others studies	EPI_ISL_12500973	BA.1.1	Omicron (BA.*, BE.*, BQ.* and DL.*)	2022-03-26	Cachoeira Do Sul	-30032988	-52892756
Others studies	EPI_ISL_16034196	BA.1.1	Omicron (BA.*, BE.*, BQ.* and DL.*)	2022-03-26	Rio Grande Do Sul
Others studies	EPI_ISL_12500952	BA.1.1	Omicron (BA.*, BE.*, BQ.* and DL.*)	2022-03-27	Novo Hamburgo	-29687548	-51132828
Others studies	EPI_ISL_12500951	BA.1.1	Omicron (BA.*, BE.*, BQ.* and DL.*)	2022-03-27	Novo Hamburgo	-29687548	-51132828
Others studies	EPI_ISL_12500927	BA.1.1	Omicron (BA.*, BE.*, BQ.* and DL.*)	2022-03-27	Sao Lourenco Do Sul	-31356374	-51971531
Others studies	EPI_ISL_12500957	BA.1.1	Omicron (BA.*, BE.*, BQ.* and DL.*)	2022-03-28	Girua	-28029664	-54351
Others studies	EPI_ISL_12500947	BA.1.1	Omicron (BA.*, BE.*, BQ.* and DL.*)	2022-03-28	Pelotas	-31764898	-52337058
Others studies	EPI_ISL_12978270	BA.1.1	Omicron (BA.*, BE.*, BQ.* and DL.*)	2022-03-28	Rio Grande Do Sul
Others studies	EPI_ISL_12978265	BA.1.1	Omicron (BA.*, BE.*, BQ.* and DL.*)	2022-03-28	Rio Grande Do Sul
Others studies	EPI_ISL_12978269	BA.1.1	Omicron (BA.*, BE.*, BQ.* and DL.*)	2022-03-28	Rio Grande Do Sul
Others studies	EPI_ISL_16034052	BA.1.1	Omicron (BA.*, BE.*, BQ.* and DL.*)	2022-03-28	Rio Grande Do Sul
Others studies	EPI_ISL_12500936	BA.1.1	Omicron (BA.*, BE.*, BQ.* and DL.*)	2022-03-28	Santa Maria	-29686817	-53814946
Others studies	EPI_ISL_12500931	BA.1.1	Omicron (BA.*, BE.*, BQ.* and DL.*)	2022-03-28	Sao Borja	-28657828	-56003603
Others studies	EPI_ISL_12500923	BA.1.1	Omicron (BA.*, BE.*, BQ.* and DL.*)	2022-03-28	Sapucaia Do Sul	-29827575	-51144975
Others studies	EPI_ISL_12500975	BA.1.1	Omicron (BA.*, BE.*, BQ.* and DL.*)	2022-03-29	Bom Retiro Do Sul	-29607076	-51945593
Others studies	EPI_ISL_16034210	BA.1.1	Omicron (BA.*, BE.*, BQ.* and DL.*)	2022-03-29	Rio Grande Do Sul
Others studies	EPI_ISL_16034215	BA.1.1	Omicron (BA.*, BE.*, BQ.* and DL.*)	2022-03-29	Rio Grande Do Sul
Others studies	EPI_ISL_16034220	BA.1.1	Omicron (BA.*, BE.*, BQ.* and DL.*)	2022-03-29	Rio Grande Do Sul
Others studies	EPI_ISL_16034223	BA.1.1	Omicron (BA.*, BE.*, BQ.* and DL.*)	2022-03-29	Rio Grande Do Sul
Others studies	EPI_ISL_16034198	BA.1.1	Omicron (BA.*, BE.*, BQ.* and DL.*)	2022-03-29	Rio Grande Do Sul
Others studies	EPI_ISL_12500924	BA.1.1	Omicron (BA.*, BE.*, BQ.* and DL.*)	2022-03-30	Sapucaia Do Sul	-29827575	-51144975
Others studies	EPI_ISL_12500974	BA.1.1	Omicron (BA.*, BE.*, BQ.* and DL.*)	2022-03-31	Cachoeira Do Sul	-30032988	-52892756
Others studies	EPI_ISL_12500982	BA.1.1	Omicron (BA.*, BE.*, BQ.* and DL.*)	2022-04-01	Alegrete	-29790166	-55794862
Others studies	EPI_ISL_12978273	BA.1.1	Omicron (BA.*, BE.*, BQ.* and DL.*)	2022-04-01	Rio Grande Do Sul
Others studies	EPI_ISL_12978272	BA.1.1	Omicron (BA.*, BE.*, BQ.* and DL.*)	2022-04-01	Rio Grande Do Sul
Others studies	EPI_ISL_12500925	BA.1.1	Omicron (BA.*, BE.*, BQ.* and DL.*)	2022-04-01	Sapucaia Do Sul	-29827575	-51144975
Others studies	EPI_ISL_16034281	BA.1.1	Omicron (BA.*, BE.*, BQ.* and DL.*)	2022-04-03	Rio Grande Do Sul
Others studies	EPI_ISL_16034279	BA.1.1	Omicron (BA.*, BE.*, BQ.* and DL.*)	2022-04-04	Rio Grande Do Sul
Others studies	EPI_ISL_16034278	BA.1.1	Omicron (BA.*, BE.*, BQ.* and DL.*)	2022-04-04	Rio Grande Do Sul
Others studies	EPI_ISL_12500935	BA.1.1	Omicron (BA.*, BE.*, BQ.* and DL.*)	2022-04-04	Santa Maria	-29686817	-53814946
Others studies	EPI_ISL_12978276	BA.1.1	Omicron (BA.*, BE.*, BQ.* and DL.*)	2022-04-05	Rio Grande Do Sul
Others studies	EPI_ISL_12978275	BA.1.1	Omicron (BA.*, BE.*, BQ.* and DL.*)	2022-04-05	Rio Grande Do Sul
Others studies	EPI_ISL_12978278	BA.1.1	Omicron (BA.*, BE.*, BQ.* and DL.*)	2022-04-05	Rio Grande Do Sul
Others studies	EPI_ISL_12978274	BA.1.1	Omicron (BA.*, BE.*, BQ.* and DL.*)	2022-04-05	Rio Grande Do Sul
Others studies	EPI_ISL_16034280	BA.1.1	Omicron (BA.*, BE.*, BQ.* and DL.*)	2022-04-05	Rio Grande Do Sul
Others studies	EPI_ISL_16034054	BA.1.1	Omicron (BA.*, BE.*, BQ.* and DL.*)	2022-04-06	Rio Grande Do Sul
Others studies	EPI_ISL_12978279	BA.1.1	Omicron (BA.*, BE.*, BQ.* and DL.*)	2022-04-08	Rio Grande Do Sul
Others studies	EPI_ISL_12978281	BA.1.1	Omicron (BA.*, BE.*, BQ.* and DL.*)	2022-04-08	Rio Grande Do Sul
Others studies	EPI_ISL_12978280	BA.1.1	Omicron (BA.*, BE.*, BQ.* and DL.*)	2022-04-11	Rio Grande Do Sul
Others studies	EPI_ISL_13019188	BA.1.1	Omicron (BA.*, BE.*, BQ.* and DL.*)	2022-04-11	Rio Grande Do Sul
Others studies	EPI_ISL_16034056	BA.1.1	Omicron (BA.*, BE.*, BQ.* and DL.*)	2022-04-11	Rio Grande Do Sul
Others studies	EPI_ISL_13019785	BA.1.1	Omicron (BA.*, BE.*, BQ.* and DL.*)	2022-04-25	Alvorada	-30000	-51080857
Others studies	EPI_ISL_13019781	BA.1.1	Omicron (BA.*, BE.*, BQ.* and DL.*)	2022-04-25	Alvorada	-30000	-51080857
Others studies	EPI_ISL_16034062	BA.1.1	Omicron (BA.*, BE.*, BQ.* and DL.*)	2022-04-25	Rio Grande Do Sul
Others studies	EPI_ISL_13019783	BA.1.1	Omicron (BA.*, BE.*, BQ.* and DL.*)	2022-04-26	Alvorada	-30000	-51080857
Others studies	EPI_ISL_13019853	BA.1.1	Omicron (BA.*, BE.*, BQ.* and DL.*)	2022-04-27	Pelotas	-31764898	-52337058
Others studies	EPI_ISL_16034093	BA.1.1	Omicron (BA.*, BE.*, BQ.* and DL.*)	2022-04-27	Rio Grande Do Sul
Others studies	EPI_ISL_13019799	BA.1.1	Omicron (BA.*, BE.*, BQ.* and DL.*)	2022-04-27	Sao Leopoldo	-29754494	-51149773
Others studies	EPI_ISL_16034081	BA.1.1	Omicron (BA.*, BE.*, BQ.* and DL.*)	2022-04-28	Rio Grande Do Sul
Others studies	EPI_ISL_16034088	BA.1.1	Omicron (BA.*, BE.*, BQ.* and DL.*)	2022-04-28	Rio Grande Do Sul
Others studies	EPI_ISL_16034098	BA.1.1	Omicron (BA.*, BE.*, BQ.* and DL.*)	2022-04-29	Rio Grande Do Sul
Others studies	EPI_ISL_16034096	BA.1.1	Omicron (BA.*, BE.*, BQ.* and DL.*)	2022-04-29	Rio Grande Do Sul
Others studies	EPI_ISL_13019827	BA.1.1	Omicron (BA.*, BE.*, BQ.* and DL.*)	2022-05-03	Porto Alegre	-30031771	-51206533
Others studies	EPI_ISL_13019839	BA.1.1	Omicron (BA.*, BE.*, BQ.* and DL.*)	2022-05-05	Porto Alegre	-30031771	-51206533
Others studies	EPI_ISL_13350907	BA.1.1	Omicron (BA.*, BE.*, BQ.* and DL.*)	2022-05-16	Charqueadas	-29962478	-51628872
Others studies	EPI_ISL_13350908	BA.1.1	Omicron (BA.*, BE.*, BQ.* and DL.*)	2022-05-16	Porto Alegre	-30031771	-51206533
Others studies	EPI_ISL_13460114	BA.1.1	Omicron (BA.*, BE.*, BQ.* and DL.*)	2022-05-23	Novo Hamburgo	-29687548	-51132828
Others studies	EPI_ISL_13696794	BA.1.1	Omicron (BA.*, BE.*, BQ.* and DL.*)	2022-05-23	Rio Grande Do Sul
Others studies	EPI_ISL_13460136	BA.1.1	Omicron (BA.*, BE.*, BQ.* and DL.*)	2022-05-25	Porto Alegre	-30031771	-51206533
Others studies	EPI_ISL_13460139	BA.1.1	Omicron (BA.*, BE.*, BQ.* and DL.*)	2022-05-26	Charqueadas	-29962478	-51628872
Others studies	EPI_ISL_11016372	BA.1.1.1	Omicron (BA.*, BE.*, BQ.* and DL.*)	2022-01-24	Erval Grande	-27392599	-52574036
Others studies	EPI_ISL_10521820	BA.1.1.1	Omicron (BA.*, BE.*, BQ.* and DL.*)	2022-01-25	Passo Fundo	-28257564	-52409112
Others studies	EPI_ISL_13019545	BA.1.1.1	Omicron (BA.*, BE.*, BQ.* and DL.*)	2022-02-24	Nonoai	-27355	-52766
Others studies	EPI_ISL_13019712	BA.1.1.1	Omicron (BA.*, BE.*, BQ.* and DL.*)	2022-02-26	Porto Alegre	-30031771	-51206533
Others studies	EPI_ISL_16034141	BA.1.1.1	Omicron (BA.*, BE.*, BQ.* and DL.*)	2022-03-04	Rio Grande Do Sul
Others studies	EPI_ISL_13019756	BA.1.1.1	Omicron (BA.*, BE.*, BQ.* and DL.*)	2022-03-10	Caxias Do Sul	-29162905	-51179161
Others studies	EPI_ISL_13019759	BA.1.1.1	Omicron (BA.*, BE.*, BQ.* and DL.*)	2022-03-12	Dezesseis De Novembro	-28219036	-55061709
Others studies	EPI_ISL_13019768	BA.1.1.1	Omicron (BA.*, BE.*, BQ.* and DL.*)	2022-03-13	Porto Alegre	-30031771	-51206533
Others studies	EPI_ISL_12500932	BA.1.1.1	Omicron (BA.*, BE.*, BQ.* and DL.*)	2022-03-17	Santo Angelo	-28300128	-54266781
Others studies	EPI_ISL_16034205	BA.1.1.1	Omicron (BA.*, BE.*, BQ.* and DL.*)	2022-03-23	Rio Grande Do Sul
Others studies	EPI_ISL_12978271	BA.1.1.1	Omicron (BA.*, BE.*, BQ.* and DL.*)	2022-03-31	Rio Grande Do Sul
Others studies	EPI_ISL_9919743	BA.1.1.14	Omicron (BA.*, BE.*, BQ.* and DL.*)	2022-01-04	Santa Rosa	-27870	-54479629
Others studies	EPI_ISL_9919660	BA.1.1.14	Omicron (BA.*, BE.*, BQ.* and DL.*)	2022-01-05	Passo Fundo	-28257564	-52409112
Others studies	EPI_ISL_16033937	BA.1.1.14	Omicron (BA.*, BE.*, BQ.* and DL.*)	2022-01-11	Rio Grande Do Sul
Others studies	EPI_ISL_16033939	BA.1.1.14	Omicron (BA.*, BE.*, BQ.* and DL.*)	2022-01-12	Rio Grande Do Sul
Others studies	EPI_ISL_16033940	BA.1.1.14	Omicron (BA.*, BE.*, BQ.* and DL.*)	2022-01-13	Rio Grande Do Sul
Others studies	EPI_ISL_16034029	BA.1.1.14	Omicron (BA.*, BE.*, BQ.* and DL.*)	2022-01-18	Rio Grande Do Sul
Others studies	EPI_ISL_16034021	BA.1.1.14	Omicron (BA.*, BE.*, BQ.* and DL.*)	2022-01-26	Rio Grande Do Sul
Others studies	EPI_ISL_16033986	BA.1.1.14	Omicron (BA.*, BE.*, BQ.* and DL.*)	2022-01-26	Rio Grande Do Sul
Others studies	EPI_ISL_10521832	BA.1.1.14	Omicron (BA.*, BE.*, BQ.* and DL.*)	2022-01-27	Canoas	-29912758	-51185681
Others studies	EPI_ISL_16034015	BA.1.1.14	Omicron (BA.*, BE.*, BQ.* and DL.*)	2022-02-02	Rio Grande Do Sul
Others studies	EPI_ISL_16034000	BA.1.1.14	Omicron (BA.*, BE.*, BQ.* and DL.*)	2022-02-02	Rio Grande Do Sul
Others studies	EPI_ISL_16034010	BA.1.1.14	Omicron (BA.*, BE.*, BQ.* and DL.*)	2022-02-03	Rio Grande Do Sul
Others studies	EPI_ISL_13884523	BA.1.1.14	Omicron (BA.*, BE.*, BQ.* and DL.*)	2022-02-05	Rio Grande Do Sul
Others studies	EPI_ISL_16034115	BA.1.1.14	Omicron (BA.*, BE.*, BQ.* and DL.*)	2022-02-10	Rio Grande Do Sul
Others studies	EPI_ISL_16033959	BA.1.1.14	Omicron (BA.*, BE.*, BQ.* and DL.*)	2022-02-11	Rio Grande Do Sul
Others studies	EPI_ISL_13019581	BA.1.1.14	Omicron (BA.*, BE.*, BQ.* and DL.*)	2022-02-24	Porto Alegre	-30031771	-51206533
Others studies	EPI_ISL_13019735	BA.1.1.14	Omicron (BA.*, BE.*, BQ.* and DL.*)	2022-03-08	Passo Do Sobrado	-29748041	-52274758
Others studies	EPI_ISL_12500976	BA.1.1.14	Omicron (BA.*, BE.*, BQ.* and DL.*)	2022-03-13	Bom Jesus	-28669703	-50429453
Others studies	EPI_ISL_16034064	BA.1.1.14	Omicron (BA.*, BE.*, BQ.* and DL.*)	2022-04-25	Rio Grande Do Sul
Others studies	EPI_ISL_16034063	BA.1.1.14	Omicron (BA.*, BE.*, BQ.* and DL.*)	2022-04-25	Rio Grande Do Sul
Others studies	EPI_ISL_13019850	BA.1.1.14	Omicron (BA.*, BE.*, BQ.* and DL.*)	2022-05-07	Flores Da Cunha	-29026147	-51187457
Others studies	EPI_ISL_9919716	BA.1.13	Omicron (BA.*, BE.*, BQ.* and DL.*)	2022-01-04	Novo Hamburgo	-29687548	-51132828
Others studies	EPI_ISL_9919694	BA.1.14	Omicron (BA.*, BE.*, BQ.* and DL.*)	2022-01-04	Porto Alegre	-30031771	-51206533
Others studies	EPI_ISL_16033928	BA.1.14	Omicron (BA.*, BE.*, BQ.* and DL.*)	2022-01-04	Rio Grande Do Sul
Others studies	EPI_ISL_9919600	BA.1.14	Omicron (BA.*, BE.*, BQ.* and DL.*)	2022-01-06	Eldorado Do Sul	-30084676	-51618702
Others studies	EPI_ISL_9919691	BA.1.14	Omicron (BA.*, BE.*, BQ.* and DL.*)	2022-01-06	Novo Hamburgo	-29687548	-51132828
Others studies	EPI_ISL_16087540	BA.1.14	Omicron (BA.*, BE.*, BQ.* and DL.*)	2022-01-13	Rio Grande Do Sul
Others studies	EPI_ISL_16033957	BA.1.14	Omicron (BA.*, BE.*, BQ.* and DL.*)	2022-01-17	Rio Grande Do Sul
Others studies	EPI_ISL_16033966	BA.1.14	Omicron (BA.*, BE.*, BQ.* and DL.*)	2022-01-20	Rio Grande Do Sul
Others studies	EPI_ISL_16033967	BA.1.14	Omicron (BA.*, BE.*, BQ.* and DL.*)	2022-01-20	Rio Grande Do Sul
Others studies	EPI_ISL_11016380	BA.1.14	Omicron (BA.*, BE.*, BQ.* and DL.*)	2022-01-24	Novo Hamburgo	-29687548	-51132828
Others studies	EPI_ISL_16087530	BA.1.14	Omicron (BA.*, BE.*, BQ.* and DL.*)	2022-01-25	Rio Grande Do Sul
Others studies	EPI_ISL_12978292	BA.1.14	Omicron (BA.*, BE.*, BQ.* and DL.*)	2022-01-31	Rio Grande Do Sul
Others studies	EPI_ISL_16087559	BA.1.14	Omicron (BA.*, BE.*, BQ.* and DL.*)	2022-01-31	Rio Grande Do Sul
Others studies	EPI_ISL_16034163	BA.1.14	Omicron (BA.*, BE.*, BQ.* and DL.*)	2022-02-07	Rio Grande Do Sul
Others studies	EPI_ISL_12235705	BA.1.14	Omicron (BA.*, BE.*, BQ.* and DL.*)	2022-02-08	Rio Grande Do Sul
Others studies	EPI_ISL_16034122	BA.1.14	Omicron (BA.*, BE.*, BQ.* and DL.*)	2022-02-09	Rio Grande Do Sul
Others studies	EPI_ISL_13019544	BA.1.14	Omicron (BA.*, BE.*, BQ.* and DL.*)	2022-02-24	Nonoai	-27355	-52766
Others studies	EPI_ISL_13019680	BA.1.14	Omicron (BA.*, BE.*, BQ.* and DL.*)	2022-02-25	Vacaria	-28507868	-50941791
Others studies	EPI_ISL_16034044	BA.1.14	Omicron (BA.*, BE.*, BQ.* and DL.*)	2022-03-15	Rio Grande Do Sul
Others studies	EPI_ISL_12500977	BA.1.14	Omicron (BA.*, BE.*, BQ.* and DL.*)	2022-03-18	Bage	-31328	-54107
Others studies	EPI_ISL_16034050	BA.1.14	Omicron (BA.*, BE.*, BQ.* and DL.*)	2022-03-21	Rio Grande Do Sul
Others studies	EPI_ISL_9225703	BA.1.14.1	Omicron (BA.*, BE.*, BQ.* and DL.*)	2021-12-08	Santa Maria	-29686817	-53814946
Others studies	EPI_ISL_9225700	BA.1.14.1	Omicron (BA.*, BE.*, BQ.* and DL.*)	2021-12-25	Torres	-29333438	-49733289
Others studies	EPI_ISL_9919745	BA.1.14.1	Omicron (BA.*, BE.*, BQ.* and DL.*)	2022-01-03	Santa Rosa	-27870	-54479629
Others studies	EPI_ISL_9919747	BA.1.14.1	Omicron (BA.*, BE.*, BQ.* and DL.*)	2022-01-03	Santa Rosa	-27870	-54479629
Others studies	EPI_ISL_9919637	BA.1.14.1	Omicron (BA.*, BE.*, BQ.* and DL.*)	2022-01-05	Passo Fundo	-28257564	-52409112
Others studies	EPI_ISL_9433235	BA.1.14.1	Omicron (BA.*, BE.*, BQ.* and DL.*)	2022-01-05	Rio Grande Do Sul
Others studies	EPI_ISL_9919621	BA.1.14.1	Omicron (BA.*, BE.*, BQ.* and DL.*)	2022-01-06	Tupandi	-29477185	-51417358
Others studies	EPI_ISL_9433216	BA.1.14.1	Omicron (BA.*, BE.*, BQ.* and DL.*)	2022-01-07	Rio Grande Do Sul
Others studies	EPI_ISL_16033526	BA.1.14.1	Omicron (BA.*, BE.*, BQ.* and DL.*)	2022-01-13	Rio Grande Do Sul
Others studies	EPI_ISL_16034261	BA.1.14.1	Omicron (BA.*, BE.*, BQ.* and DL.*)	2022-01-20	Rio Grande Do Sul
Others studies	EPI_ISL_16034023	BA.1.14.1	Omicron (BA.*, BE.*, BQ.* and DL.*)	2022-01-24	Rio Grande Do Sul
Others studies	EPI_ISL_10521805	BA.1.14.1	Omicron (BA.*, BE.*, BQ.* and DL.*)	2022-01-24	Sao Nicolau	-28183365	-55265441
Others studies	EPI_ISL_11016407	BA.1.14.1	Omicron (BA.*, BE.*, BQ.* and DL.*)	2022-01-24	Sao Nicolau	-28183365	-55265441
Others studies	EPI_ISL_11016362	BA.1.14.1	Omicron (BA.*, BE.*, BQ.* and DL.*)	2022-01-25	Cachoeira Do Sul	-30032988	-52892756
Others studies	EPI_ISL_11016364	BA.1.14.1	Omicron (BA.*, BE.*, BQ.* and DL.*)	2022-01-25	Cachoeirinha	-29947222	-51101606
Others studies	EPI_ISL_11016394	BA.1.14.1	Omicron (BA.*, BE.*, BQ.* and DL.*)	2022-01-25	Pelotas	-31764898	-52337058
Others studies	EPI_ISL_16034229	BA.1.14.1	Omicron (BA.*, BE.*, BQ.* and DL.*)	2022-01-25	Rio Grande Do Sul
Others studies	EPI_ISL_16034257	BA.1.14.1	Omicron (BA.*, BE.*, BQ.* and DL.*)	2022-01-25	Rio Grande Do Sul
Others studies	EPI_ISL_16031538	BA.1.14.1	Omicron (BA.*, BE.*, BQ.* and DL.*)	2022-01-26	Rio Grande Do Sul
Others studies	EPI_ISL_10521797	BA.1.14.1	Omicron (BA.*, BE.*, BQ.* and DL.*)	2022-01-26	Sede Nova	-27636739	-53949
Others studies	EPI_ISL_11016413	BA.1.14.1	Omicron (BA.*, BE.*, BQ.* and DL.*)	2022-01-26	Tucunduva	-27657292	-54443
Others studies	EPI_ISL_13884577	BA.1.14.1	Omicron (BA.*, BE.*, BQ.* and DL.*)	2022-01-27	Rio Grande Do Sul
Others studies	EPI_ISL_10521812	BA.1.14.1	Omicron (BA.*, BE.*, BQ.* and DL.*)	2022-01-28	Canoas	-29912758	-51185681
Others studies	EPI_ISL_16034183	BA.1.14.1	Omicron (BA.*, BE.*, BQ.* and DL.*)	2022-02-01	Rio Grande Do Sul
Others studies	EPI_ISL_11514414	BA.1.14.1	Omicron (BA.*, BE.*, BQ.* and DL.*)	2022-02-03	Rio Grande Do Sul
Others studies	EPI_ISL_11514405	BA.1.14.1	Omicron (BA.*, BE.*, BQ.* and DL.*)	2022-02-04	Rio Grande Do Sul
Others studies	EPI_ISL_16034264	BA.1.14.1	Omicron (BA.*, BE.*, BQ.* and DL.*)	2022-02-08	Rio Grande Do Sul
Others studies	EPI_ISL_16034230	BA.1.14.1	Omicron (BA.*, BE.*, BQ.* and DL.*)	2022-02-09	Rio Grande Do Sul
Others studies	EPI_ISL_16034123	BA.1.14.1	Omicron (BA.*, BE.*, BQ.* and DL.*)	2022-02-09	Rio Grande Do Sul
Others studies	EPI_ISL_16034266	BA.1.14.1	Omicron (BA.*, BE.*, BQ.* and DL.*)	2022-02-10	Rio Grande Do Sul
Others studies	EPI_ISL_11514422	BA.1.14.1	Omicron (BA.*, BE.*, BQ.* and DL.*)	2022-02-11	Rio Grande Do Sul
Others studies	EPI_ISL_13884521	BA.1.14.1	Omicron (BA.*, BE.*, BQ.* and DL.*)	2022-02-12	Rio Grande Do Sul
Others studies	EPI_ISL_13019560	BA.1.14.1	Omicron (BA.*, BE.*, BQ.* and DL.*)	2022-02-22	Sao Leopoldo	-29754494	-51149773
Others studies	EPI_ISL_13019584	BA.1.14.1	Omicron (BA.*, BE.*, BQ.* and DL.*)	2022-02-24	Alvorada	-30000	-51080857
Others studies	EPI_ISL_13019543	BA.1.14.1	Omicron (BA.*, BE.*, BQ.* and DL.*)	2022-02-24	Nonoai	-27355	-52766
Others studies	EPI_ISL_16034043	BA.1.14.1	Omicron (BA.*, BE.*, BQ.* and DL.*)	2022-03-04	Rio Grande Do Sul
Others studies	EPI_ISL_13019727	BA.1.14.1	Omicron (BA.*, BE.*, BQ.* and DL.*)	2022-03-07	Mariana Pimentel	-30353048	-51580307
Others studies	EPI_ISL_16034128	BA.1.14.1	Omicron (BA.*, BE.*, BQ.* and DL.*)	2022-03-08	Rio Grande Do Sul
Others studies	EPI_ISL_16034134	BA.1.14.1	Omicron (BA.*, BE.*, BQ.* and DL.*)	2022-03-09	Rio Grande Do Sul
Others studies	EPI_ISL_13019751	BA.1.14.1	Omicron (BA.*, BE.*, BQ.* and DL.*)	2022-03-09	Sao Leopoldo	-29754494	-51149773
Others studies	EPI_ISL_12500926	BA.1.14.1	Omicron (BA.*, BE.*, BQ.* and DL.*)	2022-03-19	Sao Luiz Gonzaga	-28412032	-54955942
Others studies	EPI_ISL_9571619	BA.1.14.2	Omicron (BA.*, BE.*, BQ.* and DL.*)	2021-12-26	Porto Alegre	-30031771	-51206533
Others studies	EPI_ISL_9433243	BA.1.14.2	Omicron (BA.*, BE.*, BQ.* and DL.*)	2022-01-05	Rio Grande Do Sul
Others studies	EPI_ISL_9919678	BA.1.14.2	Omicron (BA.*, BE.*, BQ.* and DL.*)	2022-01-06	Canoas	-29912758	-51185681
Others studies	EPI_ISL_9919717	BA.1.14.2	Omicron (BA.*, BE.*, BQ.* and DL.*)	2022-01-07	Canoas	-29912758	-51185681
Others studies	EPI_ISL_9919741	BA.1.14.2	Omicron (BA.*, BE.*, BQ.* and DL.*)	2022-01-07	Capao Da Canoa	-29764242	-50028243
Others studies	EPI_ISL_16033965	BA.1.14.2	Omicron (BA.*, BE.*, BQ.* and DL.*)	2022-01-19	Rio Grande Do Sul
Others studies	EPI_ISL_13884568	BA.1.14.2	Omicron (BA.*, BE.*, BQ.* and DL.*)	2022-01-21	Rio Grande Do Sul
Others studies	EPI_ISL_11016402	BA.1.14.2	Omicron (BA.*, BE.*, BQ.* and DL.*)	2022-01-24	Sao Leopoldo	-29754494	-51149773
Others studies	EPI_ISL_13884569	BA.1.14.2	Omicron (BA.*, BE.*, BQ.* and DL.*)	2022-01-26	Rio Grande Do Sul
Others studies	EPI_ISL_16034251	BA.1.14.2	Omicron (BA.*, BE.*, BQ.* and DL.*)	2022-01-26	Rio Grande Do Sul
Others studies	EPI_ISL_16034243	BA.1.14.2	Omicron (BA.*, BE.*, BQ.* and DL.*)	2022-01-26	Rio Grande Do Sul
Others studies	EPI_ISL_11016416	BA.1.14.2	Omicron (BA.*, BE.*, BQ.* and DL.*)	2022-01-26	Uruguaiana	-29761436	-57085287
Others studies	EPI_ISL_13884551	BA.1.14.2	Omicron (BA.*, BE.*, BQ.* and DL.*)	2022-01-27	Rio Grande Do Sul
Others studies	EPI_ISL_13884566	BA.1.14.2	Omicron (BA.*, BE.*, BQ.* and DL.*)	2022-01-27	Rio Grande Do Sul
Others studies	EPI_ISL_13884563	BA.1.14.2	Omicron (BA.*, BE.*, BQ.* and DL.*)	2022-01-28	Rio Grande Do Sul
Others studies	EPI_ISL_13884547	BA.1.14.2	Omicron (BA.*, BE.*, BQ.* and DL.*)	2022-01-29	Rio Grande Do Sul
Others studies	EPI_ISL_16087598	BA.1.14.2	Omicron (BA.*, BE.*, BQ.* and DL.*)	2022-01-29	Rio Grande Do Sul
Others studies	EPI_ISL_16034004	BA.1.14.2	Omicron (BA.*, BE.*, BQ.* and DL.*)	2022-02-02	Rio Grande Do Sul
Others studies	EPI_ISL_16033999	BA.1.14.2	Omicron (BA.*, BE.*, BQ.* and DL.*)	2022-02-02	Rio Grande Do Sul
Others studies	EPI_ISL_16034014	BA.1.14.2	Omicron (BA.*, BE.*, BQ.* and DL.*)	2022-02-06	Rio Grande Do Sul
Others studies	EPI_ISL_12235706	BA.1.14.2	Omicron (BA.*, BE.*, BQ.* and DL.*)	2022-02-08	Rio Grande Do Sul
Others studies	EPI_ISL_16034109	BA.1.14.2	Omicron (BA.*, BE.*, BQ.* and DL.*)	2022-02-10	Rio Grande Do Sul
Others studies	EPI_ISL_11514443	BA.1.14.2	Omicron (BA.*, BE.*, BQ.* and DL.*)	2022-03-10	Rio Grande Do Sul
Others studies	EPI_ISL_16034144	BA.1.14.2	Omicron (BA.*, BE.*, BQ.* and DL.*)	2022-03-21	Rio Grande Do Sul
Others studies	EPI_ISL_16034155	BA.1.14.2	Omicron (BA.*, BE.*, BQ.* and DL.*)	2022-03-24	Rio Grande Do Sul
Others studies	EPI_ISL_9433192	BA.1.15	Omicron (BA.*, BE.*, BQ.* and DL.*)	2021-12-20	Rio Grande Do Sul
Others studies	EPI_ISL_9571611	BA.1.15	Omicron (BA.*, BE.*, BQ.* and DL.*)	2021-12-24	Viamao	-30081899	-51019435
Others studies	EPI_ISL_9571621	BA.1.15	Omicron (BA.*, BE.*, BQ.* and DL.*)	2021-12-26	Alvorada	-30000	-51080857
Others studies	EPI_ISL_9433200	BA.1.15	Omicron (BA.*, BE.*, BQ.* and DL.*)	2021-12-27	Rio Grande Do Sul
Others studies	EPI_ISL_9919663	BA.1.15	Omicron (BA.*, BE.*, BQ.* and DL.*)	2021-12-29	Novo Hamburgo	-29687548	-51132828
Others studies	EPI_ISL_9433201	BA.1.15	Omicron (BA.*, BE.*, BQ.* and DL.*)	2022-01-03	Rio Grande Do Sul
Others studies	EPI_ISL_9919628	BA.1.15	Omicron (BA.*, BE.*, BQ.* and DL.*)	2022-01-04	Canoas	-29912758	-51185681
Others studies	EPI_ISL_9919702	BA.1.15	Omicron (BA.*, BE.*, BQ.* and DL.*)	2022-01-04	Canoas	-29912758	-51185681
Others studies	EPI_ISL_9919714	BA.1.15	Omicron (BA.*, BE.*, BQ.* and DL.*)	2022-01-04	Gravatai	-29935	-51016
Others studies	EPI_ISL_9919703	BA.1.15	Omicron (BA.*, BE.*, BQ.* and DL.*)	2022-01-04	Gravatai	-29935	-51016
Others studies	EPI_ISL_9919733	BA.1.15	Omicron (BA.*, BE.*, BQ.* and DL.*)	2022-01-04	Porto Alegre	-30031771	-51206533
Others studies	EPI_ISL_9919744	BA.1.15	Omicron (BA.*, BE.*, BQ.* and DL.*)	2022-01-04	Santa Rosa	-27870	-54479629
Others studies	EPI_ISL_9919605	BA.1.15	Omicron (BA.*, BE.*, BQ.* and DL.*)	2022-01-05	Alvorada	-30000	-51080857
Others studies	EPI_ISL_9433247	BA.1.15	Omicron (BA.*, BE.*, BQ.* and DL.*)	2022-01-05	Rio Grande Do Sul
Others studies	EPI_ISL_9919632	BA.1.15	Omicron (BA.*, BE.*, BQ.* and DL.*)	2022-01-06	Alvorada	-30000	-51080857
Others studies	EPI_ISL_9919638	BA.1.15	Omicron (BA.*, BE.*, BQ.* and DL.*)	2022-01-06	Cachoeirinha	-29947222	-51101606
Others studies	EPI_ISL_9919736	BA.1.15	Omicron (BA.*, BE.*, BQ.* and DL.*)	2022-01-06	Canoas	-29912758	-51185681
Others studies	EPI_ISL_9919701	BA.1.15	Omicron (BA.*, BE.*, BQ.* and DL.*)	2022-01-06	Esteio	-29851963	-51184065
Others studies	EPI_ISL_9433249	BA.1.15	Omicron (BA.*, BE.*, BQ.* and DL.*)	2022-01-06	Rio Grande Do Sul
Others studies	EPI_ISL_9433204	BA.1.15	Omicron (BA.*, BE.*, BQ.* and DL.*)	2022-01-06	Rio Grande Do Sul
Others studies	EPI_ISL_11024373	BA.1.15	Omicron (BA.*, BE.*, BQ.* and DL.*)	2022-01-06	Rio Grande Do Sul
Others studies	EPI_ISL_9919685	BA.1.15	Omicron (BA.*, BE.*, BQ.* and DL.*)	2022-01-06	Sao Leopoldo	-29754494	-51149773
Others studies	EPI_ISL_9919713	BA.1.15	Omicron (BA.*, BE.*, BQ.* and DL.*)	2022-01-06	Sao Leopoldo	-29754494	-51149773
Others studies	EPI_ISL_9919684	BA.1.15	Omicron (BA.*, BE.*, BQ.* and DL.*)	2022-01-06	Sapucaia Do Sul	-29827575	-51144975
Others studies	EPI_ISL_9919649	BA.1.15	Omicron (BA.*, BE.*, BQ.* and DL.*)	2022-01-07	Estancia Velha	-29653	-51184339
Others studies	EPI_ISL_9433210	BA.1.15	Omicron (BA.*, BE.*, BQ.* and DL.*)	2022-01-07	Rio Grande Do Sul
Others studies	EPI_ISL_9433253	BA.1.15	Omicron (BA.*, BE.*, BQ.* and DL.*)	2022-01-07	Rio Grande Do Sul
Others studies	EPI_ISL_9919689	BA.1.15	Omicron (BA.*, BE.*, BQ.* and DL.*)	2022-01-07	Rosario Do Sul	-30251483	-54922106
Others studies	EPI_ISL_9919635	BA.1.15	Omicron (BA.*, BE.*, BQ.* and DL.*)	2022-01-09	Sapiranga	-29634885	-51006446
Others studies	EPI_ISL_16034031	BA.1.15	Omicron (BA.*, BE.*, BQ.* and DL.*)	2022-01-10	Rio Grande Do Sul
Others studies	EPI_ISL_13019194	BA.1.15	Omicron (BA.*, BE.*, BQ.* and DL.*)	2022-01-13	Rio Grande Do Sul
Others studies	EPI_ISL_13019214	BA.1.15	Omicron (BA.*, BE.*, BQ.* and DL.*)	2022-01-14	Rio Grande Do Sul
Others studies	EPI_ISL_16034033	BA.1.15	Omicron (BA.*, BE.*, BQ.* and DL.*)	2022-01-14	Rio Grande Do Sul
Others studies	EPI_ISL_13884575	BA.1.15	Omicron (BA.*, BE.*, BQ.* and DL.*)	2022-01-21	Rio Grande Do Sul
Others studies	EPI_ISL_16034025	BA.1.15	Omicron (BA.*, BE.*, BQ.* and DL.*)	2022-01-21	Rio Grande Do Sul
Others studies	EPI_ISL_16033976	BA.1.15	Omicron (BA.*, BE.*, BQ.* and DL.*)	2022-01-22	Rio Grande Do Sul
Others studies	EPI_ISL_10521817	BA.1.15	Omicron (BA.*, BE.*, BQ.* and DL.*)	2022-01-24	Bage	-31328	-54107
Others studies	EPI_ISL_10521778	BA.1.15	Omicron (BA.*, BE.*, BQ.* and DL.*)	2022-01-24	Barra Do Quarai	-30199	-57520
Others studies	EPI_ISL_11016363	BA.1.15	Omicron (BA.*, BE.*, BQ.* and DL.*)	2022-01-24	Cachoeirinha	-29947222	-51101606
Others studies	EPI_ISL_10521791	BA.1.15	Omicron (BA.*, BE.*, BQ.* and DL.*)	2022-01-24	Canoas	-29912758	-51185681
Others studies	EPI_ISL_10521822	BA.1.15	Omicron (BA.*, BE.*, BQ.* and DL.*)	2022-01-24	Novo Hamburgo	-29687548	-51132828
Others studies	EPI_ISL_11016382	BA.1.15	Omicron (BA.*, BE.*, BQ.* and DL.*)	2022-01-25	Novo Hamburgo	-29687548	-51132828
Others studies	EPI_ISL_16034256	BA.1.15	Omicron (BA.*, BE.*, BQ.* and DL.*)	2022-01-25	Rio Grande Do Sul
Others studies	EPI_ISL_11016400	BA.1.15	Omicron (BA.*, BE.*, BQ.* and DL.*)	2022-01-25	Santo Antonio Da Patrulha	-29838	-50516
Others studies	EPI_ISL_11016419	BA.1.15	Omicron (BA.*, BE.*, BQ.* and DL.*)	2022-01-25	Venancio Aires	-29614306	-52193159
Others studies	EPI_ISL_11016365	BA.1.15	Omicron (BA.*, BE.*, BQ.* and DL.*)	2022-01-26	Cachoeirinha	-29947222	-51101606
Others studies	EPI_ISL_13884553	BA.1.15	Omicron (BA.*, BE.*, BQ.* and DL.*)	2022-01-26	Rio Grande Do Sul
Others studies	EPI_ISL_16033517	BA.1.15	Omicron (BA.*, BE.*, BQ.* and DL.*)	2022-01-26	Rio Grande Do Sul
Others studies	EPI_ISL_16034234	BA.1.15	Omicron (BA.*, BE.*, BQ.* and DL.*)	2022-01-26	Rio Grande Do Sul
Others studies	EPI_ISL_11016412	BA.1.15	Omicron (BA.*, BE.*, BQ.* and DL.*)	2022-01-26	Tramandai	-30010	-50152
Others studies	EPI_ISL_10521782	BA.1.15	Omicron (BA.*, BE.*, BQ.* and DL.*)	2022-01-27	Alegrete	-29790166	-55794862
Others studies	EPI_ISL_10521814	BA.1.15	Omicron (BA.*, BE.*, BQ.* and DL.*)	2022-01-27	Alvorada	-30000	-51080857
Others studies	EPI_ISL_11016395	BA.1.15	Omicron (BA.*, BE.*, BQ.* and DL.*)	2022-01-27	Porto Alegre	-30031771	-51206533
Others studies	EPI_ISL_13884552	BA.1.15	Omicron (BA.*, BE.*, BQ.* and DL.*)	2022-01-27	Rio Grande Do Sul
Others studies	EPI_ISL_10521807	BA.1.15	Omicron (BA.*, BE.*, BQ.* and DL.*)	2022-01-27	Sao Leopoldo	-29754494	-51149773
Others studies	EPI_ISL_10521808	BA.1.15	Omicron (BA.*, BE.*, BQ.* and DL.*)	2022-01-27	Sao Leopoldo	-29754494	-51149773
Others studies	EPI_ISL_13884527	BA.1.15	Omicron (BA.*, BE.*, BQ.* and DL.*)	2022-01-29	Rio Grande Do Sul
Others studies	EPI_ISL_13884574	BA.1.15	Omicron (BA.*, BE.*, BQ.* and DL.*)	2022-01-29	Rio Grande Do Sul
Others studies	EPI_ISL_16087538	BA.1.15	Omicron (BA.*, BE.*, BQ.* and DL.*)	2022-01-29	Rio Grande Do Sul
Others studies	EPI_ISL_11514451	BA.1.15	Omicron (BA.*, BE.*, BQ.* and DL.*)	2022-01-31	Rio Grande Do Sul
[truncated: 3,066 more rows]
