# Supplementary material for: Higher frequency of interstate over international transmission chains of SARS-CoV-2 virus at the Rio Grande do Sul - Brazil state borders
Source: Virus Res. 2024 Dec 17;351:199500. doi: 10.1016/j.virusres.2024.199500 (PMC11720880; doi:10.1016/j.virusres.2024.199500)
Supplement: Supplementary file 4 [file mmc4.zip]

Archive with 13 entries (12 files):
- inputs/
- inputs/gamma_states.json
- __MACOSX/inputs/._gamma_states.json
- inputs/delta_blast.json
- __MACOSX/inputs/._delta_blast.json
- inputs/delta_states.json
- __MACOSX/inputs/._delta_states.json
- inputs/gamma_blast.json
- __MACOSX/inputs/._gamma_blast.json
- inputs/omicron_blast.json
- __MACOSX/inputs/._omicron_blast.json
- inputs/omicron_states.json
- __MACOSX/inputs/._omicron_states.json
