# Supplementary material for: Higher frequency of interstate over international transmission chains of SARS-CoV-2 virus at the Rio Grande do Sul - Brazil state borders
Source: Virus Res. 2024 Dec 17;351:199500. doi: 10.1016/j.virusres.2024.199500 (PMC11720880; doi:10.1016/j.virusres.2024.199500)
Supplement: Supplementary file 4 [file mmc4.zip › inputs/delta_blast.json]

{
    "job_name": "get_similar_genomes",
    "min_id": 99.00,
    "max_id": 99.98,
    "max_number_of_similar_genomes": 1380,
    "max_number_of_genomes_per_query": 25
}
