# Supplementary material for: Higher frequency of interstate over international transmission chains of SARS-CoV-2 virus at the Rio Grande do Sul - Brazil state borders
Source: Virus Res. 2024 Dec 17;351:199500. doi: 10.1016/j.virusres.2024.199500 (PMC11720880; doi:10.1016/j.virusres.2024.199500)
Supplement: Supplementary file 4 [file mmc4.zip › inputs/delta_states.json]

{
    "job_name": "rs_delta_states",
    "min_date": "2021-04-01",
    "max_date": "2021-12-31",
    "target_lineages": [
        "AY.101",
        "AY.99.2",
        "AY.100"
      ],
    "target_states": ["RS"],
    "outgroup_lineages": ["B.1.617","B.1.617.2"],
    "states": [
        {
            "name": "Acre",
            "sigla": "AC",
            "max_genomes": 5
        },
        {
            "name": "Alagoas",
            "sigla": "AL",
            "max_genomes": 11
        },
        {
            "name": "Amazonas",
            "sigla": "AM",
            "max_genomes": 14
        },
        {
            "name": "Amapa",
            "sigla": "AP",
            "max_genomes": 9
        },
        {
            "name": "Bahia",
            "sigla": "BH",
            "max_genomes": 64
        },
        {
            "name": "Ceara",
            "sigla": "CE",
            "max_genomes": 31
        },
        {
            "name": "Federal District",
            "sigla": "DF",
            "max_genomes": 39
        },
        {
            "name": "Espirito Santo",
            "sigla": "ES",
            "max_genomes": 49
        },
        {
            "name": "Goias",
            "sigla": "GO",
            "max_genomes": 179
        },
        {
            "name": "Maranhao",
            "sigla": "MA",
            "max_genomes": 34
        },
        {
            "name": "Minas Gerais",
            "sigla": "MG",
            "max_genomes": 279
        },
        {
            "name": "Mato Grosso do Sul",
            "sigla": "MS",
            "max_genomes": 39
        },
        {
            "name": "Mato Grosso",
            "sigla": "MT",
            "max_genomes": 108
        },
        {
            "name": "Para",
            "sigla": "PA",
            "max_genomes": 32
        },
        {
            "name": "Paraiba",
            "sigla": "PB",
            "max_genomes": 59
        },
        {
            "name": "Pernambuco",
            "sigla": "PE",
            "max_genomes": 72
        },
        {
            "name": "Piaui",
            "sigla": "PI",
            "max_genomes": 11
        },
        {
            "name": "Parana",
            "sigla": "PR",
            "max_genomes": 331
        },
        {
            "name": "Rio de Janeiro",
            "sigla": "RJ",
            "max_genomes": 269
        },
        {
            "name": "Rio Grande do Norte",
            "sigla": "RN",
            "max_genomes": 72
        },
        {
            "name": "Roraima",
            "sigla": "RR",
            "max_genomes": 6
        },
        {
            "name": "Rondonia",
            "sigla": "RO",
            "max_genomes": 16
        },
        {
            "name": "Rio Grande do Sul",
            "sigla": "RS",
            "max_genomes": 243
        },
        {
            "name": "Santa Catarina",
            "sigla": "SC",
            "max_genomes": 121
        },
        {
            "name": "Sergipe",
            "sigla": "SE",
            "max_genomes": 7
        },
        {
            "name": "Sao Paulo",
            "sigla": "SP",
            "max_genomes": 876
        },
        {
            "name": "Tocantins",
            "sigla": "TO",
            "max_genomes": 25
        }
    ],
    "countries": [
        {
            "name": "Paraguay",
            "sigla": "PAR",
            "max_genomes": 200
        },
        {
            "name": "Uruguay",
            "sigla": "URU",
            "max_genomes": 200
        },
        {
            "name": "Argentina",
            "sigla": "ARG",
            "max_genomes": 200
        }        
    ]
}
