# Supplementary material for: Higher frequency of interstate over international transmission chains of SARS-CoV-2 virus at the Rio Grande do Sul - Brazil state borders
Source: Virus Res. 2024 Dec 17;351:199500. doi: 10.1016/j.virusres.2024.199500 (PMC11720880; doi:10.1016/j.virusres.2024.199500)
Supplement: Supplementary file 5 [file mmc5.zip]

Archive with 6 entries (5 files):
- SupplementaryData6/
- SupplementaryData6/gamma_blastn_filtered.tsv
- __MACOSX/SupplementaryData6/._gamma_blastn_filtered.tsv
- SupplementaryData6/omicron_blastn_filtered.tsv
- SupplementaryData6/delta_blastn_filtered.tsv
- __MACOSX/SupplementaryData6/._delta_blastn_filtered.tsv
