# Supplementary material for: Higher frequency of interstate over international transmission chains of SARS-CoV-2 virus at the Rio Grande do Sul - Brazil state borders
Source: Virus Res. 2024 Dec 17;351:199500. doi: 10.1016/j.virusres.2024.199500 (PMC11720880; doi:10.1016/j.virusres.2024.199500)
Supplement: Supplementary file 5 [file mmc5.zip › SupplementaryData6/gamma_blastn_filtered.tsv]

qseqid	sseqid	pident	evalue	bitscore	qcovhsp
Brazil/RS-REDE-IB-54852-17-Pelotas-RS/2021	Spain/MC-ISCIII-215115/2021	99.973	0.0	55156.0	100
Brazil/RS-REDE-IB-54852-17-Pelotas-RS/2021	Spain/MC-ISCIII-216090/2021	99.973	0.0	55156.0	100
Brazil/RS-REDE-IB-54852-17-Pelotas-RS/2021	Spain/MC-ISCIII-215116/2021	99.973	0.0	55156.0	100
Brazil/RS-REDE-IB-54852-17-Pelotas-RS/2021	Spain/MC-ISCIII-215995/2021	99.97	0.0	55153.0	100
Brazil/RS-REDE-IB-54852-17-Pelotas-RS/2021	Spain/MC-ISCIII-215112/2021	99.97	0.0	55151.0	100
Brazil/RS-REDE-IB-54852-17-Pelotas-RS/2021	Spain/MC-ISCIII-216080/2021	99.97	0.0	55151.0	100
Brazil/RS-REDE-IB-55930-17-Pelotas/2021	Italy/VEN-IZSVe-21RS1452-40_TV/2021	99.96	0.0	55147.0	100
Brazil/RS-REDE-IB-54852-17-Pelotas-RS/2021	Spain/MC-ISCIII-215113/2021	99.967	0.0	55145.0	100
Brazil/RS-REDE-IB-54852-17-Pelotas-RS/2021	Panama/GMI-PACH91635/2021	99.967	0.0	55145.0	100
Brazil/RS-REDE-IB-54852-17-Pelotas-RS/2021	Panama/GMI-PACH91595/2021	99.967	0.0	55145.0	100
Brazil/RS-REDE-IB-55930-17-Pelotas/2021	USA/NY-CDC-ASC210055168/2021	99.973	0.0	55143.0	100
Brazil/RS-REDE-IB-54852-17-Pelotas-RS/2021	USA/MA-CDC-STM-000029211/2021	99.963	0.0	55140.0	100
Brazil/RS-REDE-IB-55930-17-Pelotas/2021	USA/MI-CDC-ASC210074128/2021	99.96	0.0	55138.0	100
Brazil/RS-REDE-IB-55930-17-Pelotas/2021	USA/IL-CDC-ASC210025142/2021	99.97	0.0	55138.0	100
Brazil/RS-REDE-IB-54852-17-Pelotas-RS/2021	USA/NY-CDC-ASC210010968/2021	99.95	0.0	55138.0	100
Brazil/RS-REDE-IB-54852-17-Pelotas-RS/2021	USA/CA-SEARCH-8119/2021	99.967	0.0	55138.0	99
Brazil/RS-REDE-IB-54852-17-Pelotas-RS/2021	USA/CA-SEARCH-8143/2021	99.96	0.0	55134.0	100
Brazil/RS-REDE-IB-54852-17-Pelotas-RS/2021	Panama/GMI-PACOVIDVIRO837/2021	99.96	0.0	55134.0	100
Brazil/RS-REDE-IB-54852-17-Pelotas-RS/2021	USA/RI-CDC-ASC210025083/2021	99.96	0.0	55134.0	100
Brazil/RS-REDE-IB-55930-17-Pelotas/2021	USA/RI-CDC-ASC210018049/2021	99.963	0.0	55132.0	100
Brazil/RS-REDE-IB-55930-17-Pelotas/2021	USA/MA-CDC-ASC210033315/2021	99.967	0.0	55132.0	100
Brazil/RS-REDE-IB-55930-17-Pelotas/2021	USA/FL-CDC-STM-000020960/2021	99.953	0.0	55132.0	100
Brazil/RS-REDE-IB-55930-17-Pelotas/2021	USA/MA-CDC-ASC210045377/2021	99.97	0.0	55132.0	100
Brazil/RS-REDE-IB-55930-17-Pelotas/2021	USA/TX-CDC-ASC210068960/2021	99.973	0.0	55132.0	100
Brazil/RS-REDE-IB-55930-17-Pelotas/2021	USA/NC-CDC-ASC210018039/2021	99.97	0.0	55132.0	100
Brazil/RS-REDE-IB-55930-17-Pelotas/2021	USA/TX-CDC-ASC210070417/2021	99.97	0.0	55132.0	100
Brazil/RS-REDE-IB-55930-17-Pelotas/2021	USA/KY-CDC-ASC210076070/2021	99.953	0.0	55132.0	100
Brazil/RS-REDE-IB-55930-17-Pelotas/2021	USA/TN-CDC-ASC210032486/2021	99.953	0.0	55132.0	100
Brazil/RS-REDE-IB-54852-17-Pelotas-RS/2021	Germany/BY-RKI-I-194298/2021	99.957	0.0	55130.0	100
Brazil/RS-REDE-IB-55930-17-Pelotas/2021	USA/FL-CDC-ASC210067281/2021	99.973	0.0	55130.0	99
Brazil/RS-REDE-IB-54852-17-Pelotas-RS/2021	USA/PA-VSP3389/2021	99.957	0.0	55129.0	100
Brazil/RS-REDE-IB-54852-17-Pelotas-RS/2021	USA/MA-CDC-ASC210021350/2021	99.957	0.0	55129.0	100
Brazil/RS-REDE-IB-55930-17-Pelotas/2021	USA/GA-CDC-ASC210037904/2021	99.963	0.0	55127.0	100
Brazil/RS-REDE-IB-55930-17-Pelotas/2021	USA/CA-CDC-ASC210061966/2021	99.957	0.0	55127.0	100
Brazil/RS-REDE-IB-55930-17-Pelotas/2021	USA/AZ-CDC-ASC210061494/2021	99.957	0.0	55127.0	100
Brazil/RS-REDE-IB-55930-17-Pelotas/2021	USA/OH-CDC-ASC210031672/2021	99.97	0.0	55127.0	100
Brazil/RS-REDE-IB-54894-17-Pelotas/2021	USA/TX-HMH-MCoV-27665/2021	99.973	0.0	55084.0	99
Brazil/RS-REDE-IB-16761-16-Pelotas/2021	Spain/AN-CBA-08536/2021	99.98	0.0	55079.0	99
Brazil/RS-REDE-IB-54894-17-Pelotas/2021	USA/TX-HMH-MCoV-25288/2021	99.97	0.0	55079.0	99
Brazil/RS-REDE-IB-16761-16-Pelotas/2021	USA/IL-CDC-ASC210043686/2021	99.953	0.0	55077.0	100
Brazil/RS-REDE-IB-16761-16-Pelotas/2021	USA/CA-CDC-ASC210073726/2021	99.953	0.0	55075.0	99
Brazil/RS-REDE-IB-16761-16-Pelotas/2021	USA/IL-CDC-ASC210017080/2021	99.96	0.0	55075.0	99
Brazil/RS-REDE-IB-16761-16-Pelotas/2021	USA/CA-CDC-ASC210031660/2021	99.956	0.0	55073.0	99
Brazil/RS-REDE-IB-16761-16-Pelotas/2021	USA/IL-CDC-ASC210050512/2021	99.953	0.0	55073.0	100
Brazil/RS-REDE-IB-16761-16-Pelotas/2021	USA/PA-RED-YOR-38635485/2021	99.963	0.0	55073.0	99
Brazil/RS-REDE-IB-17064-16-Jaguarao/2021	USA/SC-MUSC-0631/2021	99.977	0.0	55073.0	100
Brazil/RS-REDE-IB-16761-16-Pelotas/2021	USA/IL-CDC-ASC210046885/2021	99.953	0.0	55071.0	100
Brazil/RS-REDE-IB-16761-16-Pelotas/2021	USA/MI-CDC-ASC210028391/2021	99.963	0.0	55071.0	99
Brazil/RS-REDE-IB-54894-17-Pelotas/2021	USA/TX-CDC-2-4451254/2021	99.97	0.0	55071.0	99
Brazil/RS-REDE-IB-16761-16-Pelotas/2021	USA/ME-CDC-ASC210061210/2021	99.946	0.0	55071.0	100
Brazil/RS-REDE-IB-16761-16-Pelotas/2021	USA/IL-CDC-ASC210072367/2021	99.946	0.0	55071.0	100
Brazil/RS-REDE-IB-16761-16-Pelotas/2021	USA/IL-CDC-ASC210044830/2021	99.95	0.0	55071.0	100
Brazil/RS-REDE-IB-16761-16-Pelotas/2021	USA/FL-CDC-ASC210042322/2021	99.943	0.0	55071.0	100
Brazil/RS-REDE-IB-16761-16-Pelotas/2021	USA/IL-CDC-ASC210040585/2021	99.946	0.0	55071.0	100
Brazil/RS-REDE-IB-16761-16-Pelotas/2021	USA/IL-CDC-ASC210054832/2021	99.936	0.0	55071.0	100
Brazil/RS-REDE-IB-16761-16-Pelotas/2021	England/520336_B1_P0/2021	99.977	0.0	55070.0	99
Brazil/RS-REDE-IB-16761-16-Pelotas/2021	USA/IL-CDC-ASC210001502/2021	99.953	0.0	55070.0	100
Brazil/RS-REDE-IB-16761-16-Pelotas/2021	USA/MA-CDC-ASC210017772/2021	99.953	0.0	55070.0	100
Brazil/RS-REDE-IB-17064-16-Jaguarao/2021	USA/CA-SEARCH-8126/2021	99.953	0.0	55068.0	100
Brazil/RS-REDE-IB-17064-16-Jaguarao/2021	USA/NV-CDC-ASC210054339/2021	99.953	0.0	55068.0	100
Brazil/RS-REDE-IB-17064-16-Jaguarao/2021	USA/MD-IGS-52110612579A/2021	99.953	0.0	55068.0	100
Brazil/RS-REDE-IB-17064-16-Jaguarao/2021	USA/CA-CDPH-3000032957/2021	99.95	0.0	55064.0	100
Brazil/RS-REDE-IB-54894-17-Pelotas/2021	USA/CA-HLX-STM-0006097-B07/2021	99.96	0.0	55064.0	100
Brazil/RS-1769/2021	USA/IL-CDC-ASC210060907/2021	99.98	0.0	55064.0	100
Brazil/RS-1769/2021	Spain/AS-242193333/2021	99.98	0.0	55064.0	100
Brazil/RS-1769/2021	USA/IL-CDC-ASC210032403/2021	99.98	0.0	55064.0	100
Brazil/RS-1769/2021	USA/WI-CDC-ASC210055388/2021	99.98	0.0	55064.0	100
Brazil/RS-1769/2021	Mexico/ROO-LANGEBIO_IMSS_0927/2021	99.98	0.0	55064.0	100
Brazil/RS-1769/2021	Panama/GMI-PASEQ157/2021	99.98	0.0	55064.0	100
Brazil/RS-1769/2021	Peru/C03m06/2021	99.98	0.0	55064.0	100
Brazil/RS-1769/2021	Paraguay/239815/2021	99.98	0.0	55064.0	100
Brazil/RS-1769/2021	USA/IL-CDC-ASC210044132/2021	99.98	0.0	55064.0	100
Brazil/RS-1769/2021	USA/PA-0134/2021	99.98	0.0	55064.0	100
Brazil/RS-1769/2021	USA/NH-NHPHL-2103300250/2021	99.98	0.0	55064.0	100
Brazil/RS-REDE-IB-17064-16-Jaguarao/2021	USA/IL-CDC-ASC210032067/2021	99.963	0.0	55062.0	100
Brazil/RS-1769/2021	USA/NJ-CDC-ASC210029010/2021	99.98	0.0	55062.0	99
Brazil/RS-1769/2021	USA/IL-CDC-ASC210058396/2021	99.98	0.0	55062.0	99
Brazil/RS-1769/2021	USA/TX-HMH-MCoV-47242/2021	99.98	0.0	55062.0	99
Brazil/RS-1769/2021	USA/TX-HMH-MCoV-47440/2021	99.98	0.0	55062.0	99
Brazil/RS-1769/2021	USA/TX-HMH-MCoV-47324/2021	99.98	0.0	55062.0	99
Brazil/RS-1769/2021	USA/TX-BSWTemple-ILL-R9-0070/2021	99.98	0.0	55062.0	99
Brazil/RS-1769/2021	USA/CA-CDPH-3000034366/2021	99.98	0.0	55062.0	99
Brazil/RS-REDE-IB-17064-16-Jaguarao/2021	USA/CA-SEARCH-8113/2021	99.96	0.0	55058.0	99
Brazil/RS-REDE-IB-17064-16-Jaguarao/2021	USA/CA-CDPH-3000045836/2021	99.946	0.0	55058.0	100
Brazil/RS-REDE-IB-17064-16-Jaguarao/2021	USA/NJ-CDC-ASC210005852/2021	99.96	0.0	55058.0	100
Brazil/RS-REDE-IB-17064-16-Jaguarao/2021	USA/TX-CDC-ASC210107419/2021	99.953	0.0	55057.0	100
Brazil/RS-REDE-IB-17064-16-Jaguarao/2021	USA/CA-CDPH-3000041557/2021	99.946	0.0	55057.0	100
Brazil/RS-REDE-IB-17064-16-Jaguarao/2021	Italy/VEN-IZSVe-21RS8036-12_VI/2021	99.967	0.0	55057.0	100
Brazil/RS-REDE-IB-17064-16-Jaguarao/2021	Guatemala/1976/2021	99.946	0.0	55057.0	100
Brazil/RS-REDE-IB-17064-16-Jaguarao/2021	USA/CA-CDC-ASC210043107/2021	99.963	0.0	55057.0	100
Brazil/RS-REDE-IB-17064-16-Jaguarao/2021	USA/IL-CDC-ASC210040602/2021	99.96	0.0	55055.0	100
Brazil/RS-REDE-IB-17064-16-Jaguarao/2021	Italy/ABR-IZSGC-TE30939/2021	99.943	0.0	55055.0	100
Brazil/RS-REDE-IB-17064-16-Jaguarao/2021	USA/IL-CDC-ASC210038070/2021	99.956	0.0	55055.0	100
Brazil/RS-REDE-IB-54894-17-Pelotas/2021	USA/AL-CDC-2-4356444/2021	99.953	0.0	55053.0	100
Brazil/RS-REDE-IB-54894-17-Pelotas/2021	Switzerland/VS-HUG-SNRCI-34293469/2021	99.953	0.0	55053.0	100
Brazil/RS-REDE-IB-54894-17-Pelotas/2021	USA/TX-HMH-MCoV-47360/2021	99.953	0.0	55053.0	100
Brazil/RS-REDE-IB-54894-17-Pelotas/2021	USA/CA-CDPH-2000047718/2021	99.953	0.0	55053.0	100
Brazil/RS-REDE-IB-54894-17-Pelotas/2021	USA/CA-CDPH-2000048341/2021	99.953	0.0	55053.0	100
Brazil/RS-REDE-IB-54894-17-Pelotas/2021	USA/FL-CDC-STM-000704978/2021	99.953	0.0	55053.0	100
Brazil/RS-REDE-IB-54894-17-Pelotas/2021	USA/FL-CDC-STM-000704218/2021	99.953	0.0	55053.0	100
Brazil/RS-FUNED-6924-21/2021	Spain/HUB-54332889/2021	99.98	0.0	55053.0	100
Brazil/RS-FUNED-6924-21/2021	USA/IL-CDC-ASC210047670/2021	99.98	0.0	55053.0	100
Brazil/RS-FUNED-6924-21/2021	USA/IL-RIPHL_30067_O/2021	99.98	0.0	55053.0	100
Brazil/RS-FUNED-6924-21/2021	Panama/CDED14100-GMI/2021	99.98	0.0	55053.0	100
Brazil/RS-FUNED-6924-21/2021	Japan/YCH0127/2021	99.98	0.0	55053.0	100
Brazil/RS-FUNED-6924-21/2021	Jordan/AM-Biolab011/2021	99.98	0.0	55053.0	100
Brazil/RS-FUNED-6924-21/2021	Jordan/AM-Biolab012/2021	99.98	0.0	55053.0	100
Brazil/RS-FUNED-6924-21/2021	USA/IL-RIPHL_10104_G/2021	99.98	0.0	55053.0	100
Brazil/RS-FUNED-6924-21/2021	Spain/PV-HUG6/2021	99.98	0.0	55053.0	99
Brazil/RS-FUNED-6924-21/2021	USA/TX-HMH-MCoV-45712/2021	99.98	0.0	55053.0	100
Brazil/RS-FUNED-6924-21/2021	USA/TX-HMH-MCoV-44187/2021	99.98	0.0	55053.0	100
Brazil/RS-FUNED-6924-21/2021	Peru/LIM-PUCP-CSFV3335/2021	99.98	0.0	55053.0	100
Brazil/RS-FUNED-6924-21/2021	USA/IL-CDC-ASC210017963/2021	99.98	0.0	55053.0	100
Brazil/RS-FUNED-6924-21/2021	Spain/HUB-59055008/2021	99.98	0.0	55053.0	100
Brazil/RS-FUNED-6924-21/2021	USA/TX-HMH-MCoV-45833/2021	99.98	0.0	55053.0	100
Brazil/RS-FUNED-6924-21/2021	USA/TX-HMH-MCoV-43572/2021	99.98	0.0	55053.0	100
Brazil/RS-REDE-IB-54888-17-Pelotas/2021	Spain/PV-HUG16/2021	99.98	0.0	55053.0	100
Brazil/RS-REDE-IB-17064-16-Jaguarao/2021	USA/CA-CDPH-3000033200/2021	99.943	0.0	55053.0	100
Brazil/RS-REDE-IB-54894-17-Pelotas/2021	USA/TX-HMH-MCoV-46014/2021	99.953	0.0	55051.0	99
Brazil/RS-FUNED-6924-21/2021	Spain/AS-252124593/2021	99.98	0.0	55051.0	99
Brazil/RS-FUNED-6924-21/2021	USA/IL-CDC-ASC210043683/2021	99.98	0.0	55051.0	99
Brazil/RS-REDE-IB-54894-17-Pelotas/2021	USA/CA-CZB-33372/2021	99.95	0.0	55051.0	100
Brazil/RS-REDE-IB-54888-17-Pelotas/2021	USA/TX-HMH-MCoV-44130/2021	99.98	0.0	55049.0	100
Brazil/RS-REDE-IB-54888-17-Pelotas/2021	Spain/AS-252123128/2021	99.98	0.0	55049.0	100
Brazil/RS-REDE-IB-54894-17-Pelotas/2021	USA/AZ-CDC-STM-000705319/2021	99.95	0.0	55049.0	100
Brazil/RS-REDE-IB-54894-17-Pelotas/2021	USA/TX-HMH-MCoV-47004/2021	99.95	0.0	55049.0	100
Brazil/RS-REDE-IB-54894-17-Pelotas/2021	USA/CA-CDPH-2000048962/2021	99.95	0.0	55049.0	100
Brazil/RS-REDE-IB-54894-17-Pelotas/2021	USA/CA-CZB-29328/2021	99.946	0.0	55049.0	100
Brazil/RS-REDE-IB-54888-17-Pelotas/2021	USA/GA-CDC-4175909-001/2021	99.98	0.0	55049.0	100
Brazil/RS-REDE-IB-54894-17-Pelotas/2021	USA/FL-CDC-STM-000704002/2021	99.95	0.0	55049.0	100
Brazil/RS-REDE-IB-54888-17-Pelotas/2021	Italy/SIC-AOUP-UNIPA_84043/2021	99.98	0.0	55047.0	100
Brazil/RS-REDE-IB-54888-17-Pelotas/2021	USA/IL-CDC-ASC210056255/2021	99.98	0.0	55047.0	100
Brazil/RS-REDE-IB-54888-17-Pelotas/2021	USA/IL-CDC-ASC210055201/2021	99.98	0.0	55047.0	100
Brazil/RS-REDE-IB-54888-17-Pelotas/2021	USA/TX-HMH-MCoV-48966/2021	99.98	0.0	55047.0	100
Brazil/RS-REDE-IB-54888-17-Pelotas/2021	USA/MI-CDC-ASC210037154/2021	99.98	0.0	55047.0	100
Brazil/RS-REDE-IB-54888-17-Pelotas/2021	Colombia/DC-UANDES-G015158/2021	99.98	0.0	55047.0	100
Brazil/RS-REDE-IB-54888-17-Pelotas/2021	Italy/SIC-AOUP-UNIPA_84506/2021	99.98	0.0	55047.0	100
Brazil/RS-REDE-IB-54888-17-Pelotas/2021	USA/OR-OSPHL-00161/2021	99.98	0.0	55047.0	100
Brazil/RS-REDE-IB-54888-17-Pelotas/2021	USA/IL-CDC-ASC210039707/2021	99.98	0.0	55047.0	100
Brazil/RS-REDE-IB-54888-17-Pelotas/2021	USA/NH-CDC-2-4175174/2021	99.98	0.0	55047.0	100
Brazil/RS-REDE-IB-54888-17-Pelotas/2021	USA/HI-H211812/2021	99.98	0.0	55047.0	100
Brazil/RS-REDE-IB-54888-17-Pelotas/2021	USA/NJ-CDC-IBX304052294903/2021	99.98	0.0	55047.0	100
Brazil/RS-REDE-IB-54888-17-Pelotas/2021	USA/LA-CDC-2-4242979/2021	99.98	0.0	55047.0	100
Brazil/RS-REDE-IB-54888-17-Pelotas/2021	USA/IL-CDC-ASC210028086/2021	99.98	0.0	55047.0	100
Brazil/RS-NVBS1103GENOV45367266171/2021	Spain/PV-HUB-50865835/2021	99.973	0.0	55044.0	100
Brazil/LMM61193/2021	USA/CA-CDPH-3000032952/2021	99.98	0.0	55040.0	99
Brazil/RS-NVBS1103GENOV45367266171/2021	Switzerland/GE-HUG-34686747/2021	99.97	0.0	55038.0	100
Brazil/RS-NVBS1103GENOV45367266171/2021	Switzerland/un-HUG-34686737/2021	99.97	0.0	55038.0	100
Brazil/RS-NVBS1103GENOV45367266171/2021	Mexico/TAM_IBT_IMSS_2309/2021	99.97	0.0	55038.0	100
Brazil/RS-NVBS1103GENOV45367266171/2021	USA/CA-CDPH-3000043819/2021	99.97	0.0	55038.0	100
Brazil/LMM61193/2021	USA/GA-CDC-STM-000067742/2021	99.98	0.0	55038.0	99
Brazil/LMM61193/2021	USA/IN-CDC-STM-000054234/2021	99.98	0.0	55038.0	99
Brazil/LMM61193/2021	USA/MA-CDC-STM-000035346/2021	99.98	0.0	55038.0	99
Brazil/LMM61193/2021	USA/MA-CDC-STM-000034757/2021	99.98	0.0	55038.0	99
Brazil/LMM61193/2021	USA/MA-CDC-STM-000034687/2021	99.98	0.0	55038.0	99
Brazil/LMM61193/2021	USA/FL-CDC-STM-000065917/2021	99.98	0.0	55038.0	99
Brazil/LMM61193/2021	USA/MA-CDC-STM-000044374/2021	99.98	0.0	55038.0	99
Brazil/LMM61193/2021	Venezuela/Anz3990/2021	99.98	0.0	55038.0	99
Brazil/LMM61193/2021	Germany/un-RKI-I-066284/2021	99.98	0.0	55038.0	99
Brazil/LMM61193/2021	USA/TX-CDC-STM-000042540/2021	99.98	0.0	55038.0	99
Brazil/LMM61193/2021	USA/MA-CDC-STM-000042242/2021	99.98	0.0	55038.0	99
Brazil/LMM61193/2021	USA/MA-CDC-STM-000044895/2021	99.98	0.0	55038.0	99
Brazil/LMM61193/2021	USA/MA-CDC-STM-000044952/2021	99.98	0.0	55038.0	99
Brazil/LMM61193/2021	USA/FL-CDC-ASC210110321/2021	99.98	0.0	55038.0	99
Brazil/LMM61193/2021	USA/MA-CDC-STM-000045915/2021	99.98	0.0	55038.0	99
Brazil/LMM61193/2021	USA/MI-CDC-STM-000049569/2021	99.98	0.0	55038.0	99
Brazil/LMM61193/2021	Belgium/UZA-UA-TDB074/2021	99.98	0.0	55038.0	99
Brazil/RS-NVBS1103GENOV45367266171/2021	Spain/NC-CHN-01003339/2021	99.973	0.0	55036.0	99
Brazil/RS-NVBS1103GENOV45367266171/2021	Spain/NC-CHN-01003338/2021	99.973	0.0	55036.0	99
Brazil/RS-NVBS1103GENOV45367266171/2021	USA/FL-CDC-STM-000073791/2021	99.973	0.0	55034.0	99
Brazil/RS-NVBS1103GENOV45367266171/2021	USA/CA-CDPH-3000122156/2021	99.963	0.0	55034.0	100
Brazil/RS-NVBS1103GENOV45367266171/2021	USA/CA-CDPH-3000134456/2021	99.97	0.0	55034.0	99
Brazil/RS-FUNED-19136-21/2021	Spain/PV-HUB-56707221/2021	99.97	0.0	55034.0	99
Brazil/RS-NVBS1103GENOV45367266171/2021	USA/MD-CDC-ASC210242010/2021	99.98	0.0	55031.0	99
Brazil/RS-NVBS1103GENOV45367266171/2021	Japan/IC-0562/2021	99.973	0.0	55031.0	99
Brazil/RS-NVBS2786GENOV045615544235/2021	Taiwan/CGMH-CGU-55/2021	99.973	0.0	55029.0	100
Brazil/RS-NVBS2786GENOV045615544235/2021	Taiwan/CGMH-CGU-56/2021	99.973	0.0	55029.0	100
Brazil/RS-NVBS2786GENOV045615544235/2021	Taiwan/CGMH-CGU-54/2021	99.973	0.0	55029.0	100
Brazil/RS-FIOCRUZ-28502/2021	Ecuador/NIC-INSPI-338694/2021	99.98	0.0	55029.0	100
Brazil/RS-FIOCRUZ-28502/2021	Spain/CT-HUVH-E96810/2021	99.98	0.0	55029.0	100
Brazil/RS-FIOCRUZ-28502/2021	USA/FL-CDC-ASC210106972/2021	99.98	0.0	55029.0	100
Brazil/RS-FIOCRUZ-28502/2021	Spain/CT-HUVH-EX008410/2021	99.98	0.0	55029.0	100
Brazil/RS-FIOCRUZ-28502/2021	USA/FL-TGH-0410/2021	99.98	0.0	55029.0	100
Brazil/RS-FIOCRUZ-28502/2021	Spain/CT-HUVH-E78751/2021	99.98	0.0	55029.0	100
Brazil/RS-FIOCRUZ-28502/2021	USA/FL-TGH-0247/2021	99.98	0.0	55029.0	100
Brazil/RS-FIOCRUZ-28502/2021	Spain/CT-HUVH-E602788/2021	99.98	0.0	55029.0	100
Brazil/RS-NVBS1103GENOV45367266171/2021	USA/OR-OSPHL01047/2021	99.963	0.0	55027.0	100
Brazil/RS-NVBS1103GENOV45367266171/2021	USA/IL-RIPHL_10075_G/2021	99.963	0.0	55027.0	100
Brazil/RS-NVBS1103GENOV45367266171/2021	USA/CA-CDPH-3000044430/2021	99.963	0.0	55027.0	100
Brazil/RS-NVBS1103GENOV45367266171/2021	USA/IN-CDC-2-4502946/2021	99.963	0.0	55027.0	100
Brazil/RS-NVBS1103GENOV45367266171/2021	USA/CA-CDPH-3000046986/2021	99.963	0.0	55027.0	100
Brazil/RS-NVBS1103GENOV45367266171/2021	USA/CA-CDPH-3000033165/2021	99.963	0.0	55027.0	100
Brazil/RS-FIOCRUZ-28502/2021	USA/CA-SEARCH-9574/2021	99.98	0.0	55027.0	99
Brazil/RS-FIOCRUZ-28502/2021	Spain/CT-HUGTiPR012YO1E1/2021	99.977	0.0	55025.0	100
Brazil/RS-FIOCRUZ-28502/2021	USA/WI-WSLH-213664/2021	99.977	0.0	55023.0	100
Brazil/RS-FIOCRUZ-28502/2021	Spain/CT-HUVH-E22723/2021	99.977	0.0	55023.0	100
Brazil/RS-FIOCRUZ-28502/2021	Haiti/27699/2021	99.977	0.0	55023.0	100
Brazil/RS-FIOCRUZ-28502/2021	USA/CA-SDCPHL-60721280/2021	99.977	0.0	55023.0	100
Brazil/RS-FIOCRUZ-28502/2021	Mexico/NLE-LANGEBIO_IMSS_0828/2021	99.977	0.0	55023.0	100
Brazil/RS-FIOCRUZ-28502/2021	Spain/GA-SCQ-465781/2021	99.977	0.0	55023.0	100
Brazil/RS-NVBS2786GENOV045615544235/2021	Taiwan/CGMH-CGU-53/2021	99.97	0.0	55023.0	100
Brazil/RS-NVBS2735GENOV827805417037/2021	USA/MN-MDH-2399/2021	99.973	0.0	55022.0	99
Brazil/RS-FUNED-19136-21/2021	Spain/PV-HUB-56696432/2021	99.97	0.0	55022.0	99
Brazil/RS-FUNED-19136-21/2021	Spain/PV-HUB-56696391/2021	99.97	0.0	55022.0	99
Brazil/RS-FIOCRUZ-28502/2021	Spain/CT-HUB00608/2021	99.98	0.0	55022.0	99
Brazil/RS-FIOCRUZ-28502/2021	USA/TX-HMH-MCoV-32597/2021	99.98	0.0	55022.0	99
Brazil/RS-FUNED-19136-21/2021	USA/FL-CDC-ASC210058785/2021	99.963	0.0	55020.0	99
Brazil/RS-FUNED-19136-21/2021	Spain/PV-HUB-59058821/2021	99.973	0.0	55018.0	99
Brazil/RS-FUNED-19136-21/2021	Mexico/MEX-LANGEBIO_IMSS_1752/2021	99.96	0.0	55018.0	99
Brazil/RS-LMM61662/2021	USA/IL-CDC-STM-000052486/2021	99.97	0.0	55016.0	100
Brazil/RS-FUNED-19136-21/2021	Spain/PV-HUB-51173353/2021	99.966	0.0	55016.0	99
Brazil/RS-LMM61662/2021	USA/FL-CDC-ASC210032296/2021	99.973	0.0	55016.0	99
Brazil/RS-LMM61662/2021	Ecuador/NIC-INSPI-336396/2021	99.97	0.0	55016.0	100
Brazil/RS-LMM61662/2021	Spain/NC-CHN-01003421/2021	99.97	0.0	55016.0	100
Brazil/RS-LMM61662/2021	Spain/PV-HUG2/2021	99.973	0.0	55016.0	99
Brazil/LMM61284/2021	USA/TX-CDC-STM-000061341/2021	99.963	0.0	55016.0	100
Brazil/RS-NVBS2735GENOV827805417037/2021	Mexico/ROO-LANGEBIO_IMSS_0959/2021	99.96	0.0	55014.0	100
Brazil/RS-LMM61662/2021	USA/MA-CDC-STM-000068249/2021	99.97	0.0	55014.0	99
Brazil/RS-LMM61662/2021	USA/WA-PHL-000864/2021	99.977	0.0	55014.0	99
Brazil/RS-LMM61662/2021	USA/RI-RISHL-E01209/2021	99.97	0.0	55014.0	99
Brazil/RS-LMM61662/2021	Bolivia/SAN-CABANA-PE-UPCH-2217/2021	99.97	0.0	55014.0	99
Brazil/RS-LMM61662/2021	Bolivia/SAN-CABANA-PE-UPCH-2237/2021	99.97	0.0	55014.0	99
Brazil/RS-LMM61662/2021	USA/TX-HMH-MCoV-24664/2021	99.977	0.0	55014.0	99
Brazil/RS-LMM61662/2021	USA/MA-CDC-ASC210054590/2021	99.97	0.0	55014.0	99
Brazil/RS-NVBS2735GENOV827805417037/2021	USA/AK-PHL8486/2021	99.96	0.0	55014.0	100
Brazil/RS-NVBS2735GENOV827805417037/2021	USA/MN-CDC-IBX157947220099/2021	99.96	0.0	55014.0	100
Brazil/RS-NVBS2735GENOV827805417037/2021	USA/FL-CDC-STM-000069368/2021	99.96	0.0	55014.0	100
Brazil/RS-NVBS2735GENOV827805417037/2021	USA/OR-CDC-STM-000067204/2021	99.96	0.0	55014.0	100
Brazil/RS-FIOCRUZ-28504/2021	Spain/MC-11073608/2021	99.973	0.0	55012.0	99
Brazil/LMM61284/2021	Mexico/TAB-InDRE_FB17042_S3153/2021	99.963	0.0	55012.0	99
Brazil/RS-NVBS2735GENOV827805417037/2021	USA/FL-CDC-STM-000056858/2021	99.96	0.0	55012.0	99
Brazil/RS-LMM61662/2021	Colombia/DC-UANDES-G015436/2021	99.973	0.0	55012.0	99
Brazil/RS-LMM61662/2021	Mexico/TAM-InDRE_FB15952_S2507/2021	99.97	0.0	55012.0	99
Brazil/RS-LMM61662/2021	Norway/15192/2021	99.97	0.0	55012.0	99
Brazil/RS-LMM61662/2021	USA/CA-CDPH-2000047182/2021	99.97	0.0	55012.0	99
Brazil/RS-LMM61662/2021	Spain/PV-HUD-68147713/2021	99.977	0.0	55012.0	99
Brazil/RS-LMM61662/2021	USA/IL-CDC-ASC210001234/2021	99.97	0.0	55010.0	99
Brazil/LMM61284/2021	USA/TX-CDC-STM-000057525/2021	99.96	0.0	55010.0	100
Brazil/LMM61284/2021	USA/TX-CDC-STM-000063219/2021	99.963	0.0	55010.0	99
Brazil/RS-NVBS2735GENOV827805417037/2021	USA/FL-CDC-IBX388132266984/2021	99.96	0.0	55010.0	99
Brazil/RS-NVBS2735GENOV827805417037/2021	Mexico/CMX_LANGEBIO_IMSS_0482/2021	99.96	0.0	55010.0	99
Brazil/RS-NVBS2735GENOV827805417037/2021	USA/CA-CDPH-UCSF-CC106/2021	99.96	0.0	55010.0	100
Brazil/RS-FIOCRUZ-33269/2021	Spain/MD-HGUGM-482049/2021	99.98	0.0	55009.0	100
Brazil/RS-NVBS2735GENOV827805417037/2021	USA/FL-CDC-STM-000065275/2021	99.96	0.0	55009.0	99
Brazil/RS-NVBS2735GENOV827805417037/2021	USA/TX-HMH-MCoV-47528/2021	99.956	0.0	55009.0	100
Brazil/RS-NVBS2735GENOV827805417037/2021	Spain/CT-HUVH-EX207673/2021	99.956	0.0	55009.0	100
Brazil/RS-FIOCRUZ-33272/2021	USA/MA-CDC-ASC210021238/2021	99.98	0.0	55007.0	99
Brazil/RS-FIOCRUZ-33272/2021	USA/FL-CDC-STM-000046369/2021	99.98	0.0	55007.0	100
Brazil/RS-NVBS2735GENOV827805417037/2021	USA/OR-CDC-STM-000069807/2021	99.96	0.0	55007.0	99
Brazil/RS-FIOCRUZ-33272/2021	Peru/LIM-UPCH-2551/2021	99.98	0.0	55007.0	100
Brazil/RS-FIOCRUZ-33272/2021	Switzerland/LU-UHB-42712613/2021	99.98	0.0	55007.0	100
Brazil/LMM61284/2021	Mexico/TAM-InDRE_FB14044_S2112/2021	99.96	0.0	55007.0	99
Brazil/RS-FIOCRUZ-33272/2021	USA/RI-RISHL-E01189/2021	99.98	0.0	55007.0	100
Brazil/RS-FIOCRUZ-33272/2021	USA/WV-WVU-WV120908/2021	99.98	0.0	55007.0	100
Brazil/RS-FIOCRUZ-33272/2021	USA/RI-RISHL-E00535/2021	99.98	0.0	55007.0	100
Brazil/RS-FIOCRUZ-33272/2021	Bolivia/SAN-CABANA-PE-UPCH-2240/2021	99.98	0.0	55007.0	100
Brazil/LMM61284/2021	USA/IL-CDC-STM-000060091/2021	99.956	0.0	55005.0	100
Brazil/LMM61284/2021	USA/IL-CDC-STM-000058937/2021	99.956	0.0	55005.0	100
Brazil/LMM61284/2021	USA/AZ-CDC-STM-000071090/2021	99.956	0.0	55005.0	100
Brazil/LMM61284/2021	USA/FL-CDC-STM-000057429/2021	99.956	0.0	55005.0	100
Brazil/LMM61284/2021	USA/TX-CDC-STM-000049545/2021	99.956	0.0	55005.0	100
Brazil/LMM61284/2021	USA/FL-CDC-STM-000066463/2021	99.956	0.0	55005.0	100
Brazil/RS-NVBS2735GENOV827805417037/2021	Canada/ON-SHL-21-00909/2021	99.963	0.0	55005.0	99
Brazil/RS-NVBS2735GENOV827805417037/2021	Switzerland/GE-33711948/2021	99.956	0.0	55005.0	99
Brazil/RS-NVBS2735GENOV827805417037/2021	USA/TX-HMH-MCoV-46842/2021	99.956	0.0	55005.0	99
Brazil/RS-FIOCRUZ-33272/2021	Colombia/DC-379038/2021	99.98	0.0	55005.0	99
Brazil/RS-NVBS2735GENOV827805417037/2021	USA/FL-CDC-STM-000061804/2021	99.96	0.0	55005.0	99
Brazil/RS-FIOCRUZ-33269/2021	USA/TX-HMH-MCoV-28413/2021	99.977	0.0	55005.0	100
Brazil/RS-FIOCRUZ-33269/2021	Switzerland/ZH-UHB-42707638/2021	99.977	0.0	55003.0	100
Brazil/RS-FIOCRUZ-33269/2021	USA/TX-HMH-MCoV-30672/2021	99.977	0.0	55003.0	100
Brazil/RS-FIOCRUZ-33272/2021	USA/VA-DCLS-5383/2021	99.977	0.0	55001.0	100
Brazil/RS-FIOCRUZ-33272/2021	USA/IN-GD-SID-C21170524/2021	99.977	0.0	55001.0	100
Brazil/RS-FIOCRUZ-33272/2021	USA/TX-CDC-ASC210108457/2021	99.977	0.0	55001.0	100
Brazil/RS-FIOCRUZ-33272/2021	USA/MI-CDC-STM-000045527/2021	99.977	0.0	55001.0	100
Brazil/RS-FIOCRUZ-33272/2021	Spain/MD-HGUGM-592230/2021	99.977	0.0	55001.0	100
Brazil/RS-FIOCRUZ-33272/2021	USA/TX-HMH-MCoV-47057/2021	99.977	0.0	55001.0	100
Brazil/RS-FIOCRUZ-33272/2021	USA/TX-HMH-MCoV-46647/2021	99.977	0.0	55001.0	100
Brazil/RS-FIOCRUZ-33272/2021	USA/IL-CDC-ASC210012134/2021	99.977	0.0	55001.0	100
Brazil/RS-FIOCRUZ-33272/2021	USA/WI-WSLH-213081/2021	99.977	0.0	55001.0	100
Brazil/RS-NVBS2593GENOV45371035565/2021	USA/PA-CDC-STM-000074308/2021	99.946	0.0	54999.0	100
Brazil/RS-NVBS2593GENOV45371035565/2021	USA/CA-CDPH-3000035025/2021	99.946	0.0	54999.0	100
Brazil/RS-8680/2021	Argentina/INEI107267/2021	99.98	0.0	54999.0	100
Brazil/RS-8680/2021	Argentina/INEI107095/2021	99.98	0.0	54998.0	100
Brazil/RS-NVBS3134GENOV045615617526/2021	Spain/AN-CBA-08531/2021	99.95	0.0	54998.0	100
Brazil/RS-UFCSPA_LACEN-32994/2021	Argentina/INEI106702/2021	99.977	0.0	54998.0	99
Brazil/RS-FIOCRUZ-33283/2021	USA/FL-CDC-ASC210108874/2021	99.97	0.0	54996.0	100
Brazil/RS-FIOCRUZ-28504/2021	Spain/AN-CBA-08595/2021	99.963	0.0	54996.0	99
Brazil/RS-FIOCRUZ-33269/2021	Peru/ARE-INS-4065/2021	99.98	0.0	54996.0	99
Brazil/RS-FIOCRUZ-33269/2021	Switzerland/VD-GEN3447/2021	99.98	0.0	54996.0	99
Brazil/RS-FIOCRUZ-IAM11669/2021	Switzerland/BS-UHB-42914516/2021	99.98	0.0	54996.0	99
Brazil/RS-NVBS2593GENOV45371035565/2021	USA/CA-CDPH-3000035026/2021	99.943	0.0	54996.0	100
Brazil/RS-8680/2021	Argentina/INEI104554/2021	99.977	0.0	54994.0	100
Brazil/RS-FIOCRUZ-33269/2021	USA/CA-SEARCH-8130/2021	99.977	0.0	54994.0	99
Brazil/RS-NVBS2786GENOV045615544235/2021	USA/FL-CDC-STM-000714877/2021	99.946	0.0	54994.0	100
Brazil/RS-FIOCRUZ-28515/2021	Argentina/PAIS-D0231/2021	99.966	0.0	54994.0	99
Brazil/RS-NVBS2593GENOV45371035565/2021	USA/FL-CDC-STM-000065134/2021	99.953	0.0	54994.0	99
Brazil/RS-8680/2021	Argentina/INEI106256/2021	99.977	0.0	54992.0	100
Brazil/RS-8680/2021	Argentina/INEI108382/2021	99.977	0.0	54992.0	100
Brazil/RS-FIOCRUZ-33269/2021	USA/CA-SEARCH-102288/2021	99.977	0.0	54992.0	99
Brazil/RS-NVBS2593GENOV45371035565/2021	USA/GA-CDC-STM-000060502/2021	99.943	0.0	54992.0	100
Brazil/RS-NVBS2593GENOV45371035565/2021	USA/NJ-CDC-ASC210032138/2021	99.953	0.0	54992.0	99
Brazil/RS-NVBS2593GENOV45371035565/2021	USA/CA-CDPH-2000049048/2021	99.94	0.0	54992.0	100
Brazil/RS-FIOCRUZ-33255/2021	Haiti/27720/2021	99.97	0.0	54992.0	100
Brazil/RS-FIOCRUZ-28515/2021	Italy/LAZ-IFO-07223344/2021	99.97	0.0	54992.0	100
Brazil/RS-FIOCRUZ-28515/2021	USA/AZ-CDC-STM-000057958/2021	99.97	0.0	54992.0	100
Brazil/RS-FIOCRUZ-28515/2021	USA/AZ-CDC-ASC210038198/2021	99.97	0.0	54992.0	100
Brazil/RS-FIOCRUZ-28515/2021	Spain/CT-LabRefCat-7153523/2021	99.973	0.0	54992.0	99
Brazil/RS-FIOCRUZ-28515/2021	Italy/LAZ-IFO-07103247/2021	99.97	0.0	54992.0	100
Brazil/RS-FIOCRUZ-33269/2021	USA/FL-CDC-STM-000057279/2021	99.97	0.0	54992.0	100
Brazil/RS-UFCSPA_LACEN-12944/2021	Argentina/INEI106621/2021	99.98	0.0	54990.0	100
Brazil/RS-UFCSPA_LACEN-12944/2021	Canada/ON-SHL-21-01244/2021	99.98	0.0	54990.0	100
Brazil/RS-UFCSPA_LACEN-12944/2021	Argentina/INEI105801/2021	99.98	0.0	54990.0	100
Brazil/RS-NVBS2786GENOV045615544235/2021	USA/CA-CDC-ASC210246512/2021	99.95	0.0	54990.0	99
Brazil/RS-FIOCRUZ-33283/2021	Mexico/MEX-InDRE_FD72397_S2950/2021	99.966	0.0	54990.0	100
Brazil/RS-FIOCRUZ-33283/2021	USA/NY-CDC-ASC210039860/2021	99.966	0.0	54990.0	100
Brazil/RS-FIOCRUZ-28515/2021	Spain/MD-HGUGM-690154/2021	99.98	0.0	54990.0	99
Brazil/RS-FIOCRUZ-28515/2021	Argentina/PAIS-D0144/2021	99.97	0.0	54990.0	99
Brazil/RS-UFCSPA_LACEN-38982/2021	Germany/BY-LGL-Gamma_passage_III/2021	99.977	0.0	54988.0	100
Brazil/RS-8680/2021	Argentina/INEI104115/2021	99.98	0.0	54988.0	99
Brazil/RS-8680/2021	Argentina/INEI107259/2021	99.973	0.0	54988.0	100
Brazil/RS-UFCSPA_LACEN-38982/2021	Germany/BY-LGL-437-008933/2021	99.977	0.0	54988.0	100
Brazil/RS-UFCSPA_LACEN-33703/2021	France/NAQ-HCL021042932801/2021	99.977	0.0	54988.0	100
Brazil/RS-UFCSPA_LACEN-8397/2021	Canada/ON-SHL-21-00250/2021	99.98	0.0	54988.0	100
Brazil/RS-UFCSPA_LACEN-12944/2021	Argentina/INEI105635/2021	99.98	0.0	54988.0	100
Brazil/RS-UFCSPA_LACEN-12944/2021	Argentina/INEI107632/2021	99.98	0.0	54988.0	100
Brazil/RS-UFCSPA_LACEN-12944/2021	Argentina/INEI108668/2021	99.98	0.0	54988.0	100
Brazil/RS-UFCSPA_LACEN-33703/2021	Canada/ON-SHL-21-00926/2021	99.977	0.0	54988.0	100
Brazil/RS-FIOCRUZ-IAM11672/2021	Argentina/INEI107712/2021	99.98	0.0	54986.0	99
Brazil/RS-FIOCRUZ-33255/2021	USA/MA-CDC-STM-000067535/2021	99.966	0.0	54986.0	100
Brazil/RS-FIOCRUZ-33255/2021	Spain/AS-252142810/2021	99.966	0.0	54986.0	100
Brazil/RS-FIOCRUZ-28515/2021	USA/MI-CDC-STM-000057806/2021	99.966	0.0	54986.0	100
Brazil/RS-FIOCRUZ-28515/2021	USA/AZ-CDC-STM-000060872/2021	99.966	0.0	54986.0	100
Brazil/RS-FIOCRUZ-IAM11710/2021	Ecuador/NIC-INSPI-37375/2021	99.973	0.0	54986.0	100
Brazil/RS-UFCSPA_LACEN-8397/2021	Italy/LOM-UNIBS-UOI-20210122-PV/2021	99.98	0.0	54986.0	100
Brazil/RS-UFCSPA_LACEN-8397/2021	Canada/ON-SHL-21-00243/2021	99.98	0.0	54986.0	100
Brazil/RS-UFCSPA_LACEN-8397/2021	Argentina/INEI104247/2021	99.98	0.0	54986.0	99
Brazil/RS-UFCSPA_LACEN-8397/2021	France/PAC-CHUNICE-2104202517/2021	99.98	0.0	54986.0	100
Brazil/RS-UFCSPA_LACEN-8397/2021	USA/MA-CDCBI-MGH_04475/2021	99.98	0.0	54986.0	100
Brazil/RS-UFCSPA_LACEN-8397/2021	Canada/ON-SHL-21-00620/2021	99.98	0.0	54986.0	100
Brazil/RS-UFCSPA_LACEN-8397/2021	Canada/ON-SHL-21-00654/2021	99.98	0.0	54986.0	100
Brazil/RS-UFCSPA_LACEN-8397/2021	France/PAC-CHUNICE-2103080664/2021	99.98	0.0	54986.0	100
Brazil/RS-UFCSPA_LACEN-8397/2021	Canada/ON-SHL-21-00053/2021	99.98	0.0	54986.0	100
Brazil/RS-UFCSPA_LACEN-8397/2021	Canada/ON-SHL-21-00159/2021	99.98	0.0	54986.0	100
Brazil/RS-UFCSPA_LACEN-8397/2021	Canada/ON-SHL-21-00198/2021	99.98	0.0	54986.0	100
Brazil/RS-UFCSPA_LACEN-8397/2021	Canada/ON-SHL-21-00046/2021	99.98	0.0	54986.0	100
Brazil/RS-UFCSPA_LACEN-8397/2021	Canada/ON-SHL-21-00443/2021	99.98	0.0	54986.0	100
Brazil/RS-UFCSPA_LACEN-8397/2021	Canada/ON-SHL-21-00316/2021	99.98	0.0	54986.0	100
Brazil/RS-UFCSPA_LACEN-8397/2021	Canada/ON-SHL-21-00371/2021	99.98	0.0	54986.0	100
Brazil/RS-UFCSPA_LACEN-8397/2021	Canada/ON-SHL-21-00419/2021	99.98	0.0	54986.0	100
Brazil/RS-UFCSPA_LACEN-8397/2021	Canada/ON-SHL-21-00400/2021	99.98	0.0	54986.0	100
Brazil/RS-FIOCRUZ-IAM11669/2021	USA/RI-RISHL-E00932/2021	99.973	0.0	54986.0	100
Brazil/RS-UFCSPA_LACEN-12944/2021	Argentina/INEI109467/2021	99.98	0.0	54985.0	99
Brazil/RS-FIOCRUZ-28504/2021	Venezuela/Mon8961/2021	99.953	0.0	54985.0	100
Brazil/RS-FIOCRUZ-28504/2021	Italy/LAZ-IFO-07013111/2021	99.953	0.0	54985.0	100
Brazil/RS-FIOCRUZ-IAM11669/2021	Mexico/CHH-INER-IMSS-00262/2021	99.98	0.0	54985.0	99
Brazil/RS-UFCSPA_LACEN-38982/2021	Argentina/INEI106077/2021	99.977	0.0	54985.0	100
Brazil/RS-FIOCRUZ-IAM11669/2021	USA/CO-CDC-MMB09133289/2021	99.977	0.0	54983.0	99
Brazil/RS-FIOCRUZ-IAM11669/2021	USA/CO-CDC-MMB09003996/2021	99.977	0.0	54983.0	99
Brazil/RS-UFCSPA_LACEN-38982/2021	USA/MD-IGS-52110905301A/2021	99.977	0.0	54983.0	100
Brazil/RS-UFCSPA_LACEN-38982/2021	France/ARA-HCL021049278701/2021	99.977	0.0	54983.0	100
Brazil/RS-UFCSPA_LACEN-38982/2021	Canada/ON-SC5411/2021	99.977	0.0	54983.0	100
Brazil/RS-UFCSPA_LACEN-38982/2021	France/ARA-HCL021017354801/2021	99.977	0.0	54983.0	100
Brazil/RS-UFCSPA_LACEN-38982/2021	Panama/CDED13537-GMI/2021	99.977	0.0	54983.0	100
Brazil/RS-UFCSPA_LACEN-38982/2021	Panama/CDED13983-GMI/2021	99.977	0.0	54983.0	100
Brazil/RS-UFCSPA_LACEN-38982/2021	France/ARA-0011076/2021	99.977	0.0	54983.0	100
Brazil/RS-UFCSPA_LACEN-38982/2021	France/ARA-HCL021022318601/2021	99.977	0.0	54983.0	100
Brazil/RS-UFCSPA_LACEN-38982/2021	Spain/PV-HUG20/2021	99.977	0.0	54983.0	100
Brazil/RS-UFCSPA_LACEN-12944/2021	Canada/ON-SHL-21-00019/2021	99.977	0.0	54983.0	100
Brazil/RS-UFCSPA_LACEN-12944/2021	Canada/ON-SHL-21-00369/2021	99.977	0.0	54983.0	100
Brazil/RS-UFCSPA_LACEN-12944/2021	Canada/ON-SC5229/2021	99.977	0.0	54983.0	100
Brazil/RS-UFCSPA_LACEN-33703/2021	Japan/IC-0564/2021	99.977	0.0	54983.0	99
Brazil/RS-FIOCRUZ-28505/2021	Portugal/PT6241/2021	99.98	0.0	54983.0	99
Brazil/RS-FIOCRUZ-28505/2021	Portugal/PT7042/2021	99.98	0.0	54983.0	99
Brazil/RS-NVBS2786GENOV045615544235/2021	USA/FL-CDC-ASC210110545/2021	99.956	0.0	54983.0	99
Brazil/RS-UFCSPA_LACEN-38982/2021	Portugal/PT4886/2021	99.98	0.0	54981.0	99
Brazil/RS-9109/2021	Bolivia/SAN-CABANA-PE-UPCH-2222/2021	99.98	0.0	54981.0	100
Brazil/RS-9109/2021	Bolivia/SAN-CABANA-PE-UPCH-2238/2021	99.98	0.0	54981.0	100
Brazil/RS-9109/2021	USA/FL-BPHL-11772/2021	99.98	0.0	54981.0	100
Brazil/RS-9109/2021	USA/FL-CDC-STM-000704007/2021	99.98	0.0	54981.0	100
Brazil/RS-UFCSPA_LACEN-12944/2021	Argentina/INEI108378/2021	99.977	0.0	54981.0	99
Brazil/RS-UFCSPA_LACEN-38982/2021	Portugal/PT4633/2021	99.98	0.0	54981.0	99
Brazil/RS-FIOCRUZ-33294/2021	Mexico/ROO-InDRE_FB14092_S2115/2021	99.963	0.0	54981.0	100
Brazil/RS-FIOCRUZ-IAM11669/2021	USA/MA-NEIDL-00720/2021	99.97	0.0	54981.0	100
Brazil/RS-FIOCRUZ-28504/2021	USA/AZ-CDC-STM-000072411/2021	99.953	0.0	54981.0	99
Brazil/RS-FIOCRUZ-28504/2021	USA/TX-HMH-MCoV-49068/2021	99.95	0.0	54981.0	100
Brazil/RS-UFCSPA_LACEN-12944/2021	France/PAC-HCL021032421001/2021	99.977	0.0	54979.0	99
Brazil/RS-UFCSPA_LACEN-12944/2021	Argentina/INEI106982/2021	99.973	0.0	54979.0	100
Brazil/RS-FIOCRUZ-28504/2021	USA/TX-HMH-MCoV-47461/2021	99.95	0.0	54979.0	100
Brazil/RS-FIOCRUZ-28504/2021	USA/TX-HMH-MCoV-47770/2021	99.95	0.0	54979.0	100
Brazil/RS-HBM-39476/2021	Spain/MD-H12O_760/2021	99.98	0.0	54979.0	100
Brazil/RS-UFCSPA_LACEN-38982/2021	Spain/CT-HUGTiPR014JJ2G7/2021	99.977	0.0	54979.0	99
Brazil/RS-UFCSPA_LACEN-38982/2021	Spain/CT-HUGTiPR015HY5E7/2021	99.977	0.0	54979.0	99
Brazil/RS-UFCSPA_LACEN-38982/2021	Spain/CT-HUGTiPR013JG9G5/2021	99.977	0.0	54979.0	99
Brazil/RS-FIOCRUZ-33265/2021	Spain/AN-CBA-08577/2021	99.963	0.0	54979.0	100
Brazil/RS-FIOCRUZ-28504/2021	USA/AZ-ASPHL-4413/2021	99.95	0.0	54979.0	100
Brazil/RS-HBM-39476/2021	Peru/LIM-INS-383/2021	99.98	0.0	54979.0	100
Brazil/RS-HBM-39476/2021	Peru/LOR-INS-577/2021	99.98	0.0	54979.0	100
Brazil/RS-UFCSPA_LACEN-12944/2021	France/BFC-BFC-268GE12091848/2021	99.973	0.0	54977.0	100
Brazil/RS-UFCSPA_LACEN-12944/2021	Argentina/INEI104138/2021	99.977	0.0	54977.0	99
Brazil/RS-UFCSPA_LACEN-12944/2021	USA/CO-CDC-MMB08823648/2021	99.98	0.0	54977.0	99
Brazil/RS-9109/2021	USA/FL-CDC-STM-000706447/2021	99.977	0.0	54977.0	100
Brazil/RS-UFCSPA_LACEN-38982/2021	USA/MI-CDC-ASC210033251/2021	99.973	0.0	54977.0	100
Brazil/RS-UFCSPA_LACEN-12944/2021	Jordan/Biolab0150/2021	99.98	0.0	54977.0	99
Brazil/RS-UFCSPA_LACEN-12944/2021	Denmark/DCGC-111285/2021	99.973	0.0	54977.0	100
Brazil/RS-FIOCRUZ-IAM11669/2021	Spain/PV-HUB-59084091/2021	99.966	0.0	54977.0	100
Brazil/RS-9109/2021	Bolivia/SAN-CABANA-PE-UPCH-2212/2021	99.977	0.0	54975.0	100
Brazil/RS-9109/2021	Bolivia/SAN-CABANA-PE-UPCH-2249/2021	99.98	0.0	54975.0	99
Brazil/RS-9109/2021	USA/FL-CDC-ASC210114391/2021	99.977	0.0	54975.0	100
Brazil/RS-9109/2021	Bolivia/SAN-CABANA-PE-UPCH-2210/2021	99.977	0.0	54975.0	100
Brazil/RS-9109/2021	USA/FL-CDC-ASC210156124/2021	99.977	0.0	54975.0	100
Brazil/RS-FIOCRUZ-33294/2021	USA/CA-CDPH-2000049674/2021	99.96	0.0	54975.0	100
Brazil/RS-FIOCRUZ-33294/2021	USA/MA-CDC-STM-000061760/2021	99.96	0.0	54975.0	100
Brazil/RS-FIOCRUZ-33294/2021	USA/IL-CDC-ASC210231203/2021	99.96	0.0	54975.0	100
Brazil/RS-FIOCRUZ-33294/2021	USA/MI-CDC-ASC210110650/2021	99.96	0.0	54975.0	100
Brazil/RS-FIOCRUZ-33294/2021	USA/UT-CDC-ASC210153822/2021	99.96	0.0	54975.0	100
Brazil/RS-FIOCRUZ-33294/2021	USA/CA-CDC-ASC210110672/2021	99.96	0.0	54975.0	100
Brazil/RS-FIOCRUZ-33294/2021	Mexico/GUA-IBT_IMSS_1853/2021	99.96	0.0	54975.0	100
Brazil/RS-FIOCRUZ-33294/2021	USA/NM-CDC-ASC210108110/2021	99.96	0.0	54975.0	100
Brazil/RS-FIOCRUZ-33294/2021	USA/MA-CDC-STM-000068362/2021	99.96	0.0	54975.0	100
Brazil/RS-FIOCRUZ-33294/2021	USA/MA-CDC-STM-000066849/2021	99.96	0.0	54975.0	100
Brazil/RS-FIOCRUZ-33294/2021	USA/TX-HMH-MCoV-47579/2021	99.96	0.0	54975.0	100
Brazil/RS-FIOCRUZ-33294/2021	USA/IL-CDC-ASC210157573/2021	99.96	0.0	54975.0	100
Brazil/RS-FIOCRUZ-33294/2021	USA/CA-CDPH-2000049132/2021	99.96	0.0	54975.0	100
Brazil/RS-FIOCRUZ-33294/2021	USA/CA-CDPH-2000047861/2021	99.96	0.0	54975.0	100
Brazil/RS-FIOCRUZ-33265/2021	USA/UT-CDC-ASC210111910/2021	99.96	0.0	54974.0	100
Brazil/RS-UFCSPA_LACEN-13790/2021	Switzerland/BS-UHB-42855779/2021	99.977	0.0	54974.0	99
Brazil/RS-UFCSPA_LACEN-37531/2021	USA/FL-BPHL-11646/2021	99.97	0.0	54972.0	100
Brazil/RS-FIOCRUZ-33294/2021	USA/CA-CDPH-2000046924/2021	99.956	0.0	54972.0	100
Brazil/RS-FIOCRUZ-33294/2021	USA/MN-CDC-IBX038031767370/2021	99.96	0.0	54972.0	100
Brazil/RS-FIOCRUZ-28484/2021	Mexico/TAM-InDRE_FB15953_S2508/2021	99.966	0.0	54972.0	100
Brazil/RS-FIOCRUZ-28484/2021	Belgium/ZNA_21402905/2021	99.97	0.0	54972.0	99
Brazil/RS-FIOCRUZ-28484/2021	Mexico/TAM-InDRE_FB17418_S3982/2021	99.966	0.0	54972.0	100
Brazil/RS-FIOCRUZ-28484/2021	USA/CO-CDC-MMB08990098/2021	99.97	0.0	54972.0	99
Brazil/RS-FIOCRUZ-28484/2021	Mexico/TAM-InDRE_FB18902_S4636/2021	99.966	0.0	54972.0	100
Brazil/RS-FIOCRUZ-28484/2021	USA/CO-CDC-MMB08896536/2021	99.97	0.0	54972.0	99
Brazil/RS-UFCSPA_LACEN-13790/2021	Argentina/INEI107231/2021	99.963	0.0	54972.0	99
Brazil/RS-HBM-39484/2021	Peru/LOR-INS-568/2021	99.977	0.0	54972.0	100
Brazil/RS-HBM-39484/2021	Peru/LOR-INS-582/2021	99.977	0.0	54972.0	100
Brazil/RS-HBM-39484/2021	Peru/LOR-INS-591/2020	99.977	0.0	54972.0	100
Brazil/RS-HBM-39484/2021	Peru/HUA-INS-691/2020	99.977	0.0	54972.0	100
Brazil/RS-HBM-39484/2021	Peru/LOR-INS-580/2021	99.977	0.0	54972.0	100
Brazil/RS-HBM-39484/2021	Peru/LOR-INS-598/2021	99.977	0.0	54972.0	100
Brazil/RS-UFCSPA_LACEN-37531/2021	USA/FL-BPHL-1355/2021	99.97	0.0	54972.0	100
Brazil/RS-NVBS1038GENOV45366408947/2021	Italy/LAZ-IFO-07103044/2021	99.93	0.0	54972.0	100
Brazil/RS-9109/2021	USA/FL-BPHL-13166/2021	99.973	0.0	54970.0	100
Brazil/RS-9109/2021	Bolivia/SAN-CABANA-PE-UPCH-2219/2021	99.973	0.0	54970.0	100
Brazil/RS-9109/2021	Bolivia/SAN-CABANA-PE-UPCH-2211/2021	99.973	0.0	54970.0	100
Brazil/RS-8680/2021	Argentina/INEI107272/2021	99.963	0.0	54970.0	100
Brazil/RS-HBM-39476/2021	France/IDF-HMN-21042160420/2021	99.973	0.0	54970.0	100
Brazil/RS-FIOCRUZ-IAM11669/2021	USA/OH-2358/2021	99.963	0.0	54970.0	100
Brazil/RS-FIOCRUZ-IAM11669/2021	USA/FL-CDC-ASC210113000/2021	99.963	0.0	54970.0	100
Brazil/RS-FIOCRUZ-33294/2021	USA/CA-CDPH-2000049486/2021	99.956	0.0	54970.0	100
Brazil/RS-FIOCRUZ-IAM11669/2021	USA/MA-CDC-STM-000030724/2021	99.963	0.0	54970.0	100
Brazil/RS-FIOCRUZ-33305/2021	USA/CA-CDPH-2000049450/2021	99.956	0.0	54968.0	99
Brazil/RS-HBM-39484/2021	Peru/LOR-INS-594/2020	99.973	0.0	54968.0	100
Brazil/RS-HBM-39484/2021	Peru/LOR-INS-592/2020	99.973	0.0	54968.0	100
Brazil/RS-FIOCRUZ-33305/2021	USA/CA-CDPH-2000046838/2021	99.956	0.0	54968.0	99
Brazil/RS-FIOCRUZ-33305/2021	USA/CA-CDPH-2000047177/2021	99.956	0.0	54968.0	99
Brazil/RS-FIOCRUZ-33305/2021	USA/CA-CDPH-2000047008/2021	99.956	0.0	54968.0	99
Brazil/RS-9109/2021	USA/FL-BPHL-10271/2021	99.976	0.0	54968.0	99
Brazil/RS-HBM-39476/2021	France/IDF-SLS762104000581/2021	99.973	0.0	54968.0	100
Brazil/RS-HBM-39476/2021	Peru/HUA-INS-683/2020	99.973	0.0	54968.0	100
Brazil/RS-HBM-39476/2021	Spain/MD-14258014/2021	99.973	0.0	54968.0	100
Brazil/RS-HBM-39476/2021	Spain/MD-56946112/2021	99.973	0.0	54968.0	100
Brazil/RS-FIOCRUZ-28484/2021	Mexico/TAM-InDRE_FB17419_S3983/2021	99.963	0.0	54968.0	100
Brazil/RS-FIOCRUZ-IAM11645/2021	Ecuador/UEES-14917/2021	99.956	0.0	54966.0	99
Brazil/RS-FIOCRUZ-28484/2021	USA/GA-CDC-MMB09377170/2021	99.966	0.0	54966.0	99
Brazil/RS-FIOCRUZ-28484/2021	Jordan/Biolab0148/2021	99.966	0.0	54966.0	99
Brazil/RS-FIOCRUZ-28484/2021	Mexico/TAM-InDRE_FB18906_S4637/2021	99.963	0.0	54966.0	100
Brazil/RS-FIOCRUZ-28484/2021	USA/CT-Yale-2516/2021	99.963	0.0	54966.0	100
Brazil/RS-HBM-39476/2021	Switzerland/GE-33115015/2021	99.97	0.0	54966.0	100
Brazil/RS-UFCSPA_LACEN-37531/2021	USA/FL-BPHL-13159/2021	99.966	0.0	54966.0	100
Brazil/RS-UFCSPA_LACEN-37531/2021	Peru/CAJ-INS-4576/2021	99.966	0.0	54966.0	100
Brazil/RS-HBM-39476/2021	Switzerland/GE-33154798/2021	99.97	0.0	54966.0	100
Brazil/RS-UFCSPA_LACEN-37531/2021	USA/NJ-CDC-ASC210107946/2021	99.966	0.0	54966.0	100
Brazil/RS-UFCSPA_LACEN-37531/2021	USA/FL-BPHL-4681/2021	99.966	0.0	54966.0	100
Brazil/RS-UFCSPA_LACEN-37531/2021	USA/FL-BPHL-11735/2021	99.966	0.0	54966.0	100
Brazil/RS-UFCSPA_LACEN-37531/2021	Denmark/DCGC-110212/2021	99.966	0.0	54966.0	100
Brazil/RS-UFCSPA_LACEN-37531/2021	Haiti/27700/2021	99.97	0.0	54966.0	99
Brazil/RS-HBM-39484/2021	Peru/LOR-INS-604/2021	99.973	0.0	54966.0	100
Brazil/RS-HBM-39484/2021	Peru/HUA-INS-692/2020	99.973	0.0	54966.0	100
Brazil/RS-UFCSPA_LACEN-33703/2021	USA/CA-CDC-ASC210112323/2021	99.963	0.0	54966.0	100
Brazil/RS-HBM-39490/2021	Panama/GMI-PASEQ171/2021	99.98	0.0	54966.0	100
Brazil/RS-HBM-39490/2021	USA/IL-RIPHL_10093_G/2021	99.98	0.0	54966.0	100
Brazil/RS-HBM-39490/2021	Spain/CT-HUVH-E99165/2021	99.98	0.0	54966.0	100
Brazil/RS-HBM-39490/2021	Turkey/HSGM-11194/2021	99.98	0.0	54966.0	100
Brazil/RS-HBM-39490/2021	Panama/GMI-PASEQ155/2021	99.98	0.0	54966.0	100
Brazil/RS-HBM-39490/2021	Panama/GMI-PASEQ187/2021	99.98	0.0	54966.0	100
Brazil/RS-UFCSPA_LACEN-37531/2021	USA/FL-BPHL-10073/2021	99.966	0.0	54966.0	100
Brazil/RS-FIOCRUZ-28505/2021	Canada/ON-SHL-21-00776/2021	99.97	0.0	54966.0	99
Brazil/RS-FIOCRUZ-28456/2021	Italy/SIC-AOUP-UNIPA_84935/2021	99.966	0.0	54966.0	99
Brazil/RS-HBM-39476/2021	Switzerland/GE-33242357/2021	99.97	0.0	54966.0	100
Brazil/RS-HBM-39476/2021	Switzerland/GE-33173470/2021	99.97	0.0	54966.0	100
Brazil/RS-HBM-39476/2021	Switzerland/GE-33173437/2021	99.97	0.0	54966.0	100
Brazil/RS-HBM-39476/2021	Switzerland/GE-33122304/2021	99.97	0.0	54966.0	100
Brazil/RS-FIOCRUZ-28505/2021	Canada/ON-SHL-21-00282/2021	99.97	0.0	54966.0	99
Brazil/RS-FIOCRUZ-28505/2021	USA/TX-HMH-MCoV-43571/2021	99.96	0.0	54966.0	100
Brazil/RS-9109/2021	Argentina/INEI104769/2021	99.976	0.0	54966.0	99
Brazil/RS-HBM-39476/2021	Ecuador/USFQ-Ecu1041/2021	99.976	0.0	54964.0	99
Brazil/RS-HBM-39476/2021	Ecuador/USFQ-Ecu1034/2021	99.976	0.0	54964.0	99
Brazil/RS-HBM-39490/2021	USA/CA-COLOR-UCSF-CC776/2021	99.98	0.0	54964.0	99
Brazil/RS-HBM-39490/2021	Germany/un-RKI-I-125806/2021	99.98	0.0	54964.0	100
Brazil/RS-FIOCRUZ-28505/2021	Canada/ON-SHL-21-00173/2021	99.966	0.0	54964.0	99
Brazil/RS-FIOCRUZ-28505/2021	Portugal/PT5819/2021	99.976	0.0	54964.0	99
Brazil/RS-9109/2021	Bolivia/SAN-CABANA-PE-UPCH-2208/2021	99.97	0.0	54964.0	100
Brazil/RS-FIOCRUZ-33290/2021	Spain/CT-HUGTiPR022MD9B5/2021	99.95	0.0	54962.0	100
Brazil/RS-FIOCRUZ-45161/2021	USA/TX-HMH-MCoV-48038/2021	99.95	0.0	54962.0	100
Brazil/RS-FIOCRUZ-28505/2021	Canada/ON-SHL-21-00035/2021	99.966	0.0	54962.0	99
Brazil/RS-FIOCRUZ-28505/2021	Canada/ON-SHL-21-00271/2021	99.966	0.0	54962.0	99
Brazil/RS-FIOCRUZ-28505/2021	Canada/ON-SHL-21-00048/2021	99.966	0.0	54962.0	99
Brazil/RS-FIOCRUZ-28505/2021	Canada/ON-SHL-21-00037/2021	99.966	0.0	54962.0	99
Brazil/RS-FIOCRUZ-28505/2021	Canada/ON-SHL-21-00285/2021	99.966	0.0	54962.0	99
Brazil/RS-FIOCRUZ-28505/2021	Canada/ON-SHL-21-00574/2021	99.966	0.0	54962.0	99
Brazil/RS-FIOCRUZ-28505/2021	Canada/ON-SC6379/2021	99.966	0.0	54962.0	99
Brazil/RS-FIOCRUZ-28505/2021	Canada/ON-SHL-21-00809/2021	99.966	0.0	54962.0	99
Brazil/RS-FIOCRUZ-28505/2021	Canada/ON-SHL-21-00666/2021	99.966	0.0	54962.0	99
Brazil/RS-UFCSPA_LACEN-37531/2021	Haiti/27706/2021	99.966	0.0	54962.0	99
Brazil/RS-UFCSPA_LACEN-37531/2021	USA/FL-TGH-0753/2021	99.966	0.0	54962.0	99
Brazil/RS-FIOCRUZ-IAM11710/2021	Argentina/INEI107686/2021	99.966	0.0	54962.0	99
Brazil/RS-HBM-39476/2021	Spain/MD-51273106/2021	99.97	0.0	54962.0	100
Brazil/RS-HBM-39476/2021	Spain/MD-H12O_762/2021	99.97	0.0	54962.0	100
Brazil/RS-LMM60253/2021	USA/MA-CDC-STM-000068541/2021	99.946	0.0	54961.0	100
Brazil/RS-LMM60253/2021	Venezuela/Fa1975/2021	99.946	0.0	54961.0	100
Brazil/RS-FIOCRUZ-28505/2021	Canada/ON-SHL-21-00344/2021	99.966	0.0	54961.0	99
Brazil/RS-FIOCRUZ-28505/2021	Canada/ON-SHL-21-00438/2021	99.966	0.0	54961.0	99
Brazil/RS-FIOCRUZ-IAM11710/2021	Argentina/INEI107769/2021	99.963	0.0	54961.0	99
Brazil/RS-HBM-39490/2021	Mexico/ROO-IBT_IMSS_1757/2021	99.976	0.0	54961.0	100
Brazil/RS-HBM-39490/2021	Switzerland/ZH-ETHZ-660228/2021	99.976	0.0	54961.0	100
Brazil/RS-HBM-39490/2021	Mexico/ROO-IBT_IMSS_2065/2021	99.976	0.0	54961.0	100
Brazil/RS-HBM-39490/2021	Mexico/VER-IBT_IMSS_1901/2021	99.976	0.0	54961.0	100
Brazil/RS-HBM-39490/2021	USA/IL-RIPHL_30231_G/2021	99.976	0.0	54961.0	100
Brazil/RS-HBM-39490/2021	Turkey/HSGM-9228/2021	99.976	0.0	54961.0	100
Brazil/RS-HBM-39490/2021	USA/SC-MUSC-PG-01415/2021	99.976	0.0	54961.0	100
Brazil/RS-HBM-39490/2021	Panama/GMI-PAM18357/2021	99.976	0.0	54961.0	100
Brazil/RS-HBM-39490/2021	Panama/GMI-PACOVIDVIRO940/2021	99.976	0.0	54961.0	100
Brazil/RS-HBM-39490/2021	Spain/AN-CBA-24129/2021	99.976	0.0	54961.0	100
Brazil/RS-LMM60253/2021	USA/TX-HMH-MCoV-50869/2021	99.946	0.0	54961.0	100
Brazil/RS-9109/2021	USA/FL-BPHL-3174/2021	99.973	0.0	54959.0	99
Brazil/RS-9109/2021	Bolivia/SAN-CABANA-PE-UPCH-2231/2021	99.966	0.0	54959.0	100
Brazil/RS-8680/2021	Netherlands/OV-RIVM-21772/2021	99.98	0.0	54959.0	99
Brazil/RS-FIOCRUZ-IAM11831/2021	USA/RI-CDC-2-4394078/2021	99.946	0.0	54959.0	100
Brazil/RS-FIOCRUZ-IAM11831/2021	USA/WI-CDC-ASC210016257/2021	99.946	0.0	54959.0	100
Brazil/RS-LMM61446/2021	USA/CA-CDPH-2000046938/2021	99.956	0.0	54959.0	100
Brazil/RS-FIOCRUZ-IAM11710/2021	Guatemala/ASI4161/2021	99.956	0.0	54959.0	100
Brazil/RS-FIOCRUZ-IAM11672/2021	Netherlands/GE-RIVM-23692/2021	99.98	0.0	54957.0	99
Brazil/RS-FIOCRUZ-IAM11672/2021	Netherlands/GE-RIVM-19649/2021	99.98	0.0	54957.0	99
Brazil/RS-FIOCRUZ-IAM11672/2021	Netherlands/GE-RIVM-21794/2021	99.98	0.0	54957.0	99
Brazil/RS-FIOCRUZ-IAM11672/2021	Netherlands/GE-RIVM-20410/2021	99.98	0.0	54957.0	99
Brazil/RS-FIOCRUZ-IAM11672/2021	Argentina/PAIS-G0366/2021	99.976	0.0	54957.0	99
Brazil/RS-LMM60253/2021	Spain/IB-HUSE-01478/2021	99.946	0.0	54957.0	99
Brazil/RS-FIOCRUZ-IAM11710/2021	Argentina/INEI107052/2021	99.963	0.0	54957.0	99
Brazil/RS-FIOCRUZ-IAM11672/2021	Netherlands/GE-RIVM-30048/2021	99.98	0.0	54957.0	99
Brazil/RS-UFCSPA_LACEN-36905/2021	Netherlands/GE-RIVM-21784/2021	99.98	0.0	54955.0	99
Brazil/RS-UFCSPA_LACEN-36905/2021	Netherlands/GE-RIVM-21779/2021	99.98	0.0	54955.0	99
Brazil/RS-UFCSPA_LACEN-36905/2021	Netherlands/GE-RIVM-21717/2021	99.98	0.0	54955.0	99
Brazil/RS-UFCSPA_LACEN-36905/2021	Netherlands/GE-RIVM-21789/2021	99.98	0.0	54955.0	99
Brazil/RS-UFCSPA_LACEN-36905/2021	Netherlands/GE-RIVM-21809/2021	99.98	0.0	54955.0	99
Brazil/RS-FIOCRUZ-33305/2021	USA/CA-CDPH-2000048299/2021	99.953	0.0	54955.0	99
Brazil/RS-UFCSPA_LACEN-36905/2021	Netherlands/GE-RIVM-21804/2021	99.98	0.0	54955.0	99
Brazil/RS-FIOCRUZ-28455/2021	Netherlands/GE-RIVM-16699/2021	99.98	0.0	54955.0	99
Brazil/RS-FIOCRUZ-IAM11831/2021	USA/FL-CDC-ASC210154140/2021	99.943	0.0	54955.0	100
Brazil/RS-UFCSPA_LACEN-36905/2021	Netherlands/GE-RIVM-19320/2021	99.98	0.0	54955.0	99
Brazil/RS-UFCSPA_LACEN-36905/2021	Netherlands/GE-RIVM-19576/2021	99.98	0.0	54955.0	99
Brazil/RS-UFCSPA_LACEN-36905/2021	Netherlands/GE-RIVM-20400/2021	99.98	0.0	54955.0	99
Brazil/RS-UFCSPA_LACEN-36905/2021	Netherlands/GE-RIVM-20390/2021	99.98	0.0	54955.0	99
Brazil/RS-FIOCRUZ-28455/2021	Netherlands/GE-RIVM-20354/2021	99.98	0.0	54955.0	99
Brazil/RS-FIOCRUZ-28455/2021	England/CAMC-13DCC5E/2021	99.98	0.0	54955.0	99
Brazil/RS-FIOCRUZ-28455/2021	Netherlands/GE-RIVM-30560/2021	99.98	0.0	54955.0	99
Brazil/RS-UFCSPA_LACEN-36905/2021	Netherlands/GE-RIVM-20382/2021	99.98	0.0	54955.0	99
Brazil/RS-FUNED-14020-21/2021	USA/TX-CDC-ASC210034813/2021	99.906	0.0	54955.0	100
Brazil/RS-FUNED-14020-21/2021	USA/TN-CDC-ASC210033924/2021	99.909	0.0	54955.0	99
Brazil/RS-FUNED-14020-21/2021	USA/IL-CDC-ASC210046117/2021	99.909	0.0	54955.0	99
Brazil/RS-UFCSPA_LACEN-32994/2021	Argentina/INEI105823/2021	99.95	0.0	54955.0	99
Brazil/RS-UFCSPA_LACEN-32994/2021	Argentina/INEI106065/2021	99.95	0.0	54955.0	99
Brazil/RS-UFCSPA_LACEN-32994/2021	Argentina/INEI106162/2021	99.95	0.0	54955.0	99
Brazil/RS-UFCSPA_LACEN-32994/2021	Turkey/HSGM-3302/2021	99.95	0.0	54955.0	99
Brazil/RS-LMM60253/2021	USA/CA-CDC-ASC210240159/2021	99.943	0.0	54955.0	100
Brazil/RS-LMM60253/2021	Mexico/BCN_InDRE_FB28107_S6101/2021	99.943	0.0	54955.0	100
Brazil/RS-LMM60253/2021	USA/TX-HMH-MCoV-50798/2021	99.943	0.0	54955.0	100
Brazil/RS-FUNED-14020-21/2021	USA/IL-CDC-ASC210042160/2021	99.906	0.0	54953.0	99
Brazil/RS-FUNED-14020-21/2021	USA/DC-CDC-ASC210023830/2021	99.909	0.0	54953.0	99
Brazil/RS-FUNED-14020-21/2021	USA/TN-CDC-ASC210030327/2021	99.909	0.0	54953.0	99
Brazil/RS-FUNED-14020-21/2021	USA/IL-CDC-ASC210071321/2021	99.909	0.0	54953.0	99
Brazil/RS-FUNED-14020-21/2021	USA/NY-CDC-ASC210044786/2021	99.909	0.0	54953.0	99
Brazil/RS-FIOCRUZ-IAM11831/2021	Belgium/AZKLINA121-088538/2021	99.943	0.0	54953.0	100
Brazil/RS-FIOCRUZ-IAM11831/2021	USA/CA-CDPH-2000049527/2021	99.943	0.0	54953.0	100
Brazil/RS-FIOCRUZ-IAM11831/2021	USA/CA-CDPH-2000049701/2021	99.943	0.0	54953.0	100
Brazil/RS-FIOCRUZ-IAM11831/2021	USA/FL-CDC-ASC210158846/2021	99.943	0.0	54953.0	100
Brazil/RS-FIOCRUZ-IAM11831/2021	Bolivia/SAN-CABANA-PE-UPCH-2244/2021	99.943	0.0	54953.0	100
Brazil/RS-FIOCRUZ-IAM11831/2021	Mexico/TAM-InDRE_FB15934_S2504/2021	99.943	0.0	54953.0	100
Brazil/RS-FIOCRUZ-IAM11831/2021	USA/UT-UPHL-210603630583/2021	99.946	0.0	54953.0	99
Brazil/RS-FIOCRUZ-IAM11831/2021	USA/IN-CDC-STM-000067640/2021	99.943	0.0	54953.0	100
Brazil/RS-UFCSPA_LACEN-32994/2021	USA/CA-CDPH-2000048343/2021	99.95	0.0	54953.0	99
Brazil/RS-UFCSPA_LACEN-32994/2021	USA/FL-BPHL-11612/2021	99.95	0.0	54953.0	99
Brazil/RS-UFCSPA_LACEN-32994/2021	Argentina/INEI106405/2021	99.95	0.0	54953.0	99
Brazil/RS-UFCSPA_LACEN-32994/2021	Argentina/INEI107051/2021	99.95	0.0	54953.0	99
Brazil/RS-UFCSPA_LACEN-32994/2021	Argentina/INEI106097/2021	99.95	0.0	54953.0	99
Brazil/RS-UFCSPA_LACEN-32994/2021	Argentina/INEI106222/2021	99.95	0.0	54953.0	99
Brazil/RS-UFCSPA_LACEN-32994/2021	USA/CA-CDPH-2000045071/2021	99.95	0.0	54953.0	99
Brazil/RS-UFCSPA_LACEN-32994/2021	Peru/CAJ-INS-4573/2021	99.95	0.0	54953.0	99
Brazil/RS-FUNED-14020-21/2021	USA/MI-CDC-ASC210056046/2021	99.909	0.0	54951.0	99
Brazil/RS-FIOCRUZ-IAM11831/2021	Peru/SAM-INS-4526/2021	99.94	0.0	54951.0	100
Brazil/RS-FUNED-14020-21/2021	Portugal/PT20162/2021	99.909	0.0	54951.0	99
Brazil/RS-FUNED-14020-21/2021	USA/UT-UPHL-210474451515/2021	99.896	0.0	54951.0	100
Brazil/RS-FUNED-14020-21/2021	USA/UT-UPHL-210409415009/2021	99.896	0.0	54951.0	100
Brazil/RS-FUNED-14020-21/2021	USA/CA-CDC-ASC210033562/2021	99.906	0.0	54951.0	99
Brazil/RS-FUNED-14020-21/2021	USA/KY-KSPHL-101126/2021	99.903	0.0	54951.0	100
Brazil/RS-FUNED-14020-21/2021	USA/RI-CDC-2-4214135/2021	99.909	0.0	54951.0	99
Brazil/RS-FUNED-14020-21/2021	USA/IL-CDC-ASC210049498/2021	99.909	0.0	54951.0	99
Brazil/RS-NVBS2630GENOV45371884248/2021	Venezuela/Bol107/2021	99.923	0.0	54951.0	100
Brazil/RS-NVBS2630GENOV45371884248/2021	USA/NY-CDC-STM-000056154/2021	99.923	0.0	54951.0	100
Brazil/RS-NVBS2630GENOV45371884248/2021	USA/IL-CDC-STM-000054202/2021	99.923	0.0	54951.0	100
Brazil/RS-NVBS2630GENOV45371884248/2021	USA/TX-CDC-STM-000074145/2021	99.923	0.0	54951.0	100
Brazil/RS-NVBS2630GENOV45371884248/2021	USA/VA-CDC-STM-000050256/2021	99.923	0.0	54951.0	100
Brazil/RS-LMM61503/2021	Germany/BW-RKI-I-188646/2021	99.95	0.0	54951.0	100
Brazil/RS-LMM61503/2021	Spain/PV-HUG22/2021	99.953	0.0	54951.0	100
Brazil/RS-LMM61503/2021	USA/TX-HMH-MCoV-43463/2021	99.96	0.0	54951.0	99
Brazil/RS-LMM61503/2021	USA/NJ-VSP2739/2021	99.953	0.0	54951.0	100
Brazil/RS-UFCSPA_LACEN-36905/2021	Netherlands/GE-RIVM-30049/2021	99.976	0.0	54950.0	99
Brazil/RS-UFCSPA_LACEN-36905/2021	Bolivia/SAN-CABANA-PE-UPCH-2213/2021	99.96	0.0	54950.0	100
Brazil/RS-FIOCRUZ-IAM11831/2021	USA/UT-CDC-2-4394082/2021	99.94	0.0	54950.0	100
Brazil/RS-FIOCRUZ-14217/2021	Paraguay/WOR12903A815/2021	99.98	0.0	54950.0	100
Brazil/RS-FUNED-14020-21/2021	Paraguay/239870/2021	99.903	0.0	54950.0	100
Brazil/RS-FIOCRUZ-14217/2021	Paraguay/WOR12903A860/2021	99.98	0.0	54950.0	100
Brazil/RS-FUNED-14020-21/2021	USA/HI-H211789/2021	99.909	0.0	54950.0	99
Brazil/RS-FIOCRUZ-14217/2021	USA/TX-CDC-STM-000704149/2021	99.98	0.0	54950.0	100
Brazil/RS-FIOCRUZ-14217/2021	USA/MA-CDCBI-CRSP_01894/2021	99.98	0.0	54950.0	100
Brazil/RS-FIOCRUZ-14217/2021	USA/CA-CDPH-2000047003/2021	99.98	0.0	54950.0	100
Brazil/RS-FIOCRUZ-14217/2021	USA/TX-CDC-ASC210062608/2021	99.98	0.0	54950.0	100
Brazil/RS-FIOCRUZ-33306/2021	USA/CA-CDPH-500001632/2021	99.943	0.0	54948.0	100
Brazil/RS-FIOCRUZ-33306/2021	Panama/CDED14155-GMI/2021	99.943	0.0	54948.0	100
Brazil/RS-LMM61503/2021	USA/CA-SEARCH-32757/2021	99.95	0.0	54948.0	100
Brazil/RS-UFCSPA_LACEN-40277/2021	Portugal/PT5462/2021	99.96	0.0	54948.0	99
Brazil/RS-UFCSPA_LACEN-40277/2021	Portugal/PT10885/2021	99.96	0.0	54948.0	99
Brazil/RS-UFCSPA_LACEN-40277/2021	Portugal/PT4003/2021	99.96	0.0	54948.0	99
Brazil/RS-FIOCRUZ-IAM11831/2021	USA/CA-CDC-ASC210060728/2021	99.94	0.0	54948.0	100
Brazil/RS-FIOCRUZ-IAM11831/2021	USA/FL-CDC-ASC210240622/2021	99.94	0.0	54948.0	100
Brazil/RS-FIOCRUZ-IAM11831/2021	Switzerland/un-33620553/2021	99.94	0.0	54948.0	100
Brazil/RS-FIOCRUZ-IAM11831/2021	Spain/IB-HUSE-00373/2021	99.94	0.0	54948.0	100
Brazil/RS-UFCSPA_LACEN-40277/2021	USA/IN-CDC-STM-000053234/2021	99.956	0.0	54946.0	100
Brazil/RS-UFCSPA_LACEN-40277/2021	France/NAQ-HCL021079560801/2021	99.956	0.0	54946.0	100
Brazil/RS-FIOCRUZ-IAM11710/2021	Argentina/INEI107768/2021	99.956	0.0	54946.0	99
Brazil/RS-FIOCRUZ-IAM11831/2021	France/NAQ-HCL021050002901/2021	99.95	0.0	54946.0	99
Brazil/RS-FIOCRUZ-14250/2021	USA/AK-CDC-2-3925257/2021	99.98	0.0	54946.0	100
Brazil/RS-FIOCRUZ-14216/2021	USA/CT-Yale-3365/2021	99.98	0.0	54944.0	100
Brazil/RS-FIOCRUZ-14250/2021	USA/RI-CDCBI-RIDOH_02033/2021	99.98	0.0	54944.0	99
Brazil/RS-UFCSPA_LACEN-36905/2021	Italy/LAZ-INMI-1604/2021	99.956	0.0	54944.0	100
Brazil/RS-FIOCRUZ-33306/2021	Spain/NC-CHN-01002500/2021	99.94	0.0	54942.0	100
Brazil/RS-FIOCRUZ-33306/2021	USA/CA-CDPH-2000048333/2021	99.94	0.0	54942.0	100
Brazil/RS-LMM61503/2021	USA/IL-RIPHL_40181_G/2021	99.946	0.0	54942.0	100
Brazil/RS-UFCSPA_LACEN-36905/2021	Portugal/PT6884/2021	99.956	0.0	54942.0	99
Brazil/RS-FIOCRUZ-42952/2021	Bolivia/21740/2021	99.98	0.0	54940.0	100
Brazil/RS-FIOCRUZ-42952/2021	France/ARA-HCL021050671601/2021	99.98	0.0	54940.0	100
Brazil/RS-FIOCRUZ-IAM11710/2021	Austria/CeMM13900/2021	99.97	0.0	54940.0	99
Brazil/RS-FIOCRUZ-IAM11710/2021	Argentina/INEI107905/2021	99.953	0.0	54940.0	99
Brazil/RS-FIOCRUZ-14250/2021	USA/MA-HTI-MOH-00027/2021	99.976	0.0	54940.0	100
Brazil/RS-FIOCRUZ-14250/2021	Spain/CT-BST9924857305/2021	99.98	0.0	54940.0	99
Brazil/RS-FIOCRUZ-14250/2021	USA/MA-HTI-MOH-00008/2021	99.976	0.0	54940.0	100
Brazil/RS-FIOCRUZ-14250/2021	USA/MA-MOH-00008/2021	99.976	0.0	54940.0	100
Brazil/RS-FIOCRUZ-14250/2021	USA/OR-CDC-ASC210053980/2021	99.976	0.0	54940.0	100
Brazil/RS-FIOCRUZ-14216/2021	USA/MA-MASPHL-03706/2021	99.976	0.0	54940.0	100
Brazil/RS-FIOCRUZ-42952/2021	USA/MA-MOH-00027/2021	99.98	0.0	54940.0	100
Brazil/RS-FIOCRUZ-28498/2021	USA/CA-SC-252685/2021	99.956	0.0	54938.0	100
Brazil/RS-FIOCRUZ-IAM11710/2021	Chile/RM-PUC_MVL_1229/2021	99.97	0.0	54938.0	99
Brazil/RS-UFCSPA_LACEN-36905/2021	USA/IA-SHL-1676104/2021	99.953	0.0	54938.0	100
Brazil/RS-HBM-39497/2021	Spain/AN-CBA-05770/2021	99.98	0.0	54938.0	99
Brazil/RS-HBM-39497/2021	Spain/AN-CBA-05131/2021	99.98	0.0	54938.0	99
Brazil/RS-HBM-39497/2021	France/IDF-IPP05523/2021	99.98	0.0	54938.0	99
Brazil/RS-FIOCRUZ-14216/2021	USA/CA-CDPH-2000049000/2021	99.976	0.0	54938.0	100
Brazil/RS-FIOCRUZ-42952/2021	Argentina/INEI107071/2021	99.976	0.0	54937.0	100
Brazil/RS-FIOCRUZ-42952/2021	USA/MI-CDC-ASC210070776/2021	99.976	0.0	54935.0	100
Brazil/RS-FIOCRUZ-14216/2021	USA/UT-CDC-2-4173966/2021	99.973	0.0	54935.0	100
Brazil/RS-FIOCRUZ-42952/2021	USA/OH-CDC-ASC210059185/2021	99.976	0.0	54935.0	100
Brazil/RS-FIOCRUZ-42952/2021	USA/FL-BPHL-2965/2021	99.976	0.0	54935.0	100
Brazil/RS-FIOCRUZ-42952/2021	USA/IL-CDC-ASC210074011/2021	99.976	0.0	54935.0	100
Brazil/RS-FIOCRUZ-42952/2021	France/NAQ-HCL021083345301/2021	99.976	0.0	54935.0	100
Brazil/RS-FIOCRUZ-42952/2021	USA/OR-CDC-2-4177202/2021	99.976	0.0	54935.0	100
Brazil/RS-FIOCRUZ-42952/2021	USA/SC-CDC-ASC210026964/2021	99.976	0.0	54935.0	100
Brazil/RS-HBM-39497/2021	Argentina/INEI109696/2021	99.976	0.0	54935.0	99
Brazil/RS-FIOCRUZ-28498/2021	France/OCC-CHU-TLS-212021240401/2021	99.956	0.0	54935.0	99
Brazil/RS-FIOCRUZ-14250/2021	France/ARA-HCL021085298401/2021	99.973	0.0	54935.0	100
Brazil/RS-FIOCRUZ-42952/2021	France/ARA-HCL021120113401/2021	99.976	0.0	54935.0	100
Brazil/RS-FIOCRUZ-42952/2021	USA/CA-CDPH1699/2021	99.976	0.0	54935.0	100
Brazil/RS-FIOCRUZ-42952/2021	USA/OR-CDC-ASC210066606/2021	99.976	0.0	54935.0	100
Brazil/RS-LMM61503/2021	USA/FL-CDC-ASC210109750/2021	99.943	0.0	54935.0	100
Brazil/RS-LMM61503/2021	USA/TX-HMH-MCoV-38637/2021	99.943	0.0	54935.0	99
Brazil/RS-FIOCRUZ-14250/2021	USA/OR-CDC-ASC210033989/2021	99.973	0.0	54935.0	100
Brazil/RS-FIOCRUZ-14250/2021	USA/FL-BPHL-5039/2021	99.973	0.0	54935.0	100
Brazil/RS-FIOCRUZ-14250/2021	USA/FL-BPHL-12907/2021	99.973	0.0	54935.0	100
Brazil/RS-HBM-39497/2021	Suriname/SR-170/2021	99.976	0.0	54933.0	99
Brazil/RS-HBM-39497/2021	Suriname/SR-177/2021	99.976	0.0	54933.0	99
Brazil/RS-HBM-39497/2021	Netherlands/OV-RIVM-22696/2021	99.976	0.0	54933.0	99
Brazil/RS-HBM-39497/2021	France/IDF-IPP09362/2021	99.976	0.0	54933.0	99
Brazil/RS-HBM-39497/2021	France/IDF-IPP10090/2021	99.976	0.0	54933.0	99
Brazil/RS-HBM-39497/2021	Iceland/11423/2021	99.976	0.0	54933.0	99
Brazil/RS-FIOCRUZ-14250/2021	USA/IL-CDC-ASC210018297/2021	99.973	0.0	54933.0	99
Brazil/RS-FIOCRUZ-14250/2021	USA/PA-CDC-ASC210015177/2021	99.973	0.0	54933.0	99
Brazil/RS-FIOCRUZ-14216/2021	USA/CA-CDPH-2000048223/2021	99.976	0.0	54933.0	99
Brazil/RS-HBM-39497/2021	Suriname/SR-164/2021	99.976	0.0	54931.0	99
Brazil/RS-FIOCRUZ-42952/2021	USA/TX-CDC-ASC210016381/2021	99.976	0.0	54931.0	99
Brazil/RS-FIOCRUZ-42952/2021	USA/IL-CDC-ASC210065464/2021	99.976	0.0	54931.0	99
Brazil/RS-FIOCRUZ-14250/2021	USA/GA-CDC-ASC210072642/2021	99.97	0.0	54929.0	100
Brazil/RS-FIOCRUZ-14250/2021	USA/TX-CDC-ASC210071466/2021	99.97	0.0	54929.0	100
Brazil/RS-FIOCRUZ-14250/2021	USA/WI-CDC-ASC210031198/2021	99.97	0.0	54929.0	100
Brazil/RS-FIOCRUZ-14216/2021	USA/MA-MASPHL-03319/2021	99.97	0.0	54929.0	100
Brazil/RS-FIOCRUZ-14216/2021	USA/MA-MASPHL-03794/2021	99.98	0.0	54929.0	99
Brazil/RS-FIOCRUZ-14216/2021	USA/MA-CDC-ASC210006408/2021	99.973	0.0	54929.0	99
Brazil/RS-FIOCRUZ-14216/2021	USA/MA-CDCBI-CRSP_01528/2021	99.98	0.0	54929.0	99
Brazil/RS-FIOCRUZ-14216/2021	USA/CA-CDPH-2000048581/2021	99.976	0.0	54929.0	99
Brazil/RS-FIOCRUZ-14216/2021	USA/RI-CDC-ASC210038948/2021	99.973	0.0	54929.0	99
Brazil/RS-HBM-39497/2021	Suriname/SR-154/2021	99.976	0.0	54929.0	99
Brazil/RS-FIOCRUZ-IAM11710/2021	Chile/RM-PUC_MVL_1303/2021	99.96	0.0	54927.0	99
Brazil/RS-HBM-39497/2021	Netherlands/LI-RIVM-24956/2021	99.973	0.0	54927.0	99
Brazil/RS-HBM-39497/2021	Suriname/SR-172/2021	99.973	0.0	54927.0	99
Brazil/RS-HBM-39497/2021	Netherlands/GE-RIVM-18285/2021	99.973	0.0	54927.0	99
Brazil/RS-HBM-39497/2021	USA/RI-CDCBI-RIDOH_02385/2021	99.973	0.0	54927.0	99
Brazil/RS-HBM-39497/2021	USA/RI-CDCBI-RIDOH_10135/2021	99.973	0.0	54927.0	99
Brazil/RS-HBM-39497/2021	Netherlands/GE-RIVM-20258/2021	99.973	0.0	54927.0	99
Brazil/RS-FIOCRUZ-14216/2021	USA/WA-CDC-2-4504190/2021	99.97	0.0	54927.0	100
Brazil/RS-FIOCRUZ-14216/2021	USA/AZ-CDC-ASC210065835/2021	99.97	0.0	54927.0	100
Brazil/RS-FIOCRUZ-14216/2021	USA/RI-CDC-ASC210068217/2021	99.97	0.0	54927.0	100
Brazil/RS-FIOCRUZ-14216/2021	USA/MA-CDC-STM-000029912/2021	99.973	0.0	54927.0	99
Brazil/RS-FIOCRUZ-14216/2021	USA/WA-CDC-2-4503005/2021	99.97	0.0	54927.0	100
Brazil/RS-FIOCRUZ-14216/2021	USA/RI-CDC-ASC210031063/2021	99.97	0.0	54927.0	100
Brazil/RS-FIOCRUZ-42131/2021	Bolivia/21731/2021	99.98	0.0	54926.0	99
Brazil/RS-LMM61503/2021	USA/TN-CDC-ASC210052403/2021	99.933	0.0	54926.0	100
Brazil/RS-LMM61503/2021	USA/LA-CDC-2-4243076/2021	99.936	0.0	54926.0	99
Brazil/RS-FIOCRUZ-14216/2021	USA/MA-CDC-ASC210056995/2021	99.976	0.0	54926.0	99
Brazil/RS-LMM61503/2021	Mexico/MEX-InDRE_FD50031_S2110/2021	99.933	0.0	54924.0	99
Brazil/RS-FIOCRUZ-7382/2021	USA/TX-CDC-ASC210029583/2021	99.973	0.0	54924.0	100
Brazil/RS-FIOCRUZ-IAM11710/2021	USA/SC-B9F3645006H/2021	99.936	0.0	54924.0	99
Brazil/RS-FIOCRUZ-42178/2021	USA/CA-CDC-ASC210065086/2021	99.96	0.0	54922.0	100
Brazil/RS-FIOCRUZ-42178/2021	USA/OR-CDC-ASC210061214/2021	99.96	0.0	54922.0	100
Brazil/RS-FIOCRUZ-42178/2021	USA/MN-CDC-ASC210060684/2021	99.96	0.0	54922.0	100
Brazil/RS-FIOCRUZ-42178/2021	USA/OH-ODH-SC1056775/2021	99.96	0.0	54922.0	100
Brazil/RS-FIOCRUZ-42178/2021	USA/OR-CDC-ASC210105958/2021	99.96	0.0	54922.0	100
Brazil/RS-FIOCRUZ-7382/2021	France/ARA-HCL021118887301/2021	99.97	0.0	54922.0	100
Brazil/RS-FIOCRUZ-7382/2021	Argentina/INEI105533/2021	99.976	0.0	54922.0	99
Brazil/RS-LMM61503/2021	USA/FL-CDC-STM-000055314/2021	99.93	0.0	54920.0	100
Brazil/RS-LMM61503/2021	USA/CO-CDC-ASC210069996/2021	99.93	0.0	54920.0	100
Brazil/RS-LMM61503/2021	USA/FL-CDC-STM-000052543/2021	99.93	0.0	54920.0	100
Brazil/RS-LMM61503/2021	USA/HI-H211670/2021	99.93	0.0	54920.0	100
Brazil/RS-LMM61503/2021	USA/IL-CDC-ASC210019959/2021	99.93	0.0	54920.0	100
Brazil/RS-LMM61503/2021	USA/NJ-CDC-ASC210039942/2021	99.93	0.0	54920.0	100
Brazil/RS-LMM61503/2021	USA/TX-CDC-ASC210039148/2021	99.93	0.0	54920.0	100
Brazil/RS-FIOCRUZ-IAM11710/2021	USA/SC-5530E33E5MQ/2021	99.933	0.0	54920.0	100
Brazil/RS-FIOCRUZ-7382/2021	Germany/BY-RKI-I-151092/2021	99.97	0.0	54920.0	100
Brazil/RS-FIOCRUZ-7382/2021	USA/SC-REDDI-B9F3645006H/2021	99.973	0.0	54920.0	99
Brazil/RS-FIOCRUZ-42082/2021	USA/FL-CDC-STM-000705337/2021	99.963	0.0	54918.0	100
Brazil/RS-FIOCRUZ-7382/2021	USA/FL-BPHL-1953/2021	99.97	0.0	54918.0	100
Brazil/RS-FIOCRUZ-7382/2021	USA/TN-CDC-ASC210065015/2021	99.97	0.0	54918.0	100
Brazil/RS-FIOCRUZ-7382/2021	USA/VA-DCLS-4580/2021	99.97	0.0	54918.0	100
Brazil/RS-FIOCRUZ-7382/2021	USA/FL-CDC-ASC210036152/2021	99.97	0.0	54918.0	100
Brazil/RS-FIOCRUZ-7382/2021	USA/FL-BPHL-4911/2021	99.97	0.0	54918.0	100
Brazil/RS-FIOCRUZ-7382/2021	USA/IL-CDC-ASC210048211/2021	99.97	0.0	54918.0	100
Brazil/RS-HBM-39515/2021	Argentina/INEI103842/2021	99.946	0.0	54914.0	99
Brazil/RS-FIOCRUZ-IAM11710/2021	Spain/CT-HUB00416/2021	99.93	0.0	54914.0	100
Brazil/RS-FIOCRUZ-IAM11710/2021	Spain/CT-HUB00599/2021	99.93	0.0	54914.0	100
Brazil/RS-FIOCRUZ-38630/2021	USA/IL-CDC-ASC210015713/2021	99.976	0.0	54914.0	100
Brazil/RS-FIOCRUZ-38630/2021	Bolivia/21720/2021	99.976	0.0	54914.0	100
Brazil/RS-FIOCRUZ-38630/2021	USA/NY-PRL-2021_0519_00B16/2021	99.976	0.0	54914.0	100
Brazil/RS-HBM-39484/2021	USA/AZ-ASU4944/2021	99.933	0.0	54913.0	100
Brazil/RS-FIOCRUZ-42174/2021	Canada/ON-SHL-21-00710/2021	99.953	0.0	54913.0	99
Brazil/RS-FIOCRUZ-42174/2021	Canada/ON-SHL-21-00990/2021	99.953	0.0	54913.0	99
Brazil/RS-HBM-39484/2021	England/PHEC-U307UDE1/2021	99.926	0.0	54911.0	100
Brazil/RS-FIOCRUZ-42174/2021	Canada/ON-SHL-21-00392/2021	99.95	0.0	54911.0	99
Brazil/RS-FIOCRUZ-42174/2021	Canada/ON-SHL-21-00592/2021	99.953	0.0	54911.0	99
Brazil/RS-HBM-39500/2021	Spain/AN-CBA-05147/2021	99.953	0.0	54911.0	99
Brazil/RS-FIOCRUZ-42126/2021	USA/FL-BPHL-12992/2021	99.963	0.0	54911.0	100
Brazil/RS-FIOCRUZ-42126/2021	USA/PA-0096/2021	99.963	0.0	54911.0	100
Brazil/RS-FIOCRUZ-42174/2021	Canada/ON-SHL-21-00823/2021	99.953	0.0	54909.0	99
Brazil/RS-FIOCRUZ-38630/2021	Argentina/INEI103650/2021	99.973	0.0	54909.0	100
Brazil/RS-FIOCRUZ-38630/2021	USA/IL-CDC-ASC210018181/2021	99.973	0.0	54909.0	100
Brazil/RS-HBM-39514/2021	Colombia/G019378/2021	99.966	0.0	54907.0	99
Brazil/RS-FIOCRUZ-42036/2021	USA/VA-CDC-2-4751021/2021	99.953	0.0	54905.0	99
Brazil/RS-FIOCRUZ-42174/2021	USA/MN-CDC-ASC210015946/2021	99.95	0.0	54905.0	99
Brazil/RS-FIOCRUZ-42174/2021	USA/CA-CDPH-2000047143/2021	99.95	0.0	54905.0	99
Brazil/RS-FIOCRUZ-42174/2021	Canada/ON-SHL-21-00020/2021	99.946	0.0	54905.0	99
Brazil/RS-HBM-39515/2021	Argentina/PAIS-G0257/2021	99.95	0.0	54903.0	99
Brazil/RS-FIOCRUZ-14251/2021	USA/TN-CDC-ASC210065791/2021	99.96	0.0	54903.0	100
Brazil/RS-FIOCRUZ-42174/2021	USA/IL-CDC-ASC210068804/2021	99.946	0.0	54903.0	100
Brazil/RS-FIOCRUZ-42174/2021	Canada/ON-SHL-21-00022/2021	99.946	0.0	54903.0	99
Brazil/RS-FIOCRUZ-42174/2021	Canada/ON-SHL-21-00606/2021	99.95	0.0	54903.0	99
Brazil/RS-FIOCRUZ-42174/2021	Canada/ON-SHL-21-00815/2021	99.95	0.0	54903.0	99
Brazil/RS-FIOCRUZ-42174/2021	USA/CA-CDPH-2000048320/2021	99.95	0.0	54903.0	99
Brazil/RS-FIOCRUZ-42174/2021	USA/HI-H212584/2021	99.946	0.0	54903.0	100
Brazil/RS-FIOCRUZ-42174/2021	USA/AZ-CDC-ASC210063942/2021	99.946	0.0	54903.0	100
Brazil/RS-FIOCRUZ-42174/2021	USA/IL-CDC-ASC210063516/2021	99.95	0.0	54903.0	99
Brazil/RS-FIOCRUZ-42113/2021	USA/IN-CDC-ASC210029031/2021	99.96	0.0	54903.0	100
Brazil/RS-FIOCRUZ-42113/2021	USA/IL-CDC-ASC210052025/2021	99.96	0.0	54903.0	100
Brazil/RS-UFCSPA_LACEN-37312/2021	USA/NC-CDC-ASC210062232/2021	99.913	0.0	54903.0	100
Brazil/RS-HBM-39500/2021	Argentina/PAIS-G0309/2021	99.95	0.0	54902.0	99
Brazil/RS-FIOCRUZ-42174/2021	USA/CA-CDC-ASC210033994/2021	99.946	0.0	54902.0	99
Brazil/RS-FIOCRUZ-42174/2021	Canada/ON-SHL-21-03464/2021	99.95	0.0	54902.0	99
Brazil/RS-HBM-39514/2021	Ecuador/USFQ-ECU1067/2021	99.946	0.0	54902.0	99
Brazil/RS-HBM-39514/2021	Ecuador/USFQ-ECU1145/2021	99.946	0.0	54902.0	99
Brazil/RS-FIOCRUZ-42036/2021	USA/VA-CDC-STM-000706603/2021	99.95	0.0	54902.0	99
Brazil/RS-FIOCRUZ-IAM11686/2021	Spain/CT-HUGTiPM024CO4F3/2021	99.899	0.0	54900.0	100
Brazil/RS-FIOCRUZ-IAM11686/2021	Spain/CT-HUGTiPM024CO4A2/2021	99.899	0.0	54900.0	100
Brazil/RS-UFCSPA_LACEN-37312/2021	Peru/MOQ-INS-4584/2021	99.909	0.0	54900.0	100
Brazil/RS-NVBS1352GENOV45615183724/2021	Haiti/27695/2021	99.916	0.0	54900.0	99
Brazil/RS-HBM-39514/2021	Haiti/68842/2021	99.94	0.0	54900.0	100
Brazil/RS-UFCSPA_LACEN-37312/2021	USA/IN-CDC-STM-000057981/2021	99.909	0.0	54898.0	100
Brazil/RS-UFCSPA_LACEN-37312/2021	USA/WI-CDC-ASC210040653/2021	99.909	0.0	54898.0	100
Brazil/RS-UFCSPA_LACEN-37312/2021	USA/IL-CDC-ASC210029116/2021	99.909	0.0	54898.0	100
Brazil/RS-FIOCRUZ-33291/2021	USA/TX-HMH-MCoV-47015/2021	99.893	0.0	54898.0	100
Brazil/RS-FIOCRUZ-33291/2021	USA/MA-CDC-STM-000059112/2021	99.893	0.0	54898.0	100
Brazil/RS-UFCSPA_LACEN-37312/2021	Venezuela/Bol5332/2021	99.909	0.0	54898.0	100
Brazil/RS-FIOCRUZ-IAM11686/2021	Spain/NC-CHN-01004190/2021	99.903	0.0	54898.0	100
Brazil/RS-FIOCRUZ-IAM11686/2021	Italy/LAZ-IFO-07033072/2021	99.899	0.0	54898.0	100
Brazil/RS-UFCSPA_LACEN-37312/2021	Venezuela/Bol4720/2021	99.909	0.0	54896.0	99
Brazil/RS-HBM-39514/2021	USA/MN-MDH-5608/2021	99.946	0.0	54896.0	99
Brazil/RS-FIOCRUZ-42066/2021	Argentina/INEI107676/2021	99.95	0.0	54894.0	100
Brazil/RS-FIOCRUZ-42066/2021	USA/FL-CDC-ASC210062793/2021	99.95	0.0	54894.0	100
Brazil/RS-FIOCRUZ-IAM11686/2021	Spain/CT-HUGTiPM024CO4C3/2021	99.896	0.0	54894.0	100
Brazil/RS-UFCSPA_LACEN-37312/2021	USA/PA-CDC-STM-000051793/2021	99.906	0.0	54892.0	100
Brazil/RS-UFCSPA_LACEN-37312/2021	USA/TX-HMH-MCoV-38497/2021	99.906	0.0	54892.0	100
Brazil/RS-UFCSPA_LACEN-37312/2021	Ecuador/NIC-INSPI-328662/2021	99.903	0.0	54892.0	100
Brazil/RS-FIOCRUZ-33291/2021	USA/TX-HMH-MCoV-46967/2021	99.889	0.0	54892.0	100
Brazil/RS-FIOCRUZ-33291/2021	USA/AZ-ASU4958/2021	99.886	0.0	54892.0	100
Brazil/RS-FIOCRUZ-33291/2021	Peru/LIM-UPCH-0892/2021	99.889	0.0	54892.0	100
Brazil/RS-UFCSPA_LACEN-37312/2021	USA/NJ-CDC-ASC210067806/2021	99.906	0.0	54892.0	100
Brazil/RS-HBM-39514/2021	Netherlands/NB-RIVM-17964/2021	99.94	0.0	54892.0	99
Brazil/RS-HBM-39514/2021	France/IDF-IPP11716/2021	99.94	0.0	54892.0	99
Brazil/RS-HBM-39514/2021	USA/FL-CDC-QDX24799494/2021	99.94	0.0	54892.0	99
Brazil/RS-HBM-39514/2021	France/IDF-IPP11715/2021	99.94	0.0	54892.0	99
Brazil/RS-HBM-39514/2021	Colombia/DC-I283/2021	99.943	0.0	54892.0	99
Brazil/RS-HBM-39514/2021	Italy/FVG-PN-64028923/2021	99.933	0.0	54892.0	100
Brazil/RS-HBM-39514/2021	Suriname/SR-RIVM-22481/2021	99.94	0.0	54892.0	99
Brazil/RS-HBM-39514/2021	Netherlands/NB-RIVM-19254/2021	99.94	0.0	54892.0	99
Brazil/RS-HBM-39515/2021	Panama/GMI-PASEQ242/2021	99.933	0.0	54892.0	100
Brazil/RS-FIOCRUZ-42146/2021	Canada/ON-SHL-21-00116/2021	99.943	0.0	54892.0	100
Brazil/RS-UFCSPA_LACEN-37312/2021	Venezuela/Ap804/2021	99.906	0.0	54890.0	99
Brazil/RS-HBM-39500/2021	Colombia/DC-H119/2021	99.943	0.0	54890.0	99
Brazil/RS-HBM-39515/2021	Italy/LIG-186060857/2021	99.93	0.0	54890.0	100
Brazil/RS-HBM-39515/2021	Spain/CT-HUVH-EX205082/2021	99.93	0.0	54890.0	100
Brazil/RS-HBM-39515/2021	Spain/CT-HUVH-EX04707/2021	99.93	0.0	54890.0	100
Brazil/RS-HBM-39514/2021	Japan/PG-30738/2021	99.943	0.0	54890.0	99
Brazil/RS-HBM-39514/2021	Ecuador/USFQ-1133/2021	99.94	0.0	54890.0	99
Brazil/RS-FIOCRUZ-42179/2021	USA/CA-SC-210592/2021	99.953	0.0	54890.0	100
Brazil/RS-FIOCRUZ-7350/2021	Chile/RM-94318/2021	99.98	0.0	54890.0	99
Brazil/RS-FIOCRUZ-42146/2021	Canada/ON-SHL-21-00436/2021	99.95	0.0	54889.0	100
Brazil/RS-FIOCRUZ-42146/2021	Canada/ON-SHL-21-00985/2021	99.946	0.0	54889.0	100
Brazil/RS-HBM-39492/2021	Panama/GMI-PAM34492/2021	99.933	0.0	54889.0	100
Brazil/RS-HBM-39514/2021	Panama/PA4861-GMI/2021	99.933	0.0	54889.0	100
Brazil/RS-HBM-39514/2021	USA/CA-SEARCH-9577/2021	99.936	0.0	54889.0	99
Brazil/RS-HBM-39514/2021	Panama/GMI-PASEQ170/2021	99.933	0.0	54889.0	100
Brazil/RS-FIOCRUZ-7367/2021	USA/NY-PRL-2021_0412_01A10/2021	99.98	0.0	54887.0	100
Brazil/RS-UFCSPA_LACEN-37312/2021	USA/LA-CDC-ASC210049735/2021	99.903	0.0	54887.0	100
Brazil/RS-UFCSPA_LACEN-37312/2021	France/ARA-HCL021018423801/2021	99.906	0.0	54887.0	99
Brazil/RS-UFCSPA_LACEN-37312/2021	USA/CA-CDPH-2000045393/2021	99.903	0.0	54887.0	100
Brazil/RS-UFCSPA_LACEN-37312/2021	Portugal/PT5430/2021	99.906	0.0	54887.0	99
Brazil/RS-FIOCRUZ-7350/2021	France/PAC-HCL021056641501/2021	99.98	0.0	54887.0	100
Brazil/RS-FIOCRUZ-7350/2021	USA/NY-PRL-2021_0405_02M24/2021	99.98	0.0	54887.0	100
Brazil/RS-FIOCRUZ-7350/2021	USA/NY-PRL-2021_0406_00I03/2021	99.98	0.0	54887.0	100
Brazil/RS-FIOCRUZ-7350/2021	USA/NY-PRL-2021_0414_00B08/2021	99.98	0.0	54887.0	100
Brazil/RS-FIOCRUZ-33291/2021	France/IDF-ERFB-2068719670/2021	99.879	0.0	54887.0	100
Brazil/RS-FIOCRUZ-33291/2021	USA/MA-CDC-ASC210055437/2021	99.886	0.0	54887.0	100
Brazil/RS-HBM-39484/2021	Switzerland/ZH-UZH-IMV-3ba4738d/2021	99.919	0.0	54887.0	100
Brazil/RS-FIOCRUZ-33291/2021	USA/FL-CDC-ASC210115158/2021	99.886	0.0	54887.0	100
Brazil/RS-FIOCRUZ-33291/2021	Germany/BY-RKI-I-187538/2021	99.879	0.0	54887.0	100
Brazil/RS-FIOCRUZ-7350/2021	USA/FL-CDC-ASC210112998/2021	99.98	0.0	54887.0	100
Brazil/RS-FIOCRUZ-42142/2021	USA/KS-CDC-2-4394978/2021	99.95	0.0	54887.0	100
Brazil/RS-HBM-39515/2021	Japan/PG-23480/2021	99.933	0.0	54887.0	99
Brazil/RS-HBM-39515/2021	Japan/PG-23936/2021	99.933	0.0	54887.0	99
Brazil/RS-UFCSPA_LACEN-37312/2021	Ecuador/NIC-INSPI-0421-2818/2021	99.903	0.0	54885.0	99
Brazil/RS-UFCSPA_LACEN-37312/2021	Spain/GA-CHUVI-33835119/2021	99.903	0.0	54885.0	99
Brazil/RS-FIOCRUZ-IAM4887/2021	USA/SC-REDDI-5530E33E5MQ/2021	99.946	0.0	54885.0	100
Brazil/RS-FIOCRUZ-42146/2021	Canada/ON-SHL-21-00091/2021	99.943	0.0	54885.0	99
Brazil/RS-FIOCRUZ-42146/2021	Canada/ON-SHL-21-00074/2021	99.94	0.0	54885.0	100
Brazil/RS-NVBS1352GENOV45615183724/2021	USA/FL-CDC-ASC210234732/2021	99.909	0.0	54885.0	100
Brazil/RS-FUNED-16376-21/2021	USA/IL-CDC-ASC210001574/2021	99.852	0.0	54883.0	99
Brazil/RS-FIOCRUZ-42146/2021	Paraguay/WOR12903A641/2021	99.946	0.0	54883.0	99
Brazil/RS-FIOCRUZ-42146/2021	Canada/ON-SHL-21-00587/2021	99.946	0.0	54883.0	100
Brazil/RS-FIOCRUZ-42146/2021	Canada/ON-SHL-21-00819/2021	99.946	0.0	54883.0	100
Brazil/RS-FIOCRUZ-42146/2021	Canada/ON-SHL-21-00955/2021	99.946	0.0	54883.0	100
Brazil/RS-FIOCRUZ-IAM4887/2021	USA/IL-RED-MCL-41016596/2021	99.946	0.0	54883.0	100
Brazil/RS-HBM-39500/2021	Argentina/INEI106669/2021	99.919	0.0	54883.0	99
Brazil/RS-FIOCRUZ-42146/2021	USA/FL-BPHL-12876/2021	99.946	0.0	54883.0	100
Brazil/RS-HBM-39501/2021	Italy/EMR-C07_21_17/2021	99.919	0.0	54881.0	100
Brazil/RS-NVBS1352GENOV45615183724/2021	USA/WV-CDC-IBX662057412625/2021	99.909	0.0	54881.0	99
Brazil/RS-FUNED-19008-21/2021	USA/CA-CDPH-3000032389/2021	99.832	0.0	54881.0	99
Brazil/RS-FIOCRUZ-33291/2021	USA/TX-HMH-MCoV-24400/2021	99.886	0.0	54881.0	100
Brazil/RS-FIOCRUZ-33291/2021	USA/TX-HMH-MCoV-46693/2021	99.883	0.0	54881.0	100
Brazil/RS-FIOCRUZ-33291/2021	USA/FL-CDC-ASC210156395/2021	99.883	0.0	54881.0	100
Brazil/RS-FIOCRUZ-33291/2021	France/OCC-ERFB-2068652425/2021	99.876	0.0	54881.0	100
Brazil/RS-FIOCRUZ-33291/2021	USA/CA-CDPH-2000049406/2021	99.886	0.0	54881.0	99
Brazil/RS-HBM-39484/2021	USA/AZ-ASU5093/2021	99.913	0.0	54881.0	100
Brazil/RS-NVBS1352GENOV45615183724/2021	USA/FL-CDC-ASC210202719/2021	99.906	0.0	54879.0	100
Brazil/RS-NVBS1352GENOV45615183724/2021	USA/FL-CDC-STM-000706348/2021	99.906	0.0	54879.0	100
Brazil/RS-FUNED-19008-21/2021	Mexico/SON-LANGEBIO_IMSS_1313/2021	99.832	0.0	54878.0	100
Brazil/RS-FIOCRUZ-33291/2021	Jordan/AZ-Biolab038/2021	99.889	0.0	54878.0	99
Brazil/RS-FIOCRUZ-33291/2021	Jordan/AZ-Biolab039/2021	99.889	0.0	54878.0	99
Brazil/RS-FUNED-19008-21/2021	USA/CA-CDPH-2000047135/2021	99.839	0.0	54878.0	99
Brazil/RS-FIOCRUZ-IAM4887/2021	USA/UT-CDC-ASC210035342/2021	99.943	0.0	54878.0	100
Brazil/RS-FIOCRUZ-IAM4887/2021	USA/CA-CDC-ASC210033629/2021	99.943	0.0	54878.0	100
Brazil/RS-FIOCRUZ-IAM4887/2021	USA/IL-CDC-ASC210059798/2021	99.943	0.0	54878.0	100
Brazil/RS-FIOCRUZ-IAM4887/2021	USA/IL-CDC-ASC210071607/2021	99.943	0.0	54878.0	100
Brazil/RS-FIOCRUZ-IAM4887/2021	USA/CO-CDC-ASC210065572/2021	99.943	0.0	54878.0	100
Brazil/RS-FIOCRUZ-IAM4887/2021	USA/IL-CDC-ASC210065561/2021	99.943	0.0	54878.0	100
Brazil/RS-FIOCRUZ-IAM4887/2021	USA/CO-CDC-ASC210075503/2021	99.943	0.0	54878.0	100
Brazil/RS-FIOCRUZ-IAM4887/2021	USA/FL-BPHL-11770/2021	99.943	0.0	54878.0	100
Brazil/RS-FIOCRUZ-IAM4887/2021	Spain/CT-BST9924972660/2021	99.943	0.0	54878.0	100
Brazil/RS-FIOCRUZ-IAM11686/2021	USA/FL-CDC-ASC210201815/2021	99.893	0.0	54878.0	99
Brazil/RS-FIOCRUZ-7385/2021	USA/NJ-NYGC-S-JF-4262-PZGZ166/2021	99.98	0.0	54878.0	99
Brazil/RS-FIOCRUZ-IAM4887/2021	USA/IL-CDC-ASC210056306/2021	99.943	0.0	54878.0	100
Brazil/RS-FIOCRUZ-7367/2021	Chile/RM-93986/2021	99.973	0.0	54878.0	100
Brazil/RS-NVBS1352GENOV45615183724/2021	USA/VA-DCLS-5950/2021	99.916	0.0	54878.0	99
Brazil/RS-FIOCRUZ-7367/2021	USA/NY-PRL-0510_00B23/2021	99.973	0.0	54876.0	100
Brazil/RS-HBM-39500/2021	Spain/AN-CBA-05721/2021	99.926	0.0	54876.0	99
Brazil/RS-FIOCRUZ-7367/2021	Ecuador/NIC-INSPI-337938/2021	99.973	0.0	54876.0	100
Brazil/RS-FIOCRUZ-14212/2021	Spain/CT-HUGTiPR011GI2F12/2021	99.976	0.0	54876.0	100
Brazil/RS-FUNED-19008-21/2021	USA/CA-CDPH-3000033282/2021	99.829	0.0	54876.0	99
Brazil/RS-FIOCRUZ-33291/2021	USA/FL-CDC-ASC210155596/2021	99.879	0.0	54876.0	100
Brazil/RS-FIOCRUZ-33291/2021	France/OCC-ERFB-2068628277/2021	99.873	0.0	54876.0	100
Brazil/RS-FIOCRUZ-IAM11686/2021	USA/MN-CDC-IBX625132821546/2021	99.889	0.0	54876.0	100
Brazil/RS-FIOCRUZ-14212/2021	Spain/CT-HUGTiPR013JG9D8/2021	99.98	0.0	54874.0	100
Brazil/RS-FIOCRUZ-14212/2021	Chile/BI-133783/2021	99.98	0.0	54874.0	100
Brazil/RS-FIOCRUZ-14212/2021	USA/FL-CDC-STM-000065069/2021	99.98	0.0	54874.0	100
Brazil/RS-FIOCRUZ-14212/2021	Bolivia/21742/2021	99.98	0.0	54874.0	100
Brazil/RS-FIOCRUZ-7367/2021	USA/FL-USAFSAM-S1763/2021	99.973	0.0	54874.0	99
Brazil/RS-FIOCRUZ-IAM4887/2021	USA/CA-CDPH-2000049200/2021	99.94	0.0	54874.0	100
Brazil/RS-HBM-39484/2021	USA/AZ-ASU7053/2021	99.909	0.0	54874.0	100
Brazil/RS-FIOCRUZ-IAM4887/2021	USA/FL-CDC-ASC210066245/2021	99.94	0.0	54872.0	100
Brazil/RS-FIOCRUZ-IAM4887/2021	USA/FL-BPHL-11641/2021	99.94	0.0	54872.0	100
Brazil/RS-FIOCRUZ-IAM4887/2021	USA/TN-CDC-ASC210075932/2021	99.94	0.0	54872.0	100
Brazil/RS-FIOCRUZ-IAM4887/2021	USA/VT-CDC-ASC210030959/2021	99.94	0.0	54872.0	100
Brazil/RS-HBM-39501/2021	Venezuela/Bol285/2021	99.913	0.0	54870.0	100
Brazil/RS-HBM-39501/2021	Spain/MD-HGUGM-5537130/2021	99.909	0.0	54870.0	100
Brazil/RS-HBM-39501/2021	Ecuador/NIC-INSPI-334580/2021	99.913	0.0	54870.0	100
Brazil/RS-HBM-39501/2021	Mexico/SIN-LANGEBIO_IMSS_1260/2021	99.913	0.0	54870.0	100
Brazil/RS-FIOCRUZ-IAM11686/2021	France/GES-HMN-21072260968/2021	99.889	0.0	54870.0	99
Brazil/RS-HBM-39501/2021	Spain/CT-LabRefCat-805666/2021	99.913	0.0	54870.0	100
Brazil/RS-FIOCRUZ-14212/2021	Spain/CT-HUGTiPM012MJ6F11/2021	99.973	0.0	54870.0	100
Brazil/RS-FIOCRUZ-14212/2021	Spain/CT-HUGTiPM013OD1F12/2021	99.973	0.0	54870.0	100
Brazil/RS-FIOCRUZ-14212/2021	Argentina/INEI107079/2021	99.973	0.0	54870.0	100
Brazil/RS-FIOCRUZ-14212/2021	Spain/CT-HUGTiPR015HY5D7/2021	99.973	0.0	54870.0	100
Brazil/RS-FIOCRUZ-14212/2021	Spain/CT-HUGTiPR015HY5H6/2021	99.973	0.0	54870.0	100
Brazil/RS-FIOCRUZ-14212/2021	Spain/CT-HUGTiPM014TA3A3/2021	99.973	0.0	54870.0	100
Brazil/RS-FIOCRUZ-IAM4887/2021	USA/CA-CZB-32452/2021	99.933	0.0	54868.0	100
Brazil/RS-FUNED-16376-21/2021	USA/FL-CDC-STM-000704009/2021	99.836	0.0	54868.0	99
Brazil/RS-FIOCRUZ-7387/2021	Bolivia/21721/2021	99.973	0.0	54868.0	100
Brazil/RS-FIOCRUZ-7387/2021	Bolivia/21737/2021	99.973	0.0	54868.0	100
Brazil/RS-FIOCRUZ-7387/2021	Bolivia/21719/2021	99.973	0.0	54868.0	100
Brazil/RS-NVBS1352GENOV45615183724/2021	USA/FL-CDC-ASC210112074/2021	99.906	0.0	54866.0	99
Brazil/RS-FIOCRUZ-IAM11689/2021	USA/IL-CDC-STM-000061721/2021	99.866	0.0	54866.0	100
Brazil/RS-FIOCRUZ-7388/2021	USA/NJ-NYGC-S-HU-4145-A-PNVQ957/2021	99.976	0.0	54865.0	99
Brazil/RS-HBM-39501/2021	Peru/TUM-INS-5328/2021	99.909	0.0	54865.0	100
Brazil/RS-FUNED-16376-21/2021	France/IDF-HMN-21032160006/2021	99.829	0.0	54865.0	99
Brazil/RS-FIOCRUZ-7387/2021	USA/IN-GD-051121-C21170722/2021	99.97	0.0	54863.0	100
Brazil/RS-FUNED-19008-21/2021	USA/OH-UHTL-945/2021	99.819	0.0	54863.0	100
Brazil/RS-FIOCRUZ-21506/2021	Argentina/INEI103434/2021	99.966	0.0	54863.0	99
Brazil/RS-FIOCRUZ-14212/2021	USA/WI-WSLH-214092/2021	99.973	0.0	54863.0	100
Brazil/RS-HBM-39501/2021	Haiti/63310122/2021	99.916	0.0	54863.0	99
Brazil/RS-FIOCRUZ-38644/2021	Canada/ON-SC6225/2021	99.956	0.0	54861.0	100
Brazil/RS-FUNED-19008-21/2021	Croatia/3857/2021	99.822	0.0	54861.0	100
Brazil/RS-NVBS1352GENOV45615183724/2021	USA/TX-HMH-MCoV-48106/2021	99.886	0.0	54861.0	100
Brazil/RS-FIOCRUZ-42175/2021	Portugal/PT6198/2021	99.97	0.0	54861.0	99
Brazil/RS-FIOCRUZ-14222/2021	Spain/CT-HUGTiPR012YO1G10/2021	99.98	0.0	54861.0	100
Brazil/RS-HBM-39501/2021	Mexico/YUC-InDRE_FB16602_S2940/2021	99.906	0.0	54859.0	100
Brazil/RS-FIOCRUZ-38644/2021	Canada/ON-SHL-21-00379/2021	99.95	0.0	54855.0	100
Brazil/RS-FUNED-19008-21/2021	Croatia/3875/2021	99.819	0.0	54855.0	100
Brazil/RS-NVBS1352GENOV45615183724/2021	USA/FL-CDC-STM-000704240/2021	99.886	0.0	54855.0	100
Brazil/RS-NVBS1352GENOV45615183724/2021	USA/IL-RIPHL_40213_G/2021	99.899	0.0	54854.0	99
Brazil/RS-FIOCRUZ-38633/2021	USA/TX-CDC-4061606-001/2021	99.976	0.0	54854.0	100
Brazil/RS-FIOCRUZ-IAM11707/2021	Germany/BW-RKI-I-184232/2021	99.872	0.0	54854.0	100
Brazil/RS-FIOCRUZ-IAM11707/2021	USA/OH-GD-SID-21062433168/2021	99.879	0.0	54854.0	100
Brazil/RS-FIOCRUZ-IAM11707/2021	USA/NV-SNPHL-344804/2021	99.879	0.0	54854.0	100
Brazil/RS-FIOCRUZ-38644/2021	Canada/ON-SC6183/2021	99.95	0.0	54854.0	100
Brazil/RS-FUNED-19008-21/2021	USA/CA-CDPH-2000046430/2021	99.842	0.0	54852.0	99
Brazil/RS-FIOCRUZ-38644/2021	Portugal/PT4069/2021	99.963	0.0	54852.0	99
Brazil/RS-NVBS1352GENOV45615183724/2021	USA/CA-CDPH-3000131838/2021	99.866	0.0	54852.0	100
Brazil/RS-FIOCRUZ-42175/2021	USA/FL-CDC-ASC210056948/2021	99.963	0.0	54852.0	100
Brazil/RS-FIOCRUZ-38633/2021	Chile/TA-68056/2021	99.98	0.0	54852.0	99
Brazil/RS-HBM-39501/2021	Mexico/VER_IBT_IMSS_1595/2021	99.893	0.0	54852.0	100
Brazil/RS-NVBS1352GENOV45615183724/2021	USA/IL-RIPHL_40214_G/2021	99.879	0.0	54850.0	100
Brazil/RS-FIOCRUZ-38644/2021	Canada/ON-SHL-21-01135/2021	99.946	0.0	54850.0	100
Brazil/RS-FIOCRUZ-38633/2021	Portugal/PT5427/2021	99.973	0.0	54848.0	100
Brazil/RS-NVBS1352GENOV45615183724/2021	Bolivia/SAN-CABANA-PE-UPCH-2216/2021	99.889	0.0	54846.0	99
Brazil/RS-NVBS1352GENOV45615183724/2021	USA/FL-CDC-STM-000707767/2021	99.883	0.0	54846.0	100
Brazil/RS-NVBS1352GENOV45615183724/2021	USA/CA-SEARCH-38895/2021	99.879	0.0	54846.0	99
Brazil/RS-HBM-39484/2021	Spain/MD-HRYC-60111676/2021	99.872	0.0	54846.0	100
Brazil/RS-NVBS1352GENOV45615183724/2021	Venezuela/Bol129/2021	99.889	0.0	54844.0	99
Brazil/RS-FIOCRUZ-38633/2021	USA/RI-CDC-2-4611763/2021	99.97	0.0	54842.0	100
Brazil/RS-FIOCRUZ-38646/2021	USA/WI-CDC-ASC210022519/2021	99.956	0.0	54841.0	100
Brazil/RS-FIOCRUZ-38646/2021	USA/IL-CDC-ASC210001262/2021	99.956	0.0	54841.0	100
Brazil/RS-FIOCRUZ-38646/2021	USA/IL-S21WGS2051/2021	99.956	0.0	54841.0	100
Brazil/RS-FIOCRUZ-38646/2021	USA/IL-CDC-ASC210043693/2021	99.956	0.0	54841.0	100
Brazil/RS-FIOCRUZ-38646/2021	USA/IL-CDC-ASC210039347/2021	99.956	0.0	54841.0	100
Brazil/RS-FIOCRUZ-38646/2021	Venezuela/Bol4715/2021	99.956	0.0	54841.0	100
Brazil/RS-FIOCRUZ-38646/2021	Venezuela/Bol4717/2021	99.956	0.0	54841.0	100
Brazil/RS-FIOCRUZ-38646/2021	USA/MO-MSPHL-000941/2021	99.956	0.0	54841.0	100
Brazil/RS-FIOCRUZ-38646/2021	USA/IN-CDC-STM-000057220/2021	99.953	0.0	54835.0	100
Brazil/RS-FIOCRUZ-38646/2021	USA/IA-SHL-1701024/2021	99.953	0.0	54835.0	100
Brazil/RS-FIOCRUZ-38646/2021	USA/IL-CDC-ASC210024994/2021	99.953	0.0	54835.0	100
Brazil/RS-HBM-39501/2021	Spain/HUB00670/2021	99.879	0.0	54835.0	100
Brazil/RS-FIOCRUZ-38646/2021	USA/IL-CDC-ASC210045345/2021	99.953	0.0	54835.0	100
Brazil/RS-FIOCRUZ-38646/2021	USA/IA-SHL-1677547/2021	99.953	0.0	54835.0	100
Brazil/RS-FIOCRUZ-38646/2021	USA/IL-CDC-ASC210043985/2021	99.953	0.0	54835.0	100
Brazil/RS-FIOCRUZ-38646/2021	USA/IL-CDC-ASC210075308/2021	99.953	0.0	54835.0	100
Brazil/RS-FIOCRUZ-38646/2021	USA/IL-CDC-ASC210074014/2021	99.953	0.0	54835.0	100
Brazil/RS-FIOCRUZ-38646/2021	USA/IL-CDC-ASC210054309/2021	99.953	0.0	54835.0	100
Brazil/RS-FIOCRUZ-38646/2021	USA/IN-CDC-STM-000060411/2021	99.953	0.0	54835.0	100
Brazil/RS-NVBS1352GENOV45615183724/2021	USA/TX-BSWTemple-ILL-R14-0042/2021	99.873	0.0	54833.0	100
Brazil/RS-FUNED-19008-21/2021	USA/WI-CDC-ASC210032479/2021	99.809	0.0	54833.0	100
Brazil/RS-FUNED-19008-21/2021	USA/CA-OC-103/2021	99.826	0.0	54829.0	99
Brazil/RS-FIOCRUZ-38627/2021	Spain/AS-242199939/2021	99.96	0.0	54829.0	100
Brazil/RS-FIOCRUZ-38627/2021	USA/NY-NYGC-3067-VTM2-VFLC372/2021	99.963	0.0	54829.0	99
Brazil/RS-NVBS1352GENOV45615183724/2021	USA/FL-BPHL-9842/2021	99.903	0.0	54826.0	99
Brazil/RS-FIOCRUZ-38627/2021	Spain/CT-HUJ23-53511/2021	99.956	0.0	54824.0	100
Brazil/RS-FIOCRUZ-IAM11707/2021	Sweden/2866962263/2021	99.862	0.0	54822.0	100
Brazil/RS-FIOCRUZ-38627/2021	USA/MA-MASPHL-03915/2021	99.966	0.0	54820.0	99
Brazil/RS-FIOCRUZ-21519/2021	Switzerland/un-33486023/2021	99.943	0.0	54818.0	99
Brazil/RS-FIOCRUZ-21519/2021	USA/TX-CDC-STM-000054213/2021	99.943	0.0	54818.0	99
Brazil/RS-FIOCRUZ-IAM11707/2021	Peru/CUS-INS-2230/2021	99.849	0.0	54818.0	100
Brazil/RS-FIOCRUZ-42167/2021	USA/NY-PRL-2021_0609_00A10/2021	99.946	0.0	54815.0	100
Brazil/RS-FIOCRUZ-42167/2021	USA/NY-PRL-2021_0414_00F05/2021	99.946	0.0	54815.0	100
Brazil/RS-FIOCRUZ-42167/2021	USA/NY-PRL-2021_0407_00F09/2021	99.946	0.0	54815.0	100
Brazil/RS-FIOCRUZ-21519/2021	USA/IN-GD-SID-C21170722/2021	99.939	0.0	54815.0	100
Brazil/RS-FIOCRUZ-21519/2021	USA/TX-CDC-STM-000051151/2021	99.939	0.0	54813.0	99
Brazil/RS-FIOCRUZ-42094/2021	USA/FL-CDC-STM-000055971/2021	99.943	0.0	54813.0	99
Brazil/RS-FIOCRUZ-42094/2021	Venezuela/Coj167/2021	99.943	0.0	54813.0	99
Brazil/RS-FIOCRUZ-21519/2021	Switzerland/VD-33712028/2021	99.939	0.0	54813.0	99
Brazil/RS-FIOCRUZ-42094/2021	USA/AL-Compass/2021	99.943	0.0	54813.0	99
Brazil/RS-FIOCRUZ-42167/2021	Venezuela/NE1428/2021	99.943	0.0	54809.0	100
Brazil/RS-FIOCRUZ-42167/2021	Turkey/HSGM-16960/2021	99.939	0.0	54804.0	100
Brazil/RS-FIOCRUZ-42167/2021	USA/FL-BPHL-2935/2021	99.939	0.0	54804.0	100
Brazil/RS-FIOCRUZ-42167/2021	Venezuela/Lar7/2021	99.939	0.0	54804.0	100
Brazil/RS-FIOCRUZ-42167/2021	Spain/CT-HUVH-E87783/2021	99.939	0.0	54804.0	100
Brazil/RS-FIOCRUZ-42167/2021	Ecuador/NIC-INSPI-333285/2021	99.939	0.0	54804.0	100
Brazil/RS-FIOCRUZ-42167/2021	Turkey/HSGM-B3239/2021	99.939	0.0	54802.0	99
Brazil/RS-HBM-39500/2021	Argentina/INEI106584/2021	99.842	0.0	54800.0	99
Brazil/RS-FIOCRUZ-IAM11733/2021	Argentina/INEI105838/2021	99.812	0.0	54796.0	99
Brazil/RS-FIOCRUZ-IAM11733/2021	Argentina/INEI105840/2021	99.809	0.0	54793.0	99
Brazil/RS-FIOCRUZ-IAM11707/2021	Chile/BI-112171/2021	99.906	0.0	54789.0	99
Brazil/RS-FIOCRUZ-IAM11733/2021	Argentina/INEI106066/2021	99.802	0.0	54780.0	99
Brazil/RS-FIOCRUZ-IAM11733/2021	Paraguay/WOR12903A670/2021	99.799	0.0	54780.0	99
Brazil/RS-FIOCRUZ-IAM11689/2021	USA/IL-CDC-ASC210076757/2021	99.872	0.0	54774.0	99
Brazil/RS-HBM-39515/2021	Italy/VEN-IZSVe-21RS1738-2_VR/2021	99.832	0.0	54774.0	100
Brazil/RS-FIOCRUZ-IAM11707/2021	Canada/UN-117226/2021	99.933	0.0	54770.0	99
Brazil/RS-FIOCRUZ-IAM11733/2021	USA/WI-WSLH-213954/2021	99.795	0.0	54767.0	99
Brazil/RS-FIOCRUZ-IAM11707/2021	Argentina/PAIS-E0458/2021	99.916	0.0	54748.0	99
Brazil/RS-FIOCRUZ-IAM11686/2021	USA/CA-CDPH-2000049280/2021	99.899	0.0	54746.0	99
Brazil/RS-FIOCRUZ-IAM11686/2021	Sweden/SE00595886/2021	99.862	0.0	54743.0	99
Brazil/RS-FIOCRUZ-IAM11686/2021	Chile/RM-93805/2021	99.912	0.0	54741.0	99
Brazil/RS-FIOCRUZ-38678/2021	USA/IL-CDC-ASC210055010/2021	99.876	0.0	54739.0	99
Brazil/RS-FIOCRUZ-IAM11707/2021	Argentina/PAIS-E0474/2021	99.909	0.0	54739.0	99
Brazil/RS-FIOCRUZ-IAM11686/2021	Sweden/SE00603656/2021	99.855	0.0	54735.0	99
Brazil/RS-FIOCRUZ-IAM11686/2021	Sweden/DC112209401/2021	99.855	0.0	54735.0	99
Brazil/RS-FIOCRUZ-42070/2021	Chile/AN-92199/2021	99.865	0.0	54735.0	99
Brazil/RS-FIOCRUZ-38678/2021	USA/IL-CDC-ASC210030184/2021	99.872	0.0	54733.0	99
Brazil/RS-FIOCRUZ-38678/2021	USA/IL-CDC-ASC210064124/2021	99.872	0.0	54733.0	99
Brazil/RS-FIOCRUZ-38678/2021	Spain/CM-ISCIII-214009/2021	99.862	0.0	54732.0	99
Brazil/RS-FIOCRUZ-42070/2021	Mexico/SIN-CIAD-CLN_D0211/2021	99.862	0.0	54730.0	99
Brazil/RS-FIOCRUZ-42070/2021	Spain/CT-BST9924859316/2021	99.855	0.0	54730.0	99
Brazil/RS-FIOCRUZ-42070/2021	USA/FL-CDC-ASC210162528/2021	99.862	0.0	54730.0	99
Brazil/RS-FIOCRUZ-42070/2021	Paraguay/WOR12903A868/2021	99.862	0.0	54730.0	99
Brazil/RS-FIOCRUZ-38678/2021	USA/GA-CDC-ASC210019173/2021	99.869	0.0	54728.0	99
Brazil/RS-FIOCRUZ-38678/2021	USA/IL-CDC-ASC210026835/2021	99.869	0.0	54728.0	99
Brazil/RS-FIOCRUZ-38678/2021	USA/CA-CDPH-2000047166/2021	99.869	0.0	54728.0	99
Brazil/RS-FIOCRUZ-38678/2021	USA/AL-CDC-2-4123143/2021	99.862	0.0	54726.0	99
Brazil/RS-FIOCRUZ-IAM11707/2021	Mexico/AGU-InDRE_FB18227_S3875/2021	99.919	0.0	54724.0	99
Brazil/RS-FIOCRUZ-42070/2021	Suriname/SR-157/2021	99.876	0.0	54724.0	99
Brazil/RS-FIOCRUZ-42070/2021	Netherlands/GE-RIVM-25002/2021	99.876	0.0	54724.0	99
Brazil/RS-FIOCRUZ-42070/2021	Netherlands/GE-RIVM-17112/2021	99.876	0.0	54724.0	99
Brazil/RS-FIOCRUZ-42070/2021	Suriname/SR-143/2021	99.876	0.0	54724.0	99
Brazil/RS-FIOCRUZ-42070/2021	Suriname/SR-159/2021	99.876	0.0	54724.0	99
Brazil/RS-FIOCRUZ-IAM11843/2021	USA/MD-MDH-3024/2021	99.852	0.0	54722.0	99
Brazil/RS-FIOCRUZ-42070/2021	Suriname/SR-503/2021	99.872	0.0	54719.0	99
Brazil/RS-FIOCRUZ-42070/2021	Japan/PG-30323/2021	99.872	0.0	54719.0	99
Brazil/RS-FIOCRUZ-42070/2021	Netherlands/GE-RIVM-25624/2021	99.872	0.0	54719.0	99
Brazil/RS-FIOCRUZ-IAM11686/2021	Sweden/4555295635/2021	99.845	0.0	54719.0	99
Brazil/RS-FIOCRUZ-42070/2021	USA/FL-CDC-QDX23353856/2021	99.869	0.0	54713.0	99
Brazil/RS-FIOCRUZ-42070/2021	France/IDF-IPP07073/2021	99.869	0.0	54713.0	99
Brazil/RS-FIOCRUZ-42070/2021	Peru/C02m41/2021	99.852	0.0	54713.0	99
Brazil/RS-FIOCRUZ-42070/2021	France/PAC-CHUNICE-2103093800/2021	99.869	0.0	54713.0	99
Brazil/RS-FIOCRUZ-42070/2021	Canada/ON-SHL-21-00169/2021	99.842	0.0	54711.0	99
Brazil/RS-FIOCRUZ-IAM11843/2021	USA/NJ-CDC-STM-000705678/2021	99.825	0.0	54706.0	100
Brazil/RS-FIOCRUZ-IAM11707/2021	USA/TX-DSHS-7269/2021	99.926	0.0	54700.0	99
Brazil/RS-FIOCRUZ-IAM11707/2021	Haiti/68820/2021	99.802	0.0	54697.0	100
Brazil/RS-FIOCRUZ-IAM11707/2021	Sweden/10029994/2021	99.825	0.0	54680.0	99
Brazil/RS-FIOCRUZ-IAM11707/2021	Chile/LL-63508/2021	99.949	0.0	54680.0	99
Brazil/RS-FIOCRUZ-IAM11707/2021	Sweden/1468211758/2021	99.825	0.0	54680.0	99
Brazil/RS-FIOCRUZ-IAM11707/2021	Chile/RM-62178/2021	99.949	0.0	54676.0	99
Brazil/RS-FIOCRUZ-IAM11707/2021	Paraguay/54964/2021	99.855	0.0	54669.0	99
Brazil/RS-FIOCRUZ-IAM11707/2021	Chile/LL-91495/2021	99.933	0.0	54650.0	99
Brazil/RS-FIOCRUZ-IAM11686/2021	Chile/LL-ISPC-95598/2021	99.916	0.0	54649.0	99
Brazil/RS-FIOCRUZ-IAM11686/2021	Chile/RM-77288/2021	99.906	0.0	54639.0	99
Brazil/RS-FIOCRUZ-IAM11899/2021	USA/MA-CDC-STM-000041049/2021	99.684	0.0	54637.0	100
Brazil/RS-FIOCRUZ-IAM11899/2021	USA/MA-CDC-STM-000042657/2021	99.684	0.0	54637.0	100
Brazil/RS-FIOCRUZ-IAM11686/2021	Chile/BI-133770/2021	99.919	0.0	54636.0	99
Brazil/RS-FIOCRUZ-IAM11899/2021	USA/MA-CDC-STM-000055427/2021	99.681	0.0	54632.0	100
Brazil/RS-FIOCRUZ-IAM11899/2021	USA/IN-GD-SID-C21177985/2021	99.681	0.0	54632.0	100
Brazil/RS-FIOCRUZ-IAM11686/2021	Chile/BI-127637/2021	99.916	0.0	54632.0	99
Brazil/RS-FIOCRUZ-IAM11899/2021	USA/CA-CDC-STM-000049494/2021	99.678	0.0	54626.0	100
Brazil/RS-FIOCRUZ-IAM11899/2021	Chile/RM-96065/2021	99.671	0.0	54617.0	99
Brazil/RS-FIOCRUZ-IAM11899/2021	USA/IL-CDC-STM-000057575/2021	99.671	0.0	54615.0	100
Brazil/RS-FIOCRUZ-IAM11899/2021	Sweden/1917369764/2021	99.671	0.0	54615.0	100
Brazil/RS-LMM61949/2021	USA/FL-CDC-2-4242357/2021	99.852	0.0	54615.0	100
Brazil/RS-FIOCRUZ-7363/2021	Chile/AR-125918/2021	99.97	0.0	54613.0	99
Brazil/RS-LMM61949/2021	France/ARA-700000212817/2021	99.869	0.0	54608.0	100
Brazil/RS-FIOCRUZ-7363/2021	Chile/RM-111279/2021	99.966	0.0	54608.0	100
Brazil/RS-LMM61949/2021	Haiti/68752/2021	99.852	0.0	54606.0	99
Brazil/RS-FIOCRUZ-7363/2021	Chile/BI-115964/2021	99.97	0.0	54606.0	99
Brazil/RS-FIOCRUZ-IAM11899/2021	USA/IL-C21WGS1594/2021	99.658	0.0	54604.0	100
Brazil/RS-LMM61949/2021	Peru/ARE-INS-3027/2021	99.879	0.0	54601.0	99
Brazil/RS-FIOCRUZ-IAM11899/2021	USA/UT-UPHL-210624218321/2021	99.661	0.0	54599.0	100
Brazil/RS-LMM61949/2021	Sweden/SE00196249/2021	99.852	0.0	54599.0	99
Brazil/RS-LMM61949/2021	Panama/GMI-PACOVIDVIRO617/2021	99.842	0.0	54597.0	100
Brazil/RS-LMM61949/2021	Peru/LIM-INS-3284/2021	99.852	0.0	54597.0	99
Brazil/RS-FIOCRUZ-7363/2021	USA/TX-CDC-2-4651470/2021	99.959	0.0	54595.0	100
Brazil/RS-LMM61949/2021	Haiti/68763/2021	99.845	0.0	54595.0	99
Brazil/RS-LMM61949/2021	Haiti/68659/2021	99.845	0.0	54595.0	99
Brazil/RS-LMM61949/2021	Peru/ARE-INS-3022/2021	99.875	0.0	54593.0	99
Brazil/RS-LMM61949/2021	Turkey/HSGM-GF13211/2021	99.845	0.0	54593.0	99
Brazil/RS-LMM61949/2021	Turkey/HSGM-B18448/2021	99.845	0.0	54593.0	99
Brazil/RS-LMM61949/2021	Haiti/68865/2021	99.845	0.0	54591.0	99
Brazil/RS-LMM54184/2021	France/IDF-IPP15574/2021	99.922	0.0	54591.0	100
Brazil/RS-LMM54184/2021	Chile/RM-ISPC-71855/2021	99.922	0.0	54591.0	100
Brazil/RS-FIOCRUZ-7363/2021	Chile/RM-124069/2021	99.953	0.0	54589.0	100
Brazil/RS-LMM61949/2021	Peru/UCA-INS-1620/2021	99.852	0.0	54589.0	99
Brazil/RS-LMM61949/2021	Peru/LOR-INS-3488/2021	99.845	0.0	54588.0	99
Brazil/RS-FIOCRUZ-7363/2021	Chile/ML-117644/2021	99.953	0.0	54588.0	100
Brazil/RS-FIOCRUZ-7363/2021	Chile/VS-117612/2021	99.953	0.0	54586.0	99
Brazil/RS-FIOCRUZ-7363/2021	Chile/TA-82584/2021	99.953	0.0	54586.0	100
Brazil/RS-LMM54184/2021	Canada/BC-BCCDC-92712/2021	99.919	0.0	54586.0	100
Brazil/RS-LMM54184/2021	Canada/BC-BCCDC-102341/2021	99.919	0.0	54586.0	100
Brazil/RS-LMM54184/2021	Canada/BC-BCCDC-103587/2021	99.919	0.0	54586.0	100
Brazil/RS-LMM54184/2021	Canada/BC-BCCDC-103651/2021	99.919	0.0	54586.0	100
Brazil/RS-LMM54184/2021	Canada/BC-BCCDC-90714/2021	99.919	0.0	54586.0	100
Brazil/RS-LMM54184/2021	Canada/BC-BCCDC-91729/2021	99.919	0.0	54586.0	100
Brazil/RS-LMM54184/2021	Canada/BC-BCCDC-90839/2021	99.919	0.0	54586.0	100
Brazil/RS-LMM54184/2021	Canada/BC-BCCDC-92614/2021	99.919	0.0	54586.0	100
Brazil/RS-LMM54184/2021	Canada/BC-BCCDC-93369/2021	99.919	0.0	54586.0	100
Brazil/RS-LMM54184/2021	Canada/BC-BCCDC-88062/2021	99.919	0.0	54586.0	100
Brazil/RS-LMM54184/2021	Canada/BC-BCCDC-93061/2021	99.919	0.0	54586.0	100
Brazil/RS-LMM54184/2021	Canada/BC-BCCDC-113845/2021	99.919	0.0	54586.0	100
Brazil/RS-LMM54184/2021	Canada/BC-BCCDC-106993/2021	99.919	0.0	54586.0	100
Brazil/RS-LMM54184/2021	Canada/BC-BCCDC-93913/2021	99.919	0.0	54586.0	100
Brazil/RS-LMM54184/2021	Canada/BC-BCCDC-115331/2021	99.919	0.0	54586.0	100
Brazil/RS-LMM54184/2021	Canada/BC-BCCDC-113931/2021	99.919	0.0	54586.0	100
Brazil/RS-FIOCRUZ-IAM11899/2021	Chile/RM-94879/2021	99.684	0.0	54586.0	99
Brazil/RS-FIOCRUZ-7363/2021	Chile/LI-109288/2021	99.953	0.0	54584.0	100
Brazil/RS-FIOCRUZ-7363/2021	Chile/LI-100616/2021	99.953	0.0	54584.0	100
Brazil/RS-LMM61949/2021	Haiti/68854/2021	99.838	0.0	54584.0	99
Brazil/RS-FIOCRUZ-7363/2021	Chile/RM-112349/2021	99.953	0.0	54584.0	100
Brazil/RS-FIOCRUZ-7363/2021	Chile/LI-104032/2021	99.953	0.0	54584.0	100
Brazil/RS-FIOCRUZ-7363/2021	Chile/CO-124186/2021	99.953	0.0	54584.0	100
Brazil/RS-FIOCRUZ-7363/2021	Chile/AP-100367/2021	99.949	0.0	54580.0	100
Brazil/RS-FIOCRUZ-7363/2021	Chile/RM-86292/2021	99.949	0.0	54580.0	100
Brazil/RS-FIOCRUZ-7363/2021	Chile/ML-107031/2021	99.949	0.0	54580.0	100
Brazil/RS-FIOCRUZ-7363/2021	Chile/RM-70862/2021	99.949	0.0	54580.0	100
Brazil/RS-LMM61949/2021	Peru/SAM-INS-2217/2021	99.862	0.0	54580.0	99
Brazil/RS-LMM61949/2021	Peru/LOR-INS-1905/2021	99.852	0.0	54580.0	99
Brazil/RS-FIOCRUZ-7363/2021	Chile/RM-123602/2021	99.949	0.0	54578.0	100
Brazil/RS-FIOCRUZ-IAM11733/2021	Chile/VS-121049/2021	99.808	0.0	54523.0	99
Brazil/RS-FIOCRUZ-IAM11899/2021	USA/CA-CDPH-2000048156/2021	99.687	0.0	54519.0	99
Brazil/RS-FIOCRUZ-IAM11899/2021	USA/NM-CDC-2-4195566/2021	99.687	0.0	54516.0	99
Brazil/RS-FIOCRUZ-IAM11733/2021	Chile/AP-127863/2021	99.794	0.0	54493.0	99
Brazil/RS-LMM47414/2021	Peru/LIM-INS-4023/2021	99.784	0.0	54484.0	100
Brazil/RS-LMM47414/2021	USA/AZ-CDC-STM-000072709/2021	99.787	0.0	54484.0	100
Brazil/RS-LMM47414/2021	Chile/AN-92198/2021	99.787	0.0	54482.0	100
Brazil/RS-LMM47414/2021	Canada/ON-SHL-21-00374/2021	99.784	0.0	54482.0	100
Brazil/RS-LMM47414/2021	USA/MN-CDC-IBX065211266606/2021	99.784	0.0	54479.0	100
Brazil/RS-FIOCRUZ-IAM11733/2021	Chile/AN-116610/2021	99.784	0.0	54473.0	99
Brazil/RS-LMM47414/2021	USA/NY-Wadsworth-21069437-01/2021	99.787	0.0	54473.0	99
Brazil/RS-LMM47414/2021	Canada/BC-BCCDC-54763/2021	99.797	0.0	54473.0	99
Brazil/RS-LMM47414/2021	Chile/AN-109419/2021	99.777	0.0	54471.0	100
Brazil/RS-LMM47414/2021	USA/MA-CDC-QDX24941171/2021	99.794	0.0	54468.0	99
Brazil/RS-LMM47414/2021	Suriname/SR-142/2021	99.794	0.0	54468.0	99
Brazil/RS-LMM47414/2021	Spain/CT-RB27979/2021	99.794	0.0	54468.0	99
Brazil/RS-LMM47414/2021	Spain/CT-RB27889/2021	99.794	0.0	54468.0	99
Brazil/RS-LMM47414/2021	Sweden/SE1410587619/2021	99.777	0.0	54468.0	100
Brazil/RS-LMM47414/2021	USA/TN-CDC-ASC210034678/2021	99.777	0.0	54468.0	100
Brazil/RS-LMM47414/2021	USA/TN-CDC-ASC210036718/2021	99.777	0.0	54468.0	100
Brazil/RS-LMM47414/2021	Spain/CT-HUGTiPM018SC5G1/2021	99.771	0.0	54466.0	100
Brazil/RS-LMM47414/2021	USA/IL-CDC-ASC210073963/2021	99.771	0.0	54464.0	100
Brazil/RS-LMM47414/2021	England/CAMC-13D2BD3/2021	99.791	0.0	54462.0	99
Brazil/RS-HBM-39515/2021	Argentina/UW21061444422/2021	99.946	0.0	54455.0	99
Brazil/RS-FIOCRUZ-IAM11899/2021	USA/CA-CDPH-2000048161/2021	99.66	0.0	54445.0	99
Brazil/RS-FIOCRUZ-IAM11843/2021	Chile/RM-102110/2021	99.878	0.0	54394.0	99
Brazil/RS-FIOCRUZ-IAM11899/2021	Chile/RM-86515/2021	99.774	0.0	54383.0	99
Brazil/RS-FIOCRUZ-IAM11899/2021	Chile/BI-127633/2021	99.77	0.0	54377.0	99
Brazil/RS-FIOCRUZ-IAM11899/2021	Chile/RM-101042/2021	99.77	0.0	54377.0	99
Brazil/RS-FIOCRUZ-IAM11899/2021	USA/MA-MASPHL-03067/2021	99.77	0.0	54375.0	99
Brazil/RS-LMM46429/2021	Canada/BC-BCCDC-120804/2021	99.662	0.0	54331.0	99
Brazil/RS-LMM46429/2021	Canada/BC-BCCDC-124799/2021	99.662	0.0	54331.0	99
Brazil/RS-LMM46429/2021	Canada/BC-BCCDC-134030/2021	99.662	0.0	54329.0	99
Brazil/RS-LMM46429/2021	Canada/BC-BCCDC-144757/2021	99.662	0.0	54329.0	99
Brazil/RS-LMM46429/2021	Canada/BC-BCCDC-122933/2021	99.662	0.0	54329.0	99
Brazil/RS-LMM46429/2021	Canada/BC-BCCDC-144494/2021	99.662	0.0	54329.0	99
Brazil/RS-LMM46429/2021	Canada/BC-BCCDC-120284/2021	99.662	0.0	54329.0	99
Brazil/RS-LMM46429/2021	Canada/BC-BCCDC-122451/2021	99.662	0.0	54329.0	99
Brazil/RS-LMM46429/2021	Canada/BC-BCCDC-134021/2021	99.662	0.0	54329.0	99
Brazil/RS-LMM46429/2021	Canada/BC-BCCDC-124789/2021	99.662	0.0	54329.0	99
Brazil/RS-LMM46429/2021	Canada/BC-BCCDC-120298/2021	99.662	0.0	54329.0	99
Brazil/RS-LMM46429/2021	Canada/BC-BCCDC-120353/2021	99.662	0.0	54329.0	99
Brazil/RS-LMM46429/2021	Canada/BC-BCCDC-120349/2021	99.662	0.0	54329.0	99
Brazil/RS-LMM46429/2021	Canada/BC-BCCDC-125362/2021	99.662	0.0	54329.0	99
Brazil/RS-LMM46429/2021	Canada/BC-BCCDC-121569/2021	99.662	0.0	54329.0	99
Brazil/RS-LMM46429/2021	Canada/BC-BCCDC-122683/2021	99.662	0.0	54329.0	99
Brazil/RS-LMM46429/2021	Canada/BC-BCCDC-124792/2021	99.662	0.0	54329.0	99
Brazil/RS-LMM46429/2021	Canada/BC-BCCDC-124795/2021	99.662	0.0	54329.0	99
Brazil/RS-LMM51229/2021	Canada/BC-BCCDC-90306/2021	99.747	0.0	54301.0	100
Brazil/RS-LMM51229/2021	Canada/BC-BCCDC-106869/2021	99.747	0.0	54301.0	100
Brazil/RS-LMM51229/2021	Canada/BC-BCCDC-71189/2021	99.747	0.0	54301.0	100
Brazil/RS-LMM51229/2021	Canada/BC-BCCDC-114686/2021	99.747	0.0	54301.0	100
Brazil/RS-LMM51229/2021	Canada/BC-BCCDC-103450/2021	99.747	0.0	54301.0	100
Brazil/RS-LMM51229/2021	Canada/BC-BCCDC-101877/2021	99.747	0.0	54301.0	100
Brazil/RS-LMM51229/2021	Canada/BC-BCCDC-91593/2021	99.747	0.0	54301.0	100
Brazil/RS-LMM51229/2021	Canada/BC-BCCDC-92858/2021	99.747	0.0	54301.0	100
Brazil/RS-LMM51229/2021	Canada/BC-BCCDC-94089/2021	99.747	0.0	54301.0	100
Brazil/RS-LMM51229/2021	Canada/BC-BCCDC-91285/2021	99.747	0.0	54301.0	100
Brazil/RS-LMM51229/2021	Canada/BC-BCCDC-92816/2021	99.747	0.0	54301.0	100
Brazil/RS-LMM51229/2021	Canada/BC-BCCDC-114965/2021	99.747	0.0	54301.0	100
Brazil/RS-LMM51229/2021	Canada/BC-BCCDC-101529/2021	99.747	0.0	54301.0	100
Brazil/RS-LMM51229/2021	Canada/BC-BCCDC-93968/2021	99.747	0.0	54301.0	100
Brazil/RS-LMM51229/2021	Canada/BC-BCCDC-103626/2021	99.747	0.0	54301.0	100
Brazil/RS-LMM51229/2021	Canada/BC-BCCDC-101355/2021	99.747	0.0	54301.0	100
Brazil/RS-LMM51229/2021	Canada/BC-BCCDC-125294/2021	99.747	0.0	54301.0	100
Brazil/RS-LMM51229/2021	Canada/BC-BCCDC-144214/2021	99.747	0.0	54301.0	100
Brazil/RS-LMM54058/2021	Canada/BC-BCCDC-144086/2021	99.713	0.0	54240.0	100
Brazil/RS-LMM54058/2021	Canada/BC-BCCDC-101908/2021	99.713	0.0	54240.0	100
Brazil/RS-LMM54058/2021	Canada/BC-BCCDC-133979/2021	99.713	0.0	54239.0	100
Brazil/RS-LMM54058/2021	Canada/BC-BCCDC-134458/2021	99.713	0.0	54239.0	100
Brazil/RS-LMM54058/2021	Canada/BC-BCCDC-119901/2021	99.713	0.0	54239.0	100
Brazil/RS-LMM54058/2021	Canada/BC-BCCDC-121477/2021	99.713	0.0	54239.0	100
Brazil/RS-LMM54058/2021	Canada/BC-BCCDC-143806/2021	99.713	0.0	54239.0	100
Brazil/RS-LMM54058/2021	Canada/BC-BCCDC-144299/2021	99.713	0.0	54239.0	100
Brazil/RS-LMM54058/2021	Canada/BC-BCCDC-122493/2021	99.713	0.0	54239.0	100
Brazil/RS-LMM54058/2021	Canada/BC-BCCDC-125201/2021	99.713	0.0	54239.0	100
Brazil/RS-LMM54058/2021	Canada/BC-BCCDC-144229/2021	99.713	0.0	54239.0	100
Brazil/RS-LMM54058/2021	Canada/BC-BCCDC-124574/2021	99.713	0.0	54239.0	100
Brazil/RS-LMM54058/2021	Canada/BC-BCCDC-125212/2021	99.713	0.0	54239.0	100
Brazil/RS-LMM54058/2021	Canada/BC-BCCDC-129021/2021	99.713	0.0	54239.0	100
Brazil/RS-LMM54058/2021	Canada/BC-BCCDC-124540/2021	99.713	0.0	54239.0	100
Brazil/RS-LMM54058/2021	Canada/BC-BCCDC-144211/2021	99.713	0.0	54239.0	100
Brazil/RS-LMM54058/2021	Canada/BC-BCCDC-125152/2021	99.713	0.0	54239.0	100
Brazil/RS-LMM54058/2021	Canada/BC-BCCDC-125033/2021	99.713	0.0	54239.0	100
Brazil/RS-FIOCRUZ-IAM11733/2021	Chile/TA-82588/2021	99.729	0.0	54122.0	99
Brazil/RS-FIOCRUZ-IAM11740/2021	Chile/AP-124019/2021	99.819	0.0	53947.0	98
Brazil/RS-FIOCRUZ-IAM11733/2021	Chile/TA-69308/2021	99.795	0.0	53925.0	98
Brazil/RS-FIOCRUZ-IAM11733/2021	Chile/TA-89797/2021	99.795	0.0	53921.0	98
Brazil/RS-FIOCRUZ-IAM11733/2021	Chile/VS-88213/2021	99.792	0.0	53919.0	98
Brazil/RS-FIOCRUZ-IAM11733/2021	Chile/RM-91881/2021	99.792	0.0	53917.0	98
Brazil/RS-FIOCRUZ-IAM11733/2021	Chile/AP-125880/2021	99.789	0.0	53914.0	98
Brazil/RS-FIOCRUZ-IAM11733/2021	Chile/RM-ISPC-76500/2021	99.789	0.0	53912.0	98
