# Supplementary material for: Higher frequency of interstate over international transmission chains of SARS-CoV-2 virus at the Rio Grande do Sul - Brazil state borders
Source: Virus Res. 2024 Dec 17;351:199500. doi: 10.1016/j.virusres.2024.199500 (PMC11720880; doi:10.1016/j.virusres.2024.199500)
Supplement: Supplementary file 5 [file mmc5.zip › SupplementaryData6/omicron_blastn_filtered.tsv]

qseqid	sseqid	pident	evalue	bitscore	qcovhsp
Brazil/RS-LACENRS-431658932/2022	USA/NJ-CDC-STM-XHCM7XZEK/2021	99.977	0.0	55108.0	99
Brazil/RS-LACENRS-431658932/2022	USA/PA-CDC-STM-7AUJJ52ZX/2021	99.977	0.0	55108.0	99
Brazil/RS-LACENRS-431658932/2022	USA/CA-HLX-STM-PB2S6AK9Z/2021	99.977	0.0	55108.0	99
Brazil/RS-LACENRS-431658932/2022	USA/CA-HLX-STM-RCJFQ8DXT/2021	99.977	0.0	55108.0	99
Brazil/RS-LACENRS-431658932/2022	USA/PA-CDC-STM-ZGDMYBK7C/2021	99.977	0.0	55108.0	99
Brazil/RS-LACENRS-431658932/2022	USA/CA-CDC-STM-WC268FQTB/2021	99.977	0.0	55108.0	99
Brazil/RS-LACENRS-431658932/2022	USA/CA-HLX-STM-4HPY4N7JA/2021	99.977	0.0	55108.0	99
Brazil/RS-LACENRS-431658932/2022	USA/FL-CDC-STM-FK9EG7JMK/2022	99.977	0.0	55108.0	99
Brazil/RS-LACENRS-431658932/2022	USA/TX-CDC-STM-Y6B4DZ2DM/2022	99.977	0.0	55108.0	99
Brazil/RS-LACENRS-431658932/2022	USA/CA-CDC-STM-PJT6HCY9E/2022	99.977	0.0	55108.0	99
Brazil/RS-LACENRS-431658932/2022	USA/CA-HLX-STM-W2E8GM5NY/2021	99.977	0.0	55108.0	99
Brazil/RS-LACENRS-431658932/2022	USA/CA-HLX-STM-UEE9ZJEVN/2021	99.977	0.0	55108.0	99
Brazil/RS-LACENRS-431658932/2022	USA/IL-CDC-STM-75VMTWH3X/2022	99.977	0.0	55108.0	99
Brazil/RS-LACENRS-431658932/2022	USA/CA-HLX-STM-BWMS4T62C/2022	99.977	0.0	55108.0	99
Brazil/RS-LACENRS-431658932/2022	USA/CA-HLX-STM-Z7J6AWJUR/2021	99.977	0.0	55108.0	99
Brazil/RS-LACENRS-431658932/2022	USA/CA-HLX-STM-7YDJVU88M/2021	99.977	0.0	55108.0	99
Brazil/RS-LACENRS-431658932/2022	USA/CA-HLX-STM-YGX53MP2A/2021	99.977	0.0	55108.0	99
Brazil/RS-LACENRS-431658932/2022	USA/FL-CDC-STM-9SUQYQJGD/2021	99.977	0.0	55108.0	99
Brazil/RS-LACENRS-431658932/2022	USA/TX-CDC-STM-YQPPEX7B4/2021	99.977	0.0	55108.0	99
Brazil/RS-LACENRS-431658932/2022	USA/CA-HLX-STM-73H7UQC6P/2022	99.977	0.0	55108.0	99
Brazil/RS-LACENRS-431658932/2022	USA/MA-CDC-STM-QACE6ZU3T/2022	99.977	0.0	55108.0	99
Brazil/RS-LACENRS-431658932/2022	USA/FL-CDC-STM-9JHGE5XSK/2022	99.977	0.0	55108.0	99
Brazil/RS-LACENRS-431658932/2022	USA/CA-CDC-STM-N5QFWSYBZ/2022	99.977	0.0	55108.0	99
Brazil/RS-LACENRS-431658932/2022	USA/FL-CDC-STM-6RR4KGJYE/2022	99.977	0.0	55108.0	99
Brazil/RS-LACENRS-431658932/2022	USA/FL-CDC-STM-VVGYY2PDH/2022	99.977	0.0	55108.0	99
Brazil/RS-LMM72546/2022	Japan/RIMD14371/2022	99.966	0.0	55057.0	100
Brazil/RS-LMM72546/2022	Germany/ST-RKI-I-930108/2022	99.966	0.0	55057.0	100
Brazil/RS-LMM72546/2022	USA/CA-CDC-STM-CE8JBSV24/2022	99.963	0.0	55051.0	100
Brazil/RS-LMM72546/2022	USA/CA-HLX-STM-4N7RMZF7Y/2022	99.963	0.0	55051.0	100
Brazil/RS-LMM72546/2022	USA/CA-CDC-STM-D8D3QRE9F/2022	99.963	0.0	55051.0	100
Brazil/RS-LMM72546/2022	Japan/RIMD15939/2022	99.963	0.0	55051.0	100
Brazil/RS-LMM72546/2022	Japan/RIMD16916/2022	99.966	0.0	55051.0	99
Brazil/RS-LMM72546/2022	Japan/RIMD17460/2022	99.963	0.0	55051.0	100
Brazil/RS-LMM72546/2022	Japan/RIMD19664/2022	99.966	0.0	55049.0	99
Brazil/RS-LMM72546/2022	Japan/RIMD16958/2022	99.963	0.0	55047.0	99
Brazil/RS-LMM72546/2022	Japan/RIMD12547/2022	99.963	0.0	55047.0	99
Brazil/RS-LMM72546/2022	USA/FL-CDC-STM-X799ATKRA/2022	99.963	0.0	55047.0	99
Brazil/RS-LMM72546/2022	Japan/RIMD13712/2022	99.963	0.0	55047.0	99
Brazil/RS-LMM72546/2022	Japan/RIMD16207/2022	99.96	0.0	55046.0	100
Brazil/RS-LMM72546/2022	Japan/RIMD14351/2022	99.96	0.0	55046.0	99
Brazil/RS-LMM72546/2022	Japan/RIMD14515/2022	99.96	0.0	55046.0	100
Brazil/RS-LMM72546/2022	Japan/RIMD14613/2022	99.96	0.0	55046.0	100
Brazil/RS-LMM72546/2022	Germany/ST-RKI-I-930119/2022	99.96	0.0	55046.0	100
Brazil/RS-LMM72546/2022	Japan/RIMD11664/2022	99.96	0.0	55046.0	100
Brazil/RS-LMM72546/2022	Japan/RIMD11929/2022	99.96	0.0	55046.0	100
Brazil/RS-LMM72546/2022	Japan/RIMD16734/2022	99.966	0.0	55046.0	99
Brazil/RS-LMM72546/2022	Japan/RIMD19582/2022	99.96	0.0	55046.0	100
Brazil/RS-LMM72546/2022	Japan/RIMD18445/2022	99.96	0.0	55046.0	100
Brazil/RS-LMM72546/2022	Japan/RIMD18476/2022	99.966	0.0	55046.0	99
Brazil/RS-LMM72546/2022	Japan/RIMD17977/2022	99.96	0.0	55046.0	100
Brazil/RS-LMM72559/2022	Iran/NIC-14sh-37/2022	99.926	0.0	55038.0	100
Brazil/RS-LMM72559/2022	Iran/NIC-25t-21/2022	99.926	0.0	55038.0	100
Brazil/RS-LMM72559/2022	Iran/Yasuj-NIC-1sh-33/2022	99.926	0.0	55038.0	100
Brazil/RS-LMM72559/2022	Iran/NIC-14sh-24/2022	99.923	0.0	55033.0	100
Brazil/RS-LMM72559/2022	Iran/Gilan-NIC-11mo-45/2022	99.923	0.0	55033.0	100
Brazil/RS-LMM72559/2022	Iran/Gilan-NIC-9mo-32/2022	99.923	0.0	55033.0	100
Brazil/RS-LMM72559/2022	Iran/Gilan-NIC-9mo-31/2022	99.923	0.0	55033.0	100
Brazil/RS-LMM72559/2022	Iran/Gilan-NIC-9mo-37/2022	99.923	0.0	55033.0	100
Brazil/RS-LMM72559/2022	Iran/Alborz-NIC-9mo-28/2022	99.923	0.0	55033.0	100
Brazil/RS-LMM72559/2022	USA/MI-CDC-STM-GZX6VDF5G/2022	99.92	0.0	55029.0	100
Brazil/RS-LMM72559/2022	Iran/NIC-14sh-35/2022	99.92	0.0	55027.0	100
Brazil/RS-LMM72559/2022	Iran/NIC-14sh-38/2022	99.92	0.0	55027.0	100
Brazil/RS-LMM72559/2022	Iran/NIC-25t-41/2022	99.92	0.0	55027.0	100
Brazil/RS-LMM72559/2022	Iran/Gilan-NIC-9mo-46/2022	99.92	0.0	55027.0	100
Brazil/RS-LMM72559/2022	Iran/Tehran-NIC-11mo-28/2022	99.92	0.0	55027.0	100
Brazil/RS-LMM72559/2022	Iran/Sari-NIC-6sh-24/2022	99.92	0.0	55027.0	100
Brazil/RS-LMM72559/2022	Iran/Gilan-NIC-11mo-36/2022	99.92	0.0	55027.0	100
Brazil/RS-LMM72559/2022	Iran/Zabol-NIC-11mo-37/2022	99.92	0.0	55027.0	100
Brazil/RS-LMM72559/2022	Iran/Gilan-NIC-11mo-35/2022	99.92	0.0	55027.0	100
Brazil/RS-LMM72559/2022	Iran/Gilan-NIC-9mo-44/2022	99.92	0.0	55027.0	100
Brazil/RS-LMM72559/2022	Iran/Semnan-NIC-1sh-19/2022	99.92	0.0	55027.0	100
Brazil/RS-LMM72559/2022	Iran/Tehran-NIC-5mo-43/2022	99.92	0.0	55027.0	100
Brazil/RS-LMM72559/2022	Iran/Semnan-NIC-1sh-16/2022	99.92	0.0	55027.0	100
Brazil/RS-LMM72559/2022	Iran/NIC-25t-30/2022	99.916	0.0	55022.0	100
Brazil/RS-LMM72559/2022	Iran/NIC-25t-17/2022	99.916	0.0	55022.0	100
Brazil/RS-FIOCRUZ-10536/2022	USA/DC-CDC-2-5699359/2022	99.98	0.0	55005.0	100
Brazil/RS-FIOCRUZ-10536/2022	USA/IN-CDC-STM-D3MFNCR5E/2022	99.98	0.0	55003.0	100
Brazil/RS-FIOCRUZ-10536/2022	USA/WY-WYPHL-22007293/2022	99.98	0.0	55003.0	100
Brazil/RS-FIOCRUZ-10536/2022	USA/CA-CDC-STM-TQVS5TADM/2021	99.98	0.0	55003.0	100
Brazil/RS-FIOCRUZ-10536/2022	USA/CO-CDC-STM-TH23EAA7U/2021	99.98	0.0	55003.0	100
Brazil/RS-FIOCRUZ-10536/2022	USA/LA-CDC-STM-Y88TXG5AZ/2021	99.98	0.0	55003.0	100
Brazil/RS-FIOCRUZ-10536/2022	USA/TX-CDC-STM-95A9U8GW3/2021	99.98	0.0	55003.0	100
Brazil/RS-FIOCRUZ-10536/2022	USA/CA-CDC-STM-WG6HU7WV3/2021	99.98	0.0	55003.0	100
Brazil/RS-FIOCRUZ-10536/2022	USA/CA-CDC-STM-ZYCCC3E6D/2021	99.98	0.0	55003.0	100
Brazil/RS-FIOCRUZ-10536/2022	USA/GA-CDC-STM-Z2DJPGMR4/2021	99.98	0.0	55003.0	100
Brazil/RS-FIOCRUZ-10536/2022	USA/TX-CDC-STM-C4YWN253X/2021	99.98	0.0	55003.0	100
Brazil/RS-FIOCRUZ-10536/2022	USA/MI-CDC-STM-WVNQF354F/2021	99.98	0.0	55003.0	100
Brazil/RS-FIOCRUZ-10536/2022	USA/CA-CDC-STM-XR3VBN5RQ/2021	99.98	0.0	55003.0	100
Brazil/RS-FIOCRUZ-10536/2022	USA/FL-CDC-STM-C5QVZJMR9/2021	99.98	0.0	55003.0	100
Brazil/RS-FIOCRUZ-10536/2022	USA/CA-CDC-STM-MR2U9EJBQ/2021	99.98	0.0	55003.0	100
Brazil/RS-FIOCRUZ-10536/2022	USA/FL-CDC-STM-SCVFRZ68J/2021	99.98	0.0	55003.0	100
Brazil/RS-FIOCRUZ-10536/2022	USA/CA-CDC-STM-UQAKUSZQ9/2021	99.98	0.0	55003.0	100
Brazil/RS-FIOCRUZ-10536/2022	USA/KY-CDC-STM-9CBS7R23W/2021	99.98	0.0	55003.0	100
Brazil/RS-FIOCRUZ-10536/2022	USA/WA-CDC-STM-NBN7739VK/2021	99.98	0.0	55003.0	100
Brazil/RS-FIOCRUZ-10536/2022	USA/FL-CDC-STM-SSRJRN2HP/2021	99.98	0.0	55003.0	100
Brazil/RS-FIOCRUZ-10536/2022	Italy/LAZ-AMC-2201051627-DS/2022	99.98	0.0	55003.0	100
Brazil/RS-FIOCRUZ-10536/2022	USA/PA-Erie-AHSM-16/2021	99.98	0.0	55003.0	100
Brazil/RS-FIOCRUZ-10536/2022	USA/TX-CDC-STM-2JDXVDFK3/2022	99.98	0.0	55003.0	100
Brazil/RS-FIOCRUZ-10536/2022	USA/IN-CDC-STM-WA6252HC2/2022	99.98	0.0	55003.0	100
Brazil/RS-FIOCRUZ-10536/2022	USA/LA-CDC-STM-P5SFY8SEG/2022	99.98	0.0	55003.0	100
Brazil/RS-LACENRS-431714631/2022	USA/CA-CDC-STM-5BY2DMQZE/2022	99.98	0.0	54994.0	100
Brazil/RS-LACENRS-431714631/2022	France/NOR-ERFB-2071607831/2021	99.98	0.0	54994.0	100
Brazil/RS-LACENRS-431714631/2022	USA/PA-CDC-STM-7NBKXUG95/2022	99.98	0.0	54994.0	100
Brazil/RS-LACENRS-431714631/2022	Germany/NW-RKI-I-453375/2022	99.98	0.0	54994.0	100
Brazil/RS-LACENRS-431769402/2022	Israel/CVL-8010521/2022	99.973	0.0	54994.0	100
Brazil/RS-LACENRS-431769402/2022	Israel/CVL-8010630/2022	99.977	0.0	54994.0	100
Brazil/RS-LACENRS-431714631/2022	Germany/NW-RKI-I-421111/2021	99.98	0.0	54994.0	100
Brazil/RS-LACENRS-431714631/2022	Germany/BW-RKI-I-435599/2022	99.98	0.0	54994.0	100
Brazil/RS-LACENRS-431714631/2022	USA/PA-CDC-STM-BNTWXUWMT/2022	99.98	0.0	54994.0	100
Brazil/RS-LACENRS-431714631/2022	Germany/NW-RKI-I-453199/2022	99.98	0.0	54994.0	100
Brazil/RS-LACENRS-431714631/2022	Indonesia/JK-GS-WJHL-ITB-NIHRD-WGS235/2022	99.98	0.0	54994.0	100
Brazil/RS-LACENRS-431714631/2022	Germany/BW-RKI-I-457066/2022	99.98	0.0	54994.0	100
Brazil/RS-LACENRS-431714631/2022	USA/FL-CDC-STM-9RY94A449/2022	99.98	0.0	54994.0	100
Brazil/RS-LACENRS-431714631/2022	Germany/NW-RKI-I-383616/2021	99.98	0.0	54994.0	100
Brazil/RS-LACENRS-431714631/2022	Germany/TH-RKI-I-408963/2021	99.98	0.0	54994.0	100
Brazil/RS-LACENRS-431714631/2022	Germany/NW-RKI-I-416837/2021	99.98	0.0	54994.0	100
Brazil/RS-LACENRS-431714631/2022	Italy/LAZ-AMC-2112224220-DS/2021	99.98	0.0	54992.0	99
Brazil/RS-LACENRS-431714631/2022	France/CVL-ERFB-2071723013/2021	99.98	0.0	54990.0	99
Brazil/RS-LACENRS-431714631/2022	Germany/NW-RKI-I-383790/2021	99.98	0.0	54990.0	99
Brazil/RS-LACENRS-431714631/2022	Italy/VEN-ULSS3GEN-7002047534_VE/2021	99.98	0.0	54990.0	99
Brazil/RS-LACENRS-431769402/2022	Germany/SN-RKI-I-525995/2022	99.953	0.0	54990.0	100
Brazil/RS-LACENRS-431769402/2022	Germany/SN-RKI-I-522317/2022	99.953	0.0	54990.0	100
Brazil/RS-LACENRS-431769402/2022	Philippines/PH-PGC-105654/2022	99.977	0.0	54990.0	100
Brazil/RS-LACENRS-431769402/2022	Philippines/PH-PGC-110150/2022	99.977	0.0	54990.0	100
Brazil/RS-LACENRS-431769402/2022	Philippines/PH-PGC-103364/2021	99.98	0.0	54990.0	100
Brazil/RS-LACENRS-431769402/2022	Israel/CVL-26987/2022	99.977	0.0	54990.0	100
Brazil/RS-LACENRS-431714631/2022	Mexico/CMX_IBT_IMSS_5159/2021	99.977	0.0	54988.0	100
Brazil/RS-LACENRS-431714631/2022	USA/GA-CDC-STM-PTHEMQEDK/2021	99.977	0.0	54988.0	100
Brazil/RS-LACENRS-431714631/2022	USA/CA-HLX-STM-JQN63S9WX/2021	99.977	0.0	54988.0	100
Brazil/RS-LACENRS-431769402/2022	Wales/PHWC-PJIYNQ/2022	99.96	0.0	54988.0	100
Brazil/RS-LACENRS-431769402/2022	Wales/PHWC-PESERB/2022	99.946	0.0	54988.0	100
Brazil/RS-LACENRS-431769402/2022	Italy/ABR-IZSGC-31386/2022	99.97	0.0	54988.0	100
Brazil/RS-LACENRS-431769402/2022	Greece/334696/2022	99.95	0.0	54988.0	100
Brazil/RS-LACENRS-431769402/2022	Wales/PHWC-PJYA8Z/2022	99.946	0.0	54988.0	100
Brazil/RS-LACENRS-431769402/2022	Wales/PHWC-PJB78O/2022	99.97	0.0	54988.0	100
Brazil/RS-LACENRS-431769402/2022	Wales/PHWC-PE99D4/2022	99.946	0.0	54988.0	100
Brazil/RS-LACENRS-431769402/2022	Wales/PHWC-PJBXDG/2022	99.946	0.0	54988.0	100
Brazil/RS-LACENRS-431769402/2022	Wales/PHWC-PJB3YN/2022	99.963	0.0	54988.0	100
Brazil/RS-LACENRS-431769402/2022	Israel/CVL-8006087/2022	99.953	0.0	54988.0	100
Brazil/RS-LACENRS-431769402/2022	USA/AR-UAMS-B016547/2022	99.973	0.0	54988.0	100
Brazil/RS-LACENRS-431769402/2022	USA/AR-UAMS-B016534/2022	99.977	0.0	54988.0	100
Brazil/RS-LACENRS-431769402/2022	Israel/CVL-9002197/2022	99.973	0.0	54988.0	100
Brazil/RS-LACENRS-431769402/2022	Wales/PHWC-PJMHMI/2022	99.96	0.0	54988.0	100
Brazil/RS-LACENRS-431769402/2022	USA/AR-V03755/2022	99.977	0.0	54988.0	100
Brazil/RS-LACENRS-431769402/2022	USA/FL-CDC-STM-VMQ5G7FHF/2022	99.946	0.0	54988.0	100
Brazil/RS-LACENRS-431769402/2022	Wales/PHWC-PJC7BG/2022	99.946	0.0	54988.0	100
Brazil/RS-LACENRS-431714631/2022	Germany/RP-RKI-I-416875/2021	99.977	0.0	54988.0	100
Brazil/RS-LACENRS-431714631/2022	Germany/BW-RKI-I-1051003/2021	99.977	0.0	54988.0	100
Brazil/RS-LACENRS-431714631/2022	Mexico/PUE_InDRE_FB11043_E21315404769_S12374/2022	99.977	0.0	54988.0	100
Brazil/RS-LACENRS-431714631/2022	USA/MA-CDC-2-5929434/2022	99.977	0.0	54988.0	100
Brazil/RS-LACENRS-431740417/2022	Poland/F14000/2022	99.98	0.0	54977.0	100
Brazil/RS-LMM72488/2022	USA/UT-UPHL-220722933505/2022	99.97	0.0	54974.0	99
Brazil/RS-LACENRS-431740417/2022	Turkey/HSGM-G612/2022	99.98	0.0	54974.0	99
Brazil/RS-LACENRS-431740417/2022	Spain/GA-CHUVI-34555500/2022	99.98	0.0	54974.0	99
Brazil/RS-LMM72488/2022	France/NAQ-CHUP-2204061329/2022	99.883	0.0	54974.0	99
Brazil/RS-FIOCRUZ-4604/2022	Thailand/DMSc-05980/2021	99.963	0.0	54974.0	100
Brazil/RS-FIOCRUZ-4604/2022	Thailand/DMSc-05958/2021	99.963	0.0	54974.0	100
Brazil/RS-FIOCRUZ-4604/2022	USA/NH-NHPHL-2112230229/2021	99.963	0.0	54974.0	100
Brazil/RS-FIOCRUZ-4604/2022	USA/CT-SEMA4-2377/2021	99.963	0.0	54974.0	100
Brazil/RS-LACENRS-431740417/2022	Wales/PHWC-PGWDAD/2021	99.977	0.0	54972.0	100
Brazil/RS-LACENRS-431740417/2022	Sweden/461847868203/2022	99.977	0.0	54972.0	100
Brazil/RS-LACENRS-431740417/2022	France/ARA-ERFB-2071778590/2021	99.977	0.0	54972.0	100
Brazil/RS-LACENRS-431740417/2022	France/ARA-ERFB-2071723770/2021	99.977	0.0	54972.0	100
Brazil/RS-LACENRS-431740417/2022	Italy/LAZ-AMC-2201053394-DS/2022	99.977	0.0	54972.0	100
Brazil/RS-LACENRS-431740417/2022	Italy/LAZ-AMC-220116834-DS/2022	99.977	0.0	54972.0	100
Brazil/RS-LACENRS-431740417/2022	Italy/LAZ-AMC-220116880-DS/2022	99.977	0.0	54972.0	100
Brazil/RS-LACENRS-431740417/2022	Italy/LAZ-AMC-2201185-DS/2022	99.977	0.0	54972.0	100
Brazil/RS-LACENRS-431740417/2022	Italy/LAZ-AMC-2112305083-DS/2021	99.977	0.0	54972.0	100
Brazil/RS-LACENRS-431740417/2022	Wales/PHWC-PE6FB4/2022	99.977	0.0	54972.0	100
Brazil/RS-LACENRS-431740417/2022	Italy/LAZ-AMC-2201191720-DS/2022	99.977	0.0	54972.0	100
Brazil/RS-LACENRS-431740417/2022	Mexico/CMX_LANGEBIO_IMSS_4834/2021	99.977	0.0	54972.0	100
Brazil/RS-LACENRS-431740417/2022	USA/CA-CDC-4486844-001/2021	99.977	0.0	54972.0	100
Brazil/RS-LACENRS-431740417/2022	Poland/F13965/2022	99.977	0.0	54972.0	100
Brazil/RS-LACENRS-431740417/2022	Israel/CVL-8000871/2021	99.977	0.0	54972.0	100
Brazil/RS-LACENRS-431740417/2022	Italy/LAZ-AMC-2201073332-DS/2022	99.977	0.0	54972.0	100
Brazil/RS-LACENRS-431740417/2022	Wales/PHWC-PGI4NZ/2021	99.977	0.0	54972.0	100
Brazil/RS-LACENRS-431740417/2022	Chile/AP-565/2021	99.977	0.0	54972.0	99
Brazil/RS-LACENRS-431740417/2022	Germany/BW-RKI-I-544491/2022	99.977	0.0	54972.0	100
Brazil/RS-LACENRS-431740417/2022	USA/CA-HLX-STM-BSHZFSNQB/2021	99.977	0.0	54972.0	100
Brazil/RS-LACENRS-431740417/2022	Germany/BW-RKI-I-530055/2022	99.977	0.0	54972.0	100
Brazil/RS-LACENRS-431740417/2022	Romania/IS-3481/2022	99.977	0.0	54972.0	100
Brazil/RS-FIOCRUZ-10210/2022	Nigeria/NCDC-NR1569/2021	99.98	0.0	54972.0	100
Brazil/RS-FIOCRUZ-10480/2022	Israel/CVL-24053/2022	99.98	0.0	54972.0	100
Brazil/RS-FIOCRUZ-10480/2022	Ireland/CE-Enfer-COV160122035_A11/2022	99.98	0.0	54972.0	100
Brazil/RS-FIOCRUZ-10480/2022	Israel/CVL-23759/2022	99.98	0.0	54972.0	100
Brazil/RS-FIOCRUZ-10480/2022	Norway/36355/2021	99.98	0.0	54972.0	100
Brazil/RS-FIOCRUZ-10480/2022	Norway/36150/2021	99.98	0.0	54972.0	100
Brazil/RS-FIOCRUZ-10480/2022	England/PHEC-3W039WC3/2021	99.98	0.0	54972.0	100
Brazil/RS-FIOCRUZ-10480/2022	Israel/SMC-7029310/2021	99.98	0.0	54972.0	100
Brazil/RS-FIOCRUZ-10480/2022	Israel/SMC-7029380/2021	99.98	0.0	54972.0	100
Brazil/RS-FIOCRUZ-10480/2022	Germany/NW-RKI-I-1051343/2021	99.98	0.0	54972.0	100
Brazil/RS-FIOCRUZ-10480/2022	Norway/8560/2022	99.98	0.0	54972.0	100
Brazil/RS-FIOCRUZ-10480/2022	Italy/ABR-IZSGC-6527/2022	99.98	0.0	54972.0	100
Brazil/RS-FIOCRUZ-10480/2022	Wales/PHWC-PEOSW6/2022	99.98	0.0	54972.0	100
Brazil/RS-FIOCRUZ-10480/2022	Italy/LIG-AMC-21121614182-SP/2021	99.98	0.0	54972.0	100
Brazil/RS-FIOCRUZ-10480/2022	England/PHEC-3V077V10/2021	99.98	0.0	54972.0	100
Brazil/RS-FIOCRUZ-10480/2022	Finland/THL-202133678/2021	99.98	0.0	54972.0	100
Brazil/RS-FIOCRUZ-10480/2022	Germany/SH-RKI-I-451804/2022	99.98	0.0	54972.0	100
Brazil/RS-FIOCRUZ-10480/2022	USA/MA-CDC-STM-TSXUSUC2A/2022	99.98	0.0	54972.0	100
Brazil/RS-FIOCRUZ-10480/2022	Sweden/6227188676/2022	99.98	0.0	54972.0	100
Brazil/RS-FIOCRUZ-10480/2022	Norway/363/2022	99.98	0.0	54972.0	100
Brazil/RS-FIOCRUZ-10480/2022	Israel/CVL-8001366/2022	99.98	0.0	54972.0	100
Brazil/RS-FIOCRUZ-10480/2022	Norway/1020/2022	99.98	0.0	54972.0	100
Brazil/RS-FIOCRUZ-10480/2022	Belgium/UZA-UA-8815759200/2022	99.98	0.0	54972.0	100
Brazil/RS-FIOCRUZ-10480/2022	Wales/PHWC-PE1GUC/2022	99.98	0.0	54972.0	100
Brazil/RS-FIOCRUZ-10480/2022	Spain/CM-HGUCR-797338/2022	99.98	0.0	54972.0	100
Brazil/RS-FIOCRUZ-10480/2022	Norway/1232/2022	99.98	0.0	54972.0	100
Brazil/RS-FIOCRUZ-4604/2022	USA/UT-UPHL-220109915806/2022	99.963	0.0	54972.0	99
Brazil/RS-FIOCRUZ-4604/2022	USA/CT-JAX-JAX-2201.01-128/2021	99.963	0.0	54970.0	99
Brazil/RS-FIOCRUZ-4604/2022	USA/FL-CDC-STM-QVF3QJTYG/2022	99.96	0.0	54970.0	100
Brazil/RS-FIOCRUZ-4604/2022	USA/CT-JAX-JAX-2203.01-026/2022	99.963	0.0	54970.0	99
Brazil/RS-FIOCRUZ-4604/2022	USA/FL-CDC-STM-JNME4JKSW/2021	99.96	0.0	54970.0	100
Brazil/RS-FIOCRUZ-4604/2022	Belgium/UZA-UA-CV2143782650/2022	99.963	0.0	54970.0	99
Brazil/RS-FIOCRUZ-4604/2022	USA/CT-JAX-JAX-2208-081/2022	99.963	0.0	54970.0	99
Brazil/RS-FIOCRUZ-4604/2022	USA/CT-JAX-JAX-2208-038/2022	99.963	0.0	54970.0	99
Brazil/RS-FIOCRUZ-4604/2022	USA/CT-JAX-JAX-2208-025/2022	99.963	0.0	54970.0	99
Brazil/RS-FIOCRUZ-4604/2022	USA/CA-HLX-STM-BQJNXA8TY/2021	99.96	0.0	54970.0	100
Brazil/RS-FIOCRUZ-4604/2022	Italy/APU-IZSPB-PT5650/2022	99.96	0.0	54970.0	100
Brazil/RS-FIOCRUZ-4604/2022	Mexico/SIN_CIAD-MZT_S8469/2021	99.96	0.0	54968.0	100
Brazil/RS-LACENRS-431686357/2022	USA/WY-WYPHL-22023339/2022	99.94	0.0	54968.0	100
Brazil/RS-LACENRS-431686357/2022	Mexico/BCN_IBT_IMSS_6507/2022	99.94	0.0	54968.0	100
Brazil/RS-LACENRS-431686357/2022	USA/CA-HLX-STM-G863X9X9G/2021	99.94	0.0	54968.0	100
Brazil/RS-FIOCRUZ-4604/2022	USA/CA-HLX-STM-3EMCWMPB6/2022	99.96	0.0	54968.0	100
Brazil/RS-FIOCRUZ-4604/2022	USA/VA-DCLS-12323/2021	99.96	0.0	54968.0	100
Brazil/RS-FIOCRUZ-4604/2022	USA/FL-CDC-STM-6BQ9AQ2HM/2021	99.96	0.0	54968.0	100
Brazil/RS-FIOCRUZ-4604/2022	USA/MA-CDC-STM-CTX8D8T6A/2021	99.96	0.0	54968.0	100
Brazil/RS-FIOCRUZ-4604/2022	USA/IN-CDC-STM-A4B7TJ2MU/2021	99.96	0.0	54968.0	100
Brazil/RS-FIOCRUZ-4604/2022	USA/TX-CDC-STM-FGT9JVZFC/2021	99.96	0.0	54968.0	100
Brazil/RS-FIOCRUZ-4604/2022	USA/IL-CDC-STM-5RJ4Y39MM/2021	99.96	0.0	54968.0	100
Brazil/RS-FIOCRUZ-4604/2022	USA/FL-CDC-STM-J9NBBRJY5/2021	99.96	0.0	54968.0	100
Brazil/RS-FIOCRUZ-4604/2022	USA/CA-CDC-STM-X42S4J8FY/2022	99.96	0.0	54968.0	100
Brazil/RS-LACENRS-431686357/2022	USA/WY-WYPHL-22010638/2022	99.94	0.0	54968.0	100
Brazil/RS-LACENRS-431686357/2022	Italy/LAZ-AMC-2202042445-DS/2022	99.94	0.0	54968.0	100
Brazil/RS-FIOCRUZ-10516/2022	Chile/ML-5301/2022	99.976	0.0	54968.0	100
Brazil/RS-LACENRS-431686357/2022	USA/WY-WYPHL-22011479/2022	99.94	0.0	54968.0	100
Brazil/RS-FIOCRUZ-10516/2022	Israel/ICH-741107850/2021	99.976	0.0	54966.0	100
Brazil/RS-FIOCRUZ-10516/2022	USA/GA-CDC-ASC210625982/2021	99.976	0.0	54966.0	100
Brazil/RS-FIOCRUZ-10516/2022	USA/IL-CDC-ASC210634474/2021	99.976	0.0	54966.0	100
Brazil/RS-FIOCRUZ-10516/2022	USA/NJ-CDC-ASC210634488/2021	99.976	0.0	54966.0	100
Brazil/RS-FIOCRUZ-10516/2022	USA/FL-CDC-ASC210634640/2021	99.976	0.0	54966.0	100
Brazil/RS-FIOCRUZ-10516/2022	Greece/4016/2022	99.976	0.0	54966.0	100
Brazil/RS-FIOCRUZ-10516/2022	Greece/5741/2022	99.976	0.0	54966.0	100
Brazil/RS-FIOCRUZ-10516/2022	USA/IL-CDC-ASC210635090/2021	99.976	0.0	54966.0	100
Brazil/RS-FIOCRUZ-10516/2022	USA/CA-CDC-ASC210630417/2021	99.976	0.0	54966.0	100
Brazil/RS-FIOCRUZ-10516/2022	USA/CT-JAX-JAX-2152-059/2021	99.976	0.0	54966.0	100
Brazil/RS-FIOCRUZ-10516/2022	USA/MA-CDC-ASC210631416/2021	99.976	0.0	54966.0	100
Brazil/RS-FIOCRUZ-10516/2022	USA/IL-CDC-ASC210631295/2021	99.976	0.0	54966.0	100
Brazil/RS-FIOCRUZ-10516/2022	USA/MA-CDC-ASC210646211/2022	99.976	0.0	54966.0	100
Brazil/RS-FIOCRUZ-10516/2022	USA/FL-CDC-ASC210755936/2022	99.976	0.0	54966.0	100
Brazil/RS-FIOCRUZ-10516/2022	Poland/Kce-1022/2022	99.976	0.0	54966.0	100
Brazil/RS-FIOCRUZ-10516/2022	USA/IL-CDC-ASC210635821/2021	99.976	0.0	54966.0	100
Brazil/RS-FIOCRUZ-10516/2022	USA/MA-CDC-ASC210557084/2021	99.976	0.0	54966.0	100
Brazil/RS-FIOCRUZ-10516/2022	Belgium/MBLG-CTMAPF029G0048/2022	99.976	0.0	54966.0	100
Brazil/RS-FIOCRUZ-10516/2022	Germany/SH-RKI-I-397013/2021	99.976	0.0	54966.0	100
Brazil/RS-FIOCRUZ-10516/2022	Germany/SH-RKI-I-397057/2021	99.976	0.0	54966.0	100
Brazil/RS-FIOCRUZ-10516/2022	Germany/SH-RKI-I-397058/2021	99.976	0.0	54966.0	100
Brazil/RS-FIOCRUZ-10516/2022	USA/CA-CDC-ASC210566322/2022	99.976	0.0	54966.0	100
Brazil/RS-FIOCRUZ-10516/2022	USA/NY-CDC-IBX0349232/2021	99.976	0.0	54966.0	100
Brazil/RS-FIOCRUZ-10516/2022	USA/IN-CDC-ASC210634102/2021	99.976	0.0	54966.0	100
Brazil/RS-LACENRS-431740476/2022	Wales/PHWC-PJJT79/2022	99.933	0.0	54966.0	100
Brazil/RS-LACENRS-431740476/2022	Wales/PHWC-PEWISU/2022	99.933	0.0	54966.0	100
Brazil/RS-LACENRS-431740476/2022	Wales/PHWC-PJJTJE/2022	99.933	0.0	54966.0	100
Brazil/RS-FIOCRUZ-66951/2021	USA/CT-SEMA4-2944/2022	99.98	0.0	54966.0	100
Brazil/RS-LMM72488/2022	France/NAQ-CHUP-2204042504/2022	99.903	0.0	54966.0	99
Brazil/RS-FIOCRUZ-10210/2022	USA/TX-CDC-STM-YXRG25BS7/2022	99.976	0.0	54966.0	100
Brazil/RS-FIOCRUZ-10210/2022	USA/FL-CDC-STM-6CXSYPGCN/2021	99.976	0.0	54966.0	100
Brazil/RS-FIOCRUZ-10210/2022	Wales/PHWC-PEBUNF/2022	99.976	0.0	54966.0	100
Brazil/RS-FIOCRUZ-10210/2022	USA/TN-ASC-210590150/2022	99.976	0.0	54966.0	100
Brazil/RS-FIOCRUZ-10210/2022	Italy/ABR-IZSGC-33737/2022	99.976	0.0	54966.0	100
Brazil/RS-FIOCRUZ-10210/2022	USA/TN-ASC-210542720/2022	99.976	0.0	54966.0	100
Brazil/RS-FIOCRUZ-10210/2022	USA/TN-ASC-210684988/2022	99.976	0.0	54966.0	100
Brazil/RS-FIOCRUZ-10210/2022	USA/TN-ASC-210508133/2022	99.976	0.0	54966.0	100
Brazil/RS-FIOCRUZ-10210/2022	USA/TN-ASC-210537739/2022	99.976	0.0	54966.0	100
Brazil/RS-FIOCRUZ-10210/2022	USA/TN-ASC-210597229/2022	99.976	0.0	54966.0	100
Brazil/RS-FIOCRUZ-10210/2022	USA/TX-CDC-STM-ND3VAAE75/2022	99.976	0.0	54966.0	100
Brazil/RS-FIOCRUZ-10210/2022	USA/GA-CDC-STM-38RNZ8AEY/2022	99.976	0.0	54966.0	100
Brazil/RS-FIOCRUZ-10210/2022	USA/FL-CDC-STM-9CMYXW5B3/2022	99.976	0.0	54966.0	100
Brazil/RS-FIOCRUZ-10210/2022	USA/NC-CDC-2-5594901/2022	99.976	0.0	54966.0	100
Brazil/RS-FIOCRUZ-10210/2022	USA/GA-CDC-STM-XY8R5B7CC/2021	99.976	0.0	54966.0	100
Brazil/RS-FIOCRUZ-10210/2022	USA/GA-CDC-STM-7F3U653JD/2021	99.976	0.0	54966.0	100
Brazil/RS-FIOCRUZ-10210/2022	USA/TX-CDC-STM-4Q53HUFGA/2021	99.976	0.0	54966.0	100
Brazil/RS-FIOCRUZ-10210/2022	Germany/BE-RKI-I-479867/2022	99.976	0.0	54966.0	100
Brazil/RS-FIOCRUZ-10210/2022	USA/GA-CDC-STM-SGSPPF3PS/2021	99.976	0.0	54966.0	100
Brazil/RS-FIOCRUZ-10210/2022	USA/TX-CDC-STM-T3F85ENC3/2021	99.976	0.0	54966.0	100
Brazil/RS-FIOCRUZ-10210/2022	USA/IN-CDC-STM-3K6RH59SS/2021	99.976	0.0	54966.0	100
Brazil/RS-FIOCRUZ-10210/2022	USA/GA-CDC-STM-HVAF66YGT/2021	99.976	0.0	54966.0	100
Brazil/RS-FIOCRUZ-10210/2022	USA/GA-CDC-STM-QFFRBP5S6/2021	99.976	0.0	54966.0	100
Brazil/RS-FIOCRUZ-10210/2022	USA/TX-CDC-ASC210567706/2021	99.976	0.0	54966.0	100
Brazil/RS-FIOCRUZ-66951/2021	Nigeria/CV5043/2021	99.98	0.0	54964.0	100
Brazil/RS-FIOCRUZ-66951/2021	Nigeria/CV5036/2021	99.98	0.0	54964.0	100
Brazil/RS-FIOCRUZ-66951/2021	USA/VA-DCLS-13539/2022	99.98	0.0	54964.0	100
Brazil/RS-FIOCRUZ-66951/2021	Kenya/SS10664/2021	99.98	0.0	54964.0	100
Brazil/RS-FIOCRUZ-66951/2021	Nigeria/CV4972/2021	99.98	0.0	54964.0	100
Brazil/RS-FIOCRUZ-66951/2021	Thailand/DMSc-06964/2022	99.98	0.0	54964.0	100
Brazil/RS-FIOCRUZ-66951/2021	Wales/PHWC-PE7TWJ/2022	99.98	0.0	54964.0	100
Brazil/RS-FIOCRUZ-66951/2021	Italy/UMB-IZSGC-75.1.2/2021	99.98	0.0	54964.0	100
Brazil/RS-FIOCRUZ-66951/2021	Thailand/DMSc-06296/2021	99.98	0.0	54964.0	100
Brazil/RS-FIOCRUZ-66951/2021	Thailand/DMSc-06851/2022	99.98	0.0	54964.0	100
Brazil/RS-FIOCRUZ-66951/2021	Thailand/DMSc-06944/2022	99.98	0.0	54964.0	100
Brazil/RS-FIOCRUZ-66951/2021	Thailand/DMSc-07333/2022	99.98	0.0	54964.0	100
Brazil/RS-FIOCRUZ-66951/2021	Thailand/DMSc-07221/2022	99.98	0.0	54964.0	100
Brazil/RS-FIOCRUZ-10544/2022	France/NOR_UCN_CHU-Caen_2023425363/2022	99.976	0.0	54964.0	100
Brazil/RS-FIOCRUZ-66951/2021	USA/MA-CDC-STM-AKKRPFG9K/2022	99.98	0.0	54964.0	100
Brazil/RS-FIOCRUZ-66951/2021	Thailand/DMSc-06839/2022	99.98	0.0	54964.0	100
Brazil/RS-FIOCRUZ-10544/2022	USA/TX-HMH-MCoV-87016/2022	99.976	0.0	54964.0	100
Brazil/RS-FIOCRUZ-10544/2022	Malaysia/IMR_WC21970/2022	99.976	0.0	54964.0	100
Brazil/RS-FIOCRUZ-10544/2022	USA/TN-ASC-210588035/2022	99.976	0.0	54964.0	100
Brazil/RS-FIOCRUZ-10544/2022	Malaysia/TIDREC-NSC890/2021	99.976	0.0	54964.0	100
Brazil/RS-FIOCRUZ-10544/2022	France/NOR_UCN_CHU-Caen_2023419965/2022	99.976	0.0	54964.0	100
Brazil/RS-FIOCRUZ-66951/2021	Thailand/DMSc-06822/2022	99.98	0.0	54964.0	100
Brazil/RS-FIOCRUZ-66951/2021	Thailand/DMSc-06825/2022	99.98	0.0	54964.0	100
Brazil/RS-FIOCRUZ-66951/2021	Thailand/DMSc-06826/2022	99.98	0.0	54964.0	100
Brazil/RS-FIOCRUZ-66951/2021	Thailand/DMSc-06842/2022	99.98	0.0	54964.0	100
Brazil/RS-FIOCRUZ-66951/2021	USA/TX-HMH-MCoV-82976/2022	99.98	0.0	54964.0	100
Brazil/RS-FIOCRUZ-66951/2021	Thailand/DMSc-06855/2022	99.98	0.0	54964.0	100
Brazil/RS-FIOCRUZ-66951/2021	Thailand/DMSc-06867/2022	99.98	0.0	54964.0	100
Brazil/RS-FIOCRUZ-66951/2021	Thailand/DMSc-06869/2022	99.98	0.0	54964.0	100
Brazil/RS-FIOCRUZ-66951/2021	Thailand/DMSc-06861/2022	99.98	0.0	54964.0	100
Brazil/RS-FIOCRUZ-10544/2022	USA/IL-CDC-ASC210641117/2021	99.976	0.0	54964.0	100
Brazil/RS-FIOCRUZ-10544/2022	USA/TN-CDC-ASC210559270/2021	99.976	0.0	54964.0	100
Brazil/RS-FIOCRUZ-10544/2022	USA/TX-HMH-MCoV-76472/2022	99.976	0.0	54964.0	100
Brazil/RS-FIOCRUZ-10544/2022	Malaysia/IMR_WC21994/2022	99.976	0.0	54964.0	100
Brazil/RS-FIOCRUZ-10544/2022	USA/VA-DCLS-12078/2021	99.976	0.0	54964.0	100
Brazil/RS-FIOCRUZ-10544/2022	Japan/RIMD04515/2022	99.976	0.0	54964.0	100
Brazil/RS-FIOCRUZ-10544/2022	Indonesia/JK-GS-WJHL-ITB-NIHRD-W00658/2022	99.976	0.0	54964.0	100
Brazil/RS-LACENRS-431686357/2022	USA/CA-HLX-STM-2BNZTKEBY/2021	99.936	0.0	54964.0	100
Brazil/RS-LACENRS-431686357/2022	USA/CA-HLX-STM-MTSAN5FBP/2022	99.936	0.0	54964.0	100
Brazil/RS-LACENRS-431686357/2022	USA/FL-CDC-STM-PQX4M7X4C/2021	99.936	0.0	54964.0	100
Brazil/RS-LACENRS-431686357/2022	USA/CA-HLX-STM-8E96FJVVE/2021	99.936	0.0	54964.0	100
Brazil/RS-LACENRS-431686357/2022	USA/PA-CDC-STM-XP5C37BF9/2022	99.936	0.0	54964.0	100
Brazil/RS-LACENRS-431686357/2022	Wales/PHWC-PE6JUT/2022	99.936	0.0	54964.0	100
Brazil/RS-LACENRS-431686357/2022	USA/FL-CDC-STM-NSW9B2N85/2021	99.936	0.0	54964.0	100
Brazil/RS-LACENRS-431686357/2022	USA/MI-CDC-STM-5NMKJ5Y7J/2022	99.936	0.0	54964.0	100
Brazil/RS-LACENRS-431686357/2022	USA/CA-HLX-STM-3KYNGMT9Z/2021	99.936	0.0	54964.0	100
Brazil/RS-LACENRS-431686357/2022	USA/CA-HLX-STM-W8CSKR7ZX/2021	99.936	0.0	54964.0	100
Brazil/RS-LACENRS-431686357/2022	USA/CA-HLX-STM-P36CB7W2W/2021	99.936	0.0	54964.0	100
Brazil/RS-LACENRS-431686357/2022	USA/CA-CDC-STM-NVPAUVCYG/2022	99.936	0.0	54964.0	100
Brazil/RS-LACENRS-431686357/2022	USA/FL-CDC-STM-JERXN8P2C/2022	99.936	0.0	54964.0	100
Brazil/RS-LACENRS-431686357/2022	USA/CA-HLX-STM-J4ZMHAG33/2022	99.936	0.0	54964.0	100
Brazil/RS-LACENRS-431686357/2022	USA/CA-HLX-STM-QW6PB7ZB2/2021	99.936	0.0	54964.0	100
Brazil/RS-LACENRS-431686357/2022	USA/GA-CDC-STM-V62SNWUZR/2022	99.936	0.0	54964.0	100
Brazil/RS-LACENRS-431686357/2022	USA/MI-CDC-STM-KCDSCZRKS/2021	99.936	0.0	54964.0	100
Brazil/RS-LACENRS-431686357/2022	USA/PA-CDC-STM-WBYWVF9RT/2021	99.936	0.0	54964.0	100
Brazil/RS-LACENRS-431686357/2022	USA/FL-CDC-STM-5X6M22V5A/2022	99.936	0.0	54964.0	100
Brazil/RS-LACENRS-431740476/2022	Israel/CVL-8011496/2022	99.966	0.0	54962.0	100
Brazil/RS-LACENRS-431740476/2022	Wales/PHWC-PJXJSJ/2022	99.93	0.0	54962.0	100
Brazil/RS-LMM72488/2022	France/NAQ-CHUP-2204051078/2022	99.876	0.0	54962.0	99
Brazil/RS-LACENRS-431740476/2022	USA/CA-HLX-STM-T45P4PUFE/2022	99.93	0.0	54961.0	100
Brazil/RS-LACENRS-431740476/2022	Wales/PHWC-PJBKZN/2022	99.93	0.0	54961.0	100
Brazil/RS-LACENRS-431740476/2022	Wales/PHWC-PEQJJ8/2022	99.93	0.0	54961.0	100
Brazil/RS-FIOCRUZ-10544/2022	Wales/PHWC-PGOAND/2021	99.973	0.0	54961.0	100
Brazil/RS-LACENRS-431740476/2022	Greece/334511/2022	99.936	0.0	54961.0	100
Brazil/RS-LACENRS-431740476/2022	Greece/334100/2022	99.93	0.0	54961.0	100
Brazil/RS-LACENRS-431740476/2022	Wales/PHWC-PJO19M/2022	99.946	0.0	54961.0	100
Brazil/RS-LACENRS-431740476/2022	Iran/NIC-17es-21/2022	99.93	0.0	54961.0	100
Brazil/RS-LACENRS-431740476/2022	Philippines/PH-PGC-110052/2022	99.973	0.0	54961.0	100
Brazil/RS-LACENRS-431740476/2022	Philippines/PH-PGC-110053/2022	99.973	0.0	54961.0	100
Brazil/RS-LMM72488/2022	France/NAQ-CHUP-2204048050/2022	99.883	0.0	54961.0	99
Brazil/RS-FIOCRUZ-10544/2022	USA/FL-CDC-STM-5RECVDFVS/2021	99.973	0.0	54959.0	100
Brazil/RS-FIOCRUZ-10544/2022	Kenya/OPD15-AY-58/2021	99.973	0.0	54959.0	100
Brazil/RS-FIOCRUZ-10544/2022	Kenya/KMA14-CN-04/2021	99.973	0.0	54959.0	100
Brazil/RS-FIOCRUZ-10544/2022	Kenya/KMA15-CT-001/2021	99.973	0.0	54959.0	100
Brazil/RS-FIOCRUZ-10544/2022	Germany/RP-RKI-I-565516/2022	99.973	0.0	54959.0	100
Brazil/RS-FIOCRUZ-10544/2022	Kenya/OPD-DM-15/2021	99.973	0.0	54959.0	100
Brazil/RS-FIOCRUZ-10544/2022	Macedonia/6199/2022	99.973	0.0	54959.0	100
Brazil/RS-FIOCRUZ-10544/2022	USA/MA-CDC-ASC210613880/2021	99.973	0.0	54959.0	100
Brazil/RS-FIOCRUZ-10544/2022	USA/FL-CDC-ASC210640026/2021	99.973	0.0	54959.0	100
Brazil/RS-FIOCRUZ-10544/2022	USA/UT-UPHL-220321207323/2022	99.973	0.0	54959.0	100
Brazil/RS-FIOCRUZ-10544/2022	Turkey/Ankara-GIHSN-14011_1161/2022	99.973	0.0	54959.0	100
Brazil/RS-FIOCRUZ-10578/2022	USA/CA-HLX-STM-QTT97R7UE/2022	99.976	0.0	54959.0	100
Brazil/RS-FIOCRUZ-10578/2022	Finland/VI-1629/2022	99.976	0.0	54959.0	100
Brazil/RS-FIOCRUZ-10578/2022	Wales/PHWC-PEUSFZ/2022	99.976	0.0	54959.0	100
Brazil/RS-FIOCRUZ-10578/2022	England/PHWC-PESQCM/2022	99.976	0.0	54959.0	100
Brazil/RS-FIOCRUZ-10578/2022	Italy/UMB-IZSGC-28397.1.63/2022	99.976	0.0	54959.0	100
Brazil/RS-FIOCRUZ-10578/2022	Greece/334763/2022	99.976	0.0	54959.0	100
Brazil/RS-FIOCRUZ-10578/2022	Greece/333894/2022	99.976	0.0	54959.0	100
Brazil/RS-FIOCRUZ-10578/2022	Finland/THL-202209948/2022	99.976	0.0	54959.0	100
Brazil/RS-FIOCRUZ-10578/2022	Finland/THL-202209966/2022	99.976	0.0	54959.0	100
Brazil/RS-FIOCRUZ-10578/2022	Finland/THL-202209906/2022	99.976	0.0	54959.0	100
Brazil/RS-FIOCRUZ-10578/2022	Finland/THL-202208602/2022	99.976	0.0	54959.0	100
Brazil/RS-FIOCRUZ-10578/2022	Finland/THL-202214188/2022	99.976	0.0	54959.0	100
Brazil/RS-FIOCRUZ-10578/2022	Latvia/22176951NO/2022	99.976	0.0	54959.0	100
Brazil/RS-FIOCRUZ-10578/2022	Finland/THL-202213975/2022	99.976	0.0	54959.0	100
Brazil/RS-FIOCRUZ-10578/2022	Finland/THL-202213551/2022	99.976	0.0	54959.0	100
Brazil/RS-FIOCRUZ-10578/2022	Finland/THL-202209785/2022	99.976	0.0	54959.0	100
Brazil/RS-FIOCRUZ-10578/2022	Wales/PHWC-PJE9Z9/2022	99.976	0.0	54959.0	100
Brazil/RS-FIOCRUZ-10578/2022	Finland/THL-202212550/2022	99.976	0.0	54959.0	100
Brazil/RS-FIOCRUZ-10578/2022	Finland/THL-202206393/2022	99.976	0.0	54959.0	100
Brazil/RS-FIOCRUZ-10578/2022	Finland/P-867/2022	99.976	0.0	54959.0	100
Brazil/RS-FIOCRUZ-10578/2022	USA/FL-CDC-STM-EPRJZZTS8/2022	99.976	0.0	54959.0	100
Brazil/RS-FIOCRUZ-10578/2022	Finland/THL-202213346/2022	99.976	0.0	54959.0	100
Brazil/RS-FIOCRUZ-10578/2022	Italy/UMB-IZSGC-30302.1.29/2022	99.976	0.0	54959.0	100
Brazil/RS-FIOCRUZ-10578/2022	Finland/THL-202212539/2022	99.976	0.0	54959.0	100
Brazil/RS-FIOCRUZ-10578/2022	Finland/THL-202213331/2022	99.976	0.0	54959.0	100
Brazil/RS-LMM72488/2022	France/NAQ-CHUP-2204041798/2022	99.873	0.0	54959.0	99
Brazil/RS-LACENRS-431740476/2022	Israel/CVL-8011361/2022	99.963	0.0	54957.0	100
Brazil/RS-LACENRS-431740476/2022	Wales/PHWC-PJM5KA/2022	99.926	0.0	54957.0	100
Brazil/RS-LACENRS-431740476/2022	Wales/PHWC-PEUWMP/2022	99.926	0.0	54957.0	100
Brazil/RS-LACENRS-431740476/2022	Wales/PHWC-PERTU6/2022	99.926	0.0	54957.0	100
Brazil/RS-LACENRS-431740476/2022	Philippines/PH-PGC-110592/2022	99.966	0.0	54957.0	99
Brazil/RS-LACENRS-431740476/2022	Wales/PHWC-PJMMZP/2022	99.926	0.0	54957.0	100
Brazil/RS-LACENRS-431740476/2022	Wales/PHWC-PEMFPJ/2022	99.926	0.0	54957.0	100
Brazil/RS-LACENRS-431740476/2022	Wales/PHWC-PJNZIZ/2022	99.926	0.0	54957.0	100
Brazil/RS-FIOCRUZ-10192/2022	USA/MA-CDC-STM-NXB3WA8R6/2022	99.98	0.0	54957.0	100
Brazil/RS-FIOCRUZ-10192/2022	Slovenia/23-019097-MB/2022	99.98	0.0	54957.0	100
Brazil/RS-FIOCRUZ-10192/2022	USA/PA-CDC-STM-TACYJMZSV/2022	99.98	0.0	54957.0	100
Brazil/RS-FIOCRUZ-10192/2022	USA/FL-CDC-STM-MWT6NVFE3/2022	99.98	0.0	54957.0	100
Brazil/RS-FIOCRUZ-10192/2022	USA/GA-CDC-STM-GDKUUCJXG/2022	99.98	0.0	54957.0	100
Brazil/RS-FIOCRUZ-10192/2022	USA/CA-HLX-STM-DV9PUZJSB/2022	99.98	0.0	54957.0	100
Brazil/RS-FIOCRUZ-10192/2022	USA/NM-CDC-ASC210604744/2022	99.98	0.0	54957.0	100
Brazil/RS-FIOCRUZ-10192/2022	Wales/PHWC-PENZQ8/2022	99.98	0.0	54957.0	100
Brazil/RS-FIOCRUZ-10192/2022	USA/CA-HLX-ATM-YX2G6GSDU/2021	99.98	0.0	54957.0	100
Brazil/RS-LMM72488/2022	France/NAQ-CHUP-2204090643/2022	99.866	0.0	54957.0	99
Brazil/RS-LACENRS-431740476/2022	Greece/332664/2022	99.963	0.0	54957.0	100
Brazil/RS-LACENRS-431740476/2022	Wales/PHWC-PJQMAF/2022	99.926	0.0	54957.0	100
Brazil/RS-LMM72488/2022	France/NAQ-CHUP-2204030480/2022	99.866	0.0	54957.0	99
Brazil/RS-LACENRS-431740476/2022	USA/FL-CDC-STM-TQR7F89GA/2022	99.926	0.0	54955.0	100
Brazil/RS-FIOCRUZ-3055/2022	Chile/RM-229/2021	99.98	0.0	54955.0	100
Brazil/RS-FIOCRUZ-10192/2022	Germany/BY-RKI-I-603705/2022	99.98	0.0	54955.0	100
Brazil/RS-FIOCRUZ-10192/2022	USA/CA-CDC-STM-JRCDSEMPT/2022	99.98	0.0	54955.0	100
Brazil/RS-FIOCRUZ-66738/2021	Israel/SMC-7035620/2022	99.98	0.0	54955.0	100
Brazil/RS-FIOCRUZ-66738/2021	Poland/Kce-1269/2022	99.98	0.0	54955.0	100
Brazil/RS-FIOCRUZ-66738/2021	Germany/BY-RKI-I-578693/2022	99.98	0.0	54955.0	100
Brazil/RS-FIOCRUZ-66738/2021	Chile/AP-247/2021	99.98	0.0	54955.0	100
Brazil/RS-FIOCRUZ-66738/2021	Germany/SH-RKI-I-451522/2022	99.98	0.0	54955.0	100
Brazil/RS-FIOCRUZ-66738/2021	Israel/ICH-741106118/2021	99.98	0.0	54955.0	100
Brazil/RS-FIOCRUZ-66738/2021	Israel/SMC-7027807/2021	99.98	0.0	54955.0	100
Brazil/RS-FIOCRUZ-66738/2021	Singapore/9397/2021	99.98	0.0	54955.0	100
Brazil/RS-FIOCRUZ-66738/2021	Israel/ICH-741106431/2021	99.98	0.0	54955.0	100
Brazil/RS-FIOCRUZ-66738/2021	Israel/ICH-741106832/2021	99.98	0.0	54955.0	100
Brazil/RS-FIOCRUZ-66738/2021	England/PHEC-3W036WAE/2021	99.98	0.0	54955.0	100
Brazil/RS-FIOCRUZ-66738/2021	Poland/Kce-1551/2022	99.98	0.0	54955.0	100
Brazil/RS-FIOCRUZ-66738/2021	England/PHEC-3Y042Y12/2021	99.98	0.0	54955.0	100
Brazil/RS-FIOCRUZ-66738/2021	England/PHEC-3V076V7D/2021	99.98	0.0	54955.0	100
Brazil/RS-FIOCRUZ-66738/2021	England/PHEC-3X0A6XE3/2021	99.98	0.0	54955.0	100
Brazil/RS-FIOCRUZ-66738/2021	Israel/ICH-741109206/2021	99.98	0.0	54955.0	100
Brazil/RS-FIOCRUZ-66738/2021	Israel/ICH-741109175/2021	99.98	0.0	54955.0	100
Brazil/RS-FIOCRUZ-66738/2021	Israel/ICH-741108450/2021	99.98	0.0	54955.0	100
Brazil/RS-FIOCRUZ-66738/2021	Israel/ICH-741111384/2022	99.98	0.0	54955.0	100
Brazil/RS-FIOCRUZ-66738/2021	Sweden/461847859674/2022	99.98	0.0	54955.0	100
Brazil/RS-FIOCRUZ-3055/2022	Chile/RM-ISPC-166/2021	99.98	0.0	54953.0	100
Brazil/RS-FIOCRUZ-3055/2022	Chile/RM-197402/2021	99.98	0.0	54953.0	100
Brazil/RS-FIOCRUZ-66738/2021	England/PHEC-3Z03BZAF/2021	99.98	0.0	54953.0	99
Brazil/RS-FIOCRUZ-66738/2021	England/PHEC-3Y088Y58/2021	99.98	0.0	54953.0	99
Brazil/RS-FIOCRUZ-66738/2021	England/NORT-YNBHDS1/2022	99.98	0.0	54953.0	99
Brazil/RS-FIOCRUZ-66738/2021	England/PHEC-4P0A5ZF5/2022	99.98	0.0	54953.0	99
Brazil/RS-FIOCRUZ-66738/2021	England/PHEC-4S0B1ZB4/2022	99.98	0.0	54953.0	99
Brazil/RS-FIOCRUZ-10192/2022	USA/AL-CDC-ASC210819299/2022	99.976	0.0	54951.0	100
Brazil/RS-FIOCRUZ-10192/2022	USA/CA-CDC-STM-9XR49AQRN/2022	99.976	0.0	54951.0	100
Brazil/RS-FIOCRUZ-10192/2022	USA/FL-CDC-ASC210639472/2021	99.976	0.0	54951.0	100
Brazil/RS-FIOCRUZ-10192/2022	USA/CA-HLX-STM-U784H4ZHR/2022	99.976	0.0	54951.0	100
Brazil/RS-FIOCRUZ-10192/2022	USA/AZ-CDC-ASC210538209/2022	99.976	0.0	54951.0	100
Brazil/RS-FIOCRUZ-3055/2022	Israel/CVL-23421/2022	99.98	0.0	54951.0	100
Brazil/RS-FIOCRUZ-3055/2022	Belgium/MBLG-CTMAPF25949907/2021	99.98	0.0	54951.0	100
Brazil/RS-FIOCRUZ-3055/2022	Chile/RM-198033/2021	99.98	0.0	54951.0	100
Brazil/RS-FIOCRUZ-10192/2022	USA/CA-CDC-STM-U5QCFEPWG/2022	99.976	0.0	54951.0	100
Brazil/RS-FIOCRUZ-3055/2022	Israel/CVL-8001077/2021	99.98	0.0	54951.0	100
Brazil/RS-FIOCRUZ-3055/2022	Israel/CVL-8000865/2021	99.98	0.0	54951.0	100
Brazil/RS-FIOCRUZ-3055/2022	Belgium/MBLG-CTMAPF38531238/2021	99.98	0.0	54951.0	100
Brazil/RS-FIOCRUZ-3055/2022	Italy/ABR-IZSGC-319701/2021	99.98	0.0	54951.0	100
Brazil/RS-FIOCRUZ-3055/2022	England/NORT-YNBHND4/2022	99.98	0.0	54951.0	100
Brazil/RS-FIOCRUZ-3055/2022	Chile/VS-ISPC-174/2021	99.98	0.0	54951.0	100
Brazil/RS-FIOCRUZ-3055/2022	Belgium/MBLG-CTMAPF96107350/2021	99.98	0.0	54951.0	100
Brazil/RS-FIOCRUZ-3055/2022	Belgium/MBLG-CTMAPF19657940/2021	99.98	0.0	54951.0	100
Brazil/RS-FIOCRUZ-3055/2022	Belgium/MBLG-CTMAPF31774755/2021	99.98	0.0	54951.0	100
Brazil/RS-FIOCRUZ-10192/2022	USA/CA-HLX-STM-V64PDSZ5F/2022	99.976	0.0	54951.0	100
Brazil/RS-FIOCRUZ-10192/2022	USA/TN-ASC-210542780/2022	99.976	0.0	54951.0	100
Brazil/RS-FIOCRUZ-10192/2022	USA/AZ-CDC-ASC210699604/2022	99.976	0.0	54951.0	100
Brazil/RS-FIOCRUZ-10192/2022	USA/FL-CDC-STM-JAEQ2ACZG/2022	99.976	0.0	54951.0	100
Brazil/RS-FIOCRUZ-10192/2022	USA/TN-ASC-210648536/2022	99.976	0.0	54951.0	100
Brazil/RS-FIOCRUZ-10192/2022	USA/TN-ASC-210689745/2022	99.976	0.0	54951.0	100
Brazil/RS-FIOCRUZ-10192/2022	USA/TN-ASC-210685526/2022	99.976	0.0	54951.0	100
Brazil/RS-FIOCRUZ-10192/2022	USA/FL-CDC-STM-FC4T9ZPMU/2022	99.976	0.0	54951.0	100
Brazil/RS-FIOCRUZ-8449/2022	Turkey/HSGM-F15582/2022	99.95	0.0	54951.0	100
Brazil/RS-FIOCRUZ-3055/2022	Romania/IS-3524/2022	99.98	0.0	54950.0	100
Brazil/RS-FIOCRUZ-3055/2022	Italy/UMB-IZSGC-319214-1-4/2021	99.98	0.0	54950.0	100
Brazil/RS-FIOCRUZ-3055/2022	USA/CT-SEMA4-2153/2021	99.98	0.0	54950.0	100
Brazil/RS-LACENRS-431776279/2022	USA/FL-CDC-STM-ZAD7X2H4P/2022	99.976	0.0	54946.0	100
Brazil/RS-LACENRS-431776279/2022	India/PY-SEQ_13013_S285_R1_001/2022	99.976	0.0	54946.0	100
Brazil/RS-LACENRS-431776279/2022	USA/FL-CDC-STM-CDAXAPHCT/2022	99.976	0.0	54946.0	100
Brazil/RS-LACENRS-431740449/2022	Germany/NW-RKI-I-521236/2022	99.963	0.0	54944.0	100
Brazil/RS-LACENRS-431740449/2022	Mexico/YUC_InDRE_FB544_E31313419074_S10431/2022	99.963	0.0	54944.0	100
Brazil/RS-LACENRS-431740449/2022	Mexico/TAM_InDRE_FB10585_E28715249587_S12242/2022	99.963	0.0	54944.0	100
Brazil/RS-LACENRS-431740449/2022	USA/IL-RIPHL_20215_G/2021	99.963	0.0	54944.0	100
Brazil/RS-LACENRS-431740449/2022	Peru/AMA-UNTRM-0296/2022	99.963	0.0	54944.0	100
Brazil/RS-LACENRS-431740449/2022	Mexico/CMX_InDRE_FB10631_E09314557775_S12255/2022	99.963	0.0	54944.0	100
Brazil/RS-LACENRS-431740449/2022	Italy/UMB-IZSGC-25556.1.12/2022	99.963	0.0	54944.0	100
Brazil/RS-LACENRS-431740449/2022	Peru/JUN-INS-18280/2022	99.963	0.0	54944.0	100
Brazil/RS-LACENRS-431740449/2022	Mexico/NLE_InDRE_FB7707_E19314196971_S11529/2022	99.963	0.0	54944.0	100
Brazil/RS-LACENRS-431740449/2022	Mexico/BCN_InDRE_FB5997_E02313990566_S11321/2022	99.963	0.0	54944.0	100
Brazil/RS-LACENRS-431740449/2022	Mexico/JAL_InDRE_FB7645_E14314303077_S11502/2022	99.963	0.0	54944.0	100
Brazil/RS-LACENRS-431740449/2022	Mexico/MIC_InDRE_FB8196_E16314211084_S11435/2022	99.963	0.0	54944.0	100
Brazil/RS-LACENRS-431740449/2022	Mexico/VER_InDRE_FB5577_E30313638064_S11286/2022	99.963	0.0	54944.0	100
Brazil/RS-LACENRS-431740449/2022	Mexico/PUE_InDRE_FB7830_E21314506049_S11386/2022	99.963	0.0	54944.0	100
Brazil/RS-LACENRS-431740449/2022	Mexico/CHP_InDRE_FB7642_E07714074389_S11500/2022	99.963	0.0	54944.0	100
Brazil/RS-LACENRS-431740449/2022	Mexico/CHP_InDRE_FB7855_E07114492620_S11393/2022	99.963	0.0	54944.0	100
Brazil/RS-LACENRS-431740449/2022	Mexico/CAM_InDRE_FB7558_E04314261834_S11465/2022	99.963	0.0	54944.0	100
Brazil/RS-LACENRS-431740449/2022	USA/AR-UAMS-B017826/2021	99.963	0.0	54944.0	100
Brazil/RS-LACENRS-431740449/2022	USA/AR-UAMS-B017759/2021	99.963	0.0	54944.0	100
Brazil/RS-LACENRS-431740449/2022	USA/AR-UAMS-B017834/2021	99.963	0.0	54944.0	100
Brazil/RS-LACENRS-431740449/2022	USA/AR-B012747/2021	99.963	0.0	54944.0	100
Brazil/RS-LACENRS-431740449/2022	USA/CA-HLX-STM-AZ8SWAA77/2022	99.963	0.0	54944.0	100
Brazil/RS-LACENRS-431740449/2022	Mexico/PUE_InDRE_FB10539_E21914972720_S12227/2022	99.963	0.0	54944.0	100
Brazil/RS-LACENRS-431740449/2022	Mexico/BCS_InDRE_FB10847_E03315292662_S12332/2022	99.963	0.0	54944.0	100
Brazil/RS-LACENRS-431740449/2022	Mexico/YUC_InDRE_FB553_E31313393465_S10438/2022	99.963	0.0	54944.0	100
Brazil/RS-LACENRS-431776279/2022	Bahrain/22020100598_S89_L001/2022	99.976	0.0	54944.0	99
Brazil/RS-LACENRS-431776279/2022	Bahrain/22020095344_S59_L001/2022	99.976	0.0	54942.0	99
Brazil/RS-LACENRS-431776279/2022	Germany/NW-RKI-I-567870/2022	99.973	0.0	54940.0	100
Brazil/RS-LACENRS-431776279/2022	Indonesia/JB-GS-WJHL-ITB-W03310/2022	99.973	0.0	54940.0	100
Brazil/RS-LACENRS-431776279/2022	India/GJ-INSACOG-GBRC4678/2022	99.973	0.0	54940.0	100
Brazil/RS-LACENRS-431776279/2022	Germany/NW-RKI-I-568081/2022	99.973	0.0	54940.0	100
Brazil/RS-LACENRS-431776279/2022	Wales/PHWC-PJM84M/2022	99.973	0.0	54940.0	100
Brazil/RS-LACENRS-431776279/2022	Finland/P-1933/2022	99.973	0.0	54940.0	100
Brazil/RS-LACENRS-431776279/2022	Greece/334745/2022	99.973	0.0	54940.0	100
Brazil/RS-LACENRS-431776279/2022	Germany/BY-RKI-I-504391/2022	99.973	0.0	54940.0	100
Brazil/RS-LACENRS-431776279/2022	India/GJ-INSACOG-GBRC4658/2022	99.973	0.0	54940.0	100
Brazil/RS-LACENRS-431776279/2022	India/GJ-INSACOG-GBRC4617/2022	99.973	0.0	54940.0	100
Brazil/RS-LACENRS-431776279/2022	Germany/BY-RKI-I-600134/2022	99.973	0.0	54940.0	100
Brazil/RS-LACENRS-431776279/2022	India/PY-SEQ_13117_S382_R1_001/2022	99.973	0.0	54940.0	100
Brazil/RS-LACENRS-431776279/2022	Germany/NW-RKI-I-574565/2022	99.973	0.0	54940.0	100
Brazil/RS-LACENRS-431776279/2022	India/PY-SEQ_13023_S215_R1_001/2022	99.973	0.0	54940.0	100
Brazil/RS-LACENRS-431776279/2022	Wales/PHWC-PJDNHH/2022	99.973	0.0	54940.0	100
Brazil/RS-LACENRS-431776279/2022	Germany/BY-RKI-I-600473/2022	99.973	0.0	54940.0	100
Brazil/RS-LACENRS-431776279/2022	India/PY-SEQ_12987_S258_R1_001/2022	99.973	0.0	54940.0	100
Brazil/RS-LACENRS-431776279/2022	India/PY-SEQ_12985_S234_R1_001/2022	99.973	0.0	54940.0	100
Brazil/RS-LACENRS-431776279/2022	Germany/BY-RKI-I-577719/2022	99.973	0.0	54940.0	100
Brazil/RS-LACENRS-431776279/2022	Germany/BY-RKI-I-487533/2022	99.973	0.0	54940.0	100
Brazil/RS-LMM72591/2022	Iran/Hormozgan-NIC-23es-73/2022	99.849	0.0	54940.0	100
Brazil/RS-FIOCRUZ-8449/2022	Italy/LAZ-AMC-2201134143-DS/2022	99.946	0.0	54940.0	99
Brazil/RS-FIOCRUZ-8449/2022	USA/SD-CDC-2-5594841/2022	99.943	0.0	54940.0	100
Brazil/RS-FIOCRUZ-8449/2022	Wales/PHWC-PEKHOP/2022	99.943	0.0	54940.0	100
Brazil/RS-FIOCRUZ-8449/2022	Ecuador/NIC-INSPI-202112227933/2021	99.943	0.0	54940.0	100
Brazil/RS-FIOCRUZ-8449/2022	USA/MS-UMMC-M1786B11-519763/2021	99.943	0.0	54938.0	99
Brazil/RS-FIOCRUZ-8449/2022	Turkey/HSGM-F15500/2022	99.943	0.0	54938.0	99
Brazil/RS-FIOCRUZ-8449/2022	Ecuador/NIC-INSPI-202112211596/2021	99.943	0.0	54938.0	99
Brazil/RS-FIOCRUZ-8449/2022	Ecuador/NIC-INSPI-61670/2021	99.943	0.0	54937.0	99
Brazil/RS-FIOCRUZ-8449/2022	USA/NJ-CDC-STM-PVKGPW88C/2021	99.94	0.0	54937.0	100
Brazil/RS-FIOCRUZ-8449/2022	Israel/CVL-23381/2022	99.94	0.0	54935.0	100
Brazil/RS-FIOCRUZ-8449/2022	Ecuador/NIC-INSPI-61659/2021	99.94	0.0	54935.0	100
Brazil/RS-FIOCRUZ-8449/2022	Ecuador/NIC-INSPI-202112211599/2021	99.94	0.0	54935.0	100
Brazil/RS-FIOCRUZ-8449/2022	USA/AZ-CDC-STM-5QYSSEZDP/2022	99.94	0.0	54935.0	100
Brazil/RS-FIOCRUZ-8449/2022	Wales/PHWC-PE8CI3/2022	99.94	0.0	54935.0	100
Brazil/RS-FIOCRUZ-8449/2022	USA/CA-CDC-STM-Z9Z2Y953V/2022	99.94	0.0	54935.0	100
Brazil/RS-FIOCRUZ-10328/2022	Germany/SN-RKI-I-741328/2022	99.98	0.0	54935.0	100
Brazil/RS-FIOCRUZ-10328/2022	England/PHEC-YYDSPJT/2022	99.98	0.0	54933.0	100
Brazil/RS-FIOCRUZ-10328/2022	England/PHEC-YYDWM3S/2022	99.98	0.0	54933.0	100
Brazil/RS-FIOCRUZ-10600/2022	England/PHEC-YYRXNUI/2022	99.98	0.0	54933.0	100
Brazil/RS-FIOCRUZ-10600/2022	England/PHEC-YYRG7P3/2022	99.98	0.0	54933.0	100
Brazil/RS-FIOCRUZ-10600/2022	Chile/RM-63406/2022	99.98	0.0	54933.0	100
Brazil/RS-FIOCRUZ-10600/2022	England/PHEC-YYDWA8Q/2022	99.98	0.0	54933.0	100
Brazil/RS-FIOCRUZ-10600/2022	England/PHEC-YYRS9M4/2022	99.98	0.0	54933.0	100
Brazil/RS-FIOCRUZ-10328/2022	England/PHEC-YYR4H5W/2022	99.98	0.0	54933.0	100
Brazil/RS-FIOCRUZ-10328/2022	England/PHEC-YYRWXKO/2022	99.98	0.0	54933.0	100
Brazil/RS-FIOCRUZ-10328/2022	Switzerland/ZH-UZH-IMV-3ba61333/2022	99.98	0.0	54933.0	100
Brazil/RS-FIOCRUZ-10328/2022	Sweden/SUS0009325/2022	99.98	0.0	54933.0	100
Brazil/RS-FIOCRUZ-10328/2022	England/PHEC-YYRPQUP/2022	99.98	0.0	54933.0	100
Brazil/RS-FIOCRUZ-10328/2022	Germany/SN-RKI-I-753540/2022	99.98	0.0	54933.0	100
Brazil/RS-FIOCRUZ-10328/2022	Wales/PHWC-PJXXKH/2022	99.98	0.0	54933.0	100
Brazil/RS-FIOCRUZ-10328/2022	England/PHEC-YYDWA7B/2022	99.98	0.0	54933.0	100
Brazil/RS-FIOCRUZ-8449/2022	Ecuador/NIC-INSPI-202112211597/2021	99.94	0.0	54933.0	99
Brazil/RS-FIOCRUZ-8449/2022	Ecuador/NIC-INSPI-202112211600/2021	99.94	0.0	54933.0	99
Brazil/RS-FIOCRUZ-8449/2022	Wales/PHWC-PED6TZ/2022	99.936	0.0	54933.0	100
Brazil/RS-FIOCRUZ-8449/2022	Ecuador/NIC-INSPI-202112211305/2021	99.94	0.0	54933.0	99
Brazil/RS-FIOCRUZ-8449/2022	Wales/PHWC-PED4AP/2022	99.936	0.0	54933.0	100
Brazil/RS-FIOCRUZ-8449/2022	Thailand/NIC_BKK_SEQ23284/2021	99.943	0.0	54933.0	99
Brazil/RS-FIOCRUZ-10559/2022	Germany/RP-RKI-I-529884/2022	99.98	0.0	54933.0	100
Brazil/RS-FIOCRUZ-12342/2022	England/PHEC-YYR1EQU/2022	99.98	0.0	54933.0	100
Brazil/RS-FIOCRUZ-10605/2022	England/PHEC-YYRISCD/2022	99.98	0.0	54933.0	100
Brazil/RS-FIOCRUZ-12342/2022	England/PHEC-YYDHCZJ/2022	99.98	0.0	54933.0	100
Brazil/RS-FIOCRUZ-10605/2022	England/PHEC-YYR13PR/2022	99.98	0.0	54933.0	100
Brazil/RS-FIOCRUZ-12342/2022	England/PHEC-YYRO4B9/2022	99.98	0.0	54933.0	100
Brazil/RS-FIOCRUZ-12342/2022	England/PHEC-YYDUKJ4/2022	99.98	0.0	54933.0	100
Brazil/RS-FIOCRUZ-12342/2022	England/PHEC-YYRO9HD/2022	99.98	0.0	54933.0	100
Brazil/RS-FIOCRUZ-12342/2022	England/PHEC-YYR1AS1/2022	99.98	0.0	54933.0	100
Brazil/RS-FIOCRUZ-10328/2022	Sweden/SUS0010087/2022	99.98	0.0	54931.0	99
Brazil/RS-FIOCRUZ-10328/2022	England/PHEC-YYRO4T6/2022	99.98	0.0	54931.0	100
Brazil/RS-FIOCRUZ-10600/2022	England/PHEC-YYRAE7E/2022	99.98	0.0	54931.0	100
Brazil/RS-FIOCRUZ-10600/2022	England/PHEC-YYR4NI4/2022	99.98	0.0	54931.0	100
Brazil/RS-FIOCRUZ-10328/2022	England/PHEC-YYRYK9U/2022	99.98	0.0	54931.0	100
Brazil/RS-FIOCRUZ-10600/2022	Wales/PHWC-PEZCXF/2022	99.98	0.0	54931.0	100
Brazil/RS-FIOCRUZ-10600/2022	England/PHEC-YYDKS7A/2022	99.98	0.0	54931.0	100
Brazil/RS-FIOCRUZ-10328/2022	England/PHEC-YYRCSPW/2022	99.98	0.0	54931.0	100
Brazil/RS-FIOCRUZ-10328/2022	England/PHEC-YYRKX6H/2022	99.98	0.0	54931.0	100
Brazil/RS-FIOCRUZ-10328/2022	England/PHEC-YYRPOPA/2022	99.98	0.0	54931.0	100
Brazil/RS-FIOCRUZ-10328/2022	England/PHEC-YYRNTY8/2022	99.98	0.0	54931.0	100
Brazil/RS-FIOCRUZ-10600/2022	England/PHEC-YYR74JI/2022	99.98	0.0	54931.0	100
Brazil/RS-FIOCRUZ-10600/2022	England/PHEC-YYRDC1F/2022	99.98	0.0	54931.0	100
Brazil/RS-FIOCRUZ-10600/2022	England/PHEC-YYDH3DF/2022	99.98	0.0	54931.0	100
Brazil/RS-FIOCRUZ-10600/2022	England/PHEC-YYDHF9Y/2022	99.98	0.0	54931.0	100
Brazil/RS-FIOCRUZ-10328/2022	England/PHEC-YYRYKI8/2022	99.98	0.0	54931.0	100
Brazil/RS-FIOCRUZ-10328/2022	Wales/PHWC-PJQKSK/2022	99.98	0.0	54931.0	100
Brazil/RS-FIOCRUZ-10328/2022	Wales/PHWC-PJQTRE/2022	99.98	0.0	54931.0	100
Brazil/RS-FIOCRUZ-10328/2022	Wales/PHWC-PJPXKY/2022	99.98	0.0	54931.0	100
Brazil/RS-FIOCRUZ-10328/2022	England/PHEC-YYD3GU7/2022	99.98	0.0	54931.0	100
Brazil/RS-FIOCRUZ-10328/2022	England/PHEC-YYD3UP7/2022	99.98	0.0	54931.0	100
Brazil/RS-FIOCRUZ-10328/2022	England/PHEC-YYD3UDT/2022	99.98	0.0	54931.0	100
Brazil/RS-FIOCRUZ-10600/2022	England/PHEC-YYN7JKG/2022	99.98	0.0	54931.0	100
Brazil/RS-FIOCRUZ-10600/2022	England/PHEC-YYDPZ18/2022	99.98	0.0	54931.0	100
Brazil/RS-FIOCRUZ-10600/2022	England/PHEC-YYRKQ67/2022	99.98	0.0	54931.0	100
Brazil/RS-FIOCRUZ-10600/2022	England/PHEC-YYD5Z1K/2022	99.98	0.0	54931.0	100
Brazil/RS-FIOCRUZ-10600/2022	England/PHEC-YYDCN9R/2022	99.98	0.0	54931.0	100
Brazil/RS-FIOCRUZ-10600/2022	USA/WA-S20961/2022	99.98	0.0	54931.0	100
Brazil/RS-FIOCRUZ-10600/2022	Wales/PHWC-PE4E9N/2022	99.98	0.0	54931.0	100
Brazil/RS-FIOCRUZ-10600/2022	Wales/PHWC-PJKEIS/2022	99.98	0.0	54931.0	100
Brazil/RS-FIOCRUZ-10600/2022	England/PHEC-YYD8QAO/2022	99.98	0.0	54931.0	100
Brazil/RS-FIOCRUZ-10600/2022	England/PHEC-YYR8ZH6/2022	99.98	0.0	54931.0	100
Brazil/RS-FIOCRUZ-10600/2022	Chile/RM-69937/2022	99.98	0.0	54931.0	99
Brazil/RS-FIOCRUZ-10600/2022	Switzerland/SZ-UZH-IMV-465ae170/2022	99.98	0.0	54931.0	100
Brazil/RS-FIOCRUZ-8449/2022	Wales/PHWC-PEGSYH/2022	99.936	0.0	54931.0	100
Brazil/RS-FIOCRUZ-8449/2022	USA/SD-CDC-2-5616348/2022	99.943	0.0	54931.0	99
Brazil/RS-FIOCRUZ-8449/2022	Wales/PHWC-PEGXTY/2022	99.936	0.0	54931.0	100
Brazil/RS-FIOCRUZ-10563/2022	Greece/333448/2022	99.98	0.0	54929.0	100
Brazil/RS-FIOCRUZ-10563/2022	USA/CA-CDC-ASC210735844/2022	99.98	0.0	54929.0	100
Brazil/RS-FIOCRUZ-10563/2022	USA/TX-CDC-ASC210736474/2022	99.98	0.0	54929.0	100
Brazil/RS-FIOCRUZ-10563/2022	USA/TX-CDC-ASC210736473/2022	99.98	0.0	54929.0	100
Brazil/RS-FIOCRUZ-10563/2022	USA/FL-CDC-ASC210736467/2022	99.98	0.0	54929.0	100
Brazil/RS-FIOCRUZ-10563/2022	USA/CA-CDC-ASC210754442/2022	99.98	0.0	54929.0	100
Brazil/RS-FIOCRUZ-10563/2022	USA/NH-CDC-ASC210737145/2022	99.98	0.0	54929.0	100
Brazil/RS-FIOCRUZ-10563/2022	USA/WI-CDC-ASC210846342/2022	99.98	0.0	54929.0	100
Brazil/RS-FIOCRUZ-10563/2022	USA/MN-CDC-ASC210847363/2022	99.98	0.0	54929.0	100
Brazil/RS-FIOCRUZ-10563/2022	Germany/NW-RKI-I-525624/2022	99.98	0.0	54929.0	100
Brazil/RS-FIOCRUZ-10563/2022	USA/CA-CDC-ASC210846124/2022	99.98	0.0	54929.0	100
Brazil/RS-FIOCRUZ-10563/2022	Malaysia/MGVI_GU0058/2022	99.98	0.0	54929.0	100
Brazil/RS-FIOCRUZ-10563/2022	USA/FL-CDC-ASC210846230/2022	99.98	0.0	54929.0	100
Brazil/RS-FIOCRUZ-10563/2022	USA/MD-CDC-ASC210736968/2022	99.98	0.0	54929.0	100
Brazil/RS-FIOCRUZ-10563/2022	India/KA-SEQ_12179_S154_R1_001/2022	99.98	0.0	54929.0	100
Brazil/RS-FIOCRUZ-10563/2022	USA/CA-CDC-ASC210733455/2022	99.98	0.0	54929.0	100
Brazil/RS-FIOCRUZ-10563/2022	USA/OK-CDC-ASC210733590/2022	99.98	0.0	54929.0	100
Brazil/RS-FIOCRUZ-10563/2022	USA/CA-CDC-ASC210758098/2022	99.98	0.0	54929.0	100
Brazil/RS-FIOCRUZ-10563/2022	USA/TN-CDC-ASC210734097/2022	99.98	0.0	54929.0	100
Brazil/RS-FIOCRUZ-10563/2022	USA/TN-CDC-ASC210733270/2022	99.98	0.0	54929.0	100
Brazil/RS-FIOCRUZ-10563/2022	USA/AR-CDC-ASC210845967/2022	99.98	0.0	54929.0	100
Brazil/RS-FIOCRUZ-10563/2022	USA/NJ-CDC-ASC210734438/2022	99.98	0.0	54929.0	100
Brazil/RS-FIOCRUZ-10563/2022	USA/FL-CDC-ASC210755425/2022	99.98	0.0	54929.0	100
Brazil/RS-FIOCRUZ-10563/2022	England/PHEC-YYDP3PO/2022	99.98	0.0	54929.0	100
Brazil/RS-FIOCRUZ-10563/2022	USA/CA-CDC-ASC210846380/2022	99.98	0.0	54929.0	100
Brazil/RS-FIOCRUZ-12250/2022	England/PHEC-YYRU3O5/2022	99.98	0.0	54929.0	100
Brazil/RS-FIOCRUZ-12250/2022	USA/NY-CDC-ASC210736342/2022	99.98	0.0	54929.0	100
Brazil/RS-FIOCRUZ-12250/2022	USA/CA-HLX-STM-YRAS7UQKP/2022	99.98	0.0	54929.0	100
Brazil/RS-FIOCRUZ-12250/2022	England/PHEC-YYDKGHK/2022	99.98	0.0	54929.0	100
Brazil/RS-FIOCRUZ-12250/2022	USA/MI-CDC-ASC210856205/2022	99.98	0.0	54929.0	100
Brazil/RS-FIOCRUZ-12250/2022	Wales/PHWC-PEHQKD/2022	99.98	0.0	54929.0	99
Brazil/RS-FIOCRUZ-12250/2022	England/PHEC-YYD54NE/2022	99.98	0.0	54929.0	100
Brazil/RS-FIOCRUZ-12250/2022	Slovakia/BA_22_00023070/2022	99.98	0.0	54929.0	100
Brazil/RS-FIOCRUZ-12250/2022	USA/WI-CDC-ASC210549196/2022	99.98	0.0	54929.0	100
Brazil/RS-FIOCRUZ-12250/2022	India/MH-INSACOGIP10213/2022	99.98	0.0	54929.0	100
Brazil/RS-FIOCRUZ-12250/2022	USA/NY-CDC-ASC210553087/2022	99.98	0.0	54929.0	100
Brazil/RS-FIOCRUZ-12250/2022	USA/MA-CDC-ASC210845944/2022	99.98	0.0	54929.0	100
Brazil/RS-FIOCRUZ-12250/2022	England/PHEC-YYR4B7M/2022	99.98	0.0	54929.0	100
Brazil/RS-FIOCRUZ-12250/2022	England/PHEC-YYRHJ79/2022	99.98	0.0	54929.0	100
Brazil/RS-FIOCRUZ-12250/2022	USA/CA-FS27429129/2022	99.98	0.0	54929.0	100
Brazil/RS-FIOCRUZ-12250/2022	USA/CA-CDPH-2000071303/2022	99.98	0.0	54929.0	100
Brazil/RS-FIOCRUZ-12250/2022	USA/NJ-CDC-ASC210736539/2022	99.98	0.0	54929.0	100
Brazil/RS-FIOCRUZ-12250/2022	USA/KY-CDC-ASC210553046/2022	99.98	0.0	54929.0	100
Brazil/RS-FIOCRUZ-12250/2022	USA/OH-CDC-ASC210687885/2022	99.98	0.0	54929.0	100
Brazil/RS-FIOCRUZ-12250/2022	Germany/SH-RKI-I-536715/2022	99.98	0.0	54929.0	100
Brazil/RS-FIOCRUZ-12250/2022	USA/RI-CDC-2-5800316/2022	99.98	0.0	54929.0	100
Brazil/RS-FIOCRUZ-12250/2022	USA/CA-SEARCH-84730/2022	99.98	0.0	54929.0	100
Brazil/RS-FIOCRUZ-12250/2022	USA/CA-SEARCH-86474/2022	99.98	0.0	54929.0	100
Brazil/RS-FIOCRUZ-12250/2022	England/PHEC-YYRXUFB/2022	99.98	0.0	54929.0	100
Brazil/RS-FIOCRUZ-12250/2022	Bahrain/22020101305_S86_L001/2022	99.98	0.0	54929.0	100
Brazil/RS-LACENRS-431769401/2022	Switzerland/BE-ETHZ-36445298/2022	99.976	0.0	54927.0	99
Brazil/RS-LACENRS-431769401/2022	Switzerland/ZH-UZH-IMV-3ba6463b/2022	99.976	0.0	54927.0	99
Brazil/RS-LACENRS-431769401/2022	Switzerland/ZH-UZH-IMV-3ba60a25/2022	99.976	0.0	54927.0	99
Brazil/RS-LACENRS-431769401/2022	Germany/BW-RKI-I-453472/2022	99.976	0.0	54927.0	99
Brazil/RS-LACENRS-431769401/2022	Mexico/BCS_IBT_IMSS_7096/2022	99.976	0.0	54927.0	99
Brazil/RS-LACENRS-431769401/2022	Switzerland/AG-ETHZ-36650526/2022	99.976	0.0	54927.0	99
Brazil/RS-LACENRS-431769401/2022	Switzerland/SO-ETHZ-37184424/2022	99.976	0.0	54927.0	99
Brazil/RS-LACENRS-431769401/2022	Switzerland/ZH-ETHZ-36651745/2022	99.976	0.0	54927.0	99
Brazil/RS-LACENRS-431769401/2022	Switzerland/SG-ETHZ-36483963/2022	99.976	0.0	54927.0	99
Brazil/RS-LACENRS-431769401/2022	Switzerland/BL-ETHZ-35791529/2022	99.976	0.0	54927.0	99
Brazil/RS-LACENRS-431769401/2022	Switzerland/SH-ETHZ-36581073/2022	99.976	0.0	54927.0	99
Brazil/RS-LACENRS-431769401/2022	Switzerland/BL-ETHZ-36656541/2022	99.976	0.0	54927.0	99
Brazil/RS-LACENRS-431769401/2022	Switzerland/VD-ETHZ-36404524/2022	99.976	0.0	54927.0	99
Brazil/RS-LACENRS-431769401/2022	Turkey/HSGM-G1431/2022	99.976	0.0	54927.0	99
Brazil/RS-LACENRS-431769401/2022	Switzerland/VD-ETHZ-36637803/2022	99.976	0.0	54927.0	99
Brazil/RS-LACENRS-431769401/2022	Latvia/4849571/2022	99.976	0.0	54927.0	99
Brazil/RS-LACENRS-431769401/2022	Philippines/PH-PGC-110578/2022	99.976	0.0	54927.0	99
Brazil/RS-LACENRS-431769401/2022	Philippines/PH-PGC-110609/2022	99.976	0.0	54927.0	99
Brazil/RS-LACENRS-431769401/2022	Philippines/PH-PGC-110615/2022	99.976	0.0	54927.0	99
Brazil/RS-LACENRS-431769401/2022	Philippines/PH-PGC-105637/2022	99.976	0.0	54927.0	99
Brazil/RS-LACENRS-431769401/2022	Philippines/PH-PGC-110557/2022	99.976	0.0	54927.0	99
Brazil/RS-LACENRS-431769401/2022	Philippines/PH-PGC-105632/2022	99.976	0.0	54927.0	99
Brazil/RS-LACENRS-431769401/2022	Indonesia/JK-GS-WJHL-ITB-NIHRD-WGS264/2022	99.976	0.0	54927.0	99
Brazil/RS-LACENRS-431769401/2022	Philippines/PH-PGC-103387/2021	99.976	0.0	54927.0	99
Brazil/RS-LACENRS-431769401/2022	Switzerland/AG-ETHZ-36436463/2022	99.976	0.0	54927.0	99
Brazil/RS-FIOCRUZ-10613/2022	Wales/PHWC-PEZPT9/2022	99.98	0.0	54927.0	100
Brazil/RS-FIOCRUZ-10613/2022	Germany/NW-RKI-I-645039/2022	99.98	0.0	54927.0	100
Brazil/RS-FIOCRUZ-10613/2022	Indonesia/JB-GS-WJHL-ITB-W03276/2022	99.98	0.0	54927.0	100
Brazil/RS-FIOCRUZ-10613/2022	Wales/PHWC-PJNESR/2022	99.98	0.0	54924.0	99
Brazil/RS-FIOCRUZ-10613/2022	USA/FL-CDC-ASC210846749/2022	99.976	0.0	54922.0	100
Brazil/RS-FIOCRUZ-10613/2022	Switzerland/AG-ETHZ-36913660/2022	99.976	0.0	54922.0	100
Brazil/RS-FIOCRUZ-10613/2022	USA/FL-CDC-STM-X2M4HKFND/2022	99.976	0.0	54922.0	100
Brazil/RS-FIOCRUZ-10613/2022	USA/GA-CDC-STM-UN2FJ3JTJ/2022	99.976	0.0	54922.0	100
Brazil/RS-LACENRS-431769413/2022	USA/MI-CDC-STM-J65DENC6U/2022	99.98	0.0	54922.0	99
Brazil/RS-LACENRS-431769413/2022	USA/AZ-CDC-STM-4UFS6YCG7/2022	99.98	0.0	54922.0	99
Brazil/RS-LACENRS-431769413/2022	USA/CA-HLX-STM-J7M52X9E6/2022	99.98	0.0	54922.0	99
Brazil/RS-FIOCRUZ-10613/2022	USA/MA-CDC-STM-2TE5VFV2H/2022	99.976	0.0	54922.0	100
Brazil/RS-FIOCRUZ-10613/2022	USA/RI-CDC-2-5963110/2022	99.976	0.0	54922.0	100
Brazil/RS-FIOCRUZ-10613/2022	USA/FL-CDC-STM-QRBSGC7J3/2022	99.976	0.0	54922.0	100
Brazil/RS-FIOCRUZ-10613/2022	Finland/THL-202213147/2022	99.976	0.0	54922.0	100
Brazil/RS-FIOCRUZ-10613/2022	England/PHEC-YYFK4Z6/2022	99.976	0.0	54922.0	100
Brazil/RS-FIOCRUZ-10613/2022	USA/CO-CDC-ASC210735601/2022	99.976	0.0	54922.0	100
Brazil/RS-FIOCRUZ-10613/2022	Wales/PHWC-PJG5RQ/2022	99.976	0.0	54922.0	100
Brazil/RS-FIOCRUZ-10613/2022	England/PHWC-PETBHB/2022	99.976	0.0	54922.0	100
Brazil/RS-FIOCRUZ-10613/2022	USA/NY-MVL097220347/2022	99.976	0.0	54922.0	100
Brazil/RS-FIOCRUZ-10613/2022	England/PHEC-YYDU3FU/2022	99.976	0.0	54922.0	99
Brazil/RS-FIOCRUZ-10613/2022	USA/FL-CDC-STM-2V7QQE777/2022	99.976	0.0	54922.0	100
Brazil/RS-FIOCRUZ-10613/2022	USA/NY-PRL-220518_00E04/2022	99.976	0.0	54922.0	100
Brazil/RS-LACENRS-431769413/2022	Indonesia/JB-WJHL-ITB-C46806/2022	99.98	0.0	54920.0	99
Brazil/RS-LACENRS-431769413/2022	USA/CA-CDC-STM-HAJESQPNS/2022	99.98	0.0	54920.0	99
Brazil/RS-LACENRS-431769413/2022	USA/PA-CDC-STM-2UW2WAD2Y/2022	99.98	0.0	54920.0	99
Brazil/RS-LACENRS-431769413/2022	USA/TX-CDC-STM-RF2TQEHC8/2022	99.98	0.0	54920.0	99
Brazil/RS-LACENRS-431769413/2022	USA/IL-CDC-STM-76HQ4B5SC/2022	99.98	0.0	54920.0	99
Brazil/RS-LACENRS-431769413/2022	Switzerland/BL-ETHZ-38003180/2022	99.98	0.0	54920.0	99
Brazil/RS-LACENRS-431769413/2022	Indonesia/JB-WJHL-ITB-W04132/2022	99.98	0.0	54920.0	99
Brazil/RS-LACENRS-431769413/2022	Philippines/PH-PGCMIN723/2022	99.98	0.0	54920.0	99
Brazil/RS-LACENRS-431769413/2022	USA/CA-HLX-STM-V8H4XPDWZ/2022	99.98	0.0	54920.0	99
Brazil/RS-LACENRS-431769413/2022	USA/IL-CDC-STM-RX5TKXZWE/2022	99.98	0.0	54920.0	99
Brazil/RS-LACENRS-431769413/2022	USA/CA-HLX-STM-BE3ERNF3H/2022	99.98	0.0	54920.0	99
Brazil/RS-LACENRS-431769413/2022	Indonesia/JB-BRIN-346/2022	99.98	0.0	54920.0	99
Brazil/RS-LACENRS-431769413/2022	Indonesia/JB-BRIN-334/2022	99.98	0.0	54920.0	99
Brazil/RS-LACENRS-431769413/2022	Indonesia/JB-WJHL-ITB-C46807/2022	99.98	0.0	54920.0	99
Brazil/RS-LACENRS-431769413/2022	USA/AZ-CDC-STM-W66CRJ64Z/2022	99.98	0.0	54920.0	99
Brazil/RS-LACENRS-431769413/2022	Philippines/PH-PGCMIN315/2022	99.98	0.0	54920.0	99
Brazil/RS-LACENRS-431769413/2022	Indonesia/JK-GS-WJHL-ITB-NIHRD-W04000/2022	99.98	0.0	54920.0	99
Brazil/RS-LACENRS-431769413/2022	Indonesia/JK-GS-WJHL-ITB-NIHRD-W04004/2022	99.98	0.0	54920.0	99
Brazil/RS-LACENRS-431769413/2022	USA/WI-CDC-STM-DJNGMHCR8/2022	99.98	0.0	54920.0	99
Brazil/RS-LACENRS-431769413/2022	France/PDL-HMN-22082020230/2022	99.98	0.0	54920.0	99
Brazil/RS-LACENRS-431769413/2022	USA/FL-CDC-STM-KY2J9P9V4/2022	99.98	0.0	54920.0	99
Brazil/RS-LACENRS-431769413/2022	Finland/THL-202218245/2022	99.98	0.0	54920.0	99
Brazil/RS-FIOCRUZ-14314/2022	Wales/PHWC-PJP9BN/2022	99.98	0.0	54918.0	100
Brazil/RS-FIOCRUZ-14314/2022	England/PHEC-YYR5DYN/2022	99.98	0.0	54918.0	100
Brazil/RS-FIOCRUZ-14314/2022	England/PHWC-PJQEBZ/2022	99.98	0.0	54918.0	100
Brazil/RS-FIOCRUZ-10613/2022	Mexico/QUE_LANGEBIO_IMSS_6526/2022	99.976	0.0	54918.0	99
Brazil/RS-FIOCRUZ-10613/2022	Indonesia/JK-NIHRD-MI.22.12720/2022	99.976	0.0	54918.0	99
Brazil/RS-FIOCRUZ-10613/2022	Wales/PHWC-PEX1MA/2022	99.973	0.0	54918.0	100
Brazil/RS-FIOCRUZ-10613/2022	Indonesia/JB-NIHRD-MI.22.22455/2022	99.976	0.0	54918.0	99
Brazil/RS-FIOCRUZ-10613/2022	India/GJ-INSACOG-GBRC5529/2022	99.976	0.0	54918.0	99
Brazil/RS-FIOCRUZ-14314/2022	England/PHEC-YYR5D4P/2022	99.98	0.0	54916.0	100
Brazil/RS-FIOCRUZ-14314/2022	England/PHEC-YYR3KC8/2022	99.98	0.0	54916.0	100
Brazil/RS-FIOCRUZ-14314/2022	England/PHEC-YYD5POA/2022	99.98	0.0	54916.0	100
Brazil/RS-FIOCRUZ-14314/2022	England/PHEC-YYDH81A/2022	99.98	0.0	54916.0	100
Brazil/RS-FIOCRUZ-14314/2022	England/PHEC-YYD5P4R/2022	99.98	0.0	54916.0	100
Brazil/RS-FIOCRUZ-14314/2022	Singapore/3252/2022	99.98	0.0	54916.0	100
Brazil/RS-FIOCRUZ-14314/2022	England/PHEC-YYRKC97/2022	99.98	0.0	54916.0	100
Brazil/RS-FIOCRUZ-14314/2022	England/PHEC-YYD8JZZ/2022	99.98	0.0	54916.0	100
Brazil/RS-FIOCRUZ-14314/2022	Mexico/CMX_IBT_IMSS_7674/2022	99.98	0.0	54916.0	100
Brazil/RS-FIOCRUZ-14314/2022	USA/NY-PRL-220615_00L07/2022	99.98	0.0	54916.0	100
Brazil/RS-FIOCRUZ-14314/2022	England/PHEC-YYRKTDT/2022	99.98	0.0	54916.0	100
Brazil/RS-FIOCRUZ-14314/2022	Chile/RM-70520/2022	99.98	0.0	54916.0	99
Brazil/RS-FIOCRUZ-14314/2022	England/PHEC-YYR8T3K/2022	99.98	0.0	54914.0	99
Brazil/RS-FIOCRUZ-14314/2022	England/PHEC-YYRN891/2022	99.98	0.0	54914.0	99
Brazil/RS-FIOCRUZ-14314/2022	Spain/MD-HGUGM-6588343/2022	99.98	0.0	54914.0	99
Brazil/RS-FIOCRUZ-14314/2022	England/PHEC-YYDMSHA/2022	99.976	0.0	54914.0	100
Brazil/RS-FIOCRUZ-14314/2022	England/PHEC-YYDQ4IH/2022	99.976	0.0	54914.0	100
Brazil/RS-FIOCRUZ-14314/2022	England/PHEC-YYRN8K7/2022	99.98	0.0	54914.0	99
Brazil/RS-LMM72591/2022	USA/UT-UPHL-220417587274/2022	99.916	0.0	54914.0	99
Brazil/RS-RSBR00171/2022	USA/WA-PHL-009074/2021	99.98	0.0	54911.0	100
Brazil/RS-RSBR50016/2022	Chile/RM-3496/2022	99.98	0.0	54911.0	100
Brazil/RS-RSBR00171/2022	USA/FL-CDC-STM-E5F649QXM/2022	99.98	0.0	54911.0	100
Brazil/RS-FIOCRUZ-14283/2022	Germany/RP-RKI-I-546256/2022	99.963	0.0	54911.0	100
Brazil/RS-FIOCRUZ-14283/2022	USA/NY-PRL-220516_06D20/2022	99.963	0.0	54911.0	100
Brazil/RS-RSBR00171/2022	USA/CA-HLX-STM-M625VAQ9R/2022	99.98	0.0	54911.0	100
Brazil/RS-RSBR00171/2022	USA/NM-CDC-2-5987446/2022	99.98	0.0	54911.0	100
Brazil/RS-RSBR00171/2022	USA/OH-CDC-2-5629778/2022	99.98	0.0	54911.0	100
Brazil/RS-RSBR00171/2022	USA/CA-CDC-ASC210552002/2022	99.98	0.0	54909.0	100
Brazil/RS-LACENRS-431755324/2022	Turkey/HSGM-G3897/2022	99.97	0.0	54909.0	100
Brazil/RS-LACENRS-431755324/2022	Turkey/HSGM-G3915/2022	99.97	0.0	54909.0	100
Brazil/RS-LACENRS-431755324/2022	Turkey/HSGM-G3923/2022	99.97	0.0	54909.0	100
Brazil/RS-LACENRS-431755324/2022	Turkey/HSGM-G3622/2022	99.97	0.0	54909.0	100
Brazil/RS-LACENRS-431755324/2022	Turkey/HSGM-G3626/2022	99.97	0.0	54909.0	100
Brazil/RS-LACENRS-431755324/2022	Turkey/HSGM-G3548/2022	99.97	0.0	54909.0	100
Brazil/RS-LACENRS-431755324/2022	Turkey/HSGM-G3577/2022	99.97	0.0	54909.0	100
Brazil/RS-LACENRS-431755324/2022	Turkey/HSGM-G3658/2022	99.97	0.0	54909.0	100
Brazil/RS-LACENRS-431755324/2022	Turkey/HSGM-G4038/2022	99.97	0.0	54909.0	100
Brazil/RS-LACENRS-431755324/2022	Turkey/HSGM-G4162/2022	99.97	0.0	54909.0	100
Brazil/RS-LACENRS-431755324/2022	Turkey/HSGM-G4160/2022	99.97	0.0	54909.0	100
Brazil/RS-RSBR00171/2022	USA/CT-CDC-2-5672860/2021	99.98	0.0	54909.0	100
Brazil/RS-RSBR00171/2022	USA/NJ-CDC-QDX32142888/2021	99.98	0.0	54909.0	100
Brazil/RS-RSBR00171/2022	USA/TX-CDC-ASC210553820/2022	99.98	0.0	54909.0	100
Brazil/RS-RSBR00171/2022	USA/OR-CDC-ASC210700241/2022	99.98	0.0	54909.0	100
Brazil/RS-RSBR00171/2022	USA/MS-CDC-ASC210565566/2022	99.98	0.0	54909.0	100
Brazil/RS-RSBR00171/2022	USA/MA-CDC-QDX32594924/2021	99.98	0.0	54909.0	100
Brazil/RS-RSBR00171/2022	USA/WI-CDC-ASC210551236/2022	99.98	0.0	54909.0	100
Brazil/RS-RSBR00171/2022	USA/TN-CDC-ASC210553206/2022	99.98	0.0	54909.0	100
Brazil/RS-RSBR00171/2022	USA/AZ-CDC-ASC210551337/2022	99.98	0.0	54909.0	100
Brazil/RS-RSBR00171/2022	USA/MD-CDC-QDX32142770/2021	99.98	0.0	54909.0	100
Brazil/RS-RSBR00171/2022	USA/CO-CDC-QDX32143063/2021	99.98	0.0	54909.0	100
Brazil/RS-RSBR00171/2022	USA/CA-SDCPHL-012522-170/2021	99.98	0.0	54909.0	100
Brazil/RS-RSBR00171/2022	USA/CT-YPL21-136929/2021	99.98	0.0	54909.0	100
Brazil/RS-RSBR00171/2022	USA/KS-CDC-ASC210640684/2021	99.98	0.0	54909.0	100
Brazil/RS-RSBR00171/2022	USA/FL-CDC-ASC210534763/2021	99.98	0.0	54909.0	100
Brazil/RS-RSBR00171/2022	USA/OH-22AM-013CO02501/2022	99.98	0.0	54909.0	100
Brazil/RS-RSBR00171/2022	Guatemala/588-LNSGua/2022	99.98	0.0	54909.0	100
Brazil/RS-RSBR00171/2022	USA/OH-CDC-ASC210534757/2021	99.98	0.0	54909.0	100
Brazil/RS-LACENRS-431755324/2022	Turkey/HSGM-G4101/2022	99.97	0.0	54909.0	100
Brazil/RS-LACENRS-431755324/2022	Turkey/HSGM-G3784/2022	99.97	0.0	54909.0	100
Brazil/RS-RSBR50016/2022	Japan/IC-3790/2022	99.98	0.0	54909.0	100
Brazil/RS-RSBR50016/2022	USA/AR-UAMS-B017390/2022	99.98	0.0	54909.0	100
Brazil/RS-RSBR50016/2022	Belgium/MBLG-CTMAPF57054804/2021	99.98	0.0	54909.0	100
Brazil/RS-RSBR50016/2022	Belgium/MBLG-CTMAPF56889702/2021	99.98	0.0	54909.0	100
Brazil/RS-RSBR50016/2022	Belgium/MBLG-CTMAPF12520484/2021	99.98	0.0	54909.0	100
Brazil/RS-RSBR50016/2022	Belgium/MBLG-CTMAPF21546437/2021	99.98	0.0	54909.0	100
Brazil/RS-RSBR50016/2022	Germany/RP-RKI-I-499918/2022	99.98	0.0	54909.0	100
Brazil/RS-RSBR50016/2022	Germany/SH-RKI-I-515728/2022	99.98	0.0	54909.0	100
Brazil/RS-RSBR50016/2022	Philippines/PH-PGC-110596/2022	99.98	0.0	54909.0	100
Brazil/RS-RSBR50016/2022	USA/NC-CDC-STM-ECVE47V6E/2022	99.98	0.0	54909.0	100
Brazil/RS-RSBR50016/2022	Turkey/HSGM-G354/2022	99.98	0.0	54909.0	100
Brazil/RS-RSBR50016/2022	USA/UT-UPHL-220129637504/2021	99.98	0.0	54909.0	100
Brazil/RS-RSBR50016/2022	USA/NJ-CDC-ASC210651391/2022	99.98	0.0	54909.0	100
Brazil/RS-RSBR50016/2022	Italy/LAZ-AMC-2112284240-DS/2021	99.98	0.0	54909.0	100
Brazil/RS-RSBR50016/2022	Italy/LAZ-AMC-2112282572-DS/2021	99.98	0.0	54909.0	100
Brazil/RS-RSBR50016/2022	Philippines/PH-PGC-103382/2021	99.98	0.0	54909.0	100
Brazil/RS-RSBR50016/2022	Italy/ABR-IZSGC-319759/2021	99.98	0.0	54909.0	100
Brazil/RS-RSBR50016/2022	Japan/IC-3787/2022	99.98	0.0	54909.0	100
Brazil/RS-RSBR50016/2022	France/HDF-IPP52835/2021	99.98	0.0	54909.0	100
Brazil/RS-RSBR50016/2022	Netherlands/NH-RIVM-81259/2022	99.98	0.0	54909.0	100
Brazil/RS-RSBR50016/2022	Mexico/CMX_InDRE_FB54540_E09713280638_S10598/2021	99.98	0.0	54909.0	100
Brazil/RS-RSBR50016/2022	Germany/BY-RKI-I-450840/2022	99.98	0.0	54909.0	100
Brazil/RS-RSBR50016/2022	Argentina/INEI117477/2022	99.98	0.0	54909.0	100
Brazil/RS-RSBR50016/2022	Japan/IC-3789/2022	99.98	0.0	54909.0	100
Brazil/RS-LACENRS-431755324/2022	Turkey/HSGM-G4151/2022	99.97	0.0	54909.0	100
Brazil/RS-LACENRS-431755324/2022	Turkey/HSGM-G4398/2022	99.97	0.0	54909.0	100
Brazil/RS-LACENRS-431755324/2022	Turkey/HSGM-G3594/2022	99.97	0.0	54909.0	100
Brazil/RS-LACENRS-431755324/2022	Turkey/HSGM-G3572/2022	99.97	0.0	54909.0	100
Brazil/RS-LACENRS-431755324/2022	Poland/Kce-3147/2022	99.97	0.0	54909.0	100
Brazil/RS-LACENRS-431755324/2022	Turkey/HSGM-G4174/2022	99.97	0.0	54909.0	100
Brazil/RS-LACENRS-431755324/2022	Turkey/HSGM-G3587/2022	99.97	0.0	54909.0	100
Brazil/RS-LACENRS-431755324/2022	Turkey/HSGM-G3492/2022	99.97	0.0	54909.0	100
Brazil/RS-LACENRS-431755324/2022	Turkey/HSGM-G3487/2022	99.97	0.0	54909.0	100
Brazil/RS-LACENRS-431755324/2022	Turkey/HSGM-G3623/2022	99.97	0.0	54909.0	100
Brazil/RS-LACENRS-431755324/2022	Turkey/HSGM-G3916/2022	99.97	0.0	54909.0	100
Brazil/RS-LACENRS-431755324/2022	Turkey/HSGM-G3744/2022	99.97	0.0	54909.0	100
Brazil/RS-RSBR10021/2022	Netherlands/LI-RIVM-91170/2022	99.98	0.0	54909.0	100
Brazil/RS-RSBR10021/2022	France/IDF-IPP54335/2021	99.98	0.0	54909.0	100
Brazil/RS-RSBR10021/2022	USA/CO-CDC-MMB14407744/2022	99.98	0.0	54909.0	100
Brazil/RS-RSBR10021/2022	USA/CO-CDC-MMB14453215/2022	99.98	0.0	54909.0	100
Brazil/RS-RSBR10021/2022	USA/FL-BPHL-0610/2022	99.98	0.0	54909.0	100
Brazil/RS-RSBR10021/2022	France/BRE-IPP04664/2022	99.98	0.0	54909.0	100
Brazil/RS-RSBR10021/2022	Israel/SMC-7034974/2022	99.98	0.0	54909.0	100
Brazil/RS-RSBR10021/2022	France/ARA-IPP04144/2022	99.98	0.0	54909.0	100
Brazil/RS-RSBR10021/2022	Netherlands/UT-RIVM-83648/2022	99.98	0.0	54909.0	100
Brazil/RS-RSBR10021/2022	Netherlands/NH-RIVM-85092/2022	99.98	0.0	54909.0	100
Brazil/RS-RSBR10021/2022	Bonaire/BQ-RIVM-83842/2022	99.98	0.0	54909.0	100
Brazil/RS-RSBR10021/2022	Netherlands/UT-RIVM-84176/2022	99.98	0.0	54909.0	100
Brazil/RS-RSBR10021/2022	Netherlands/NH-RIVM-84554/2022	99.98	0.0	54909.0	100
Brazil/RS-RSBR10021/2022	USA/DC-CDC-LC0559687/2022	99.98	0.0	54909.0	100
Brazil/RS-RSBR10021/2022	USA/CO-CDC-MMB14472309/2022	99.98	0.0	54909.0	100
Brazil/RS-RSBR10021/2022	Netherlands/UT-RIVM-84776/2022	99.98	0.0	54909.0	100
Brazil/RS-RSBR10021/2022	Mexico/CMX-INMEGEN-51-321/2021	99.98	0.0	54909.0	100
Brazil/RS-RSBR10021/2022	Indonesia/JK-NIHRD-MI.22.00163/2021	99.98	0.0	54909.0	100
Brazil/RS-RSBR10021/2022	Netherlands/GR-RIVM-82666/2022	99.98	0.0	54909.0	100
Brazil/RS-RSBR10021/2022	France/GES-IPP07300/2022	99.98	0.0	54909.0	100
Brazil/RS-RSBR10021/2022	Germany/NW-RKI-I-530618/2022	99.98	0.0	54909.0	100
Brazil/RS-RSBR10021/2022	Netherlands/LI-RIVM-81423/2022	99.98	0.0	54909.0	100
Brazil/RS-RSBR10021/2022	USA/CT-JAX-JAX-2203.01-113/2022	99.98	0.0	54909.0	100
Brazil/RS-RSBR10021/2022	Japan/IC-3131/2022	99.98	0.0	54909.0	100
Brazil/RS-RSBR10021/2022	USA/NJ-NYGC-V1851-CVEQ602/2021	99.98	0.0	54909.0	100
Brazil/RS-RSBR00171/2022	USA/FL-CDC-QDX32456924/2021	99.98	0.0	54909.0	100
Brazil/RS-LMM72591/2022	USA/UT-UPHL-220216749986/2022	99.943	0.0	54909.0	99
Brazil/RS-FIOCRUZ-14283/2022	Wales/PHWC-PJGNR8/2022	99.96	0.0	54905.0	100
Brazil/RS-FIOCRUZ-14283/2022	Germany/HH-RKI-I-634581/2022	99.96	0.0	54905.0	100
Brazil/RS-FIOCRUZ-14283/2022	Germany/BW-RKI-I-517413/2022	99.96	0.0	54905.0	100
Brazil/RS-FIOCRUZ-14283/2022	USA/CA-CDC-ASC210736231/2022	99.96	0.0	54905.0	100
Brazil/RS-FIOCRUZ-14283/2022	USA/CA-CDC-ASC210735598/2022	99.96	0.0	54905.0	100
Brazil/RS-FIOCRUZ-14283/2022	Germany/NW-RKI-I-554206/2022	99.96	0.0	54905.0	100
Brazil/RS-FIOCRUZ-14283/2022	Germany/HH-RKI-I-565452/2022	99.96	0.0	54905.0	100
Brazil/RS-LMM72591/2022	Iran/Bojnurd-NIC-23es-44/2022	99.833	0.0	54905.0	100
Brazil/RS-FIOCRUZ-14283/2022	Germany/BY-RKI-I-546421/2022	99.96	0.0	54905.0	100
Brazil/RS-FIOCRUZ-14283/2022	USA/IA-CDC-ASC210846384/2022	99.96	0.0	54905.0	100
Brazil/RS-FIOCRUZ-14283/2022	Germany/NW-RKI-I-645162/2022	99.96	0.0	54905.0	100
Brazil/RS-FIOCRUZ-14283/2022	Germany/BY-RKI-I-657318/2022	99.96	0.0	54905.0	100
Brazil/RS-FIOCRUZ-14283/2022	USA/NJ-CDC-ASC210846105/2022	99.96	0.0	54905.0	100
Brazil/RS-FIOCRUZ-14283/2022	Germany/BY-RKI-I-679226/2022	99.96	0.0	54905.0	100
Brazil/RS-FIOCRUZ-14283/2022	Germany/BY-RKI-I-657241/2022	99.96	0.0	54905.0	100
Brazil/RS-FIOCRUZ-14283/2022	Sweden/9530552076/2022	99.96	0.0	54905.0	100
Brazil/RS-FIOCRUZ-14283/2022	Germany/SH-RKI-I-536611/2022	99.96	0.0	54905.0	100
Brazil/RS-FIOCRUZ-14283/2022	Ireland/L-Enfer-COV180222016_A3/2022	99.96	0.0	54905.0	100
Brazil/RS-FIOCRUZ-14283/2022	USA/NY-CDC-ASC210846107/2022	99.96	0.0	54905.0	100
Brazil/RS-FIOCRUZ-14283/2022	England/PHEC-YYDCDMC/2022	99.96	0.0	54905.0	100
Brazil/RS-FIOCRUZ-14283/2022	Sweden/1576688164/2022	99.96	0.0	54905.0	100
Brazil/RS-FIOCRUZ-14283/2022	Sweden/1589980664/2022	99.96	0.0	54905.0	100
Brazil/RS-FIOCRUZ-14283/2022	Germany/BY-RKI-I-467959/2022	99.96	0.0	54905.0	100
Brazil/RS-FIOCRUZ-14283/2022	Belgium/UZA-UA-CV8195511105/2022	99.96	0.0	54905.0	100
Brazil/RS-RSBR10187/2022	USA/KY-CDC-ASC210823828/2022	99.976	0.0	54903.0	100
Brazil/RS-RSBR10187/2022	USA/NC-CDC-ASC210823829/2022	99.976	0.0	54903.0	100
Brazil/RS-RSBR10187/2022	USA/NV-CDC-ASC210580827/2022	99.976	0.0	54903.0	100
Brazil/RS-RSBR10187/2022	Argentina/INEI117096/2021	99.976	0.0	54903.0	100
Brazil/RS-RSBR10187/2022	USA/TX-HMH-MCoV-85675/2022	99.976	0.0	54903.0	100
Brazil/RS-RSBR10187/2022	USA/CA-CDC-QDX32845204/2022	99.976	0.0	54903.0	100
Brazil/RS-RSBR10187/2022	USA/CO-CDPHE-2102600820/2022	99.976	0.0	54903.0	100
Brazil/RS-RSBR10187/2022	USA/CA-HLX-STM-Q7CGRSJW4/2022	99.976	0.0	54903.0	100
Brazil/RS-RSBR10187/2022	USA/CA-HLX-STM-Z3Z3KBHXH/2021	99.976	0.0	54903.0	100
Brazil/RS-RSBR10187/2022	USA/VA-CDC-LC0507577/2022	99.976	0.0	54903.0	100
Brazil/RS-RSBR10187/2022	USA/PA-CDC-STM-BQQ49PNQD/2022	99.976	0.0	54903.0	100
Brazil/RS-RSBR10187/2022	USA/CO-CDPHE-2103077187/2022	99.976	0.0	54903.0	100
Brazil/RS-RSBR10187/2022	USA/IL-CDC-ASC210695863/2022	99.976	0.0	54903.0	100
Brazil/RS-RSBR10187/2022	USA/OH-CDC-ASC210640673/2021	99.976	0.0	54903.0	100
Brazil/RS-RSBR10187/2022	Canada/QC-L00456229001A/2022	99.976	0.0	54903.0	100
Brazil/RS-RSBR10187/2022	USA/NY-CDC-QDX32456983/2021	99.976	0.0	54903.0	100
Brazil/RS-RSBR10187/2022	USA/NM-CDC-QDX32337712/2021	99.976	0.0	54903.0	100
Brazil/RS-RSBR10187/2022	USA/NJ-CDC-LC0541201/2022	99.976	0.0	54903.0	100
Brazil/RS-RSBR10187/2022	USA/OH-22AM-004CO01464/2022	99.976	0.0	54903.0	100
Brazil/RS-RSBR10187/2022	Netherlands/ZH-RIVM-80250/2021	99.976	0.0	54903.0	100
Brazil/RS-RSBR10187/2022	USA/CT-CDC-LC0465530/2022	99.976	0.0	54903.0	100
Brazil/RS-RSBR10187/2022	USA/IL-NM-17539/2022	99.976	0.0	54902.0	99
Brazil/RS-LMM72591/2022	Japan/RIMD10657/2022	99.829	0.0	54902.0	99
Brazil/RS-FIOCRUZ-10373/2022	USA/CA-HLX-STM-QMUFPBUSF/2022	99.916	0.0	54900.0	100
Brazil/RS-LMM72591/2022	Iran/Yasuj-NIC-23es-94/2022	99.829	0.0	54900.0	100
Brazil/RS-RSBR10187/2022	USA/OH-CDC-ASC210683387/2022	99.973	0.0	54898.0	100
Brazil/RS-RSBR10187/2022	USA/CA-HLX-STM-55Q5WZ9HG/2022	99.973	0.0	54898.0	100
Brazil/RS-RSBR10187/2022	USA/IN-CDC-STM-4BKHWYZSJ/2022	99.973	0.0	54898.0	100
Brazil/RS-RSBR10044/2022	USA/OH-22AM-033CO00372/2022	99.98	0.0	54898.0	100
Brazil/RS-RSBR10044/2022	France/PDL-IPP05013/2022	99.98	0.0	54898.0	100
Brazil/RS-RSBR10044/2022	Germany/RP-RKI-I-520672/2022	99.98	0.0	54898.0	100
Brazil/RS-RSBR10044/2022	USA/CA-CDPH-500054197/2022	99.98	0.0	54898.0	100
Brazil/RS-FIOCRUZ-14308/2022	England/PHEC-YYDPHG5/2022	99.966	0.0	54894.0	100
Brazil/RS-FIOCRUZ-14308/2022	England/PHEC-YYDP5TF/2022	99.966	0.0	54894.0	100
Brazil/RS-FIOCRUZ-14308/2022	England/PHEC-YYDP6YF/2022	99.966	0.0	54894.0	100
Brazil/RS-FIOCRUZ-14308/2022	USA/UT-UPHL-220324884268/2022	99.966	0.0	54894.0	100
Brazil/RS-FIOCRUZ-14308/2022	Malaysia/MGVI_GS1227/2022	99.966	0.0	54894.0	100
Brazil/RS-FIOCRUZ-14308/2022	India/KA-SEQ_11419_S382_R1_001/2022	99.966	0.0	54894.0	100
Brazil/RS-FIOCRUZ-14308/2022	Germany/BB-RKI-I-601313/2022	99.966	0.0	54894.0	100
Brazil/RS-FIOCRUZ-14308/2022	Spain/MD-HGUGM-6435929/2022	99.966	0.0	54894.0	100
Brazil/RS-FIOCRUZ-14308/2022	USA/WA-S20056/2022	99.966	0.0	54894.0	100
Brazil/RS-FIOCRUZ-14308/2022	Thailand/NIC_BKK_SEQ6552/2022	99.966	0.0	54894.0	100
Brazil/RS-FIOCRUZ-14308/2022	England/PHEC-YYN7JEK/2022	99.966	0.0	54894.0	100
Brazil/RS-FIOCRUZ-14308/2022	USA/AL-CDC-ASC210846867/2022	99.966	0.0	54894.0	100
Brazil/RS-FIOCRUZ-14308/2022	Poland/Kce-3395/2022	99.966	0.0	54894.0	100
Brazil/RS-FIOCRUZ-14308/2022	England/PHEC-YYDKGN9/2022	99.966	0.0	54894.0	100
Brazil/RS-FIOCRUZ-14308/2022	USA/NY-SUNYQB-61210600304761/2022	99.966	0.0	54894.0	100
Brazil/RS-FIOCRUZ-14308/2022	India/KA-INSACOG-CBR-1802VJP060/2022	99.966	0.0	54894.0	100
Brazil/RS-FIOCRUZ-14308/2022	Poland/Kce-3827/2022	99.966	0.0	54894.0	100
Brazil/RS-FIOCRUZ-14308/2022	Germany/RP-RKI-I-544354/2022	99.966	0.0	54894.0	100
Brazil/RS-FIOCRUZ-14308/2022	England/PHEC-YYR3UKN/2022	99.966	0.0	54894.0	100
Brazil/RS-FIOCRUZ-14308/2022	USA/UT-UPHL-220519765481/2022	99.966	0.0	54894.0	100
Brazil/RS-FIOCRUZ-14308/2022	USA/UT-UPHL-220519442658/2022	99.966	0.0	54894.0	100
Brazil/RS-FIOCRUZ-14308/2022	England/PHEC-YYD8Q4C/2022	99.966	0.0	54894.0	100
Brazil/RS-FIOCRUZ-10373/2022	USA/FL-CDC-STM-PVHKVS9VC/2022	99.913	0.0	54894.0	100
Brazil/RS-RSBR10044/2022	Wales/PHWC-PE7AH1/2022	99.976	0.0	54894.0	100
Brazil/RS-FIOCRUZ-14308/2022	Latvia/49165/2022	99.966	0.0	54894.0	100
Brazil/RS-FIOCRUZ-14308/2022	USA/NY-PRL-220511_02H02/2022	99.966	0.0	54894.0	100
Brazil/RS-FIOCRUZ-14308/2022	USA/NY-PRL-220518_00C22/2022	99.966	0.0	54894.0	100
Brazil/RS-FIOCRUZ-10373/2022	USA/CA-CDC-ASC210550303/2022	99.913	0.0	54894.0	100
Brazil/RS-FIOCRUZ-10373/2022	Norway/3358/2022	99.913	0.0	54894.0	100
Brazil/RS-FIOCRUZ-10373/2022	Norway/3348/2022	99.913	0.0	54894.0	100
Brazil/RS-FIOCRUZ-10373/2022	Norway/3620/2022	99.913	0.0	54894.0	100
Brazil/RS-FIOCRUZ-10373/2022	USA/NC-CDC-ASC210638762/2021	99.913	0.0	54894.0	100
Brazil/RS-FIOCRUZ-10373/2022	USA/NC-CDC-ASC210566523/2021	99.913	0.0	54894.0	100
Brazil/RS-LACENRS-431769387/2022	USA/FL-CDC-STM-YTEMESS2R/2022	99.946	0.0	54894.0	100
Brazil/RS-RSBR10044/2022	USA/UT-UPHL-220318965558/2022	99.976	0.0	54892.0	100
Brazil/RS-RSBR10044/2022	USA/CA-CDC-ASC210734382/2022	99.976	0.0	54892.0	100
Brazil/RS-RSBR10044/2022	USA/CT-CDC-LC0553835/2022	99.976	0.0	54892.0	100
Brazil/RS-RSBR10044/2022	USA/UT-UPHL-220226040783/2022	99.976	0.0	54892.0	100
Brazil/RS-LMM72591/2022	USA/CA-HLX-STM-AANBYJHMF/2022	99.823	0.0	54892.0	100
Brazil/RS-LMM72591/2022	USA/UT-UPHL-220326014630/2022	99.933	0.0	54892.0	99
Brazil/RS-LACENRS-431769387/2022	USA/FL-CDC-STM-XJ29UAK4Q/2022	99.943	0.0	54890.0	100
Brazil/RS-RSBR10044/2022	USA/CA-CDC-STM-XHEGS8QWR/2022	99.973	0.0	54890.0	100
Brazil/RS-LMM72591/2022	France/NOR_UCN_CHU-Caen_2013372301/2022	99.833	0.0	54890.0	99
Brazil/RS-LMM72591/2022	USA/FL-CDC-STM-8YSMNV9CR/2022	99.826	0.0	54890.0	99
Brazil/RS-FIOCRUZ-10373/2022	USA/MT-CDC-ASC210501205/2021	99.909	0.0	54889.0	100
Brazil/RS-FIOCRUZ-10373/2022	USA/NC-CDC-ASC210566564/2021	99.909	0.0	54889.0	100
Brazil/RS-FIOCRUZ-10373/2022	USA/NC-CDC-ASC210697064/2022	99.909	0.0	54889.0	100
Brazil/RS-FIOCRUZ-10373/2022	USA/NC-CDC-ASC210857205/2022	99.909	0.0	54889.0	100
Brazil/RS-FIOCRUZ-10373/2022	USA/TN-CDC-ASC210553211/2022	99.909	0.0	54889.0	100
Brazil/RS-FIOCRUZ-10373/2022	USA/MI-CDC-STM-EK7EGJMGS/2021	99.909	0.0	54889.0	100
Brazil/RS-FIOCRUZ-10373/2022	USA/MN-CDC-2-5904092/2022	99.913	0.0	54889.0	99
Brazil/RS-FIOCRUZ-10373/2022	USA/UT-UPHL-220228186869/2022	99.909	0.0	54889.0	100
Brazil/RS-FIOCRUZ-10373/2022	USA/TN-ASC-210643827/2022	99.909	0.0	54889.0	100
Brazil/RS-FIOCRUZ-10373/2022	USA/ND-CDC-2-5504690/2022	99.909	0.0	54889.0	100
Brazil/RS-FIOCRUZ-10373/2022	Mexico/CMX-INER-IBT-1542/2022	99.909	0.0	54889.0	100
Brazil/RS-FIOCRUZ-10373/2022	Mexico/MEX-INMEGEN-47-64/2021	99.909	0.0	54889.0	100
Brazil/RS-FIOCRUZ-10373/2022	USA/MS-UMMC-M1782E7-519814/2021	99.909	0.0	54889.0	100
Brazil/RS-FIOCRUZ-10373/2022	Wales/PHWC-PE84KN/2022	99.909	0.0	54889.0	100
Brazil/RS-FIOCRUZ-10373/2022	USA/OH-CDC-ASC210554926/2022	99.909	0.0	54889.0	100
Brazil/RS-FIOCRUZ-10373/2022	USA/CA-CDC-ASC210555374/2022	99.909	0.0	54889.0	100
Brazil/RS-FIOCRUZ-10373/2022	USA/FL-CDC-ASC210699578/2022	99.909	0.0	54889.0	100
Brazil/RS-RSBR10044/2022	Canada/ON-KHS-22-02074-v1/2022	99.973	0.0	54889.0	100
Brazil/RS-RSBR10044/2022	USA/WI-CDC-ASC210557150/2021	99.973	0.0	54887.0	100
Brazil/RS-RSBR10044/2022	Indonesia/JB-GS-FKUNPAD-0246/2022	99.973	0.0	54887.0	100
Brazil/RS-RSBR10044/2022	USA/AR-1014860846/2022	99.973	0.0	54887.0	100
Brazil/RS-RSBR10044/2022	Netherlands/GE-RIVM-86423/2022	99.973	0.0	54887.0	100
Brazil/RS-RSBR10044/2022	USA/TN-ASC-210649261/2022	99.973	0.0	54887.0	100
Brazil/RS-RSBR10044/2022	USA/NJ-CDC-ASC210755359/2022	99.973	0.0	54887.0	100
Brazil/RS-LMM72591/2022	USA/UT-UPHL-220312162232/2022	99.93	0.0	54887.0	99
Brazil/RS-RSBR10044/2022	Japan/IC-5853/2022	99.973	0.0	54885.0	99
Brazil/RS-LMM72591/2022	Taiwan/NTU139/2022	99.819	0.0	54885.0	100
Brazil/RS-LMM72591/2022	Iran/Isfahan-NIC-23es-65/2022	99.819	0.0	54883.0	100
Brazil/RS-RSBR10044/2022	USA/CO-CDC-ASC210854861/2022	99.966	0.0	54881.0	100
Brazil/RS-RSBR10044/2022	USA/OH-22AM-012CO03813/2022	99.966	0.0	54881.0	100
Brazil/RS-RSBR10044/2022	USA/VA-VTVAS3-GSC31925/2022	99.966	0.0	54881.0	100
Brazil/RS-RSBR10044/2022	USA/CA-HLX-STM-DV76J5DD5/2022	99.97	0.0	54881.0	100
Brazil/RS-RSBR10044/2022	Japan/SZ-NIG-4-C1060/2022	99.97	0.0	54881.0	100
Brazil/RS-RSBR10044/2022	USA/CA-HLX-STM-RJUWTYSGV/2022	99.966	0.0	54881.0	100
Brazil/RS-RSBR10044/2022	USA/UT-CDC-QDX32933196/2022	99.966	0.0	54881.0	100
Brazil/RS-LMM72591/2022	USA/FL-CDC-STM-9VH3CRRXH/2022	99.823	0.0	54881.0	99
Brazil/RS-LMM72591/2022	USA/UT-UPHL-220218594681/2022	99.899	0.0	54881.0	99
Brazil/RS-LACENRS-431769400/2022	Bahrain/22020087810_S37_L001/2022	99.95	0.0	54878.0	99
Brazil/RS-LACENRS-431769400/2022	Switzerland/BE-ETHZ-36873266/2022	99.953	0.0	54878.0	99
Brazil/RS-LMM72533/2022	Colombia/VAC-UV-20030174/2022	99.806	0.0	54878.0	100
Brazil/RS-LACENRS-431769400/2022	Japan/RIMD18846/2022	99.953	0.0	54878.0	99
Brazil/RS-LACENRS-431769387/2022	France/NAQ-ERFB-2072103108/2022	99.936	0.0	54878.0	100
Brazil/RS-LACENRS-431769387/2022	Wales/PHWC-PJP631/2022	99.936	0.0	54878.0	100
Brazil/RS-LACENRS-431769400/2022	Bahrain/22020102143_S80_L001/2022	99.95	0.0	54876.0	99
Brazil/RS-LACENRS-431769400/2022	Bahrain/22020102955_S87_L001/2022	99.95	0.0	54876.0	99
Brazil/RS-LACENRS-431769400/2022	Israel/CVL-8010573/2022	99.95	0.0	54876.0	99
Brazil/RS-LMM72591/2022	Russia/MOS-CRIE-L188L0179/2021	99.863	0.0	54874.0	99
Brazil/RS-LMM72591/2022	France/NOR_UCN_CHU-Caen_2013400425/2022	99.836	0.0	54874.0	99
Brazil/RS-LMM72533/2022	USA/CA-HLX-STM-T34FHKVXS/2021	99.806	0.0	54874.0	99
Brazil/RS-LMM72533/2022	USA/CA-HLX-STM-AXR87RSZT/2021	99.803	0.0	54874.0	100
Brazil/RS-LMM72533/2022	USA/CA-HLX-STM-JD5F3YYFJ/2022	99.806	0.0	54874.0	99
Brazil/RS-LMM72533/2022	USA/CA-HLX-STM-J58GXJ59K/2022	99.806	0.0	54874.0	99
Brazil/RS-LMM72533/2022	USA/CA-HLX-STM-F5PDF43U6/2022	99.806	0.0	54874.0	99
Brazil/RS-LMM72533/2022	USA/CA-CDC-STM-APJZRNNUA/2022	99.806	0.0	54874.0	99
Brazil/RS-LMM72533/2022	USA/FL-CDC-STM-5GWTYFG5K/2022	99.803	0.0	54874.0	100
Brazil/RS-LACENRS-431769400/2022	Turkey/HSGM-G1864/2022	99.95	0.0	54874.0	99
Brazil/RS-LACENRS-431769400/2022	USA/CA-HLX-STM-5N2YHGCBV/2022	99.95	0.0	54874.0	99
Brazil/RS-LMM72533/2022	USA/CA-HLX-STM-F5TFBKX4D/2022	99.803	0.0	54872.0	100
Brazil/RS-LMM72533/2022	USA/PA-CDC-STM-FHMJKQMUD/2022	99.803	0.0	54872.0	100
Brazil/RS-LMM72533/2022	USA/CA-HLX-STM-WZVGQ76NB/2021	99.803	0.0	54872.0	100
Brazil/RS-LMM72533/2022	USA/FL-CDC-STM-T7QM3BD9A/2022	99.803	0.0	54872.0	100
Brazil/RS-LMM72533/2022	USA/FL-CDC-STM-E9TQ8ZSCR/2021	99.803	0.0	54872.0	100
Brazil/RS-LMM72533/2022	USA/LA-CDC-STM-NFTVGFJE3/2021	99.803	0.0	54872.0	100
Brazil/RS-LMM72533/2022	USA/FL-CDC-STM-KS3TKAUYX/2021	99.803	0.0	54872.0	100
Brazil/RS-LMM72533/2022	USA/PA-CDC-STM-BP55A3Z2J/2022	99.803	0.0	54872.0	100
Brazil/RS-LMM72533/2022	USA/IN-CDC-STM-BWBQJBW25/2022	99.803	0.0	54872.0	100
Brazil/RS-LMM72533/2022	USA/CA-CDC-STM-VYGQGW34X/2022	99.803	0.0	54872.0	100
Brazil/RS-LMM72533/2022	USA/CA-HLX-STM-CRYEXTDGB/2022	99.803	0.0	54872.0	100
Brazil/RS-LMM72533/2022	USA/FL-CDC-STM-D3ZNRARTZ/2021	99.803	0.0	54872.0	100
Brazil/RS-LMM72533/2022	USA/AL-CDC-STM-HSW5W4K6H/2022	99.803	0.0	54872.0	100
Brazil/RS-LMM72533/2022	USA/PA-CDC-STM-E4UUX6D3B/2022	99.803	0.0	54872.0	100
Brazil/RS-LMM72533/2022	USA/FL-CDC-STM-BFVN79NYN/2022	99.803	0.0	54872.0	100
Brazil/RS-LMM72533/2022	USA/CA-HLX-STM-TVZKAKB3U/2021	99.803	0.0	54872.0	100
Brazil/RS-LMM72533/2022	USA/FL-CDC-STM-JZ844AGZ8/2021	99.803	0.0	54872.0	100
Brazil/RS-LACENRS-431769400/2022	Japan/RIMD16911/2022	99.95	0.0	54872.0	99
Brazil/RS-LACENRS-431769400/2022	Slovenia/17-037253-KR/2022	99.95	0.0	54872.0	99
Brazil/RS-LACENRS-431769400/2022	Switzerland/ZH-ETHZ-36655752/2022	99.95	0.0	54872.0	99
Brazil/RS-LACENRS-431769400/2022	Slovenia/17-037408-KR/2022	99.95	0.0	54872.0	99
Brazil/RS-LACENRS-431769400/2022	Slovenia/17-037565-KR/2022	99.95	0.0	54872.0	99
Brazil/RS-LACENRS-431769400/2022	Israel/CVL-8002431/2022	99.946	0.0	54872.0	99
Brazil/RS-LACENRS-431769400/2022	Sweden/6231183763/2022	99.946	0.0	54872.0	99
Brazil/RS-LACENRS-431769400/2022	Sweden/9530674076/2022	99.946	0.0	54872.0	99
Brazil/RS-LACENRS-431769400/2022	Japan/RIMD17995/2022	99.95	0.0	54872.0	99
Brazil/RS-LACENRS-431769400/2022	Slovenia/17-037274-KR/2022	99.95	0.0	54872.0	99
Brazil/RS-LACENRS-431769400/2022	Slovenia/17-037266-KR/2022	99.95	0.0	54872.0	99
Brazil/RS-LACENRS-431769400/2022	Switzerland/ZG-ETHZ-36928029/2022	99.95	0.0	54872.0	99
Brazil/RS-LACENRS-431769400/2022	Belgium/MBLG-CTMAPF21256723/2022	99.946	0.0	54872.0	99
Brazil/RS-LACENRS-431769400/2022	Belgium/MBLG-CTMAPF19270142/2022	99.946	0.0	54872.0	99
Brazil/RS-LACENRS-431769400/2022	Slovenia/17-037425-KR/2022	99.95	0.0	54872.0	99
Brazil/RS-LACENRS-431769400/2022	Switzerland/ZH-ETHZ-36655722/2022	99.95	0.0	54872.0	99
Brazil/RS-LACENRS-431769387/2022	England/PHEC-YYRNFZR/2022	99.933	0.0	54872.0	100
Brazil/RS-LACENRS-431769400/2022	Germany/NW-RKI-I-566695/2022	99.946	0.0	54872.0	99
Brazil/RS-LMM72591/2022	Guinea/CERFIG-33785/2022	99.789	0.0	54870.0	99
Brazil/RS-FIOCRUZ-14337/2022	Italy/LAZ-IFO-04050358/2022	99.95	0.0	54870.0	100
Brazil/RS-FIOCRUZ-14337/2022	Germany/NW-RKI-I-635201/2022	99.95	0.0	54870.0	100
Brazil/RS-LACENRS-431769387/2022	England/PHEC-YYFHB5K/2022	99.94	0.0	54870.0	99
Brazil/RS-LMM72591/2022	Guinea/CERFIG-35926/2022	99.793	0.0	54866.0	99
Brazil/RS-LMM72591/2022	France/NOR_UCN_CHU-Caen_2013396955/2022	99.829	0.0	54866.0	99
Brazil/RS-FIOCRUZ-14337/2022	Wales/PHWC-PJQKP7/2022	99.946	0.0	54866.0	100
Brazil/RS-LACENRS-431769387/2022	Germany/NW-RKI-I-546161/2022	99.929	0.0	54866.0	100
Brazil/RS-LACENRS-431769387/2022	USA/CA-SEARCH-93710/2022	99.936	0.0	54865.0	99
Brazil/RS-LACENRS-431769387/2022	Wales/PHWC-PJQFWU/2022	99.926	0.0	54865.0	100
Brazil/RS-FIOCRUZ-14337/2022	Slovakia/TN_22_00001251/2022	99.946	0.0	54865.0	100
Brazil/RS-LMM72591/2022	Russia/MOS-CRIE-7714232490/2021	99.843	0.0	54865.0	99
Brazil/RS-LMM72591/2022	USA/UT-UPHL-220308177751/2022	99.916	0.0	54865.0	99
Brazil/RS-FIOCRUZ-14337/2022	Indonesia/JB-ITB-W03408/2022	99.946	0.0	54865.0	100
Brazil/RS-FIOCRUZ-14337/2022	Indonesia/JB-ITB-W03394/2022	99.946	0.0	54865.0	100
Brazil/RS-FIOCRUZ-14337/2022	Wales/PHWC-PJKN1N/2022	99.946	0.0	54865.0	100
Brazil/RS-FIOCRUZ-14337/2022	Wales/PHWC-PJMEWS/2022	99.946	0.0	54865.0	100
Brazil/RS-FIOCRUZ-14337/2022	Germany/BY-RKI-I-547720/2022	99.946	0.0	54865.0	100
Brazil/RS-FIOCRUZ-14337/2022	India/KA-CBR-1402HAS027/2022	99.946	0.0	54865.0	100
Brazil/RS-FIOCRUZ-14337/2022	Wales/PHWC-PJWSN4/2022	99.946	0.0	54865.0	100
Brazil/RS-FIOCRUZ-14337/2022	Wales/PHWC-PJYQ1K/2022	99.943	0.0	54863.0	100
Brazil/RS-FIOCRUZ-14337/2022	England/PHEC-YYRWDQW/2022	99.943	0.0	54863.0	100
Brazil/RS-LMM72591/2022	Russia/MOS-CRIE-L188L0178/2021	99.846	0.0	54863.0	99
Brazil/RS-FIOCRUZ-14337/2022	Romania/GR_507914/2022	99.946	0.0	54861.0	99
Brazil/RS-FIOCRUZ-14337/2022	Germany/BW-RKI-I-520796/2022	99.946	0.0	54861.0	99
Brazil/RS-FIOCRUZ-14337/2022	Germany/NW-RKI-I-537743/2022	99.946	0.0	54861.0	99
Brazil/RS-FIOCRUZ-14337/2022	Germany/RP-RKI-I-537853/2022	99.946	0.0	54861.0	99
Brazil/RS-FIOCRUZ-14337/2022	Germany/RP-RKI-I-530105/2022	99.946	0.0	54861.0	99
Brazil/RS-FIOCRUZ-14337/2022	USA/PA-CDC-LC0587983/2022	99.95	0.0	54861.0	99
Brazil/RS-RSBR00181/2022	France/IDF-IPP26331/2022	99.976	0.0	54861.0	100
Brazil/RS-FIOCRUZ-14337/2022	Germany/NW-RKI-I-540072/2022	99.946	0.0	54861.0	99
Brazil/RS-FIOCRUZ-14337/2022	Germany/RP-RKI-I-546413/2022	99.946	0.0	54861.0	99
Brazil/RS-LACENRS-431769387/2022	England/PHEC-YYRNTS4/2022	99.933	0.0	54861.0	99
Brazil/RS-FIOCRUZ-14337/2022	Germany/BY-RKI-I-546617/2022	99.946	0.0	54861.0	99
Brazil/RS-FIOCRUZ-14337/2022	Italy/SIC-CQRC-3422026934/2022	99.946	0.0	54861.0	99
Brazil/RS-FIOCRUZ-14337/2022	Italy/SIC-CQRC-3422026992/2022	99.946	0.0	54861.0	99
Brazil/RS-FIOCRUZ-14337/2022	India/MZ-INSACOG-1526100994631/2022	99.946	0.0	54861.0	99
Brazil/RS-LMM72591/2022	USA/UT-UPHL-220414864336/2022	99.913	0.0	54857.0	99
Brazil/RS-LMM72591/2022	USA/UT-UPHL-220417044130/2022	99.886	0.0	54857.0	99
Brazil/RS-LACENRS-431769387/2022	Spain/MD-HGUGM-6515118/2022	99.933	0.0	54855.0	99
Brazil/RS-RSBR00181/2022	France/IDF-IPP21133/2022	99.973	0.0	54855.0	100
Brazil/RS-RSBR00181/2022	France/BRE-IPP24896/2022	99.973	0.0	54855.0	100
Brazil/RS-RSBR00181/2022	France/BRE-IPP24890/2022	99.973	0.0	54855.0	100
Brazil/RS-RSBR00181/2022	England/DHSC-CYYI4M3/2022	99.973	0.0	54855.0	100
Brazil/RS-RSBR00181/2022	Germany/NW-RKI-I-707516/2022	99.973	0.0	54855.0	100
Brazil/RS-RSBR00181/2022	Germany/BW-RKI-I-529995/2022	99.973	0.0	54855.0	100
Brazil/RS-RSBR00181/2022	USA/PA-VSP11925/2022	99.973	0.0	54855.0	100
Brazil/RS-RSBR00181/2022	France/IDF-IPP23626/2022	99.973	0.0	54855.0	100
Brazil/RS-RSBR00181/2022	Belgium/UZA-UA-MI22140003/2022	99.973	0.0	54855.0	100
Brazil/RS-RSBR00181/2022	Belgium/UZA-UA-MI22140004/2022	99.973	0.0	54855.0	100
Brazil/RS-RSBR00181/2022	France/PDL-IPP09915/2022	99.973	0.0	54855.0	100
Brazil/RS-RSBR00181/2022	Germany/NW-RKI-I-594599/2022	99.973	0.0	54855.0	100
Brazil/RS-RSBR00181/2022	Switzerland/SG-CLM-02229002/2022	99.973	0.0	54855.0	100
Brazil/RS-RSBR00181/2022	Germany/NW-RKI-I-546629/2022	99.973	0.0	54855.0	100
Brazil/RS-RSBR00181/2022	Germany/SH-RKI-I-545151/2022	99.973	0.0	54855.0	100
Brazil/RS-RSBR00181/2022	Germany/NW-RKI-I-546427/2022	99.973	0.0	54855.0	100
Brazil/RS-RSBR00181/2022	Germany/RP-RKI-I-547712/2022	99.973	0.0	54855.0	100
Brazil/RS-RSBR00181/2022	Germany/RP-RKI-I-546787/2022	99.973	0.0	54855.0	100
Brazil/RS-RSBR00181/2022	Germany/SH-RKI-I-545141/2022	99.973	0.0	54855.0	100
Brazil/RS-RSBR00181/2022	Germany/SH-RKI-I-545068/2022	99.973	0.0	54855.0	100
Brazil/RS-RSBR00181/2022	Spain/CM-HGUCR-815953/2022	99.973	0.0	54855.0	100
Brazil/RS-RSBR00181/2022	Germany/SH-RKI-I-545026/2022	99.973	0.0	54855.0	100
Brazil/RS-RSBR00181/2022	France/BFC-HMN-22032240957/2022	99.973	0.0	54855.0	100
Brazil/RS-RSBR00181/2022	Scotland/SCOT-5083/2022	99.973	0.0	54855.0	100
Brazil/RS-LACENRS-431769387/2022	England/PHEC-YYRU6JF/2022	99.926	0.0	54854.0	99
Brazil/RS-LACENRS-431769387/2022	England/PHEC-YYD7USN/2022	99.926	0.0	54854.0	99
Brazil/RS-LACENRS-431769387/2022	USA/UT-UPHL-220725458807/2022	99.936	0.0	54852.0	99
Brazil/RS-LACENRS-431769387/2022	Denmark/DCGC-318342/2022	99.939	0.0	54850.0	99
Brazil/RS-FIOCRUZ-10620/2022	Switzerland/GE-HUG-37539957/2022	99.916	0.0	54850.0	100
Brazil/RS-LACENRS-431769387/2022	Germany/RP-RKI-I-546328/2022	99.939	0.0	54850.0	99
Brazil/RS-LACENRS-431769387/2022	Germany/RP-RKI-I-544274/2022	99.939	0.0	54850.0	99
Brazil/RS-LACENRS-431769387/2022	Denmark/DCGC-294752/2021	99.939	0.0	54850.0	99
Brazil/RS-LACENRS-431769387/2022	Denmark/DCGC-353634/2022	99.936	0.0	54848.0	99
Brazil/RS-LACENRS-431769387/2022	Sweden/01_SE100_22CS504550/2022	99.929	0.0	54848.0	99
Brazil/RS-LACENRS-431769387/2022	Switzerland/GE-HUG-37137234/2022	99.933	0.0	54846.0	99
Brazil/RS-LACENRS-431769387/2022	Germany/RP-RKI-I-554167/2022	99.936	0.0	54846.0	99
Brazil/RS-FIOCRUZ-10620/2022	Germany/BE-RKI-I-570032/2022	99.913	0.0	54844.0	100
Brazil/RS-FIOCRUZ-10620/2022	Germany/BY-RKI-I-603792/2022	99.913	0.0	54844.0	100
Brazil/RS-LACENRS-431769387/2022	France/BRE-HMN-22032010680/2022	99.936	0.0	54844.0	99
Brazil/RS-LACENRS-431769387/2022	Sweden/01_SE100_22CS502149/2022	99.936	0.0	54844.0	99
Brazil/RS-FIOCRUZ-10620/2022	Germany/BY-RKI-I-554061/2022	99.913	0.0	54844.0	100
Brazil/RS-LACENRS-431769387/2022	Romania/DJ_509271/2022	99.936	0.0	54844.0	99
Brazil/RS-FIOCRUZ-10620/2022	Germany/NW-RKI-I-537665/2022	99.913	0.0	54844.0	100
Brazil/RS-FIOCRUZ-10620/2022	Mexico/JAL_InDRE_FB2167_E14113738305_S10999/2022	99.913	0.0	54842.0	99
Brazil/RS-FIOCRUZ-10620/2022	France/ARA-CFD220026995501/2022	99.913	0.0	54842.0	99
Brazil/RS-RSBR00161/2022	Germany/RP-RKI-I-530164/2022	99.95	0.0	54841.0	100
Brazil/RS-FIOCRUZ-10620/2022	Sweden/01_SE100_22CS502374/2022	99.909	0.0	54841.0	100
Brazil/RS-FIOCRUZ-10620/2022	Germany/BY-RKI-I-594078/2022	99.913	0.0	54841.0	99
Brazil/RS-FIOCRUZ-10620/2022	England/PHEC-YYDPCOS/2022	99.909	0.0	54841.0	100
Brazil/RS-FIOCRUZ-10620/2022	Wales/PHWC-PJGJ1D/2022	99.909	0.0	54841.0	100
Brazil/RS-FIOCRUZ-10620/2022	England/PHWC-PJ8UF1/2022	99.909	0.0	54841.0	100
Brazil/RS-FIOCRUZ-10620/2022	Sweden/01_SE100_22CS504514/2022	99.909	0.0	54841.0	100
Brazil/RS-FIOCRUZ-10620/2022	Germany/RP-RKI-I-487482/2022	99.909	0.0	54841.0	100
Brazil/RS-FIOCRUZ-10620/2022	Germany/BE-RKI-I-570563/2022	99.913	0.0	54841.0	99
Brazil/RS-FIOCRUZ-10620/2022	Switzerland/SG-CLM-03024448/2022	99.919	0.0	54841.0	99
Brazil/RS-FIOCRUZ-10620/2022	Sweden/01_SE100_22CS501440/2022	99.909	0.0	54841.0	100
Brazil/RS-FIOCRUZ-10620/2022	USA/AZ-CDC-ASC210736381/2022	99.913	0.0	54839.0	99
Brazil/RS-FIOCRUZ-10620/2022	USA/CA-FS27446047/2022	99.909	0.0	54839.0	100
Brazil/RS-FIOCRUZ-10620/2022	Germany/HH-IMB23954/2022	99.909	0.0	54839.0	100
Brazil/RS-FIOCRUZ-10620/2022	Germany/BE-IMB22567/2022	99.909	0.0	54839.0	100
Brazil/RS-FIOCRUZ-10620/2022	Germany/BY-IMB22588/2022	99.909	0.0	54839.0	100
Brazil/RS-FIOCRUZ-10620/2022	Germany/BE-IMB22677/2022	99.909	0.0	54839.0	100
Brazil/RS-FIOCRUZ-10620/2022	Germany/BE-IMB22128/2022	99.909	0.0	54839.0	100
Brazil/RS-FIOCRUZ-10620/2022	Germany/BE-IMB22670/2022	99.909	0.0	54839.0	100
Brazil/RS-RSBR00161/2022	Germany/BY-RKI-I-709946/2022	99.946	0.0	54835.0	100
Brazil/RS-RSBR00161/2022	Italy/CAM-TIGEM-IZSM-COLLI-42650/2022	99.946	0.0	54835.0	100
Brazil/RS-RSBR00161/2022	Vietnam/NHTD-OUCRU2534/2022	99.946	0.0	54833.0	99
Brazil/RS-RSBR00161/2022	Singapore/3645/2022	99.943	0.0	54831.0	100
Brazil/RS-RSBR00161/2022	Germany/NW-RKI-I-567901/2022	99.943	0.0	54829.0	100
Brazil/RS-RSBR00161/2022	USA/VA-VTVAS3-GSC32842/2022	99.943	0.0	54829.0	100
Brazil/RS-RSBR00161/2022	Germany/SH-RKI-I-880098/2022	99.943	0.0	54829.0	100
Brazil/RS-RSBR00161/2022	USA/TX-HMH-96566/2022	99.943	0.0	54829.0	100
Brazil/RS-RSBR00161/2022	Romania/TR_519252/2022	99.943	0.0	54829.0	100
Brazil/RS-RSBR00161/2022	France/BFC-HMN-22052120234/2022	99.943	0.0	54829.0	100
Brazil/RS-RSBR00161/2022	France/GES-HMN-22032180241/2022	99.943	0.0	54829.0	100
Brazil/RS-RSBR00161/2022	Malaysia/MKAK_22_69802/2022	99.943	0.0	54829.0	100
Brazil/RS-RSBR00161/2022	Germany/NW-RKI-I-570703/2022	99.943	0.0	54829.0	100
Brazil/RS-RSBR00161/2022	Germany/SH-RKI-I-566565/2022	99.943	0.0	54829.0	100
Brazil/RS-RSBR00161/2022	USA/UT-UPHL-220417955840/2022	99.943	0.0	54829.0	100
Brazil/RS-RSBR00161/2022	France/IDF-IPP25677/2022	99.943	0.0	54829.0	100
Brazil/RS-RSBR00161/2022	USA/CO-CDC-MMB14902560/2022	99.943	0.0	54829.0	100
Brazil/RS-RSBR00161/2022	USA/PA-CDC-STM-XUS99HTST/2022	99.943	0.0	54829.0	100
Brazil/RS-RSBR00161/2022	USA/NJ-CDC-LC0579496/2022	99.943	0.0	54829.0	100
Brazil/RS-RSBR00161/2022	USA/IL-CDC-STM-K2FVFQEEN/2022	99.943	0.0	54829.0	100
Brazil/RS-RSBR00161/2022	England/DHSC-CYY8GJQ/2022	99.943	0.0	54829.0	100
Brazil/RS-RSBR00161/2022	Malaysia/TIDREC-NSC1324/2022	99.943	0.0	54829.0	100
Brazil/RS-RSBR00161/2022	USA/MA-CDC-STM-DR7TS5CVA/2022	99.943	0.0	54829.0	100
Brazil/RS-RSBR00161/2022	USA/NJ-NYGC-S-RM-12082-CQBJ626/2022	99.943	0.0	54829.0	100
Brazil/RS-FIOCRUZ-12316/2022	USA/TX-CDC-STM-6JCZSAAHK/2022	99.879	0.0	54820.0	100
Brazil/RS-FIOCRUZ-12316/2022	Finland/THL-202208532/2022	99.879	0.0	54820.0	100
Brazil/RS-FIOCRUZ-12316/2022	England/PHEC-YYRW379/2022	99.879	0.0	54817.0	99
Brazil/RS-FIOCRUZ-12316/2022	Philippines/PH-PGC-110622/2022	99.876	0.0	54815.0	100
Brazil/RS-FIOCRUZ-12316/2022	Belgium/MBLG-CTMAPF10808463/2022	99.876	0.0	54815.0	100
Brazil/RS-FIOCRUZ-12316/2022	Finland/THL-202208418/2022	99.876	0.0	54815.0	100
Brazil/RS-FIOCRUZ-12316/2022	Poland/Kce-3950/2022	99.876	0.0	54815.0	100
Brazil/RS-FIOCRUZ-12316/2022	USA/TN-ASC-210545440/2022	99.876	0.0	54815.0	100
Brazil/RS-FIOCRUZ-12316/2022	Slovenia/23-018995-MB/2022	99.876	0.0	54815.0	100
Brazil/RS-FIOCRUZ-12316/2022	Italy/LAZ-IFO-04050304/2022	99.876	0.0	54815.0	100
Brazil/RS-FIOCRUZ-12316/2022	Italy/LAZ-IFO-04050354/2022	99.876	0.0	54815.0	100
Brazil/RS-FIOCRUZ-12316/2022	USA/MI-CDC-STM-2EH9JPETB/2022	99.876	0.0	54815.0	100
Brazil/RS-FIOCRUZ-12316/2022	USA/CA-CDC-STM-5C42PPR5T/2022	99.876	0.0	54815.0	100
Brazil/RS-FIOCRUZ-12316/2022	England/PHEC-YYRDU16/2022	99.876	0.0	54815.0	100
Brazil/RS-FIOCRUZ-12316/2022	USA/GA-CDC-STM-TNWHZMR6N/2022	99.872	0.0	54813.0	100
Brazil/RS-FIOCRUZ-12316/2022	Singapore/4094/2022	99.872	0.0	54813.0	100
Brazil/RS-FIOCRUZ-12316/2022	Wales/PHWC-PEXDCF/2022	99.872	0.0	54811.0	100
Brazil/RS-FIOCRUZ-12316/2022	England/PHEC-YYRXUYM/2022	99.872	0.0	54811.0	100
Brazil/RS-FIOCRUZ-12316/2022	England/PHEC-YYRIWJM/2022	99.872	0.0	54811.0	100
Brazil/RS-FIOCRUZ-12316/2022	England/PHEC-YYRQF66/2022	99.872	0.0	54811.0	100
Brazil/RS-FIOCRUZ-12316/2022	England/PHEC-YYRZHTQ/2022	99.872	0.0	54811.0	100
Brazil/RS-FIOCRUZ-12316/2022	Switzerland/ZH-UZH-IMV-3ba62438/2022	99.872	0.0	54811.0	100
Brazil/RS-FIOCRUZ-12316/2022	USA/FL-CDC-STM-UVZ6KCDKN/2022	99.872	0.0	54811.0	100
Brazil/RS-FIOCRUZ-12316/2022	USA/FL-CDC-STM-W6U44W4WA/2022	99.872	0.0	54811.0	100
Brazil/RS-FIOCRUZ-12316/2022	USA/FL-CDC-STM-SQBG9QZUG/2022	99.872	0.0	54811.0	100
Brazil/RS-LMM72710/2022	USA/UT-UPHL-220822895779/2022	99.946	0.0	54794.0	99
Brazil/RS-LMM72710/2022	USA/UT-UPHL-220718710062/2022	99.946	0.0	54794.0	99
Brazil/RS-LACEN-3476621/2021	Croatia/29092/2022	99.98	0.0	54789.0	100
Brazil/RS-LACEN-3476621/2021	Croatia/29050/2022	99.98	0.0	54789.0	100
Brazil/RS-LACEN-3476621/2021	Croatia/29051/2022	99.98	0.0	54789.0	100
Brazil/RS-LACEN-3476621/2021	Croatia/29874/2022	99.98	0.0	54789.0	100
Brazil/RS-LACEN-3476621/2021	USA/MO-CDC-LC0488781/2022	99.98	0.0	54789.0	100
Brazil/RS-LACEN-3476621/2021	USA/CA-LACPHL-AF08758/2021	99.98	0.0	54789.0	100
Brazil/RS-LACEN-3476621/2021	Scotland/QEUH-36FD3C2/2022	99.98	0.0	54789.0	100
Brazil/RS-LACEN-3476621/2021	Canada/BC-BCCDC-316453/2021	99.98	0.0	54789.0	100
Brazil/RS-LACEN-3476621/2021	England/ALDP-3383151/2022	99.98	0.0	54789.0	100
Brazil/RS-LACEN-3476621/2021	USA/CA-LACPHL-AF08689/2021	99.98	0.0	54789.0	100
Brazil/RS-LACEN-3476621/2021	USA/RI-CDCBI-RIDOH_OQYX4BAKV2SQSOSW/2022	99.98	0.0	54789.0	100
Brazil/RS-LACEN-3476621/2021	Canada/ON-PHL-22-16309/2022	99.98	0.0	54789.0	100
Brazil/RS-LACEN-3476621/2021	USA/CA-LACPHL-AF08787/2021	99.98	0.0	54789.0	100
Brazil/RS-LACEN-3476621/2021	USA/CA-LACPHL-AF08755/2021	99.98	0.0	54789.0	100
Brazil/RS-LACEN-3476621/2021	USA/CA-LACPHL-AF08745/2021	99.98	0.0	54789.0	100
Brazil/RS-LACEN-3476621/2021	USA/CA-LACPHL-AF08736/2021	99.98	0.0	54789.0	100
Brazil/RS-LACEN-3476621/2021	USA/CA-LACPHL-AF08692/2021	99.98	0.0	54789.0	100
Brazil/RS-LACEN-3476621/2021	USA/NC-CORVASEQ-1086-1714/2022	99.98	0.0	54789.0	100
Brazil/RS-LACEN-3476621/2021	France/IDF-LBZCentre-DF2203070081/2022	99.98	0.0	54789.0	100
Brazil/RS-LACEN-3476621/2021	USA/NC-CORVASEQ-1085-3219/2022	99.98	0.0	54789.0	100
Brazil/RS-LACEN-3476621/2021	USA/IA-SHL-2053064/2022	99.98	0.0	54789.0	100
Brazil/RS-LACEN-3476621/2021	USA/FL-BPHL-2415/2022	99.98	0.0	54789.0	100
Brazil/RS-LACEN-3476621/2021	England/LSPA-37FB9C1/2022	99.98	0.0	54789.0	100
Brazil/RS-LACEN-3476621/2021	England/MILK-3800782/2022	99.98	0.0	54789.0	100
Brazil/RS-LACEN-3476621/2021	Canada/BC-BCCDC-357265/2022	99.98	0.0	54789.0	100
Brazil/RS-LMM72710/2022	USA/UT-UPHL-220708552804/2022	99.939	0.0	54783.0	99
Brazil/RS-LMM72710/2022	USA/UT-UPHL-220816803566/2022	99.936	0.0	54778.0	99
Brazil/RS-LMM72710/2022	USA/UT-UPHL-220909951176/2022	99.936	0.0	54776.0	99
Brazil/RS-RSBR00097/2022	Finland/VI-566/2022	99.862	0.0	54772.0	100
Brazil/RS-RSBR00097/2022	Finland/P-417/2022	99.862	0.0	54772.0	100
Brazil/RS-RSBR00097/2022	Denmark/DCGC-441309/2022	99.862	0.0	54772.0	100
Brazil/RS-LACEN-3471321/2021	USA/WI-CDC-QDX33966923/2022	99.956	0.0	54769.0	100
Brazil/RS-RSBR00097/2022	Finland/P-442/2022	99.859	0.0	54767.0	100
Brazil/RS-RSBR00097/2022	Mexico/JAL_LANGEBIO_IMSS_5114/2022	99.855	0.0	54765.0	100
Brazil/RS-RSBR00097/2022	Chile/AP-2463/2022	99.855	0.0	54763.0	100
Brazil/RS-RSBR00097/2022	Chile/AP-2469/2022	99.852	0.0	54761.0	100
Brazil/RS-RSBR00097/2022	Finland/VI-557/2022	99.855	0.0	54761.0	100
Brazil/RS-LMM72710/2022	USA/UT-UPHL-220624610165/2022	99.926	0.0	54761.0	99
Brazil/RS-LACEN-3471321/2021	Canada/BC-BCCDC-312048/2021	99.949	0.0	54759.0	100
Brazil/RS-LACEN-3471321/2021	USA/CA-CDPH-2000065937/2022	99.949	0.0	54759.0	100
Brazil/RS-LACEN-3471321/2021	Denmark/DCGC-317144/2022	99.949	0.0	54759.0	100
Brazil/RS-LACEN-3471321/2021	Norway/10326/2022	99.953	0.0	54759.0	99
Brazil/RS-RSBR00097/2022	Chile/AN-195257/2021	99.852	0.0	54759.0	100
Brazil/RS-RSBR00097/2022	Chile/AP-3005/2022	99.852	0.0	54759.0	100
Brazil/RS-LACEN-3471321/2021	USA/MN-CDC-LC0473632/2022	99.949	0.0	54757.0	100
Brazil/RS-LACEN-3471321/2021	USA/MO-CDC-ASC210555303/2022	99.949	0.0	54757.0	100
Brazil/RS-LACEN-3471321/2021	Croatia/29114/2022	99.949	0.0	54757.0	100
Brazil/RS-LACEN-3471321/2021	Croatia/29090/2022	99.949	0.0	54757.0	100
Brazil/RS-LACEN-3471321/2021	Croatia/29069/2022	99.949	0.0	54757.0	100
Brazil/RS-LACEN-3471321/2021	Mexico/CHP_IBT_IMSS_6483/2022	99.949	0.0	54757.0	100
Brazil/RS-LACEN-3471321/2021	USA/RI-CDCBI-CRSP_QX7TWCKA7ATKDDFR/2022	99.949	0.0	54757.0	100
Brazil/RS-LACEN-22250/2022	USA/CA-CDC-ASC210565694/2022	99.949	0.0	54757.0	100
Brazil/RS-LACEN-22250/2022	USA/OH-22AM-011CO04190/2022	99.949	0.0	54757.0	100
Brazil/RS-LACEN-3471321/2021	USA/CA-HLX-STM-96PWB5AVC/2022	99.949	0.0	54757.0	100
Brazil/RS-LACEN-3471321/2021	USA/FL-CDC-QDX32456887/2021	99.949	0.0	54757.0	100
Brazil/RS-LACEN-3471321/2021	Canada/BC-BCCDC-333922/2022	99.949	0.0	54757.0	100
Brazil/RS-LACEN-3471321/2021	USA/HI-TAMC_1096/2022	99.949	0.0	54757.0	100
Brazil/RS-LACEN-3471321/2021	Netherlands/NH-RIVM-85896/2022	99.949	0.0	54757.0	100
Brazil/RS-RSBR00097/2022	USA/PA-VSP11447/2022	99.852	0.0	54757.0	100
Brazil/RS-LACEN-3471321/2021	USA/WV-CDC-ASC210734782/2022	99.949	0.0	54757.0	100
Brazil/RS-LACEN-3471321/2021	Canada/BC-BCCDC-364117/2022	99.949	0.0	54757.0	100
Brazil/RS-LACEN-3471321/2021	Croatia/29074/2022	99.949	0.0	54757.0	100
Brazil/RS-LACEN-3471321/2021	Croatia/28983/2022	99.949	0.0	54757.0	100
Brazil/RS-LACEN-3471321/2021	USA/NC-CDC-QDX35083892/2022	99.949	0.0	54757.0	100
Brazil/RS-LACEN-3471321/2021	USA/OH-CDC-QDX33832401/2022	99.949	0.0	54757.0	100
Brazil/RS-LACEN-3471321/2021	USA/CA-CDPH-2000061286/2022	99.949	0.0	54757.0	100
Brazil/RS-LACEN-3471321/2021	USA/FL-CDC-ASC210852332/2022	99.949	0.0	54757.0	100
Brazil/RS-LACEN-22250/2022	Germany/SH-RKI-I-588028/2022	99.946	0.0	54752.0	100
Brazil/RS-LACEN-22250/2022	USA/FL-BPHL-2995/2022	99.946	0.0	54752.0	100
Brazil/RS-LACEN-22250/2022	USA/OH-ODH-SC2043485/2022	99.946	0.0	54752.0	100
Brazil/RS-LACEN-22250/2022	USA/NV-NSPHL-22-00034072/2022	99.946	0.0	54752.0	100
Brazil/RS-LACEN-22250/2022	USA/CA-LACPHL-AF08878/2022	99.946	0.0	54752.0	100
Brazil/RS-RSBR00097/2022	Peru/LIM-UNMSM-0046/2022	99.849	0.0	54752.0	100
Brazil/RS-LMM72710/2022	USA/UT-UPHL-220923375407/2022	99.919	0.0	54750.0	99
Brazil/RS-LACEN-22250/2022	USA/CA-HLX-STM-3VX8VA4VV/2022	99.939	0.0	54745.0	100
Brazil/RS-RSBR00097/2022	USA/CT-JAX-JAX-2205-01-030/2022	99.849	0.0	54733.0	100
Brazil/RS-RSBR00097/2022	USA/CO-CDPHE-2102918677/2022	99.835	0.0	54730.0	100
Brazil/RS-RSBR00097/2022	USA/NY-PRL-2022_0401_01H03/2022	99.835	0.0	54730.0	100
Brazil/RS-LACEN-30863/2022	England/PHEC-YYDUAUZ/2022	99.98	0.0	54728.0	100
Brazil/RS-LACEN-30863/2022	Ireland/OY-NVRL-S22IRL00308225/2022	99.98	0.0	54728.0	100
Brazil/RS-LACEN-30863/2022	Ireland/D-NVRL-S22IRL00290230/2022	99.98	0.0	54728.0	100
Brazil/RS-LACEN-30863/2022	Ireland/G-NVRL-S22IRL00289725/2022	99.98	0.0	54728.0	100
Brazil/RS-LMM72710/2022	USA/UT-UPHL-220718679731/2022	99.906	0.0	54728.0	99
Brazil/RS-LACEN-30863/2022	Ireland/D-NVRL-S22IRL00287460/2022	99.98	0.0	54728.0	100
Brazil/RS-LACEN-30863/2022	Ireland/MN-NVRL-S22IRL00304007/2022	99.98	0.0	54728.0	100
Brazil/RS-LACEN-30863/2022	Germany/NW-RKI-I-787343/2022	99.98	0.0	54728.0	100
Brazil/RS-LACEN-30863/2022	Wales/QEUH-3D031E6/2022	99.98	0.0	54728.0	100
Brazil/RS-LACEN-30863/2022	Ireland/D-NVRL-S22IRL00288150/2022	99.98	0.0	54728.0	100
Brazil/RS-LACEN-30863/2022	Ireland/D-NVRL-S22IRL00289443/2022	99.98	0.0	54728.0	100
Brazil/RS-LACEN-30863/2022	Ireland/G-NVRL-S22IRL00296551/2022	99.98	0.0	54728.0	100
Brazil/RS-LACEN-30863/2022	Ireland/D-NVRL-S22IRL00298136/2022	99.98	0.0	54728.0	100
Brazil/RS-LACEN-30863/2022	Ireland/OY-NVRL-S22IRL00303863/2022	99.98	0.0	54728.0	100
Brazil/RS-LACEN-30863/2022	Germany/NW-RKI-I-836499/2022	99.98	0.0	54728.0	100
Brazil/RS-LACEN-30863/2022	Germany/NW-RKI-I-836486/2022	99.98	0.0	54728.0	100
Brazil/RS-LACEN-30863/2022	England/QEUH-3CCF949/2022	99.98	0.0	54728.0	100
Brazil/RS-LACEN-30863/2022	England/LSPA-37D5BC7/2022	99.98	0.0	54728.0	100
Brazil/RS-LACEN-30863/2022	England/ALDP-3B40808/2022	99.98	0.0	54728.0	100
Brazil/RS-LACEN-30863/2022	Scotland/EDB63697/2022	99.98	0.0	54728.0	100
Brazil/RS-LACEN-30863/2022	England/MILK-3521320/2022	99.98	0.0	54728.0	100
Brazil/RS-LACEN-30863/2022	Ireland/OY-NVRL-S22IRL00303882/2022	99.98	0.0	54728.0	100
Brazil/RS-LACEN-30863/2022	Ireland/KE-NVRL-S22IRL00296566/2022	99.98	0.0	54728.0	100
Brazil/RS-LACEN-30863/2022	Ireland/KE-NVRL-S22IRL00289966/2022	99.98	0.0	54728.0	100
Brazil/RS-LACEN-30863/2022	Ireland/D-NVRL-S22IRL00290191/2022	99.98	0.0	54728.0	100
Brazil/RS-LACEN-30863/2022	Ireland/D-NVRL-S22IRL00290009/2022	99.98	0.0	54728.0	100
Brazil/RS-LACEN-22250/2022	USA/UT-CDC-LC0523246/2022	99.949	0.0	54724.0	99
Brazil/RS-RSBR00097/2022	USA/KS-CDC-QDX32887976/2022	99.829	0.0	54724.0	100
Brazil/RS-RSBR00097/2022	USA/UT-UPHL-220312070171/2022	99.829	0.0	54724.0	100
Brazil/RS-RSBR00097/2022	USA/CO-CDC-MMB14325310/2022	99.829	0.0	54724.0	100
Brazil/RS-RSBR00097/2022	USA/NC-CORVASEQ-UNC-4197/2021	99.829	0.0	54724.0	100
Brazil/RS-RSBR00097/2022	USA/VA-VTVAS3-GSC31317/2022	99.829	0.0	54724.0	100
Brazil/RS-RSBR00097/2022	USA/CA-CDC-ASC210749671/2022	99.829	0.0	54724.0	100
Brazil/RS-RSBR00097/2022	Mexico/YUC_IBT_IMSS_6319/2022	99.829	0.0	54724.0	100
Brazil/RS-RSBR00097/2022	USA/CT-SEMA4-2461/2021	99.829	0.0	54724.0	100
Brazil/RS-RSBR00097/2022	Mexico/OAX-INMEGEN-52-59/2022	99.829	0.0	54724.0	100
Brazil/RS-RSBR00097/2022	Wales/PHWC-PEJCU3/2022	99.829	0.0	54724.0	100
Brazil/RS-LMM72710/2022	USA/UT-UPHL-220806201303/2022	99.902	0.0	54722.0	99
Brazil/RS-LACEN-22250/2022	USA/IA-CDC-LC0498291/2022	99.946	0.0	54719.0	99
Brazil/RS-LMM72710/2022	USA/UT-UPHL-220816463770/2022	99.929	0.0	54715.0	99
Brazil/RS-LACEN-22250/2022	USA/OH-CDC-ASC210636621/2021	99.909	0.0	54708.0	100
Brazil/RS-LACEN-23761/2022	England/LSPA-39E0A06/2022	99.963	0.0	54706.0	100
Brazil/RS-LACEN-23761/2022	England/LSPA-3CC7C39/2022	99.963	0.0	54706.0	100
Brazil/RS-LACEN-23761/2022	Portugal/PT29784/2022	99.963	0.0	54706.0	100
Brazil/RS-LACEN-23761/2022	England/MILK-3AD3A23/2022	99.963	0.0	54706.0	100
Brazil/RS-LACEN-23761/2022	England/MILK-3AD3A8D/2022	99.963	0.0	54706.0	100
Brazil/RS-LACEN-23761/2022	England/MILK-3AD3917/2022	99.963	0.0	54706.0	100
Brazil/RS-LACEN-23761/2022	England/MILK-3ACBDBC/2022	99.963	0.0	54706.0	100
Brazil/RS-LACEN-23761/2022	Scotland/QEUH-37B8E94/2022	99.963	0.0	54706.0	100
Brazil/RS-LACEN-23761/2022	England/LSPA-37582C7/2022	99.963	0.0	54706.0	100
Brazil/RS-LACEN-23761/2022	England/MILK-37FDFAF/2022	99.963	0.0	54706.0	100
Brazil/RS-LACEN-23761/2022	England/MILK-3B4D249/2022	99.963	0.0	54706.0	100
Brazil/RS-LACEN-23761/2022	Cambodia/VIR22-003149/2022	99.963	0.0	54706.0	100
Brazil/RS-LACEN-23761/2022	Cambodia/VIR22-003466/2022	99.963	0.0	54706.0	100
Brazil/RS-LACEN-23761/2022	USA/PA-CDC-LC0592920/2022	99.963	0.0	54706.0	100
Brazil/RS-LACEN-23761/2022	Japan/TKYkbm17108/2022	99.963	0.0	54706.0	100
Brazil/RS-LACEN-23761/2022	Japan/TKYkbm17273/2022	99.963	0.0	54706.0	100
Brazil/RS-LACEN-23761/2022	Netherlands/GE-RIVM-100318/2022	99.963	0.0	54706.0	100
Brazil/RS-LACEN-23761/2022	Malaysia/IMR_OS2241/2022	99.963	0.0	54706.0	100
Brazil/RS-LACEN-23761/2022	Curacao/CW-RIVM-93037/2022	99.963	0.0	54706.0	100
Brazil/RS-LACEN-23761/2022	Switzerland/VD-CHUV-GEN11829/2022	99.963	0.0	54706.0	100
Brazil/RS-LACEN-23761/2022	England/MILK-38D3515/2022	99.963	0.0	54706.0	100
Brazil/RS-LACEN-23761/2022	Curacao/CW-RIVM-92137/2022	99.963	0.0	54706.0	100
Brazil/RS-LACEN-23761/2022	Scotland/QEUH-3CF5BBD/2022	99.963	0.0	54706.0	100
Brazil/RS-LACEN-23761/2022	England/LSPA-3C34499/2022	99.963	0.0	54706.0	100
Brazil/RS-LACEN-23761/2022	England/LSPA-3D292D8/2022	99.963	0.0	54706.0	100
Brazil/RS-LMM72710/2022	USA/UT-UPHL-220816079475/2022	99.946	0.0	54702.0	99
Brazil/RS-LMM72710/2022	USA/UT-UPHL-220716194488/2022	99.943	0.0	54697.0	99
Brazil/RS-LMM72710/2022	USA/UT-UPHL-220909888508/2022	99.943	0.0	54697.0	99
Brazil/RS-LMM72710/2022	USA/UT-UPHL-220903341879/2022	99.886	0.0	54695.0	99
Brazil/RS-LMM72710/2022	USA/UT-UPHL-220715831312/2022	99.939	0.0	54691.0	99
Brazil/RS-LMM72710/2022	USA/UT-UPHL-220725858483/2022	99.939	0.0	54691.0	99
Brazil/RS-LACEN-22250/2022	USA/WA-S18515/2022	99.892	0.0	54691.0	100
Brazil/RS-LMM72710/2022	Denmark/DCGC-379529/2022	99.852	0.0	54689.0	99
Brazil/RS-LACEN-22250/2022	USA/TN-ASC-210540068/2022	99.889	0.0	54689.0	100
Brazil/RS-LMM72710/2022	Denmark/DCGC-350661/2022	99.855	0.0	54687.0	99
Brazil/RS-LMM72710/2022	Denmark/DCGC-413283/2022	99.852	0.0	54687.0	99
Brazil/RS-LMM72710/2022	Denmark/DCGC-437449/2022	99.852	0.0	54685.0	99
Brazil/RS-LMM72710/2022	Denmark/DCGC-414794/2022	99.849	0.0	54685.0	99
Brazil/RS-LMM72710/2022	USA/UT-UPHL-220818409906/2022	99.936	0.0	54685.0	99
Brazil/RS-LMM72710/2022	Denmark/DCGC-460819/2022	99.849	0.0	54685.0	99
Brazil/RS-LMM72710/2022	Denmark/DCGC-441324/2022	99.852	0.0	54685.0	99
Brazil/RS-LACEN-22250/2022	Wales/PHWC-PGSXEW/2021	99.892	0.0	54685.0	100
Brazil/RS-LMM72710/2022	Denmark/DCGC-337284/2022	99.845	0.0	54684.0	99
Brazil/RS-LACEN-22250/2022	USA/TN-ASC-210692440/2022	99.885	0.0	54682.0	100
Brazil/RS-LACEN-22250/2022	Switzerland/GE-HUG-36833413/2022	99.882	0.0	54678.0	100
Brazil/RS-LACEN-22250/2022	Ireland/MH-Enfer-COV230122005_F8/2022	99.879	0.0	54673.0	100
Brazil/RS-LACEN-22250/2022	USA/CA-CDC-ASC210693280/2022	99.879	0.0	54673.0	100
Brazil/RS-LACEN-22250/2022	USA/VA-CDC-ASC210749479/2022	99.875	0.0	54671.0	100
Brazil/RS-LACEN-22250/2022	Switzerland/un-HUG-36738163/2022	99.879	0.0	54667.0	100
Brazil/RS-LACEN-22250/2022	USA/WV-WVU-WV130308/2022	99.869	0.0	54667.0	100
Brazil/RS-LACEN-22250/2022	USA/MD-CDC-ASC210859184/2022	99.869	0.0	54665.0	100
Brazil/RS-LACEN-22250/2022	USA/RI-CDC-ASC210690439/2022	99.869	0.0	54663.0	100
Brazil/RS-LACEN-22250/2022	Canada/ON-KHS-22-01816-v2/2022	99.865	0.0	54661.0	100
