# Supplementary material for: Higher frequency of interstate over international transmission chains of SARS-CoV-2 virus at the Rio Grande do Sul - Brazil state borders
Source: Virus Res. 2024 Dec 17;351:199500. doi: 10.1016/j.virusres.2024.199500 (PMC11720880; doi:10.1016/j.virusres.2024.199500)
Supplement: Supplementary file 5 [file mmc5.zip › SupplementaryData6/delta_blastn_filtered.tsv]

qseqid	sseqid	pident	evalue	bitscore	qcovhsp
Brazil/RS-LMM66142/2021	India/TN-CL1735_S355_R1_001/2021	99.946	0.0	55055.0	99
Brazil/RS-LMM66142/2021	India/TN-CL1821_S157_R1_001/2021	99.933	0.0	55051.0	100
Brazil/RS-NVBS3097GENOV045615634370/2021	Belgium/UZA-UA-CV2111781441/2021	99.98	0.0	55040.0	100
Brazil/RS-LMM65241/2021	India/KA-CM13658_S636_R1_001/2021	99.94	0.0	55036.0	99
Brazil/RS-NVBS3097GENOV045615634370/2021	Belgium/UZA-UA-CV2111760021/2021	99.977	0.0	55034.0	100
Brazil/RS-NVBS3097GENOV045615634370/2021	Belgium/UZA-UA-CV2111755876/2021	99.977	0.0	55034.0	100
Brazil/RS-LMM63585/2021	Germany/BY-RKI-I-217533/2021	99.977	0.0	55034.0	100
Brazil/RS-NVBS3097GENOV045615634370/2021	Belgium/UZA-UA-CV2115725402/2021	99.98	0.0	55033.0	99
Brazil/RS-LMM64395/2021	Mexico/DUR-CABANA-MX-UGA-IMSS_ITV_UBA_UCR_UdA_UPC-3353/2021	99.923	0.0	55033.0	100
Brazil/RS-LMM66142/2021	USA/NY-URMC-21081507-1/2021	99.93	0.0	55031.0	99
Brazil/RS-FIOCRUZ-61322/2021	England/PHEC-T308T4EB/2021	99.977	0.0	55031.0	99
Brazil/RS-LMM66142/2021	USA/NY-URMC-21081113-1/2021	99.926	0.0	55025.0	99
Brazil/RS-NVBS3097GENOV045615634370/2021	Belgium/UZA-UA-CV2111772448/2021	99.977	0.0	55025.0	99
Brazil/RS-LMM63585/2021	Germany/SN-RKI-I-213363/2021	99.97	0.0	55025.0	100
Brazil/RS-LMM63585/2021	Portugal/PT18861/2021	99.973	0.0	55025.0	100
Brazil/RS-LMM63585/2021	USA/IL-RIPHL_10490/2021	99.973	0.0	55023.0	100
Brazil/RS-LMM63585/2021	USA/CA-HLX-STM-3E88KFS5U/2021	99.973	0.0	55023.0	100
Brazil/RS-LMM66142/2021	USA/TX-TAMGHRC-EQ04676561/2021	99.903	0.0	55023.0	99
Brazil/RS-NVBS3097GENOV045615634370/2021	USA/TX-CDC-ASC210195682/2021	99.97	0.0	55023.0	100
Brazil/RS-NVBS3097GENOV045615634370/2021	USA/NM-CDC-ASC210111516/2021	99.97	0.0	55023.0	100
Brazil/RS-NVBS3097GENOV045615634370/2021	Mexico/CHH_IBT_IMSS_2300/2021	99.97	0.0	55023.0	100
Brazil/RS-NVBS3097GENOV045615634370/2021	USA/TX-CDC-ASC210103473/2021	99.97	0.0	55023.0	100
Brazil/RS-LMM63585/2021	USA/OH-CDC-ASC210078096/2021	99.973	0.0	55023.0	100
Brazil/RS-NVBS7209GENOV29708383801/2021	USA/AL-CDC-ASC210272275/2021	99.977	0.0	55022.0	100
Brazil/RS-LMM63585/2021	Belgium/UZA-UA-CV2155735272/2021	99.977	0.0	55020.0	99
Brazil/RS-NVBS3097GENOV045615634370/2021	USA/CA-HLX-STM-0006130-B05/2021	99.966	0.0	55018.0	100
Brazil/RS-NVBS3097GENOV045615634370/2021	USA/MO-CDC-2-5063900/2021	99.966	0.0	55018.0	100
Brazil/RS-NVBS3097GENOV045615634370/2021	USA/TX-HMH-MCoV-52499/2021	99.966	0.0	55018.0	100
Brazil/RS-NVBS3097GENOV045615634370/2021	USA/WI-CDC-ASC210158221/2021	99.966	0.0	55018.0	100
Brazil/RS-LMM63585/2021	USA/MI-CDC-STM-2DJRCMJ94/2021	99.97	0.0	55018.0	100
Brazil/RS-LMM63585/2021	USA/CT-JAX-JAX001644/2021	99.97	0.0	55018.0	100
Brazil/RS-LMM63585/2021	USA/UT-UPHL-210901357428/2021	99.98	0.0	55018.0	99
Brazil/RS-LMM63585/2021	USA/MA-CDCBI-CRSP_THPUL3UHNAGCNLGB/2021	99.97	0.0	55018.0	100
Brazil/RS-LMM63585/2021	USA/CA-SDCPHL-091521-330/2021	99.97	0.0	55018.0	100
Brazil/RS-NVBS3097GENOV045615634370/2021	USA/TX-CDC-ASC210277014/2021	99.966	0.0	55018.0	100
Brazil/RS-NVBS3097GENOV045615634370/2021	USA/OR-CDC-ASC210246492/2021	99.966	0.0	55018.0	100
Brazil/RS-NVBS3097GENOV045615634370/2021	USA/TX-CDC-ASC210249393/2021	99.966	0.0	55018.0	100
Brazil/RS-LMM63585/2021	USA/MI-CDC-STM-ZRHFZKSV2/2021	99.97	0.0	55018.0	100
Brazil/RS-LMM63585/2021	USA/VT-CDCBI-CRSP_3DDI45MWUPHWMV4S/2021	99.97	0.0	55018.0	100
Brazil/RS-NVBS3097GENOV045615634370/2021	USA/TX-CDC-ASC210235258/2021	99.966	0.0	55018.0	100
Brazil/RS-NVBS3097GENOV045615634370/2021	USA/AL-CDC-ASC210188306/2021	99.966	0.0	55018.0	100
Brazil/RS-NVBS3097GENOV045615634370/2021	USA/CA-CDC-ASC210237921/2021	99.966	0.0	55018.0	100
Brazil/RS-NVBS3097GENOV045615634370/2021	USA/TX-CDC-ASC210275648/2021	99.966	0.0	55018.0	100
Brazil/RS-NVBS3097GENOV045615634370/2021	USA/FL-CDC-STM-000721663/2021	99.966	0.0	55018.0	100
Brazil/RS-NVBS3097GENOV045615634370/2021	USA/TX-CDC-ASC210098119/2021	99.966	0.0	55018.0	100
Brazil/RS-NVBS3097GENOV045615634370/2021	USA/TN-CDC-ASC210272847/2021	99.966	0.0	55018.0	100
Brazil/RS-NVBS3097GENOV045615634370/2021	USA/TX-CDC-ASC210096541/2021	99.966	0.0	55018.0	100
Brazil/RS-NVBS3097GENOV045615634370/2021	USA/MD-IGS-042123200349A/2021	99.966	0.0	55018.0	100
Brazil/RS-LMM63585/2021	USA/CA-CDC-ASC210180302/2021	99.97	0.0	55018.0	100
Brazil/RS-LMM63585/2021	USA/CA-CDC-ASC210180303/2021	99.97	0.0	55018.0	100
Brazil/RS-LMM63585/2021	USA/MA-CDC-ASC210097261/2021	99.97	0.0	55018.0	100
Brazil/RS-LMM63585/2021	USA/FL-CDC-ASC210473085/2021	99.973	0.0	55014.0	99
Brazil/RS-LMM63585/2021	Chile/LR-UACH-00415/2021	99.97	0.0	55014.0	99
Brazil/RS-LMM63585/2021	USA/IA-CDC-ASC210471722/2021	99.98	0.0	55014.0	99
Brazil/RS-LMM63585/2021	USA/CT-JAX-JAX001770/2021	99.973	0.0	55014.0	99
Brazil/RS-LMM63585/2021	Switzerland/SH-ETHZ-33582649/2021	99.966	0.0	55012.0	100
Brazil/RS-LMM63585/2021	USA/CT-CDC-ASC210134061/2021	99.966	0.0	55012.0	100
Brazil/RS-LMM63585/2021	USA/MA-CDC-ASC210098636/2021	99.977	0.0	55012.0	99
Brazil/RS-LMM63585/2021	USA/UT-UPHL-210902122594/2021	99.98	0.0	55012.0	99
Brazil/RS-LMM66142/2021	USA/TX-CDC-STM-000711368/2021	99.916	0.0	55012.0	99
Brazil/RS-LMM66142/2021	USA/NY-URMC-21080888-1/2021	99.923	0.0	55012.0	99
Brazil/RS-NVBS10037GENOV045388794943/2021	USA/CA-SDCPHL-112421-050/2021	99.97	0.0	55010.0	99
Brazil/RS-LMM66142/2021	USA/TX-TAMGHRC-L-66124/2021	99.9	0.0	55010.0	99
Brazil/RS-LMM66142/2021	USA/TX-TAMGHRC-EQ04682589/2021	99.893	0.0	55010.0	99
Brazil/RS-LMM66142/2021	USA/TX-TAMGHRC-EQ04732007/2021	99.893	0.0	55010.0	99
Brazil/RS-LMM66142/2021	USA/TX-TAMGHRC-EQ04678838/2021	99.893	0.0	55009.0	99
Brazil/RS-LMM66142/2021	USA/TX-TAMGHRC-EQ04531190/2021	99.903	0.0	55009.0	99
Brazil/RS-NVBS7209GENOV29708383801/2021	Norway/16036/2021	99.977	0.0	55009.0	99
Brazil/RS-LMM66142/2021	Guatemala/3091/2021	99.94	0.0	55007.0	99
Brazil/RS-FIOCRUZ-45146/2021	Mexico/MIC_LANGEBIO_IMSS_4627/2021	99.98	0.0	55007.0	99
Brazil/RS-LMM66142/2021	USA/NE-COPH-T30219/2021	99.916	0.0	55005.0	99
Brazil/RS-LMM66142/2021	USA/LA-CDC-STM-000712524/2021	99.91	0.0	55005.0	100
Brazil/RS-LMM66142/2021	USA/NY-URMC-21080763-1/2021	99.92	0.0	55005.0	99
Brazil/RS-FIOCRUZ-49509/2021	Peru/LAM-INS-7093/2021	99.963	0.0	55005.0	100
Brazil/RS-FIOCRUZ-49509/2021	Peru/TAC-INS-9198/2021	99.963	0.0	55005.0	100
Brazil/RS-FIOCRUZ-49509/2021	USA/TX-CDC-4265416-001/2021	99.963	0.0	55005.0	100
Brazil/RS-FIOCRUZ-49509/2021	Mexico/CHH_IBT_IMSS_2354/2021	99.963	0.0	55005.0	100
Brazil/RS-FIOCRUZ-49509/2021	Peru/LIM-INS-5835/2021	99.963	0.0	55005.0	100
Brazil/RS-LMM66142/2021	USA/NY-UB-ECPHL-01823/2021	99.91	0.0	55003.0	99
Brazil/RS-LMM66142/2021	USA/NY-URMC-21081352-1/2021	99.92	0.0	55003.0	99
Brazil/RS-LMM66142/2021	USA/TX-TAMGHRC-EQ04708879/2021	99.886	0.0	55003.0	99
Brazil/RS-LMM66142/2021	USA/TX-TAMGHRC-EQ04581754/2021	99.893	0.0	55003.0	99
Brazil/RS-FIOCRUZ-45146/2021	USA/CA-CDC-ASC210449280/2021	99.973	0.0	55003.0	100
Brazil/RS-NVBS10037GENOV045388794943/2021	Portugal/PT18495/2021	99.98	0.0	55001.0	99
Brazil/RS-NVBS7210GENOV29199535301/2021	Switzerland/TG-ETHZ-33603142/2021	99.98	0.0	55001.0	99
Brazil/RS-LMM66142/2021	USA/TX-TAMGHRC-EQ04531880/2021	99.9	0.0	55001.0	99
Brazil/RS-FIOCRUZ-49509/2021	USA/TX-HMH-MCoV-50889/2021	99.96	0.0	55001.0	100
Brazil/RS-FIOCRUZ-49509/2021	USA/TX-HMH-MCoV-50715/2021	99.96	0.0	55001.0	100
Brazil/RS-FIOCRUZ-49509/2021	Mexico/OAX_LANGEBIO_IMSS_2183/2021	99.96	0.0	54999.0	100
Brazil/RS-FIOCRUZ-49509/2021	Peru/PIU-INS-11430/2021	99.96	0.0	54999.0	100
Brazil/RS-FIOCRUZ-49509/2021	USA/NM-CDC-2-4813661/2021	99.96	0.0	54999.0	100
Brazil/RS-FIOCRUZ-49509/2021	Mexico/SON_LANGEBIO_IMSS_2314/2021	99.96	0.0	54999.0	100
Brazil/RS-FIOCRUZ-49509/2021	USA/NM-CDC-2-4653781/2021	99.96	0.0	54999.0	100
Brazil/RS-FIOCRUZ-49509/2021	USA/TX-HMH-MCoV-55443/2021	99.96	0.0	54999.0	100
Brazil/RS-FIOCRUZ-49509/2021	USA/TX-HMH-MCoV-58596/2021	99.96	0.0	54999.0	100
Brazil/RS-FIOCRUZ-49509/2021	USA/TX-HMH-MCoV-48919/2021	99.96	0.0	54999.0	100
Brazil/RS-FIOCRUZ-49509/2021	USA/TX-HMH-MCoV-51043/2021	99.96	0.0	54999.0	100
Brazil/RS-FIOCRUZ-49509/2021	USA/TX-HMH-MCoV-53448/2021	99.96	0.0	54999.0	100
Brazil/RS-FIOCRUZ-49509/2021	USA/TX-CDC-2-4651351/2021	99.96	0.0	54999.0	100
Brazil/RS-FIOCRUZ-49509/2021	USA/TX-HMH-MCoV-60850/2021	99.96	0.0	54999.0	100
Brazil/RS-FIOCRUZ-49509/2021	USA/TX-HMH-MCoV-62625/2021	99.96	0.0	54999.0	100
Brazil/RS-FIOCRUZ-49509/2021	Peru/CAJ-INS-9096/2021	99.96	0.0	54999.0	100
Brazil/RS-FIOCRUZ-49509/2021	USA/TX-CDC-4297482-001/2021	99.96	0.0	54999.0	100
Brazil/RS-FIOCRUZ-49509/2021	Mexico/YUC_LANGEBIO_IMSS_2760/2021	99.96	0.0	54999.0	100
Brazil/RS-FIOCRUZ-49509/2021	Mexico/CHH_LANGEBIO_IMSS_1934/2021	99.96	0.0	54999.0	100
Brazil/RS-LMM66142/2021	USA/NY-URMC-21081497-1/2021	99.916	0.0	54999.0	99
Brazil/RS-LMM66142/2021	USA/NY-URMC-21080812-1/2021	99.92	0.0	54999.0	99
Brazil/RS-LMM66142/2021	France/NOR_UCN_CHU-Caen_1123330663/2021	99.92	0.0	54999.0	99
Brazil/RS-LMM66142/2021	Iran/GRC-S1218/2021	99.926	0.0	54999.0	99
Brazil/RS-FIOCRUZ-61322/2021	USA/TX-HMH-MCoV-47762/2021	99.946	0.0	54998.0	100
Brazil/RS-FIOCRUZ-49509/2021	USA/TX-HMH-MCoV-50696/2021	99.956	0.0	54998.0	100
Brazil/RS-LMM66212/2021	India/OR-ILSGS10693/2021	99.91	0.0	54996.0	99
Brazil/RS-FIOCRUZ-61322/2021	USA/TX-HMH-MCoV-50701/2021	99.946	0.0	54996.0	100
Brazil/RS-FIOCRUZ-61322/2021	USA/TX-HMH-MCoV-52457/2021	99.946	0.0	54996.0	100
Brazil/RS-FIOCRUZ-61332/2021	USA/UT-UPHL-211230701994/2021	99.963	0.0	54996.0	100
Brazil/RS-FIOCRUZ-61332/2021	USA/TX-CDC-ASC210085924/2021	99.963	0.0	54996.0	100
Brazil/RS-FIOCRUZ-61332/2021	USA/NM-CDC-IBX483560918773/2021	99.963	0.0	54996.0	100
Brazil/RS-NVBS8488GENOV045385729092/2021	Ecuador/NIC-INSPI-354217/2021	99.966	0.0	54996.0	99
Brazil/RS-NVBS8488GENOV045385729092/2021	USA/TX-HMH-MCoV-51494/2021	99.963	0.0	54996.0	100
Brazil/RS-FIOCRUZ-61322/2021	Mexico/CHH_LANGEBIO_IMSS_1944/2021	99.946	0.0	54994.0	100
Brazil/RS-FIOCRUZ-61322/2021	Mexico/ROO_IBT_IMSS_3156/2021	99.946	0.0	54994.0	100
Brazil/RS-FIOCRUZ-61322/2021	Mexico/CHP_IBT_IMSS_3464/2021	99.946	0.0	54994.0	100
Brazil/RS-FIOCRUZ-61322/2021	Mexico/ROO_IBT_IMSS_2158/2021	99.946	0.0	54994.0	100
Brazil/RS-FIOCRUZ-61322/2021	Mexico/YUC_IBT_IMSS_3099/2021	99.946	0.0	54994.0	100
Brazil/RS-FIOCRUZ-61322/2021	USA/KY-CDC-2-4936130/2021	99.946	0.0	54994.0	100
Brazil/RS-FIOCRUZ-61322/2021	Mexico/GUA_LANGEBIO_IMSS_3415/2021	99.946	0.0	54994.0	100
Brazil/RS-FIOCRUZ-61332/2021	Mexico/MEX-INMEGEN-31-108/2021	99.963	0.0	54994.0	99
Brazil/RS-NVBS8488GENOV045385729092/2021	Mexico/SON_IBT_IMSS_2755/2021	99.963	0.0	54994.0	100
Brazil/RS-NVBS8488GENOV045385729092/2021	Mexico/CHP-LANGEBIO_IMSS_1864/2021	99.963	0.0	54994.0	100
Brazil/RS-FIOCRUZ-61322/2021	Mexico/VER_LANGEBIO_IMSS_2911/2021	99.946	0.0	54994.0	100
Brazil/RS-NVBS8488GENOV045385729092/2021	USA/GA-GPHL-0790/2021	99.963	0.0	54994.0	100
Brazil/RS-FIOCRUZ-61322/2021	USA/TX-HMH-MCoV-50947/2021	99.946	0.0	54994.0	100
Brazil/RS-FIOCRUZ-61322/2021	USA/TX-HMH-MCoV-50967/2021	99.946	0.0	54994.0	100
Brazil/RS-FIOCRUZ-61322/2021	USA/TX-HMH-MCoV-50840/2021	99.946	0.0	54994.0	100
Brazil/RS-FIOCRUZ-61322/2021	USA/TX-HMH-MCoV-51818/2021	99.94	0.0	54994.0	100
Brazil/RS-LMM67021/2021	USA/TX-CDC-ASC210184268/2021	99.953	0.0	54992.0	100
Brazil/RS-FIOCRUZ-61332/2021	Chile/RM-USS-UNAB-AMI886/2021	99.963	0.0	54992.0	99
Brazil/RS-FIOCRUZ-61332/2021	Mexico/SON_InDRE_FB28193_S6165/2021	99.963	0.0	54992.0	99
Brazil/RS-FIOCRUZ-61332/2021	Mexico/MEX-InDRE_FB20427_S4884/2021	99.963	0.0	54992.0	99
Brazil/RS-LMM67021/2021	USA/NC-CDC-ASC210184080/2021	99.953	0.0	54992.0	100
Brazil/RS-LMM67021/2021	Finland/THL-202122532/2021	99.953	0.0	54992.0	100
Brazil/RS-NVBS8488GENOV045385729092/2021	Spain/HUB00728/2021	99.97	0.0	54992.0	99
Brazil/RS-NVBS8488GENOV045385729092/2021	Spain/HUB00730/2021	99.97	0.0	54992.0	99
Brazil/RS-LMM66137/2021	Spain/MD-H12O_1497/2021	99.903	0.0	54992.0	100
Brazil/RS-LMM66212/2021	USA/TX-TAMGHRC-EQ05037266/2021	99.883	0.0	54992.0	99
Brazil/RS-FIOCRUZ-61332/2021	USA/LA-CDC-ASC210249029/2021	99.96	0.0	54990.0	100
Brazil/RS-FIOCRUZ-61332/2021	USA/LA-CDC-ASC210208097/2021	99.96	0.0	54990.0	100
Brazil/RS-FIOCRUZ-61332/2021	USA/CA-CDC-ASC210238590/2021	99.96	0.0	54990.0	100
Brazil/RS-FIOCRUZ-61332/2021	USA/FL-CDC-ASC210238331/2021	99.96	0.0	54990.0	100
Brazil/RS-FIOCRUZ-61332/2021	USA/TX-CDC-ASC210205337/2021	99.96	0.0	54990.0	100
Brazil/RS-FIOCRUZ-61332/2021	USA/CA-CDC-ASC210248640/2021	99.96	0.0	54990.0	100
Brazil/RS-FIOCRUZ-61332/2021	USA/TX-CDC-ASC210161452/2021	99.963	0.0	54990.0	99
Brazil/RS-FIOCRUZ-61332/2021	USA/LA-CDC-ASC210247324/2021	99.96	0.0	54990.0	100
Brazil/RS-FIOCRUZ-61332/2021	USA/TN-CDC-ASC210284904/2021	99.96	0.0	54990.0	100
Brazil/RS-FIOCRUZ-61332/2021	USA/IL-CDC-ASC210274740/2021	99.96	0.0	54990.0	100
Brazil/RS-FIOCRUZ-61332/2021	Chile/RM-USS-UNAB-AMI168/2021	99.963	0.0	54990.0	99
Brazil/RS-FIOCRUZ-61332/2021	USA/TX-CDC-ASC210123590/2021	99.96	0.0	54990.0	100
Brazil/RS-FIOCRUZ-61332/2021	Chile/RM-USS-UNAB-AMI171/2021	99.96	0.0	54990.0	100
Brazil/RS-FIOCRUZ-61332/2021	USA/TX-CDC-ASC210193907/2021	99.96	0.0	54990.0	100
Brazil/RS-FIOCRUZ-61332/2021	USA/AL-CDC-ASC210128187/2021	99.96	0.0	54990.0	100
Brazil/RS-FIOCRUZ-61332/2021	USA/FL-CDC-ASC210241192/2021	99.96	0.0	54990.0	100
Brazil/RS-FIOCRUZ-61332/2021	USA/TX-CDC-ASC210116447/2021	99.96	0.0	54990.0	100
Brazil/RS-FIOCRUZ-61332/2021	USA/TN-CDC-ASC210185196/2021	99.96	0.0	54990.0	100
Brazil/RS-NVBS8488GENOV045385729092/2021	USA/TX-HMH-MCoV-52143/2021	99.96	0.0	54990.0	100
Brazil/RS-NVBS8488GENOV045385729092/2021	Mexico/TAB_InDRE_FB47880_S8869/2021	99.963	0.0	54990.0	99
Brazil/RS-NVBS8488GENOV045385729092/2021	Mexico/SON_InDRE_FB28205_S6175/2021	99.966	0.0	54990.0	99
Brazil/RS-NVBS8488GENOV045385729092/2021	USA/TX-HMH-MCoV-52334/2021	99.96	0.0	54990.0	100
Brazil/RS-NVBS8488GENOV045385729092/2021	USA/TX-HMH-MCoV-51907/2021	99.96	0.0	54990.0	100
Brazil/RS-NVBS8488GENOV045385729092/2021	USA/TX-HMH-MCoV-52195/2021	99.96	0.0	54990.0	100
Brazil/RS-FIOCRUZ-61322/2021	Mexico/BCS-LANGEBIO_IMSS_1511/2021	99.943	0.0	54990.0	100
Brazil/RS-NVBS8488GENOV045385729092/2021	USA/TX-HMH-MCoV-52329/2021	99.96	0.0	54990.0	100
Brazil/RS-NVBS8488GENOV045385729092/2021	USA/GA-GPHL-0782/2021	99.96	0.0	54988.0	100
Brazil/RS-NVBS8488GENOV045385729092/2021	Mexico/MIC_LANGEBIO_IMSS_2285/2021	99.963	0.0	54988.0	99
Brazil/RS-NVBS8488GENOV045385729092/2021	Mexico/CHH_LANGEBIO_IMSS_1928/2021	99.96	0.0	54988.0	100
Brazil/RS-NVBS8488GENOV045385729092/2021	USA/TN-CDC-ASC210101811/2021	99.963	0.0	54988.0	99
Brazil/RS-NVBS8488GENOV045385729092/2021	Mexico/COA_LANGEBIO_IMSS_3487/2021	99.963	0.0	54988.0	99
Brazil/RS-NVBS8488GENOV045385729092/2021	Mexico/CHP-InDRE-FB34519-S6897/2021	99.96	0.0	54988.0	100
Brazil/RS-NVBS8488GENOV045385729092/2021	Mexico/CHP-LANGEBIO_IMSS_1863/2021	99.96	0.0	54988.0	100
Brazil/RS-NVBS8488GENOV045385729092/2021	Mexico/CMX_IBT_IMSS_3001/2021	99.96	0.0	54988.0	100
Brazil/RS-NVBS8488GENOV045385729092/2021	USA/WI-CDC-ASC210333859/2021	99.963	0.0	54988.0	99
Brazil/RS-FIOCRUZ-61322/2021	USA/TX-HMH-MCoV-52473/2021	99.943	0.0	54988.0	100
Brazil/RS-FIOCRUZ-61322/2021	USA/TX-HMH-MCoV-56035/2021	99.943	0.0	54988.0	100
Brazil/RS-FIOCRUZ-61322/2021	USA/TX-HMH-MCoV-51890/2021	99.943	0.0	54988.0	100
Brazil/RS-FIOCRUZ-61322/2021	USA/TX-HMH-MCoV-50839/2021	99.943	0.0	54988.0	100
Brazil/RS-FIOCRUZ-61322/2021	USA/TX-HMH-MCoV-50694/2021	99.943	0.0	54988.0	100
Brazil/RS-FIOCRUZ-61322/2021	USA/TX-HMH-MCoV-61017/2021	99.943	0.0	54988.0	100
Brazil/RS-FIOCRUZ-61322/2021	USA/LA-EVTL7747/2021	99.943	0.0	54988.0	100
Brazil/RS-FIOCRUZ-61322/2021	USA/TX-HMH-MCoV-50215/2021	99.943	0.0	54988.0	100
Brazil/RS-LMM67021/2021	India/GA-NCCS-169563/2021	99.953	0.0	54988.0	100
Brazil/RS-NVBS8488GENOV045385729092/2021	USA/TX-HMH-MCoV-51895/2021	99.96	0.0	54988.0	100
Brazil/RS-NVBS10037GENOV045388794943/2021	USA/FL-CDC-ASC210477046/2021	99.956	0.0	54988.0	99
Brazil/RS-NVBS8488GENOV045385729092/2021	USA/TX-HMH-MCoV-51651/2021	99.963	0.0	54988.0	99
Brazil/RS-LMM67021/2021	USA/TX-CDC-ASC210104408/2021	99.953	0.0	54986.0	99
Brazil/RS-LMM67021/2021	Finland/THL-202123479/2021	99.95	0.0	54986.0	100
Brazil/RS-LMM67021/2021	Finland/11761/2021	99.95	0.0	54986.0	100
Brazil/RS-LMM67021/2021	Finland/11744/2021	99.95	0.0	54986.0	100
Brazil/RS-LMM67021/2021	USA/NE-CDC-ASC210358331/2021	99.953	0.0	54986.0	99
Brazil/RS-FIOCRUZ-45146/2021	USA/FL-CDC-ASC210102376/2021	99.963	0.0	54986.0	100
Brazil/RS-FIOCRUZ-45146/2021	USA/TX-CDC-ASC210119115/2021	99.963	0.0	54986.0	100
Brazil/RS-FIOCRUZ-45146/2021	USA/TN-GD-090721-115/2021	99.963	0.0	54985.0	99
Brazil/RS-LMM65241/2021	India/KA-SEQ_8473_S14_R1_001/2021	99.913	0.0	54985.0	99
Brazil/RS-LMM65241/2021	USA/TX-TAMGHRC-EQ04732027/2021	99.876	0.0	54985.0	99
Brazil/RS-LMM66212/2021	USA/TX-HMH-MCoV-47479/2021	99.886	0.0	54985.0	99
Brazil/RS-FIOCRUZ-45146/2021	Mexico/AGU-InDRE_FB19705_S4904/2021	99.963	0.0	54983.0	99
Brazil/RS-FIOCRUZ-45146/2021	Peru/TUM-INS-8374/2021	99.966	0.0	54983.0	99
Brazil/RS-FIOCRUZ-45146/2021	Mexico/MEX-UGA_HRAEI_SSA_0006/2021	99.963	0.0	54983.0	99
Brazil/RS-FIOCRUZ-45146/2021	USA/TX-HMH-MCoV-51047/2021	99.96	0.0	54983.0	100
Brazil/RS-FIOCRUZ-45146/2021	USA/TX-HMH-MCoV-48020/2021	99.96	0.0	54983.0	100
Brazil/RS-FIOCRUZ-45146/2021	Chile/RM-HCUCH-UNAB-16905051145/2021	99.966	0.0	54983.0	99
Brazil/RS-LMM66212/2021	Mexico/DUR-CABANA-MX-UGA-IMSS_ITV_UBA_UCR_UdA_UPC-3328/2021	99.9	0.0	54983.0	100
Brazil/RS-LMM66212/2021	USA/NY-URMC-21080873-1/2021	99.91	0.0	54983.0	99
Brazil/RS-LMM66212/2021	USA/NY-URMC-21080941-1/2021	99.913	0.0	54983.0	99
Brazil/RS-LMM61296/2021	USA/TX-CDC-ASC210184224/2021	99.956	0.0	54983.0	100
Brazil/RS-LMM61296/2021	USA/OR-OSPHL01243/2021	99.956	0.0	54983.0	100
Brazil/RS-LMM61296/2021	USA/FL-CDC-ASC210134676/2021	99.956	0.0	54983.0	100
Brazil/RS-FIOCRUZ-61337/2021	USA/MN-CDC-IBX756131481643/2021	99.963	0.0	54983.0	99
Brazil/RS-NVBS10037GENOV045388794943/2021	USA/NY-CDC-LC0197742/2021	99.977	0.0	54983.0	99
Brazil/RS-NVBS10037GENOV045388794943/2021	Denmark/DCGC-133575/2021	99.977	0.0	54983.0	99
Brazil/RS-LMM65241/2021	India/KA-RFNB-544/2021	99.933	0.0	54983.0	99
Brazil/RS-NVBS10037GENOV045388794943/2021	USA/MA-CDC-LC0350800/2021	99.977	0.0	54983.0	99
Brazil/RS-LMM64112/2021	Mexico/DUR-CABANA-MX-UGA-IMSS_ITV_UBA_UCR_UdA_UPC-3326/2021	99.9	0.0	54981.0	100
Brazil/RS-NVBS10037GENOV045388794943/2021	USA/MA-CDCBI-CRSP_PKT35VXFE2L5ZUUI/2021	99.96	0.0	54981.0	99
Brazil/RS-LMM61296/2021	USA/OK-CDC-ASC210376265/2021	99.956	0.0	54981.0	99
Brazil/RS-FIOCRUZ-45146/2021	Ecuador/NIC-INSPI-14242/2021	99.96	0.0	54981.0	100
Brazil/RS-FIOCRUZ-45146/2021	Mexico/TAB-InDRE_FB50595_S9534/2021	99.96	0.0	54981.0	100
Brazil/RS-FIOCRUZ-45146/2021	USA/TX-HMH-MCoV-50707/2021	99.963	0.0	54981.0	99
Brazil/RS-FIOCRUZ-45146/2021	USA/TX-HMH-MCoV-51977/2021	99.96	0.0	54981.0	99
Brazil/RS-FIOCRUZ-45146/2021	Mexico/TAM_InDRE_FB48627_S8952/2021	99.96	0.0	54981.0	100
Brazil/RS-NVBS7210GENOV29199535301/2021	Portugal/PT20349/2021	99.97	0.0	54981.0	99
Brazil/RS-FIOCRUZ-45146/2021	Mexico/CMX-INMEGEN-30-307/2021	99.96	0.0	54981.0	100
Brazil/RS-FIOCRUZ-45146/2021	USA/TN-CDC-ASC210130882/2021	99.96	0.0	54981.0	100
Brazil/RS-FIOCRUZ-45146/2021	USA/FL-CDC-ASC210113957/2021	99.96	0.0	54981.0	100
Brazil/RS-FIOCRUZ-45146/2021	USA/TX-CDC-ASC210462310/2021	99.96	0.0	54981.0	100
Brazil/RS-FIOCRUZ-45146/2021	USA/TX-CDC-ASC210448125/2021	99.96	0.0	54981.0	100
Brazil/RS-FIOCRUZ-45146/2021	USA/NC-CDC-ASC210159157/2021	99.96	0.0	54981.0	100
Brazil/RS-FIOCRUZ-45146/2021	USA/CO-CDC-ASC210444363/2021	99.96	0.0	54981.0	100
Brazil/RS-FIOCRUZ-45146/2021	Mexico/GUA_InDRE_FB41919_S7587/2021	99.96	0.0	54981.0	100
Brazil/RS-FIOCRUZ-45146/2021	USA/ID-BVAMC-748881/2021	99.96	0.0	54981.0	100
Brazil/RS-FIOCRUZ-61337/2021	USA/NM-CDC-IBX693610037908/2021	99.96	0.0	54981.0	100
Brazil/RS-LMM61296/2021	USA/TX-HMH-MCoV-65769/2021	99.956	0.0	54979.0	99
Brazil/RS-LMM61296/2021	USA/TX-HMH-MCoV-60895/2021	99.956	0.0	54979.0	99
Brazil/RS-LMM61296/2021	USA/TX-HMH-MCoV-60629/2021	99.956	0.0	54979.0	99
Brazil/RS-LMM61296/2021	USA/TX-HMH-MCoV-60640/2021	99.956	0.0	54979.0	99
Brazil/RS-NVBS10037GENOV045388794943/2021	USA/NM-NMINBRE-2021134930/2021	99.953	0.0	54979.0	99
Brazil/RS-NVBS10037GENOV045388794943/2021	USA/NM-NCGR-134930_IvcfC/2021	99.953	0.0	54979.0	99
Brazil/RS-LMM66212/2021	USA/TX-HMH-MCoV-47464/2021	99.893	0.0	54979.0	99
Brazil/RS-LMM61296/2021	USA/UT-UPHL-220103339400/2021	99.96	0.0	54979.0	99
Brazil/RS-LMM65241/2021	India/KL-GENESCOV04365/2021	99.886	0.0	54979.0	99
Brazil/RS-LMM61296/2021	Mexico/COA-InDRE_FB24183_S5574/2021	99.956	0.0	54979.0	99
Brazil/RS-FIOCRUZ-61337/2021	USA/CA-CDC-ASC210207724/2021	99.96	0.0	54979.0	99
Brazil/RS-LMM65241/2021	India/KL-GENESCOV05029/2021	99.893	0.0	54979.0	99
Brazil/RS-LMM61296/2021	USA/TX-HMH-MCoV-57333/2021	99.956	0.0	54979.0	99
Brazil/RS-LMM61296/2021	USA/TX-HMH-MCoV-60245/2021	99.956	0.0	54979.0	99
Brazil/RS-LMM61296/2021	USA/TX-CDC-ASC210278673/2021	99.953	0.0	54977.0	100
Brazil/RS-LMM61296/2021	USA/TX-CDC-ASC210124273/2021	99.953	0.0	54977.0	100
Brazil/RS-LMM61296/2021	USA/CA-CDC-ASC210494759/2021	99.953	0.0	54977.0	100
Brazil/RS-LMM61296/2021	USA/NC-CDC-ASC210115174/2021	99.953	0.0	54977.0	100
Brazil/RS-LMM61296/2021	USA/CA-CDC-ASC210157695/2021	99.953	0.0	54977.0	100
Brazil/RS-LMM61296/2021	USA/WY-CDC-ASC210130804/2021	99.953	0.0	54977.0	100
Brazil/RS-LMM61296/2021	USA/SC-CDC-ASC210136016/2021	99.953	0.0	54977.0	100
Brazil/RS-LMM61296/2021	USA/UT-UPHL-220103529795/2021	99.956	0.0	54977.0	99
Brazil/RS-LMM61296/2021	USA/IL-CDC-ASC210137478/2021	99.953	0.0	54977.0	100
Brazil/RS-LMM61296/2021	USA/TX-CDC-ASC210406368/2021	99.953	0.0	54977.0	100
Brazil/RS-LMM61296/2021	USA/CA-TCPHL-080921-13/2021	99.953	0.0	54977.0	100
Brazil/RS-LMM61296/2021	USA/OH-CDC-ASC210136893/2021	99.953	0.0	54977.0	100
Brazil/RS-LMM61296/2021	USA/AZ-CDC-STM-000732550/2021	99.956	0.0	54977.0	99
Brazil/RS-NVBS10037GENOV045388794943/2021	USA/MI-CDC-ASC210426583/2021	99.963	0.0	54977.0	99
Brazil/RS-NVBS10037GENOV045388794943/2021	USA/TX-CDC-ASC210097984/2021	99.943	0.0	54977.0	100
Brazil/RS-NVBS10037GENOV045388794943/2021	USA/CA-HLX-ATM-A676SAKJD/2021	99.96	0.0	54977.0	99
Brazil/RS-NVBS10037GENOV045388794943/2021	USA/CA-CDC-ASC210280582/2021	99.943	0.0	54977.0	100
Brazil/RS-NVBS10037GENOV045388794943/2021	USA/TX-CDC-ASC210274951/2021	99.946	0.0	54977.0	100
Brazil/RS-FIOCRUZ-61337/2021	USA/ID-BVAMC-744630/2021	99.956	0.0	54975.0	100
Brazil/RS-FIOCRUZ-61337/2021	USA/TX-CDC-ASC210190802/2021	99.956	0.0	54975.0	100
Brazil/RS-FIOCRUZ-61337/2021	Mexico/TAB_InDRE_FB40661_S7421/2021	99.956	0.0	54975.0	100
Brazil/RS-LMM65241/2021	India/KA-SEQ_4768_S166_R1_001/2021	99.92	0.0	54975.0	99
Brazil/RS-NVBS10037GENOV045388794943/2021	USA/MA-CDC-ASC210656704/2021	99.963	0.0	54975.0	99
Brazil/RS-NVBS10037GENOV045388794943/2021	USA/MI-CDC-ASC210710495/2021	99.963	0.0	54975.0	99
Brazil/RS-NVBS10037GENOV045388794943/2021	USA/TX-HMH-MCoV-52780/2021	99.953	0.0	54975.0	99
Brazil/RS-LMM66212/2021	USA/PA-CDC-STM-000704881/2021	99.893	0.0	54974.0	100
Brazil/RS-NVBS7210GENOV29199535301/2021	France/HDF-BL-7724788471/2021	99.98	0.0	54974.0	99
Brazil/RS-NVBS7209GENOV29708383801/2021	Mexico/GUA-InDRE_FB26531_S5762/2021	99.95	0.0	54974.0	99
Brazil/RS-NVBS10037GENOV045388794943/2021	USA/NM-NMINBRE-2021137202/2021	99.95	0.0	54974.0	99
Brazil/RS-NVBS10037GENOV045388794943/2021	USA/NM-NCGR-137202_IvcfC/2021	99.95	0.0	54974.0	99
Brazil/RS-NVBS10037GENOV045388794943/2021	USA/AL-UAB-GX673/2021	99.98	0.0	54974.0	99
Brazil/RS-NVBS10037GENOV045388794943/2021	USA/NM-NMINBRE-2021231327/2021	99.95	0.0	54972.0	99
Brazil/RS-LMM66212/2021	USA/PA-VSP7469/2021	99.893	0.0	54972.0	100
Brazil/RS-LMM66212/2021	USA/IN-CDC-STM-JYT5D2PDH/2021	99.893	0.0	54972.0	100
Brazil/RS-LMM65241/2021	India/KL-GENESCOV04292/2021	99.893	0.0	54972.0	99
Brazil/RS-LMM66212/2021	USA/LA-CDC-STM-000724540/2021	99.893	0.0	54972.0	100
Brazil/RS-LMM66212/2021	USA/AZ-CDC-STM-000727717/2021	99.893	0.0	54972.0	100
Brazil/RS-LMM66212/2021	USA/NY-GEO-0286/2021	99.893	0.0	54972.0	100
Brazil/RS-LMM66212/2021	USA/FL-CDC-STM-000742071/2021	99.893	0.0	54972.0	100
Brazil/RS-NVBS10037GENOV045388794943/2021	USA/NM-NCGR-231327_IvcfC/2021	99.95	0.0	54972.0	99
Brazil/RS-LMM66212/2021	USA/FL-CDC-STM-000723088/2021	99.893	0.0	54972.0	100
Brazil/RS-LMM66212/2021	USA/GA-CDC-STM-000715957/2021	99.893	0.0	54972.0	100
Brazil/RS-LMM66212/2021	USA/FL-CDC-STM-000711490/2021	99.893	0.0	54972.0	100
Brazil/RS-LMM66212/2021	Mexico/YUC-CABANA-MX-UGA-IMSS_ITV_UBA_UCR_UdA_UPC-3488/2021	99.893	0.0	54972.0	100
Brazil/RS-LMM66212/2021	USA/HI-H213224/2021	99.893	0.0	54972.0	100
Brazil/RS-LMM66212/2021	USA/CA-HLX-STM-0006199-A04/2021	99.893	0.0	54972.0	100
Brazil/RS-LMM66212/2021	Mexico/MEX-CABANA-MX-UGA-IMSS_ITV_UBA_UCR_UdA_UPC-3663/2021	99.893	0.0	54972.0	100
Brazil/RS-LMM66212/2021	USA/GA-CDC-STM-000718005/2021	99.893	0.0	54972.0	100
Brazil/RS-LMM66212/2021	Mexico/SON-CABANA-MX-UGA-IMSS_ITV_UBA_UCR_UdA_UPC-3577/2021	99.893	0.0	54972.0	100
Brazil/RS-LMM66212/2021	Mexico/JAL-CABANA-MX-UGA-IMSS_ITV_UBA_UCR_UdA_UPC-3509/2021	99.893	0.0	54972.0	100
Brazil/RS-LMM66212/2021	USA/NJ-VSP7784/2021	99.893	0.0	54972.0	100
Brazil/RS-LMM65090/2021	USA/CA-HLX-STM-0006143-B09/2021	99.893	0.0	54972.0	99
Brazil/RS-FIOCRUZ-61321/2021	USA/NM-CDC-IBX718515421440/2021	99.956	0.0	54970.0	100
Brazil/RS-FIOCRUZ-61321/2021	Ecuador/NIC-INSPI-354223/2021	99.963	0.0	54970.0	99
Brazil/RS-FIOCRUZ-61321/2021	Peru/TUM-INS-8161/2021	99.96	0.0	54970.0	99
Brazil/RS-FIOCRUZ-61364/2021	Spain/NC-CHN-01004677/2021	99.956	0.0	54968.0	100
Brazil/RS-FIOCRUZ-61327/2021	Portugal/PT15691/2021	99.98	0.0	54968.0	99
Brazil/RS-FIOCRUZ-61321/2021	Peru/LIM-INS-11503/2021	99.956	0.0	54968.0	100
Brazil/RS-NVBS7209GENOV29708383801/2021	USA/TX-CDC-ASC210277910/2021	99.943	0.0	54966.0	100
Brazil/RS-FIOCRUZ-61321/2021	Spain/NC-CHN-01004671/2021	99.956	0.0	54966.0	99
Brazil/RS-NVBS7209GENOV29708383801/2021	USA/PA-CDC-ASC210406496/2021	99.943	0.0	54966.0	100
Brazil/RS-NVBS7209GENOV29708383801/2021	USA/SC-CDC-ASC210134029/2021	99.943	0.0	54966.0	100
Brazil/RS-FIOCRUZ-61273/2021	USA/CA-HLX-ATM-VU62MPJ4J/2021	99.97	0.0	54966.0	99
Brazil/RS-NVBS8489GENOV045385608977/2021	USA/TX-CDC-ASC210246981/2021	99.933	0.0	54964.0	100
Brazil/RS-NVBS8489GENOV045385608977/2021	USA/TN-CDC-ASC210180097/2021	99.933	0.0	54964.0	100
Brazil/RS-NVBS8489GENOV045385608977/2021	USA/MN-CDC-IBX391974023346/2021	99.933	0.0	54964.0	100
Brazil/RS-NVBS8489GENOV045385608977/2021	USA/TX-CDC-ASC210309726/2021	99.933	0.0	54964.0	100
Brazil/RS-FIOCRUZ-61415/2021	Chile/VS-156426/2021	99.956	0.0	54964.0	99
Brazil/RS-FIOCRUZ-61415/2021	Denmark/DCGC-137071/2021	99.98	0.0	54964.0	99
Brazil/RS-LMM65241/2021	India/KL-GENESCOV05054/2021	99.879	0.0	54964.0	99
Brazil/RS-NVBS7203GENOV29805383801/2021	USA/TX-CDC-ASC210140820/2021	99.943	0.0	54964.0	100
Brazil/RS-FIOCRUZ-61364/2021	India/GA-CDFD-C60713/2021	99.953	0.0	54964.0	100
Brazil/RS-FIOCRUZ-61364/2021	USA/WV-CDC-ASC210463093/2021	99.956	0.0	54964.0	99
Brazil/RS-FIOCRUZ-61364/2021	Mexico/ROO_LANGEBIO_IMSS_2784/2021	99.953	0.0	54964.0	100
Brazil/RS-FIOCRUZ-61364/2021	Peru/CAJ-INS-9097/2021	99.956	0.0	54964.0	99
Brazil/RS-FIOCRUZ-61364/2021	Peru/LAM-INS-8265/2021	99.956	0.0	54964.0	99
Brazil/RS-FIOCRUZ-61364/2021	USA/WV-WVU-WV121657/2021	99.956	0.0	54964.0	99
Brazil/RS-FIOCRUZ-61364/2021	USA/CA-CDC-ASC210120732/2021	99.956	0.0	54964.0	99
Brazil/RS-NVBS7203GENOV29805383801/2021	USA/NC-CDC-ASC210341678/2021	99.943	0.0	54964.0	100
Brazil/RS-FIOCRUZ-61364/2021	USA/TX-HMH-MCoV-48939/2021	99.953	0.0	54964.0	100
Brazil/RS-FIOCRUZ-61364/2021	USA/TX-HMH-MCoV-48923/2021	99.953	0.0	54964.0	100
Brazil/RS-FIOCRUZ-61410/2021	USA/TN-CDC-ASC210099174/2021	99.95	0.0	54964.0	100
Brazil/RS-FIOCRUZ-61410/2021	Mexico/TAB-InDRE-FB32856-S6697/2021	99.95	0.0	54964.0	100
Brazil/RS-FIOCRUZ-61410/2021	Mexico/QUE_InDRE_FB28480_S5953/2021	99.95	0.0	54964.0	100
Brazil/RS-FIOCRUZ-61410/2021	USA/MA-CDC-ASC210113052/2021	99.95	0.0	54964.0	100
Brazil/RS-FIOCRUZ-61410/2021	USA/TX-CDC-ASC210162243/2021	99.95	0.0	54964.0	100
Brazil/RS-FIOCRUZ-61410/2021	USA/RI-CDC-ASC210241929/2021	99.95	0.0	54964.0	100
Brazil/RS-FIOCRUZ-61410/2021	USA/LA-CDC-ASC210161709/2021	99.95	0.0	54964.0	100
Brazil/RS-FIOCRUZ-61410/2021	USA/CA-CDC-ASC210248519/2021	99.95	0.0	54964.0	100
Brazil/RS-NVBS8489GENOV045385608977/2021	USA/MO-CDC-ASC210274934/2021	99.933	0.0	54962.0	100
Brazil/RS-NVBS8489GENOV045385608977/2021	USA/NC-CDC-ASC210105129/2021	99.94	0.0	54962.0	99
Brazil/RS-NVBS8489GENOV045385608977/2021	Bahrain/342409632/2021	99.933	0.0	54962.0	100
Brazil/RS-FIOCRUZ-IAM12207/2021	USA/AZ-TG1061282/2021	99.96	0.0	54962.0	100
Brazil/RS-FIOCRUZ-61415/2021	USA/GA-CDC-MMB11849650/2021	99.973	0.0	54962.0	99
Brazil/RS-FIOCRUZ-61415/2021	Portugal/PT16811/2021	99.976	0.0	54962.0	99
Brazil/RS-FIOCRUZ-61415/2021	Portugal/PT16813/2021	99.976	0.0	54962.0	99
Brazil/RS-FIOCRUZ-61364/2021	USA/TX-HMH-MCoV-51995/2021	99.953	0.0	54962.0	100
Brazil/RS-FIOCRUZ-61364/2021	USA/TX-HMH-MCoV-51682/2021	99.953	0.0	54962.0	100
Brazil/RS-FIOCRUZ-61364/2021	USA/TX-HMH-MCoV-51830/2021	99.953	0.0	54962.0	100
Brazil/RS-FIOCRUZ-61364/2021	USA/FL-CDC-IBX492655540627/2021	99.953	0.0	54962.0	100
Brazil/RS-FIOCRUZ-61364/2021	USA/TX-CDC-ASC210156286/2021	99.953	0.0	54962.0	100
Brazil/RS-FIOCRUZ-61364/2021	USA/CA-CDC-ASC210403348/2021	99.953	0.0	54962.0	100
Brazil/RS-LMM65997/2021	Mexico/DUR-CABANA-MX-UGA-IMSS_ITV_UBA_UCR_UdA_UPC-3312/2021	99.886	0.0	54962.0	100
Brazil/RS-FIOCRUZ-61289/2021	USA/MA-CDC-ASC210156965/2021	99.953	0.0	54961.0	100
Brazil/RS-FIOCRUZ-61289/2021	USA/UT-UPHL-211230694263/2021	99.953	0.0	54961.0	100
Brazil/RS-FIOCRUZ-61289/2021	USA/TX-CDC-STM-000713171/2021	99.953	0.0	54961.0	100
Brazil/RS-FIOCRUZ-61289/2021	USA/TX-CDC-ASC210112152/2021	99.953	0.0	54961.0	100
Brazil/RS-FIOCRUZ-61289/2021	USA/CA-CDC-ASC210155875/2021	99.953	0.0	54961.0	100
Brazil/RS-LMM65090/2021	USA/MD-IGS-52121902796A/2021	99.89	0.0	54961.0	99
Brazil/RS-LMM65090/2021	USA/MI-CDC-STM-000744271/2021	99.886	0.0	54961.0	99
Brazil/RS-LMM65090/2021	USA/GA-CDC-STM-000742759/2021	99.886	0.0	54961.0	99
Brazil/RS-LMM65090/2021	USA/CO-CDC-ASC210120386/2021	99.92	0.0	54961.0	99
Brazil/RS-LMM65090/2021	USA/TX-HHD-2109081514/2021	99.89	0.0	54961.0	99
Brazil/RS-LMM65090/2021	USA/MD-IGS-52122002975A/2021	99.886	0.0	54961.0	99
Brazil/RS-LMM65090/2021	USA/TX-CDC-STM-000723202/2021	99.886	0.0	54961.0	99
Brazil/RS-LMM65090/2021	USA/IL-RIPHL_30426_G/2021	99.886	0.0	54961.0	99
Brazil/RS-LMM65090/2021	USA/TX-HMH-MCoV-51163/2021	99.89	0.0	54961.0	99
Brazil/RS-LMM65090/2021	USA/CA-CDC-STM-RSCS9J822/2021	99.886	0.0	54961.0	99
Brazil/RS-FIOCRUZ-61410/2021	India/TG-CDFD-Xi215/2021	99.946	0.0	54961.0	99
Brazil/RS-FIOCRUZ-61410/2021	USA/MN-Mayo-16641/2021	99.95	0.0	54961.0	99
Brazil/RS-NVBS7203GENOV29805383801/2021	USA/TX-HMH-MCoV-52272/2021	99.94	0.0	54961.0	100
Brazil/RS-NVBS7203GENOV29805383801/2021	USA/TX-HMH-MCoV-51484/2021	99.936	0.0	54961.0	100
Brazil/RS-NVBS8489GENOV045385608977/2021	Mexico/CMX-21/2021	99.943	0.0	54961.0	99
Brazil/RS-FIOCRUZ-61289/2021	USA/CA-HLX-STM-0006328-G03/2021	99.953	0.0	54961.0	100
Brazil/RS-FIOCRUZ-61289/2021	USA/NM-CDC-ASC210385864/2021	99.953	0.0	54961.0	100
Brazil/RS-FIOCRUZ-61289/2021	USA/MA-CDCBI-CRSP_MMRN3CPU67WCO3TN/2021	99.953	0.0	54961.0	100
Brazil/RS-NVBS8489GENOV045385608977/2021	USA/TX-CDC-ASC210133099/2021	99.93	0.0	54961.0	100
Brazil/RS-FIOCRUZ-61289/2021	USA/NM-CDC-ASC210385862/2021	99.953	0.0	54961.0	100
Brazil/RS-FIOCRUZ-61289/2021	USA/NM-CDC-ASC210520038/2021	99.953	0.0	54961.0	100
Brazil/RS-FIOCRUZ-61410/2021	USA/TN-CDC-ASC210403972/2021	99.946	0.0	54959.0	100
Brazil/RS-FIOCRUZ-61410/2021	USA/TX-HMH-MCoV-47768/2021	99.95	0.0	54959.0	99
Brazil/RS-FIOCRUZ-61410/2021	Mexico/GUA_InDRE_FB40556_S7411/2021	99.946	0.0	54959.0	100
Brazil/RS-FIOCRUZ-61410/2021	USA/SC-CDC-ASC210410353/2021	99.946	0.0	54959.0	100
Brazil/RS-FIOCRUZ-61410/2021	USA/MN-Mayo-16528/2021	99.946	0.0	54959.0	100
Brazil/RS-FIOCRUZ-61410/2021	USA/MN-Mayo-16525/2021	99.946	0.0	54959.0	100
Brazil/RS-FIOCRUZ-61410/2021	USA/NC-CDC-ASC210159324/2021	99.946	0.0	54959.0	100
Brazil/RS-FIOCRUZ-61410/2021	USA/TX-CDC-ASC210113100/2021	99.946	0.0	54959.0	100
Brazil/RS-FIOCRUZ-61410/2021	USA/OK-CDC-ASC210114328/2021	99.95	0.0	54959.0	99
Brazil/RS-FIOCRUZ-61410/2021	USA/TX-CDC-ASC210161336/2021	99.946	0.0	54959.0	100
Brazil/RS-FIOCRUZ-61410/2021	USA/OH-CDC-ASC210388699/2021	99.946	0.0	54959.0	100
Brazil/RS-FIOCRUZ-61410/2021	USA/TX-CDC-ASC210173771/2021	99.946	0.0	54959.0	100
Brazil/RS-FIOCRUZ-61410/2021	USA/TX-CDC-ASC210111486/2021	99.946	0.0	54959.0	100
Brazil/RS-FIOCRUZ-61410/2021	Mexico/TAM_InDRE_FB32035_S7336/2021	99.946	0.0	54959.0	100
Brazil/RS-FIOCRUZ-61410/2021	Mexico/GUA_InDRE_FB40538_S7408/2021	99.946	0.0	54959.0	100
Brazil/RS-LMM66121/2021	USA/CA-HLX-STM-RASFASDTY/2021	99.886	0.0	54959.0	100
Brazil/RS-LMM66121/2021	USA/TX-CDC-STM-000710086/2021	99.889	0.0	54959.0	99
Brazil/RS-LMM66121/2021	USA/CA-CDPH-500005246/2021	99.889	0.0	54959.0	99
Brazil/RS-LMM66121/2021	USA/CA-SEARCH-54057/2021	99.889	0.0	54959.0	99
Brazil/RS-LMM66121/2021	USA/WY-WYPHL-21058528/2021	99.893	0.0	54959.0	99
Brazil/RS-LMM66121/2021	USA/SD-CDC-2-4812781/2021	99.889	0.0	54959.0	99
Brazil/RS-LMM66121/2021	USA/MD-IGS-52121302062A/2021	99.893	0.0	54959.0	99
Brazil/RS-LMM66121/2021	USA/CA-HLX-STM-0006242-A09/2021	99.889	0.0	54959.0	99
Brazil/RS-LMM66121/2021	USA/LA-EVTL6285/2021	99.893	0.0	54959.0	99
Brazil/RS-LMM66121/2021	USA/MN-CDC-STM-EH7QDRV7Q/2021	99.889	0.0	54959.0	99
Brazil/RS-FIOCRUZ-61289/2021	USA/TX-CDC-ASC210234962/2021	99.953	0.0	54959.0	99
Brazil/RS-LMM66121/2021	USA/AZ-CDC-STM-QAS8S9J72/2021	99.889	0.0	54959.0	99
Brazil/RS-LMM66121/2021	USA/TX-CDC-STM-000719779/2021	99.889	0.0	54959.0	99
Brazil/RS-LMM66121/2021	USA/GA-CDC-STM-JA4U352ZS/2021	99.889	0.0	54959.0	99
Brazil/RS-LMM66121/2021	USA/FL-CDC-STM-000715810/2021	99.889	0.0	54959.0	99
Brazil/RS-LMM66121/2021	USA/FL-CDC-STM-000711480/2021	99.889	0.0	54959.0	99
Brazil/RS-LMM66121/2021	USA/TX-CDC-STM-000709532/2021	99.889	0.0	54959.0	99
Brazil/RS-LMM66121/2021	USA/TX-CDC-STM-000727577/2021	99.889	0.0	54959.0	99
Brazil/RS-LMM66121/2021	USA/FL-CDC-STM-000715311/2021	99.889	0.0	54959.0	99
Brazil/RS-LMM66121/2021	USA/TX-CDC-STM-000740221/2021	99.886	0.0	54959.0	100
Brazil/RS-LMM66121/2021	USA/NJ-CDC-STM-Q4HQH66BN/2021	99.889	0.0	54959.0	99
Brazil/RS-LMM66121/2021	USA/TX-HMH-MCoV-56072/2021	99.889	0.0	54957.0	99
Brazil/RS-LMM66121/2021	USA/TX-CDC-STM-000726756/2021	99.886	0.0	54957.0	99
Brazil/RS-LMM66121/2021	USA/IN-CDC-STM-ZHPJ9M78D/2021	99.889	0.0	54957.0	99
Brazil/RS-LMM66121/2021	USA/TX-HMH-MCoV-63851/2021	99.889	0.0	54957.0	99
Brazil/RS-LMM66121/2021	USA/TX-HMH-MCoV-58228/2021	99.889	0.0	54957.0	99
Brazil/RS-FIOCRUZ-61289/2021	Mexico/TAB_InDRE_FB45000_S8182/2021	99.953	0.0	54957.0	99
Brazil/RS-LMM66137/2021	USA/TX-TAMGHRC-EQ04679789/2021	99.853	0.0	54957.0	99
Brazil/RS-FIOCRUZ-61415/2021	Chile/VS-197791/2021	99.946	0.0	54957.0	100
Brazil/RS-FIOCRUZ-61415/2021	Chile/VS-197790/2021	99.95	0.0	54957.0	99
Brazil/RS-FIOCRUZ-61415/2021	USA/AL-UAB-GX1348/2021	99.97	0.0	54957.0	99
Brazil/RS-FIOCRUZ-61302/2021	USA/CA-CDC-ASC210179821/2021	99.956	0.0	54955.0	100
Brazil/RS-FIOCRUZ-61302/2021	Ecuador/NIC-INSPI-56663/2021	99.956	0.0	54955.0	100
Brazil/RS-FIOCRUZ-61302/2021	Peru/APU-INS-10047/2021	99.956	0.0	54955.0	100
Brazil/RS-FIOCRUZ-61302/2021	USA/CA-CDC-ASC210179822/2021	99.956	0.0	54955.0	100
Brazil/RS-FIOCRUZ-61289/2021	USA/TX-HMH-MCoV-60552/2021	99.95	0.0	54955.0	100
Brazil/RS-FIOCRUZ-61273/2021	Belgium/ZNA_21347099/2021	99.97	0.0	54955.0	99
Brazil/RS-LMM63720/2021	USA/IN-CDC-STM-X8GQDSQYA/2021	99.886	0.0	54955.0	99
Brazil/RS-LMM63720/2021	USA/IN-CDC-STM-A9KD86NMR/2021	99.886	0.0	54955.0	99
Brazil/RS-FIOCRUZ-61415/2021	Bahrain/921068973/2021	99.95	0.0	54955.0	100
Brazil/RS-FIOCRUZ-61289/2021	USA/GA-CDC-ASC210179729/2021	99.95	0.0	54955.0	100
Brazil/RS-FIOCRUZ-61344/2021	Portugal/PT19977/2021	99.946	0.0	54955.0	100
Brazil/RS-FIOCRUZ-61302/2021	Peru/APU-INS-10049/2021	99.956	0.0	54953.0	99
Brazil/RS-FIOCRUZ-61302/2021	Peru/TAC-INS-10353/2021	99.956	0.0	54953.0	99
Brazil/RS-FIOCRUZ-61302/2021	USA/UT-UPHL-220107418000/2021	99.956	0.0	54953.0	99
Brazil/RS-LMM65806/2021	Peru/TUM-INS-10361/2021	99.91	0.0	54953.0	99
Brazil/RS-LMM66137/2021	Mexico/CHH-CABANA-MX-UGA-IMSS_ITV_UBA_UCR_UdA_UPC-3339/2021	99.883	0.0	54953.0	100
Brazil/RS-LMM66134/2021	Finland/12801/2021	99.883	0.0	54953.0	99
Brazil/RS-LMM66134/2021	Finland/13163/2021	99.886	0.0	54953.0	99
Brazil/RS-FIOCRUZ-61344/2021	France/CVL-HMN-21122040424/2021	99.966	0.0	54951.0	99
Brazil/RS-LMM66134/2021	USA/TX-CDC-STM-000726485/2021	99.879	0.0	54951.0	100
Brazil/RS-FIOCRUZ-61374/2021	Mexico/BCN_InDRE_FB28078_S6093/2021	99.946	0.0	54951.0	100
Brazil/RS-FIOCRUZ-61302/2021	USA/AZ-TG1218043/2021	99.953	0.0	54951.0	100
Brazil/RS-FIOCRUZ-61302/2021	Peru/APU-INS-9996/2021	99.953	0.0	54951.0	100
Brazil/RS-FIOCRUZ-61302/2021	Peru/APU-INS-9997/2021	99.953	0.0	54951.0	100
Brazil/RS-FIOCRUZ-61415/2021	Mexico/VER_LANGEBIO_IMSS_2909/2021	99.946	0.0	54951.0	100
Brazil/RS-FIOCRUZ-61415/2021	India/TG-CDFD-128238/2021	99.946	0.0	54951.0	100
Brazil/RS-FIOCRUZ-61415/2021	USA/NJ-CDC-FG-162880/2021	99.95	0.0	54951.0	99
Brazil/RS-FIOCRUZ-61415/2021	USA/IL-CDC-ASC210184593/2021	99.95	0.0	54951.0	99
Brazil/RS-FIOCRUZ-61415/2021	USA/TX-HMH-MCoV-47585/2021	99.946	0.0	54951.0	100
Brazil/RS-LMM66133/2021	India/AP-CCMB-CIA9156/2021	99.916	0.0	54951.0	99
Brazil/RS-FIOCRUZ-61342/2021	USA/MA-NEIDL-02666/2021	99.956	0.0	54950.0	99
Brazil/RS-FIOCRUZ-61342/2021	USA/MI-CDC-ASC210460797/2021	99.956	0.0	54950.0	99
Brazil/RS-FIOCRUZ-61344/2021	India/TS-CDFD-98094A/2021	99.943	0.0	54950.0	100
Brazil/RS-FIOCRUZ-61344/2021	Portugal/PT20000/2021	99.946	0.0	54950.0	99
Brazil/RS-FIOCRUZ-61415/2021	USA/TX-HMH-MCoV-52779/2021	99.946	0.0	54950.0	99
Brazil/RS-FIOCRUZ-61302/2021	USA/TX-HMH-MCoV-55359/2021	99.953	0.0	54950.0	100
Brazil/RS-FIOCRUZ-61302/2021	USA/TX-HMH-MCoV-55555/2021	99.953	0.0	54950.0	100
Brazil/RS-FIOCRUZ-61302/2021	USA/MN-Mayo-17682/2021	99.956	0.0	54950.0	99
Brazil/RS-NVBS11245GENOV045393332802/2021	Mexico/CMX_LANGEBIO_IMSS_2123/2021	99.943	0.0	54948.0	100
Brazil/RS-LMM66133/2021	USA/NJ-VSP7076/2021	99.879	0.0	54948.0	100
Brazil/RS-FIOCRUZ-61273/2021	USA/VA-DCLS-7274/2021	99.956	0.0	54948.0	100
Brazil/RS-FIOCRUZ-61344/2021	Ecuador/NIC-INSPI-14547/2021	99.943	0.0	54946.0	100
Brazil/RS-FIOCRUZ-61344/2021	Peru/CAL-CITBM-C17m01/2021	99.963	0.0	54946.0	99
Brazil/RS-LMM66134/2021	USA/IN-CDC-STM-000741936/2021	99.876	0.0	54946.0	100
Brazil/RS-LMM66134/2021	Finland/THL-202126870/2021	99.883	0.0	54946.0	99
Brazil/RS-LMM66133/2021	Finland/P-16830/2021	99.879	0.0	54946.0	99
Brazil/RS-LMM66134/2021	USA/PA-CDC-STM-3SCBVMC77/2021	99.876	0.0	54946.0	100
Brazil/RS-FIOCRUZ-61353/2021	India/TG-CDFD-C-223701/2021	99.94	0.0	54946.0	100
Brazil/RS-LMM65443/2021	Turkey/HSGM-F10094/2021	99.913	0.0	54946.0	99
Brazil/RS-FIOCRUZ-61423/2021	USA/TX-CDC-ASC210375167/2021	99.94	0.0	54944.0	99
Brazil/RS-FIOCRUZ-61342/2021	USA/OH-CDC-ASC210624356/2021	99.953	0.0	54944.0	99
Brazil/RS-FIOCRUZ-45136/2021	India/MN-IBSD-KJG-P2-72/2021	99.943	0.0	54944.0	100
Brazil/RS-LMM64112/2021	India/TN-CL1219_S503_R1_001/2021	99.903	0.0	54942.0	99
Brazil/RS-FIOCRUZ-61259/2021	USA/TX-HMH-MCoV-55857/2021	99.953	0.0	54942.0	99
Brazil/RS-FIOCRUZ-61259/2021	USA/TX-HMH-MCoV-54411/2021	99.95	0.0	54942.0	100
Brazil/RS-LMM67630/2021	Bahrain/21342596693_S9_L001/2021	99.923	0.0	54942.0	100
Brazil/RS-LMM67630/2021	Bahrain/400169647/2021	99.923	0.0	54942.0	100
Brazil/RS-FIOCRUZ-61273/2021	USA/NM-CDC-LC0308711/2021	99.956	0.0	54942.0	99
Brazil/RS-FIOCRUZ-61273/2021	Peru/LAM-INS-9152/2021	99.953	0.0	54942.0	100
Brazil/RS-FIOCRUZ-61273/2021	USA/IL-CDC-ASC210363698/2021	99.953	0.0	54942.0	100
Brazil/RS-FIOCRUZ-61273/2021	USA/TX-HMH-MCoV-51796/2021	99.953	0.0	54942.0	100
Brazil/RS-FIOCRUZ-61259/2021	India/KA-SLS-6379/2021	99.953	0.0	54942.0	99
Brazil/RS-LMM66133/2021	USA/PA-VSP6833/2021	99.876	0.0	54942.0	100
Brazil/RS-LMM65087/2021	USA/TX-HMH-MCoV-50676/2021	99.876	0.0	54940.0	99
Brazil/RS-FIOCRUZ-61273/2021	Chile/NB-158804/2021	99.95	0.0	54940.0	100
Brazil/RS-FIOCRUZ-61273/2021	Ecuador/NIC-INSPI-57302/2021	99.956	0.0	54940.0	99
Brazil/RS-FIOCRUZ-61295/2021	France/COR-HCL021199429501/2021	99.963	0.0	54940.0	99
Brazil/RS-FIOCRUZ-61423/2021	USA/MI-CDC-ASC210328208/2021	99.936	0.0	54940.0	100
Brazil/RS-FIOCRUZ-61423/2021	USA/WI-CDC-ASC210124478/2021	99.936	0.0	54940.0	100
Brazil/RS-NVBS11250GENOV045394760840/2021	Chile/RM-HCUCH-UNAB-16905074865/2021	99.933	0.0	54940.0	100
Brazil/RS-NVBS11250GENOV045394760840/2021	USA/TX-CDC-ASC210100399/2021	99.933	0.0	54940.0	100
Brazil/RS-NVBS11250GENOV045394760840/2021	Chile/AR-UFRO-0422/2021	99.933	0.0	54940.0	100
Brazil/RS-NVBS11250GENOV045394760840/2021	USA/TX-CDC-ASC210159426/2021	99.933	0.0	54940.0	100
Brazil/RS-LMM67630/2021	USA/TX-CDC-ASC210328583/2021	99.923	0.0	54940.0	100
Brazil/RS-NVBS11251GENOV045394617724/2021	USA/NM-NMINBRE-2021237795/2021	99.94	0.0	54938.0	100
Brazil/RS-NVBS11251GENOV045394617724/2021	USA/NM-NCGR-237795_IvcfC/2021	99.94	0.0	54938.0	100
Brazil/RS-FIOCRUZ-61273/2021	USA/NM-CDC-LC0213500/2021	99.953	0.0	54938.0	99
Brazil/RS-FIOCRUZ-61273/2021	USA/NY-Wadsworth-21079728-01/2021	99.95	0.0	54938.0	100
Brazil/RS-FIOCRUZ-61273/2021	Chile/VS-158824/2021	99.95	0.0	54938.0	100
Brazil/RS-FIOCRUZ-61295/2021	USA/AZ-CDC-ASC210459439/2021	99.946	0.0	54937.0	100
Brazil/RS-FIOCRUZ-61295/2021	USA/MA-CDCBI-CRSP_6D45MWVDJTBHOLAY/2021	99.966	0.0	54937.0	99
Brazil/RS-NVBS11250GENOV045394760840/2021	Ecuador/NIC-INSPI-57062/2021	99.93	0.0	54935.0	100
Brazil/RS-NVBS11250GENOV045394760840/2021	USA/MS-CDC-ASC210186346/2021	99.93	0.0	54935.0	100
Brazil/RS-NVBS11250GENOV045394760840/2021	USA/AL-CDC-ASC210205031/2021	99.93	0.0	54935.0	100
Brazil/RS-FIOCRUZ-IAM12207/2021	USA/LA-CDC-4214102-001/2021	99.946	0.0	54935.0	100
Brazil/RS-FIOCRUZ-61295/2021	USA/UT-UPHL-220107856013/2021	99.95	0.0	54935.0	99
Brazil/RS-FIOCRUZ-61295/2021	France/ARA-HCL021211927301/2021	99.96	0.0	54935.0	99
Brazil/RS-FIOCRUZ-61295/2021	Spain/CT-HUVH-E23914/2021	99.946	0.0	54935.0	99
Brazil/RS-NVBS11250GENOV045394760840/2021	USA/IL-C21WGS1877/2021	99.93	0.0	54933.0	99
Brazil/RS-FIOCRUZ-61295/2021	Mexico/YUC-InDRE_FB25298_S5645/2021	99.946	0.0	54933.0	99
Brazil/RS-FIOCRUZ-61295/2021	USA/CA-SEARCH-60360/2021	99.943	0.0	54931.0	100
Brazil/RS-FIOCRUZ-37512/2021	USA/CA-TCPHL-122721-18/2021	99.976	0.0	54931.0	100
Brazil/RS-FIOCRUZ-61295/2021	France/IDF-HMN-21082300614/2021	99.946	0.0	54931.0	99
Brazil/RS-FIOCRUZ-61227/2021	Chile/ML-160642/2021	99.953	0.0	54931.0	100
Brazil/RS-FIOCRUZ-IAM12207/2021	USA/NM-CDC-ASC210526891/2021	99.943	0.0	54929.0	100
Brazil/RS-FIOCRUZ-IAM12207/2021	Chile/RM-119999/2021	99.943	0.0	54929.0	100
Brazil/RS-FIOCRUZ-IAM12207/2021	USA/AZ-CDC-STM-000735453/2021	99.943	0.0	54929.0	100
Brazil/RS-FIOCRUZ-IAM12207/2021	USA/WA-S11797/2021	99.943	0.0	54929.0	100
Brazil/RS-FIOCRUZ-IAM12207/2021	USA/TN-ASC-210644506/2021	99.943	0.0	54929.0	100
Brazil/RS-LMM66216/2021	USA/TX-HMH-MCoV-51227/2021	99.869	0.0	54929.0	99
Brazil/RS-FIOCRUZ-IAM12207/2021	USA/KS-CDC-2-4784743/2021	99.943	0.0	54929.0	100
Brazil/RS-FIOCRUZ-IAM12207/2021	USA/KS-CDC-2-4784812/2021	99.943	0.0	54929.0	100
Brazil/RS-FIOCRUZ-IAM12207/2021	Sweden/DC112351871/2021	99.943	0.0	54929.0	100
Brazil/RS-FIOCRUZ-IAM12207/2021	USA/CA-SEARCH-54146/2021	99.943	0.0	54929.0	100
Brazil/RS-FIOCRUZ-IAM12207/2021	USA/NM-CDC-ASC210526605/2021	99.943	0.0	54929.0	100
Brazil/RS-FIOCRUZ-IAM12207/2021	USA/CA-HLX-STM-0006156-H09/2021	99.943	0.0	54929.0	100
Brazil/RS-FIOCRUZ-IAM12207/2021	USA/NM-CDC-ASC210457029/2021	99.943	0.0	54929.0	100
Brazil/RS-FIOCRUZ-61295/2021	USA/AZ-TG1140154/2021	99.94	0.0	54929.0	100
Brazil/RS-FIOCRUZ-61295/2021	USA/AL-HGSC-JMAB/2021	99.973	0.0	54929.0	99
Brazil/RS-FIOCRUZ-61295/2021	England/MILK-1CF87CB/2021	99.973	0.0	54929.0	99
Brazil/RS-FIOCRUZ-61295/2021	England/MILK-1CF8AA4/2021	99.973	0.0	54929.0	99
Brazil/RS-FIOCRUZ-61295/2021	England/MILK-1D107CC/2021	99.973	0.0	54929.0	99
Brazil/RS-FIOCRUZ-61295/2021	England/MILK-1CF89E3/2021	99.973	0.0	54929.0	99
Brazil/RS-FIOCRUZ-61295/2021	Japan/TY31-013-P0/2021	99.973	0.0	54929.0	99
Brazil/RS-FIOCRUZ-61295/2021	Spain/AN-CBA-17121/2021	99.956	0.0	54929.0	99
Brazil/RS-FIOCRUZ-61295/2021	France/BFC-HMN-21072220234/2021	99.973	0.0	54929.0	99
Brazil/RS-FIOCRUZ-IAM12207/2021	USA/AZ-CDC-ASC210606507/2021	99.943	0.0	54929.0	100
Brazil/RS-FIOCRUZ-IAM12207/2021	USA/NM-CDC-ASC210710665/2021	99.943	0.0	54929.0	100
Brazil/RS-FIOCRUZ-IAM12207/2021	USA/TX-HMH-MCoV-60168/2021	99.943	0.0	54929.0	100
Brazil/RS-FIOCRUZ-IAM12207/2021	USA/NM-CDC-2-4634974/2021	99.943	0.0	54929.0	100
Brazil/RS-FIOCRUZ-IAM12207/2021	USA/HI-H213209/2021	99.943	0.0	54929.0	100
Brazil/RS-FIOCRUZ-IAM12207/2021	USA/NM-CDC-2-4678890/2021	99.943	0.0	54929.0	100
Brazil/RS-FIOCRUZ-IAM12207/2021	USA/TX-CDC-STM-000715581/2021	99.943	0.0	54929.0	100
Brazil/RS-FIOCRUZ-IAM12207/2021	USA/CA-HLX-STM-0006149-A07/2021	99.943	0.0	54929.0	100
Brazil/RS-FIOCRUZ-IAM12207/2021	USA/CA-ALSR-52965/2021	99.943	0.0	54929.0	100
Brazil/RS-LMM66216/2021	Mexico/COA-CABANA-MX-UGA-IMSS_ITV_UBA_UCR_UdA_UPC-3354/2021	99.866	0.0	54927.0	100
Brazil/RS-FIOCRUZ-61295/2021	USA/CA-CDPH-2000055720/2021	99.94	0.0	54927.0	100
Brazil/RS-LMM66216/2021	USA/OH-UHTL-1044/2021	99.866	0.0	54927.0	100
Brazil/RS-FIOCRUZ-61295/2021	Japan/IC-1760/2021	99.973	0.0	54927.0	99
Brazil/RS-LMM66216/2021	Mexico/CHH-CABANA-MX-UGA-IMSS_ITV_UBA_UCR_UdA_UPC-3341/2021	99.866	0.0	54927.0	100
Brazil/RS-LMM66216/2021	Mexico/CHH-CABANA-MX-UGA-IMSS_ITV_UBA_UCR_UdA_UPC-3376/2021	99.866	0.0	54927.0	100
Brazil/RS-FIOCRUZ-IAM12207/2021	Chile/RM-158948/2021	99.943	0.0	54927.0	99
Brazil/RS-FIOCRUZ-IAM12207/2021	USA/CA-HLX-STM-0006268-F05/2021	99.94	0.0	54927.0	100
Brazil/RS-FIOCRUZ-61279/2021	France/IDF-IPP13141/2021	99.97	0.0	54924.0	99
Brazil/RS-LMM66216/2021	USA/CA-CDC-STM-JYNPB7N6B/2021	99.863	0.0	54922.0	100
Brazil/RS-LMM66216/2021	USA/TX-HMH-MCoV-51909/2021	99.863	0.0	54922.0	99
Brazil/RS-LMM66216/2021	USA/TX-CDC-STM-E7GYSY2HV/2021	99.863	0.0	54922.0	100
Brazil/RS-LMM66216/2021	USA/TX-HMH-MCoV-47709/2021	99.866	0.0	54922.0	99
Brazil/RS-FIOCRUZ-53238/2021	USA/CT-Yale-16979/2021	99.976	0.0	54920.0	100
Brazil/RS-FIOCRUZ-53238/2021	USA/TX-HMH-MCoV-53640/2021	99.976	0.0	54920.0	100
Brazil/RS-FIOCRUZ-61279/2021	Chile/RM-PUC_MVL_1697/2021	99.976	0.0	54920.0	99
Brazil/RS-FIOCRUZ-61226/2021	France/BFC-HMN-21072220751/2021	99.966	0.0	54918.0	99
Brazil/RS-FIOCRUZ-61226/2021	Belgium/UGent-9663/2021	99.966	0.0	54918.0	99
Brazil/RS-FIOCRUZ-37512/2021	USA/TX-HMH-MCoV-56334/2021	99.966	0.0	54918.0	100
Brazil/RS-LMM64669/2021	Mexico/JAL_InDRE_FB28246_S6205/2021	99.896	0.0	54918.0	99
Brazil/RS-FIOCRUZ-37512/2021	USA/TX-HMH-MCoV-58155/2021	99.966	0.0	54914.0	100
Brazil/RS-FIOCRUZ-37512/2021	USA/TX-HMH-MCoV-62476/2021	99.966	0.0	54914.0	100
Brazil/RS-FIOCRUZ-37512/2021	USA/TX-HMH-MCoV-59962/2021	99.966	0.0	54914.0	100
Brazil/RS-LMM64669/2021	USA/LA-BIE-LSUH900163/2021	99.863	0.0	54913.0	99
Brazil/RS-FIOCRUZ-37512/2021	USA/TX-HMH-MCoV-62426/2021	99.966	0.0	54913.0	99
Brazil/RS-FIOCRUZ-61279/2021	USA/NM-NMDOH-2021139222/2021	99.963	0.0	54913.0	99
Brazil/RS-RSBR50028/2021	Colombia/ANT-LDSP1058/2021	99.96	0.0	54913.0	100
Brazil/RS-LMM64395/2021	Guatemala/2610/2021	99.893	0.0	54913.0	99
Brazil/RS-LMM65736/2021	India/AP-CCMB-CIA7551/2021	99.889	0.0	54913.0	99
Brazil/RS-LMM64669/2021	USA/TX-TAMGHRC-EQ04582575/2021	99.823	0.0	54911.0	99
Brazil/RS-LMM64669/2021	USA/NY-URMC-21091059-1/2021	99.863	0.0	54911.0	99
Brazil/RS-LMM64669/2021	USA/TX-TAMGHRC-L-71351-21R/2021	99.829	0.0	54911.0	99
Brazil/RS-FIOCRUZ-53238/2021	USA/TX-HMH-MCoV-61686/2021	99.97	0.0	54911.0	100
Brazil/RS-FIOCRUZ-37512/2021	USA/TX-HMH-MCoV-63667/2021	99.963	0.0	54911.0	100
Brazil/RS-FIOCRUZ-37512/2021	USA/TX-HMH-MCoV-67716/2021	99.96	0.0	54911.0	100
Brazil/RS-FIOCRUZ-61279/2021	USA/NM-NMDOH-2021135801/2021	99.96	0.0	54909.0	99
Brazil/RS-FIOCRUZ-37512/2021	USA/PA-0704/2021	99.963	0.0	54909.0	100
Brazil/RS-FIOCRUZ-53238/2021	USA/TX-HMH-MCoV-58931/2021	99.97	0.0	54909.0	100
Brazil/RS-FIOCRUZ-53238/2021	USA/TX-HMH-MCoV-58289/2021	99.97	0.0	54909.0	100
Brazil/RS-FIOCRUZ-37512/2021	USA/FL-BPHL-12178/2021	99.963	0.0	54909.0	100
Brazil/RS-FIOCRUZ-37512/2021	USA/FL-BPHL-12053/2021	99.963	0.0	54909.0	100
Brazil/RS-FIOCRUZ-53238/2021	USA/TX-HMH-MCoV-55954/2021	99.97	0.0	54909.0	100
Brazil/RS-FIOCRUZ-53238/2021	USA/TX-HMH-MCoV-57118/2021	99.97	0.0	54909.0	100
Brazil/RS-FIOCRUZ-53238/2021	USA/TX-HMH-MCoV-57509/2021	99.97	0.0	54909.0	100
Brazil/RS-FIOCRUZ-53238/2021	USA/TX-HMH-MCoV-56921/2021	99.97	0.0	54909.0	100
Brazil/RS-FIOCRUZ-53238/2021	USA/TX-HMH-MCoV-56802/2021	99.97	0.0	54909.0	100
Brazil/RS-FIOCRUZ-53238/2021	USA/TX-HMH-MCoV-57841/2021	99.97	0.0	54909.0	100
Brazil/RS-FIOCRUZ-53238/2021	USA/TX-HMH-MCoV-58887/2021	99.97	0.0	54909.0	100
Brazil/RS-FIOCRUZ-53238/2021	USA/TX-HMH-MCoV-60609/2021	99.97	0.0	54909.0	100
Brazil/RS-LMM64669/2021	USA/NY-UB-ECPHL-02146/2021	99.853	0.0	54909.0	99
Brazil/RS-FIOCRUZ-37512/2021	USA/TX-HMH-MCoV-55964/2021	99.963	0.0	54909.0	100
Brazil/RS-FIOCRUZ-37512/2021	USA/TX-HMH-MCoV-56064/2021	99.963	0.0	54909.0	100
Brazil/RS-FIOCRUZ-53238/2021	USA/TX-HMH-MCoV-62417/2021	99.97	0.0	54909.0	100
Brazil/RS-FIOCRUZ-53238/2021	USA/TX-HMH-MCoV-59769/2021	99.97	0.0	54909.0	100
Brazil/RS-FIOCRUZ-53238/2021	USA/TX-HMH-MCoV-55125/2021	99.97	0.0	54909.0	100
Brazil/RS-FIOCRUZ-53238/2021	USA/TX-HMH-MCoV-54775/2021	99.97	0.0	54909.0	100
Brazil/RS-FIOCRUZ-53238/2021	USA/TX-HMH-MCoV-58382/2021	99.97	0.0	54909.0	100
Brazil/RS-FIOCRUZ-53238/2021	USA/TX-CDC-4262203-001/2021	99.97	0.0	54909.0	100
Brazil/RS-FIOCRUZ-53238/2021	USA/PA-0563/2021	99.97	0.0	54909.0	100
Brazil/RS-LMM64669/2021	USA/NY-UB-ECPHL-02152/2021	99.853	0.0	54909.0	99
Brazil/RS-FIOCRUZ-61279/2021	USA/NM-NMDOH-2021139689/2021	99.96	0.0	54909.0	99
Brazil/RS-FIOCRUZ-61279/2021	USA/NM-NMDOH-2021136889/2021	99.96	0.0	54909.0	99
Brazil/RS-FIOCRUZ-37512/2021	USA/WA-S12024/2021	99.963	0.0	54909.0	100
Brazil/RS-FIOCRUZ-37512/2021	USA/WA-S11896/2021	99.963	0.0	54909.0	100
Brazil/RS-LMM65736/2021	USA/NC-ECU-CORVASEQ-109574937/2021	99.866	0.0	54907.0	99
Brazil/RS-FIOCRUZ-53238/2021	USA/NM-CDC-2-4813255/2021	99.966	0.0	54907.0	100
Brazil/RS-LMM65736/2021	India/AP-CCMB-CIA7577/2021	99.886	0.0	54907.0	99
Brazil/RS-LMM65736/2021	India/AP-CCMB-CIA7576/2021	99.889	0.0	54907.0	99
Brazil/RS-LMM65736/2021	India/AP-CCMB-CIA7559/2021	99.886	0.0	54907.0	99
Brazil/RS-LMM65736/2021	USA/NC-ECU-CORVASEQ-109012515/2021	99.863	0.0	54907.0	99
Brazil/RS-LMM65736/2021	USA/NC-ECU-CORVASEQ-110007645/2021	99.866	0.0	54907.0	99
Brazil/RS-LMM65736/2021	India/AP-CCMB-CIA7564/2021	99.889	0.0	54907.0	99
Brazil/RS-FIOCRUZ-37512/2021	USA/TX-HMH-MCoV-54789/2021	99.963	0.0	54907.0	99
Brazil/RS-FIOCRUZ-37512/2021	USA/AZ-TG1140022/2021	99.96	0.0	54907.0	100
Brazil/RS-FIOCRUZ-37512/2021	USA/TX-HMH-MCoV-52616/2021	99.96	0.0	54907.0	100
Brazil/RS-FIOCRUZ-61357/2021	Belgium/UZA-UA-CV2111793262/2021	99.899	0.0	54907.0	100
Brazil/RS-FIOCRUZ-61357/2021	Belgium/UZA-UA-CV2111790333/2021	99.899	0.0	54907.0	100
Brazil/RS-FIOCRUZ-61279/2021	USA/NV-CDC-QDX26531776/2021	99.96	0.0	54907.0	99
Brazil/RS-FIOCRUZ-61279/2021	USA/NM-CDC-QDX29409336/2021	99.96	0.0	54907.0	99
Brazil/RS-FIOCRUZ-61279/2021	USA/NE-NCOV21-28584/2021	99.96	0.0	54907.0	99
Brazil/RS-FIOCRUZ-61279/2021	USA/WI-CDC-QDX27212297/2021	99.96	0.0	54907.0	99
Brazil/RS-FIOCRUZ-61279/2021	USA/TX-CDC-QDX27212033/2021	99.96	0.0	54907.0	99
Brazil/RS-FIOCRUZ-61279/2021	USA/NM-NMDOH-2021135819/2021	99.96	0.0	54907.0	99
Brazil/RS-FIOCRUZ-61279/2021	England/MILK-1B5A4C1/2021	99.96	0.0	54907.0	99
Brazil/RS-FIOCRUZ-61279/2021	USA/CT-CDC-QDX28381703/2021	99.96	0.0	54907.0	99
Brazil/RS-FIOCRUZ-61279/2021	USA/NM-CDC-QDX27830205/2021	99.96	0.0	54907.0	99
Brazil/RS-FIOCRUZ-61279/2021	USA/CA-CDC-QDX26343317/2021	99.96	0.0	54907.0	99
Brazil/RS-FIOCRUZ-61279/2021	USA/CA-CDC-QDX26343318/2021	99.96	0.0	54907.0	99
Brazil/RS-FIOCRUZ-61279/2021	USA/NM-CDC-QDX27568505/2021	99.96	0.0	54907.0	99
Brazil/RS-FIOCRUZ-61357/2021	Belgium/UZA-UA-CV2111771640/2021	99.899	0.0	54907.0	100
Brazil/RS-RSBR50028/2021	USA/PA-CDC-QDX29011290/2021	99.96	0.0	54907.0	100
Brazil/RS-LMM67236/2021	USA/NE-CDC-ASC210140492/2021	99.883	0.0	54905.0	100
Brazil/RS-LMM67236/2021	Mexico/VER-INMEGEN-29-18/2021	99.883	0.0	54905.0	100
Brazil/RS-LMM67236/2021	USA/GA-GPHL-2512/2021	99.883	0.0	54905.0	100
Brazil/RS-LMM67236/2021	USA/IL-CDC-ASC210285988/2021	99.883	0.0	54905.0	100
Brazil/RS-LMM67236/2021	USA/SC-CDC-ASC210411900/2021	99.883	0.0	54905.0	100
Brazil/RS-LMM67236/2021	USA/OH-CDC-ASC210409716/2021	99.883	0.0	54905.0	100
Brazil/RS-LMM67236/2021	USA/NY-CDC-ASC210410602/2021	99.883	0.0	54905.0	100
Brazil/RS-LMM67236/2021	USA/TX-CDC-ASC210410782/2021	99.883	0.0	54905.0	100
Brazil/RS-LMM67236/2021	USA/IA-CDC-ASC210408270/2021	99.883	0.0	54905.0	100
Brazil/RS-LMM67236/2021	USA/TN-CDC-ASC210412024/2021	99.883	0.0	54905.0	100
Brazil/RS-LMM67236/2021	USA/TX-CDC-ASC210115019/2021	99.883	0.0	54905.0	100
Brazil/RS-FIOCRUZ-61357/2021	USA/TX-HMH-MCoV-48949/2021	99.896	0.0	54905.0	100
Brazil/RS-LMM67236/2021	USA/OH-CDC-ASC210082876/2021	99.883	0.0	54905.0	100
Brazil/RS-LMM67236/2021	USA/TX-CDC-ASC210195991/2021	99.883	0.0	54905.0	100
Brazil/RS-LMM67236/2021	USA/GA-CDC-ASC210271120/2021	99.883	0.0	54905.0	100
Brazil/RS-LMM67236/2021	USA/SC-CDC-ASC210204954/2021	99.883	0.0	54905.0	100
Brazil/RS-LMM67236/2021	USA/NC-CDC-ASC210203280/2021	99.883	0.0	54905.0	100
Brazil/RS-LMM67236/2021	USA/FL-CDC-ASC210237109/2021	99.883	0.0	54905.0	100
Brazil/RS-LMM67236/2021	USA/WV-CDC-ASC210328873/2021	99.883	0.0	54905.0	100
Brazil/RS-LMM67236/2021	USA/TX-CDC-ASC210284358/2021	99.883	0.0	54905.0	100
Brazil/RS-LMM67236/2021	Finland/12182/2021	99.883	0.0	54905.0	100
Brazil/RS-LMM67236/2021	USA/NM-CDC-ASC210476456/2021	99.883	0.0	54905.0	100
Brazil/RS-LMM67236/2021	USA/NC-CDC-ASC210103769/2021	99.883	0.0	54905.0	100
Brazil/RS-LMM67236/2021	USA/MS-CDC-ASC210268971/2021	99.883	0.0	54905.0	100
Brazil/RS-LMM67236/2021	USA/NM-CDC-ASC210356566/2021	99.883	0.0	54905.0	100
Brazil/RS-LMM67236/2021	USA/GA-CDC-ASC210275756/2021	99.883	0.0	54905.0	100
Brazil/RS-FIOCRUZ-37512/2021	Canada/ON-SHL-21-03132/2021	99.96	0.0	54905.0	100
Brazil/RS-FIOCRUZ-37512/2021	USA/FL-BPHL-7695/2021	99.963	0.0	54905.0	99
Brazil/RS-FIOCRUZ-37512/2021	USA/TX-HMH-MCoV-53097/2021	99.966	0.0	54905.0	99
Brazil/RS-FIOCRUZ-37512/2021	USA/TX-HMH-MCoV-67184/2021	99.953	0.0	54905.0	100
Brazil/RS-FIOCRUZ-37512/2021	USA/TX-HMH-MCoV-54010/2021	99.956	0.0	54905.0	100
Brazil/RS-FIOCRUZ-37512/2021	USA/CA-CDPH-2000052056/2021	99.96	0.0	54905.0	100
Brazil/RS-LMM65736/2021	USA/NC-ECU-CORVASEQ-110800058/2021	99.863	0.0	54905.0	99
Brazil/RS-LMM66057/2021	USA/NY-URMC-21081344-1/2021	99.863	0.0	54905.0	99
Brazil/RS-LMM65736/2021	USA/NC-ECU-CORVASEQ-109670024/2021	99.869	0.0	54905.0	99
Brazil/RS-FIOCRUZ-61279/2021	USA/NM-NMDOH-2021134148/2021	99.956	0.0	54905.0	99
Brazil/RS-LMM66057/2021	USA/NY-URMC-21101574-1/2021	99.859	0.0	54905.0	99
Brazil/RS-LMM64669/2021	USA/CA-CDC-ASC210378428/2021	99.889	0.0	54905.0	99
Brazil/RS-LMM64669/2021	USA/NY-URMC-21081161-1/2021	99.889	0.0	54905.0	99
Brazil/RS-LMM64669/2021	USA/NY-URMC-21101280-1/2021	99.873	0.0	54905.0	99
Brazil/RS-LMM64669/2021	USA/NY-UB-ECPHL-02094/2021	99.849	0.0	54905.0	99
Brazil/RS-LMM64669/2021	USA/NY-UB-ECPHL-02092/2021	99.853	0.0	54905.0	99
Brazil/RS-LMM64669/2021	India/KA-RFNB-309/2021	99.893	0.0	54905.0	99
Brazil/RS-FIOCRUZ-37512/2021	USA/TX-HMH-MCoV-53984/2021	99.96	0.0	54903.0	100
Brazil/RS-LMM65943/2021	USA/HI-TAMC_670/2021	99.853	0.0	54903.0	100
Brazil/RS-LMM64669/2021	USA/NY-URMC-21111838-1/2021	99.859	0.0	54903.0	99
Brazil/RS-FIOCRUZ-61279/2021	USA/CO-CDC-MMB09461147/2021	99.956	0.0	54903.0	100
Brazil/RS-FIOCRUZ-61279/2021	Spain/CT-HUVH-V42037/2021	99.956	0.0	54903.0	100
Brazil/RS-FIOCRUZ-61279/2021	Chile/VS-163414/2021	99.956	0.0	54903.0	99
Brazil/RS-FIOCRUZ-61279/2021	USA/NY-URMC-21082664-1/2021	99.956	0.0	54903.0	99
Brazil/RS-FIOCRUZ-61279/2021	USA/NM-NMDOH-2021135812/2021	99.956	0.0	54903.0	99
Brazil/RS-FIOCRUZ-61279/2021	USA/CO-CDC-MMB09430581/2021	99.956	0.0	54903.0	100
Brazil/RS-FIOCRUZ-61357/2021	USA/TX-HMH-MCoV-51001/2021	99.896	0.0	54903.0	100
Brazil/RS-FIOCRUZ-61357/2021	USA/TX-HMH-MCoV-50739/2021	99.896	0.0	54903.0	99
Brazil/RS-RSBR50028/2021	USA/CT-CDC-QDX27788375/2021	99.956	0.0	54902.0	100
Brazil/RS-RSBR50028/2021	USA/CT-CDC-QDX28360798/2021	99.956	0.0	54902.0	100
Brazil/RS-RSBR50028/2021	USA/CT-CDC-QDX28360799/2021	99.956	0.0	54902.0	100
Brazil/RS-FIOCRUZ-53238/2021	USA/TX-HMH-MCoV-56497/2021	99.963	0.0	54902.0	100
Brazil/RS-FIOCRUZ-61357/2021	Belgium/UZA-UA-CV2111779421/2021	99.896	0.0	54902.0	100
Brazil/RS-LMM64669/2021	India/KL-GENESCOV05803/2021	99.849	0.0	54902.0	99
Brazil/RS-LMM64669/2021	India/KL-GENESCOV06304/2021	99.863	0.0	54902.0	99
Brazil/RS-LMM64669/2021	France/NAQ-ERFB-2071139983/2021	99.859	0.0	54902.0	99
Brazil/RS-FIOCRUZ-61357/2021	USA/RI-CDC-ASC210409837/2021	99.896	0.0	54902.0	100
Brazil/RS-FIOCRUZ-61357/2021	USA/GA-CDC-ASC210408083/2021	99.896	0.0	54902.0	100
Brazil/RS-FIOCRUZ-61357/2021	USA/TX-CDC-ASC210083178/2021	99.896	0.0	54902.0	100
Brazil/RS-FIOCRUZ-61357/2021	USA/RI-CDC-ASC210408852/2021	99.896	0.0	54902.0	100
Brazil/RS-FIOCRUZ-61357/2021	USA/GA-CDC-ASC210143327/2021	99.896	0.0	54902.0	100
Brazil/RS-FIOCRUZ-61357/2021	USA/TX-CDC-ASC210197073/2021	99.899	0.0	54902.0	99
Brazil/RS-FIOCRUZ-61357/2021	USA/TX-HMH-MCoV-50109/2021	99.896	0.0	54902.0	100
Brazil/RS-LMM64669/2021	France/ARA-ERFB-2070865531/2021	99.866	0.0	54902.0	99
Brazil/RS-LMM64669/2021	India/KL-GENESCOV05149/2021	99.843	0.0	54900.0	99
Brazil/RS-LMM64669/2021	Switzerland/ZH-UZH-IMV-45bdf95b/2021	99.843	0.0	54900.0	99
Brazil/RS-LMM64669/2021	India/KL-GENESCOV05058/2021	99.856	0.0	54900.0	99
Brazil/RS-LMM64669/2021	India/KL-GENESCOV06433/2021	99.849	0.0	54900.0	99
Brazil/RS-FIOCRUZ-61357/2021	USA/TX-CDC-ASC210192553/2021	99.896	0.0	54900.0	99
Brazil/RS-FIOCRUZ-53238/2021	USA/CO-CDPHE-2102080838/2021	99.963	0.0	54900.0	100
Brazil/RS-FIOCRUZ-53238/2021	USA/GA-CDC-4305246-001/2021	99.963	0.0	54900.0	100
Brazil/RS-LMM65943/2021	USA/MI-CDC-STM-J3KERFPQ3/2021	99.849	0.0	54898.0	100
Brazil/RS-LMM65943/2021	USA/FL-CDC-STM-ZRTRUQH37/2021	99.849	0.0	54898.0	100
Brazil/RS-LMM64669/2021	India/KL-GENESCOV05059/2021	99.849	0.0	54898.0	99
Brazil/RS-FIOCRUZ-53238/2021	USA/TX-HMH-MCoV-64003/2021	99.963	0.0	54898.0	100
Brazil/RS-FIOCRUZ-61357/2021	USA/TX-HMH-MCoV-52166/2021	99.893	0.0	54898.0	100
Brazil/RS-FIOCRUZ-61357/2021	USA/MS-UMMC-M774D7-506812/2021	99.896	0.0	54898.0	100
Brazil/RS-FIOCRUZ-61357/2021	USA/TX-HMH-MCoV-52530/2021	99.893	0.0	54898.0	100
Brazil/RS-FIOCRUZ-61357/2021	USA/FL-CDC-ASC210329977/2021	99.896	0.0	54898.0	100
Brazil/RS-LMM64669/2021	France/ARA-ERFB-2071116048/2021	99.863	0.0	54898.0	99
Brazil/RS-LMM64669/2021	France/ARA-ERFB-2070944293/2021	99.866	0.0	54898.0	99
Brazil/RS-FIOCRUZ-61357/2021	USA/TX-CDC-ASC210278485/2021	99.893	0.0	54896.0	100
Brazil/RS-FIOCRUZ-61357/2021	USA/MI-CDC-ASC210523516/2021	99.893	0.0	54896.0	100
Brazil/RS-FIOCRUZ-61357/2021	USA/TX-CDC-ASC210141074/2021	99.893	0.0	54896.0	100
Brazil/RS-FIOCRUZ-61357/2021	USA/AL-CDC-ASC210280338/2021	99.893	0.0	54896.0	100
Brazil/RS-FIOCRUZ-61357/2021	USA/TX-CDC-ASC210138645/2021	99.893	0.0	54896.0	100
Brazil/RS-FIOCRUZ-61357/2021	USA/GA-EHC-2518X/2021	99.893	0.0	54896.0	100
Brazil/RS-RSBR50027/2021	Spain/AN-CBA-14983/2021	99.953	0.0	54896.0	100
Brazil/RS-RSBR50027/2021	Spain/AN-CBA-15203/2021	99.953	0.0	54896.0	100
Brazil/RS-RSBR50027/2021	Spain/AN-CBA-15202/2021	99.953	0.0	54896.0	100
Brazil/RS-FIOCRUZ-42949/2021	France/PDL-LBZC-194173050063/2021	99.98	0.0	54896.0	99
Brazil/RS-RSBR50028/2021	USA/FL-CDC-QDX31683116/2021	99.953	0.0	54896.0	100
Brazil/RS-RSBR50028/2021	USA/CT-CDC-QDX28360804/2021	99.953	0.0	54896.0	100
Brazil/RS-FIOCRUZ-38620/2021	USA/TX-HMH-MCoV-65191/2021	99.966	0.0	54894.0	99
Brazil/RS-FIOCRUZ-38620/2021	France/IDF-LBZ-YX2112020126/2021	99.973	0.0	54894.0	99
Brazil/RS-FIOCRUZ-42931/2021	USA/TX-HMH-MCoV-55972/2021	99.956	0.0	54892.0	100
Brazil/RS-FIOCRUZ-38620/2021	USA/FL-BPHL-5928/2021	99.963	0.0	54892.0	100
Brazil/RS-FIOCRUZ-38620/2021	USA/LA-EVTL5624/2021	99.963	0.0	54892.0	100
Brazil/RS-FIOCRUZ-42931/2021	USA/TX-HMH-MCoV-58412/2021	99.956	0.0	54890.0	100
Brazil/RS-FIOCRUZ-42931/2021	USA/TX-HMH-MCoV-60092/2021	99.956	0.0	54890.0	100
Brazil/RS-FIOCRUZ-42931/2021	USA/TX-HMH-MCoV-58409/2021	99.956	0.0	54890.0	100
Brazil/RS-FIOCRUZ-53160/2021	USA/TX-HMH-MCoV-59189/2021	99.96	0.0	54890.0	100
Brazil/RS-FIOCRUZ-53160/2021	USA/TX-HMH-MCoV-58385/2021	99.96	0.0	54890.0	100
Brazil/RS-FIOCRUZ-53160/2021	USA/TX-HMH-MCoV-59258/2021	99.96	0.0	54890.0	100
Brazil/RS-FIOCRUZ-53160/2021	USA/TX-HMH-MCoV-57166/2021	99.963	0.0	54890.0	99
Brazil/RS-FIOCRUZ-53160/2021	USA/TX-HMH-MCoV-52632/2021	99.96	0.0	54890.0	100
Brazil/RS-FIOCRUZ-42931/2021	USA/TX-HMH-MCoV-54043/2021	99.956	0.0	54890.0	100
Brazil/RS-FIOCRUZ-42931/2021	USA/TX-HMH-MCoV-55266/2021	99.956	0.0	54890.0	100
Brazil/RS-FIOCRUZ-42931/2021	USA/TX-HMH-MCoV-56125/2021	99.956	0.0	54890.0	100
Brazil/RS-FIOCRUZ-42931/2021	USA/TX-HMH-MCoV-54791/2021	99.956	0.0	54890.0	100
Brazil/RS-FIOCRUZ-42931/2021	USA/TX-HMH-MCoV-54862/2021	99.956	0.0	54890.0	100
Brazil/RS-FIOCRUZ-38620/2021	USA/CA-CDPH-2000055440/2021	99.96	0.0	54890.0	100
Brazil/RS-FIOCRUZ-38620/2021	USA/TX-HMH-MCoV-68136/2021	99.966	0.0	54890.0	99
Brazil/RS-RSBR50028/2021	France/CVL-IPP31209/2021	99.95	0.0	54890.0	100
Brazil/RS-RSBR50028/2021	France/CVL-IPP31210/2021	99.95	0.0	54890.0	100
Brazil/RS-FIOCRUZ-53132/2021	USA/TX-HMH-MCoV-54123/2021	99.963	0.0	54889.0	99
Brazil/RS-FIOCRUZ-61221/2021	USA/TX-CDC-ASC210245546/2021	99.919	0.0	54889.0	100
Brazil/RS-FIOCRUZ-61221/2021	USA/TX-CDC-ASC210175414/2021	99.919	0.0	54889.0	100
Brazil/RS-FIOCRUZ-38618/2021	USA/TX-HMH-MCoV-58335/2021	99.96	0.0	54889.0	100
Brazil/RS-FIOCRUZ-38618/2021	USA/PA-0721/2021	99.96	0.0	54889.0	100
Brazil/RS-FIOCRUZ-38618/2021	USA/MA-CDCBI-CRSP_IFV3C3HMAVN73VGW/2021	99.96	0.0	54889.0	100
Brazil/RS-FIOCRUZ-38620/2021	USA/TX-HMH-MCoV-58400/2021	99.963	0.0	54889.0	99
Brazil/RS-FIOCRUZ-38618/2021	USA/TX-HMH-MCoV-54792/2021	99.96	0.0	54889.0	100
Brazil/RS-FIOCRUZ-38618/2021	USA/TX-HMH-MCoV-53445/2021	99.96	0.0	54889.0	100
Brazil/RS-LMM66132/2021	India/TN-INSACOG-CBR-S7138/2021	99.843	0.0	54889.0	100
Brazil/RS-LMM66132/2021	India/TN-CBR-7138/2021	99.843	0.0	54889.0	100
Brazil/RS-FIOCRUZ-53160/2021	USA/TX-HMH-MCoV-62021/2021	99.956	0.0	54887.0	100
Brazil/RS-FIOCRUZ-53160/2021	USA/TX-HMH-MCoV-57129/2021	99.956	0.0	54887.0	100
Brazil/RS-FIOCRUZ-53160/2021	USA/CA-CDPH-2000054726/2021	99.956	0.0	54887.0	100
Brazil/RS-FIOCRUZ-38620/2021	USA/TX-HMH-MCoV-62303/2021	99.96	0.0	54887.0	100
Brazil/RS-FIOCRUZ-53160/2021	USA/TX-HMH-MCoV-54453/2021	99.956	0.0	54887.0	100
Brazil/RS-FIOCRUZ-53160/2021	USA/TX-HMH-MCoV-55402/2021	99.956	0.0	54887.0	100
Brazil/RS-FIOCRUZ-38620/2021	USA/TX-HMH-MCoV-63113/2021	99.96	0.0	54887.0	100
Brazil/RS-FIOCRUZ-38620/2021	USA/TX-HMH-MCoV-66306/2021	99.96	0.0	54887.0	100
Brazil/RS-FIOCRUZ-38620/2021	USA/TX-HMH-MCoV-54846/2021	99.96	0.0	54887.0	100
Brazil/RS-FIOCRUZ-38620/2021	USA/TX-HMH-MCoV-54344/2021	99.96	0.0	54887.0	100
Brazil/RS-FIOCRUZ-38620/2021	USA/TX-HMH-MCoV-55810/2021	99.96	0.0	54887.0	100
Brazil/RS-FIOCRUZ-38620/2021	USA/DE-DHSS-B1119573/2021	99.96	0.0	54887.0	100
Brazil/RS-FIOCRUZ-38620/2021	USA/TX-HMH-MCoV-61419/2021	99.96	0.0	54887.0	100
Brazil/RS-FIOCRUZ-38620/2021	USA/TX-HMH-MCoV-61868/2021	99.96	0.0	54887.0	100
Brazil/RS-FIOCRUZ-38620/2021	USA/TX-HMH-MCoV-61281/2021	99.96	0.0	54887.0	100
Brazil/RS-FIOCRUZ-38620/2021	USA/TX-HMH-MCoV-52708/2021	99.96	0.0	54887.0	100
Brazil/RS-FIOCRUZ-38620/2021	USA/TX-HMH-MCoV-56567/2021	99.96	0.0	54887.0	100
Brazil/RS-FIOCRUZ-38620/2021	USA/TX-HMH-MCoV-53983/2021	99.96	0.0	54887.0	100
Brazil/RS-FIOCRUZ-38620/2021	USA/TX-HMH-MCoV-53793/2021	99.96	0.0	54887.0	100
Brazil/RS-FIOCRUZ-38620/2021	USA/TX-HMH-MCoV-55755/2021	99.96	0.0	54887.0	100
Brazil/RS-FIOCRUZ-38620/2021	USA/TX-HMH-MCoV-55811/2021	99.96	0.0	54887.0	100
Brazil/RS-LMM64790/2021	India/TG-CCMB-CIA0987/2021	99.886	0.0	54887.0	99
Brazil/RS-FIOCRUZ-38620/2021	France/ARA-HCL021163881301/2021	99.96	0.0	54887.0	100
Brazil/RS-FIOCRUZ-53160/2021	USA/TX-HMH-MCoV-58331/2021	99.956	0.0	54885.0	100
Brazil/RS-FIOCRUZ-53160/2021	USA/TX-HMH-MCoV-54594/2021	99.956	0.0	54885.0	100
Brazil/RS-FIOCRUZ-53160/2021	USA/TX-HMH-MCoV-54613/2021	99.956	0.0	54885.0	100
Brazil/RS-FIOCRUZ-53160/2021	USA/TX-HMH-MCoV-55017/2021	99.956	0.0	54885.0	100
Brazil/RS-FIOCRUZ-53160/2021	USA/TX-HMH-MCoV-58061/2021	99.956	0.0	54885.0	100
Brazil/RS-FIOCRUZ-53170/2021	USA/CA-CDPH-3000288365/2021	99.96	0.0	54885.0	99
Brazil/RS-LMM67479/2021	USA/TN-CDC-ASC210131394/2021	99.879	0.0	54885.0	99
Brazil/RS-FIOCRUZ-61308/2021	Panama/CDED19095-GMI/2021	99.873	0.0	54885.0	99
Brazil/RS-FIOCRUZ-53160/2021	USA/TX-CDC-2-4813484/2021	99.953	0.0	54885.0	100
Brazil/RS-FIOCRUZ-53160/2021	USA/TX-HMH-MCoV-57718/2021	99.956	0.0	54885.0	99
Brazil/RS-RSBR50028/2021	USA/CT-Yale-16731/2021	99.956	0.0	54885.0	99
Brazil/RS-RSBR50028/2021	USA/CT-Yale-16748/2021	99.956	0.0	54885.0	99
Brazil/RS-RSBR50028/2021	USA/CT-Yale-16751/2021	99.956	0.0	54885.0	99
Brazil/RS-RSBR50028/2021	USA/CT-Yale-16895/2021	99.956	0.0	54885.0	99
Brazil/RS-RSBR50028/2021	USA/CT-Yale-16784/2021	99.956	0.0	54885.0	99
Brazil/RS-RSBR50028/2021	USA/CT-Yale-17581/2021	99.956	0.0	54885.0	99
Brazil/RS-RSBR50028/2021	USA/CT-Yale-16856/2021	99.956	0.0	54885.0	99
Brazil/RS-RSBR50028/2021	USA/CT-CDC-QDX32187309/2021	99.946	0.0	54885.0	100
Brazil/RS-RSBR50028/2021	USA/TX-CDC-QDX31492299/2021	99.946	0.0	54885.0	100
Brazil/RS-RSBR50028/2021	France/COR-HCL021197506501/2021	99.956	0.0	54885.0	99
Brazil/RS-FIOCRUZ-53160/2021	USA/TX-HMH-MCoV-64532/2021	99.956	0.0	54885.0	100
Brazil/RS-FIOCRUZ-53160/2021	USA/TX-HMH-MCoV-61146/2021	99.956	0.0	54885.0	100
Brazil/RS-FIOCRUZ-53160/2021	USA/TX-HMH-MCoV-63428/2021	99.956	0.0	54885.0	100
Brazil/RS-FIOCRUZ-53160/2021	USA/TX-HMH-MCoV-61710/2021	99.956	0.0	54885.0	100
Brazil/RS-FIOCRUZ-53160/2021	USA/TX-HMH-MCoV-63375/2021	99.956	0.0	54885.0	100
Brazil/RS-RSBR50028/2021	USA/CT-Yale-14543/2021	99.956	0.0	54885.0	99
Brazil/RS-FIOCRUZ-53160/2021	USA/TX-HMH-MCoV-63981/2021	99.956	0.0	54885.0	100
Brazil/RS-FIOCRUZ-42931/2021	USA/TX-HMH-MCoV-62095/2021	99.953	0.0	54885.0	100
Brazil/RS-FIOCRUZ-53132/2021	USA/TX-HMH-MCoV-61282/2021	99.96	0.0	54883.0	99
Brazil/RS-FIOCRUZ-61221/2021	USA/TX-CDC-ASC210194674/2021	99.916	0.0	54883.0	100
Brazil/RS-FIOCRUZ-61221/2021	USA/TX-CDC-ASC210177892/2021	99.916	0.0	54883.0	100
Brazil/RS-FIOCRUZ-61221/2021	USA/TX-CDC-ASC210174640/2021	99.916	0.0	54883.0	100
Brazil/RS-FIOCRUZ-61221/2021	USA/IN-CDC-ASC210124378/2021	99.916	0.0	54883.0	100
Brazil/RS-FIOCRUZ-61221/2021	USA/IL-CDC-ASC210449621/2021	99.916	0.0	54883.0	100
Brazil/RS-FIOCRUZ-61221/2021	USA/IL-CDC-ASC210449620/2021	99.916	0.0	54883.0	100
Brazil/RS-FIOCRUZ-61221/2021	USA/IL-CDC-ASC210389092/2021	99.916	0.0	54883.0	100
Brazil/RS-LMM67479/2021	Mexico/YUC_LANGEBIO_IMSS_3602/2021	99.873	0.0	54883.0	100
Brazil/RS-FIOCRUZ-61221/2021	USA/AZ-CDC-ASC210446045/2021	99.916	0.0	54883.0	100
Brazil/RS-FIOCRUZ-61221/2021	USA/TX-CDC-ASC210408837/2021	99.916	0.0	54883.0	100
Brazil/RS-FIOCRUZ-61308/2021	Chile/RM-USS-UNAB-AMS216/2021	99.869	0.0	54881.0	100
Brazil/RS-FIOCRUZ-61308/2021	Peru/TUM-INS-10368/2021	99.869	0.0	54881.0	100
Brazil/RS-FIOCRUZ-61308/2021	Chile/RM-USS-UNAB-AMS212/2021	99.869	0.0	54881.0	100
Brazil/RS-FIOCRUZ-61308/2021	Chile/RM-USS-UNAB-AMS224/2021	99.869	0.0	54881.0	100
Brazil/RS-FIOCRUZ-61308/2021	Chile/RM-USS-UNAB-AMS217/2021	99.869	0.0	54881.0	100
Brazil/RS-FIOCRUZ-61308/2021	Ecuador/NIC-INSPI-14334/2021	99.869	0.0	54881.0	100
Brazil/RS-FIOCRUZ-53132/2021	USA/TX-HMH-MCoV-61530/2021	99.956	0.0	54881.0	100
Brazil/RS-RSBR50028/2021	USA/MO-CDC-QDX29319950/2021	99.943	0.0	54879.0	100
Brazil/RS-RSBR50028/2021	USA/LA-CDC-QDX27909155/2021	99.943	0.0	54879.0	100
Brazil/RS-FIOCRUZ-61221/2021	USA/AZ-CDC-ASC210523816/2021	99.913	0.0	54878.0	100
Brazil/RS-FIOCRUZ-61221/2021	USA/RI-CDC-2-4938016/2021	99.913	0.0	54878.0	100
Brazil/RS-FIOCRUZ-61221/2021	USA/MN-CDC-ASC210448334/2021	99.913	0.0	54878.0	100
Brazil/RS-FIOCRUZ-61221/2021	Belgium/UZA-UA-CV2187126492/2021	99.916	0.0	54878.0	100
Brazil/RS-FIOCRUZ-61308/2021	Chile/BI-172254/2021	99.866	0.0	54878.0	100
Brazil/RS-RSBR50028/2021	USA/VT-CDCBI-CRSP_DQAQF5W4SREAEROL/2021	99.946	0.0	54878.0	99
Brazil/RS-RSBR50028/2021	Portugal/PT8425/2021	99.94	0.0	54874.0	100
Brazil/RS-RSBR50028/2021	India/KA-SLS-SEQ-5051/2021	99.94	0.0	54874.0	100
Brazil/RS-LMM64790/2021	USA/PA-CDC-STM-D8V5DE6BY/2021	99.833	0.0	54874.0	99
Brazil/RS-LMM64790/2021	USA/TX-TAMGHRC-EQ04671800/2021	99.796	0.0	54874.0	99
Brazil/RS-FIOCRUZ-61308/2021	Chile/RM-155525/2021	99.872	0.0	54874.0	99
Brazil/RS-FIOCRUZ-61308/2021	Chile/RM-160571/2021	99.872	0.0	54874.0	99
Brazil/RS-FIOCRUZ-61308/2021	Peru/TUM-FPT02178/2021	99.869	0.0	54874.0	99
Brazil/RS-FIOCRUZ-61308/2021	Peru/HUC-INS-8624/2021	99.862	0.0	54872.0	100
Brazil/RS-FIOCRUZ-61308/2021	Peru/PIU-INS-11426/2021	99.862	0.0	54872.0	100
Brazil/RS-FIOCRUZ-61221/2021	USA/TX-HMH-MCoV-56626/2021	99.909	0.0	54872.0	100
Brazil/RS-LMM68031/2021	USA/TX-HMH-MCoV-55080/2021	99.863	0.0	54872.0	99
Brazil/RS-LMM68031/2021	USA/KY-CDC-ASC210327462/2021	99.866	0.0	54870.0	99
Brazil/RS-FIOCRUZ-42932/2021	USA/NY-PRL-2021_1122_01A24/2021	99.98	0.0	54868.0	99
Brazil/RS-FIOCRUZ-61308/2021	Chile/RM-162149/2021	99.869	0.0	54868.0	99
Brazil/RS-FIOCRUZ-61308/2021	Panama/CDED19271-GMI/2021	99.876	0.0	54868.0	99
Brazil/RS-FIOCRUZ-61308/2021	Chile/RM-158700/2021	99.869	0.0	54868.0	99
Brazil/RS-FIOCRUZ-40610/2021	USA/FL-BPHL-17914/2021	99.946	0.0	54868.0	99
Brazil/RS-FIOCRUZ-61221/2021	USA/TX-HMH-MCoV-67434/2021	99.906	0.0	54868.0	100
Brazil/RS-FIOCRUZ-61221/2021	USA/TX-HHD-4655540-08/2021	99.913	0.0	54868.0	99
Brazil/RS-RSBR50027/2021	USA/UT-UPHL-220103175045/2021	99.933	0.0	54868.0	100
Brazil/RS-LMM68031/2021	USA/LA-EVTL7876/2021	99.859	0.0	54868.0	100
Brazil/RS-LMM68031/2021	USA/IL-RIPHL_110164_G/2021	99.859	0.0	54868.0	100
Brazil/RS-LMM68031/2021	USA/TX-HMH-MCoV-60100/2021	99.869	0.0	54866.0	99
Brazil/RS-RSBR50027/2021	USA/NJ-NYGC-S-JF-8962-AFLP398/2021	99.96	0.0	54866.0	99
Brazil/RS-FIOCRUZ-61221/2021	USA/CT-CDC-ASC210485860/2021	99.906	0.0	54866.0	100
Brazil/RS-FIOCRUZ-61308/2021	Chile/RM-157509/2021	99.872	0.0	54866.0	99
Brazil/RS-FIOCRUZ-61308/2021	Ecuador/NIC-INSPI-14340/2021	99.869	0.0	54866.0	99
Brazil/RS-FIOCRUZ-61308/2021	Chile/RM-159929/2021	99.869	0.0	54866.0	99
Brazil/RS-FIOCRUZ-61308/2021	Peru/LAM-INS-10577/2021	99.869	0.0	54866.0	99
Brazil/RS-FIOCRUZ-61308/2021	Peru/HUC-INS-9897/2021	99.859	0.0	54866.0	100
Brazil/RS-LMM68031/2021	USA/TX-HMH-MCoV-60484/2021	99.869	0.0	54866.0	99
Brazil/RS-LMM64790/2021	England/PHEC-3N049ND1/2021	99.839	0.0	54866.0	99
Brazil/RS-LMM68031/2021	USA/TX-HMH-MCoV-52777/2021	99.869	0.0	54865.0	99
Brazil/RS-FIOCRUZ-61308/2021	Chile/LL-163956/2021	99.869	0.0	54865.0	99
Brazil/RS-FIOCRUZ-61308/2021	Peru/JUN-INS-12127/2021	99.866	0.0	54865.0	99
Brazil/RS-FIOCRUZ-61308/2021	Ecuador/NIC-INSPI-14333/2021	99.859	0.0	54865.0	100
Brazil/RS-RSBR50027/2021	Norway/23507/2021	99.943	0.0	54863.0	99
Brazil/RS-FIOCRUZ-53174/2021	USA/TX-HMH-MCoV-61776/2021	99.94	0.0	54863.0	100
Brazil/RS-FIOCRUZ-61308/2021	Chile/VS-160136/2021	99.876	0.0	54863.0	99
Brazil/RS-FIOCRUZ-61221/2021	Chile/RM-158937/2021	99.919	0.0	54863.0	99
Brazil/RS-FIOCRUZ-42939/2021	USA/NY-PRL-2021_0924_04B21/2021	99.98	0.0	54863.0	99
Brazil/RS-LMM68031/2021	USA/TX-HMH-MCoV-67606/2021	99.862	0.0	54863.0	99
Brazil/RS-LMM68031/2021	USA/CA-CDC-ASC210329154/2021	99.866	0.0	54863.0	99
Brazil/RS-LMM68031/2021	USA/TX-HMH-MCoV-60518/2021	99.869	0.0	54863.0	99
Brazil/RS-LMM68031/2021	India/MH-ACTREC-155/2021	99.846	0.0	54863.0	100
Brazil/RS-FIOCRUZ-61221/2021	USA/DE-DHSS-B1124072/2021	99.919	0.0	54861.0	99
Brazil/RS-LMM64790/2021	India/KL-GENESCOV07519/2021	99.832	0.0	54861.0	99
Brazil/RS-FIOCRUZ-42939/2021	USA/NY-PRL-2021_0816_01H22/2021	99.976	0.0	54859.0	99
Brazil/RS-LMM68031/2021	USA/TX-HMH-MCoV-52392/2021	99.859	0.0	54859.0	99
Brazil/RS-LMM68031/2021	USA/TX-HMH-MCoV-50860/2021	99.852	0.0	54859.0	100
Brazil/RS-LMM68031/2021	USA/TX-HMH-MCoV-50738/2021	99.856	0.0	54859.0	99
Brazil/RS-LMM68031/2021	USA/TX-HMH-MCoV-65666/2021	99.859	0.0	54859.0	99
Brazil/RS-LMM68031/2021	USA/TX-HMH-MCoV-63276/2021	99.873	0.0	54859.0	99
Brazil/RS-RSBR50027/2021	USA/NY-CDC-QDX26531351/2021	99.929	0.0	54857.0	100
Brazil/RS-LMM68031/2021	USA/TX-HMH-MCoV-58639/2021	99.866	0.0	54857.0	99
Brazil/RS-LMM68031/2021	USA/TX-HMH-MCoV-57378/2021	99.866	0.0	54857.0	99
Brazil/RS-LMM68031/2021	USA/TX-HMH-MCoV-56570/2021	99.866	0.0	54857.0	99
Brazil/RS-LMM68031/2021	USA/TX-HMH-MCoV-50098/2021	99.859	0.0	54857.0	99
Brazil/RS-LMM68031/2021	USA/TX-HMH-MCoV-55096/2021	99.866	0.0	54857.0	99
Brazil/RS-LMM68031/2021	USA/TX-HMH-MCoV-55062/2021	99.866	0.0	54857.0	99
Brazil/RS-LMM68031/2021	USA/TX-HMH-MCoV-58795/2021	99.866	0.0	54857.0	99
Brazil/RS-LMM68031/2021	USA/TX-HMH-MCoV-57124/2021	99.866	0.0	54857.0	99
Brazil/RS-LMM68031/2021	USA/TX-HMH-MCoV-57145/2021	99.866	0.0	54857.0	99
Brazil/RS-RSBR50027/2021	USA/UT-UPHL-211028237819/2021	99.929	0.0	54857.0	100
Brazil/RS-RSBR50027/2021	USA/TX-CDC-ASC210464825/2021	99.929	0.0	54857.0	100
Brazil/RS-RSBR50027/2021	USA/TX-CDC-ASC210181263/2021	99.929	0.0	54857.0	100
Brazil/RS-RSBR50027/2021	Mexico/NLE_INER_IMSS_2769/2021	99.956	0.0	54857.0	99
Brazil/RS-RSBR50027/2021	USA/TX-CDC-ASC210464824/2021	99.929	0.0	54857.0	100
Brazil/RS-FIOCRUZ-61221/2021	USA/NC-CDC-LC0432309/2021	99.906	0.0	54857.0	99
Brazil/RS-FIOCRUZ-61221/2021	USA/IL-CDC-ASC210523657/2021	99.906	0.0	54855.0	99
Brazil/RS-FIOCRUZ-61221/2021	India/TG-CCMB-CIA3128/2021	99.893	0.0	54855.0	100
Brazil/RS-FIOCRUZ-61221/2021	India/TG-CCMB-CIA3136/2021	99.893	0.0	54855.0	100
Brazil/RS-FIOCRUZ-42954/2021	USA/NM-CDC-LC0335963/2021	99.973	0.0	54855.0	100
Brazil/RS-FIOCRUZ-42954/2021	USA/AZ-CDC-LC0209750/2021	99.973	0.0	54855.0	100
Brazil/RS-FIOCRUZ-42954/2021	USA/CO-CDC-LC0109218/2021	99.973	0.0	54855.0	100
Brazil/RS-FIOCRUZ-42954/2021	USA/CO-CDC-LC0133014/2021	99.973	0.0	54855.0	100
Brazil/RS-FIOCRUZ-42954/2021	USA/CO-CDC-LC0082353/2021	99.973	0.0	54855.0	100
Brazil/RS-FIOCRUZ-42954/2021	USA/IA-CDC-LC0324456/2021	99.973	0.0	54855.0	100
Brazil/RS-FIOCRUZ-42954/2021	USA/NV-CDC-LC0220203/2021	99.973	0.0	54855.0	100
Brazil/RS-FIOCRUZ-42954/2021	USA/CO-CDC-LC0209818/2021	99.973	0.0	54855.0	100
Brazil/RS-FIOCRUZ-42954/2021	USA/KS-CDC-LC0203689/2021	99.973	0.0	54855.0	100
Brazil/RS-FIOCRUZ-42954/2021	USA/NM-CDC-LC0210088/2021	99.973	0.0	54855.0	100
Brazil/RS-LMM64790/2021	Mexico/VER-InDRE-FB34035-S6772/2021	99.856	0.0	54854.0	99
Brazil/RS-FIOCRUZ-42954/2021	USA/NM-CDC-LC0222399/2021	99.97	0.0	54850.0	100
Brazil/RS-FIOCRUZ-42954/2021	USA/NM-CDC-LC0209983/2021	99.97	0.0	54850.0	100
Brazil/RS-FIOCRUZ-42954/2021	USA/AZ-CDC-LC0209514/2021	99.97	0.0	54850.0	100
Brazil/RS-FIOCRUZ-42954/2021	USA/CO-CDC-LC0132935/2021	99.97	0.0	54850.0	100
Brazil/RS-FIOCRUZ-42954/2021	USA/AL-CDC-LC0133695/2021	99.97	0.0	54850.0	100
Brazil/RS-FIOCRUZ-42954/2021	USA/TX-CDC-LC0134486/2021	99.97	0.0	54850.0	100
Brazil/RS-FIOCRUZ-42954/2021	USA/NY-PRL-2021_0714_00B09/2021	99.97	0.0	54850.0	100
Brazil/RS-FIOCRUZ-42954/2021	USA/SC-CDC-LC0171682/2021	99.97	0.0	54850.0	100
Brazil/RS-FIOCRUZ-42954/2021	USA/FL-CDC-LC0238094/2021	99.97	0.0	54850.0	100
Brazil/RS-FIOCRUZ-42954/2021	USA/CO-USAFSAM-S4369/2021	99.97	0.0	54850.0	100
Brazil/RS-FIOCRUZ-42954/2021	USA/NM-CDC-LC0251156/2021	99.97	0.0	54850.0	100
Brazil/RS-FIOCRUZ-42954/2021	USA/NY-PRL-2021_1008_01C10/2021	99.97	0.0	54850.0	100
Brazil/RS-FIOCRUZ-42954/2021	USA/SC-CDC-LC0164583/2021	99.97	0.0	54850.0	100
Brazil/RS-FIOCRUZ-42954/2021	USA/VA-CDC-LC0171515/2021	99.97	0.0	54850.0	100
Brazil/RS-FIOCRUZ-42954/2021	USA/VA-CDC-LC0151520/2021	99.97	0.0	54850.0	100
Brazil/RS-FIOCRUZ-53179/2021	USA/TX-HMH-MCoV-64337/2021	99.943	0.0	54850.0	100
Brazil/RS-FIOCRUZ-40613/2021	USA/CA-CDC-LC0352792/2021	99.97	0.0	54848.0	99
Brazil/RS-LMM64790/2021	Bahrain/21342615321_S33_L001/2021	99.853	0.0	54848.0	99
Brazil/RS-FIOCRUZ-42939/2021	USA/TX-HMH-MCoV-53594/2021	99.953	0.0	54846.0	100
Brazil/RS-FIOCRUZ-42939/2021	Chile/TA-162564/2021	99.97	0.0	54846.0	99
Brazil/RS-FIOCRUZ-42939/2021	USA/RI-CDC-LC0430114/2021	99.97	0.0	54844.0	99
Brazil/RS-FIOCRUZ-53179/2021	USA/TX-HMH-MCoV-63600/2021	99.94	0.0	54844.0	100
Brazil/RS-FIOCRUZ-53179/2021	USA/TX-DSHS-7198/2021	99.94	0.0	54844.0	100
Brazil/RS-FIOCRUZ-53179/2021	USA/TX-HMH-MCoV-55731/2021	99.94	0.0	54844.0	100
Brazil/RS-LMM64790/2021	Bahrain/921205201/2021	99.849	0.0	54842.0	99
Brazil/RS-FIOCRUZ-40613/2021	USA/TX-HMH-MCoV-56054/2021	99.966	0.0	54842.0	99
Brazil/RS-FIOCRUZ-40613/2021	USA/HI-H215576/2021	99.966	0.0	54842.0	99
Brazil/RS-FIOCRUZ-40613/2021	USA/NY-CDC-LC0338260/2021	99.966	0.0	54842.0	99
Brazil/RS-FIOCRUZ-40613/2021	USA/TX-HHD-4652637-08/2021	99.966	0.0	54842.0	99
Brazil/RS-FIOCRUZ-40613/2021	USA/NJ-CDC-LC0224128/2021	99.966	0.0	54842.0	99
Brazil/RS-FIOCRUZ-40613/2021	USA/TX-CDC-LC0220423/2021	99.966	0.0	54842.0	99
Brazil/RS-FIOCRUZ-42939/2021	Chile/TA-161675/2021	99.966	0.0	54842.0	99
Brazil/RS-FIOCRUZ-40613/2021	USA/TX-CDC-LC0126149/2021	99.966	0.0	54842.0	99
Brazil/RS-FIOCRUZ-40613/2021	USA/NJ-CDC-LC0167798/2021	99.966	0.0	54842.0	99
Brazil/RS-FIOCRUZ-40613/2021	USA/TX-CDC-LC0147204/2021	99.966	0.0	54842.0	99
Brazil/RS-FIOCRUZ-40613/2021	USA/NY-CDC-LC0291813/2021	99.966	0.0	54842.0	99
Brazil/RS-LMM66050/2021	Mexico/BCN_LANGEBIO_IMSS_3845/2021	99.802	0.0	54841.0	99
Brazil/RS-FIOCRUZ-61398/2021	USA/MD-IGS-52120904122A/2021	99.896	0.0	54841.0	100
Brazil/RS-FIOCRUZ-42939/2021	USA/TX-HMH-MCoV-67730/2021	99.95	0.0	54841.0	99
Brazil/RS-LMM64790/2021	India/KL-GENESCOV06358/2021	99.829	0.0	54841.0	99
Brazil/RS-FIOCRUZ-42939/2021	Turkey/HSGM-F7883/2021	99.956	0.0	54839.0	99
Brazil/RS-FIOCRUZ-42939/2021	USA/CT-CDC-LC0239141/2021	99.966	0.0	54839.0	99
Brazil/RS-FIOCRUZ-40613/2021	USA/TX-CDC-LC0221485/2021	99.963	0.0	54837.0	99
Brazil/RS-LMM66050/2021	USA/NY-URMC-21101453-1/2021	99.799	0.0	54837.0	99
Brazil/RS-FIOCRUZ-42939/2021	USA/TX-HMH-MCoV-57272/2021	99.956	0.0	54837.0	99
Brazil/RS-FIOCRUZ-40613/2021	USA/NM-CDC-LC0210778/2021	99.963	0.0	54837.0	99
Brazil/RS-FIOCRUZ-40613/2021	USA/TX-HHD-4652491-08/2021	99.963	0.0	54837.0	99
Brazil/RS-FIOCRUZ-40613/2021	USA/TX-HHD-2108111598/2021	99.963	0.0	54837.0	99
Brazil/RS-LMM66050/2021	USA/FL-CDC-ASC210239280/2021	99.829	0.0	54835.0	99
Brazil/RS-FIOCRUZ-42939/2021	USA/TX-HMH-MCoV-54930/2021	99.946	0.0	54835.0	100
Brazil/RS-FIOCRUZ-42939/2021	USA/TX-HMH-MCoV-55032/2021	99.946	0.0	54835.0	100
Brazil/RS-FIOCRUZ-42939/2021	USA/TX-HMH-MCoV-53212/2021	99.946	0.0	54835.0	100
Brazil/RS-FIOCRUZ-42939/2021	USA/TX-HMH-MCoV-56148/2021	99.946	0.0	54835.0	100
Brazil/RS-FIOCRUZ-42939/2021	USA/TX-HMH-MCoV-54440/2021	99.946	0.0	54835.0	100
Brazil/RS-FIOCRUZ-42939/2021	USA/TX-HMH-MCoV-56818/2021	99.943	0.0	54835.0	100
Brazil/RS-FIOCRUZ-42939/2021	USA/TX-HMH-MCoV-57695/2021	99.946	0.0	54835.0	100
Brazil/RS-FIOCRUZ-42939/2021	USA/TX-HMH-MCoV-58704/2021	99.946	0.0	54835.0	100
Brazil/RS-FIOCRUZ-42939/2021	USA/TX-HMH-MCoV-61401/2021	99.946	0.0	54835.0	100
Brazil/RS-FIOCRUZ-42939/2021	USA/TX-HMH-MCoV-61414/2021	99.946	0.0	54835.0	100
Brazil/RS-FIOCRUZ-42939/2021	USA/LA-EVTL8054/2021	99.946	0.0	54835.0	100
Brazil/RS-FIOCRUZ-42939/2021	USA/LA-EVTL8013/2021	99.946	0.0	54835.0	100
Brazil/RS-FIOCRUZ-42939/2021	USA/TX-HMH-MCoV-61905/2021	99.946	0.0	54835.0	100
Brazil/RS-FIOCRUZ-42939/2021	USA/TX-HMH-MCoV-60422/2021	99.946	0.0	54835.0	100
Brazil/RS-LMM66050/2021	Mexico/CHP_IBT_IMSS_2460/2021	99.799	0.0	54833.0	99
Brazil/RS-LMM66050/2021	USA/TX-HMH-MCoV-50712/2021	99.799	0.0	54831.0	99
Brazil/RS-FIOCRUZ-61398/2021	USA/TX-HMH-MCoV-67169/2021	99.832	0.0	54829.0	99
Brazil/RS-LMM64790/2021	Switzerland/ZH-UZH-IMV-3ba4f7ae/2021	99.839	0.0	54828.0	99
Brazil/RS-LMM64790/2021	Bahrain/342427151/2021	99.839	0.0	54826.0	99
Brazil/RS-LMM64790/2021	Bahrain/400173378/2021	99.839	0.0	54826.0	99
Brazil/RS-LMM66050/2021	USA/NY-URMC-21080871-1/2021	99.792	0.0	54824.0	99
Brazil/RS-LMM66050/2021	USA/NY-URMC-21080900-1/2021	99.822	0.0	54824.0	99
Brazil/RS-FIOCRUZ-53229/2021	USA/NY-PRL-2021_1126_00F10/2021	99.953	0.0	54824.0	99
Brazil/RS-FIOCRUZ-53229/2021	USA/TX-CDC-4297511-001/2021	99.923	0.0	54822.0	100
Brazil/RS-LMM66050/2021	USA/NY-URMC-21111751-1/2021	99.786	0.0	54822.0	99
Brazil/RS-LMM66050/2021	USA/UT-UPHL-211224645012/2021	99.832	0.0	54822.0	99
Brazil/RS-LMM66050/2021	USA/NY-URMC-21111742-1/2021	99.789	0.0	54820.0	99
Brazil/RS-LMM64790/2021	Bahrain/21342843220_S37_L001/2021	99.836	0.0	54818.0	99
Brazil/RS-LMM67209/2021	USA/NJ-CDC-ASC210091345/2021	99.829	0.0	54818.0	100
Brazil/RS-LMM66050/2021	USA/TX-HMH-MCoV-68325/2021	99.789	0.0	54818.0	99
Brazil/RS-FIOCRUZ-42944/2021	Chile/AP-158236/2021	99.963	0.0	54817.0	100
Brazil/RS-FIOCRUZ-61398/2021	USA/TX-HMH-MCoV-67194/2021	99.829	0.0	54817.0	99
Brazil/RS-FIOCRUZ-42944/2021	USA/OR-OHSU-12758/2021	99.98	0.0	54815.0	99
Brazil/RS-LMM66050/2021	India/TG-CCMB-CIA3624/2021	99.822	0.0	54815.0	99
Brazil/RS-LMM67209/2021	USA/NJ-CDC-ASC210307466/2021	99.829	0.0	54813.0	99
Brazil/RS-LMM65636/2021	USA/TX-HMH-MCoV-51950/2021	99.772	0.0	54813.0	99
Brazil/RS-LMM65636/2021	USA/TX-HMH-MCoV-51628/2021	99.779	0.0	54813.0	99
Brazil/RS-LMM64790/2021	USA/MN-CDC-IBX761934107699/2021	99.849	0.0	54813.0	99
Brazil/RS-LMM65636/2021	USA/TX-HMH-MCoV-50363/2021	99.779	0.0	54813.0	99
Brazil/RS-LMM65636/2021	USA/TX-HMH-MCoV-52263/2021	99.772	0.0	54813.0	99
Brazil/RS-LMM65636/2021	USA/TX-HMH-MCoV-50224/2021	99.779	0.0	54813.0	99
Brazil/RS-LMM65636/2021	USA/NY-URMC-21101438-1/2021	99.769	0.0	54813.0	99
Brazil/RS-LMM65636/2021	USA/TX-HMH-MCoV-52544/2021	99.772	0.0	54813.0	99
Brazil/RS-FIOCRUZ-49510/2021	USA/TX-CDC-LC0209422/2021	99.882	0.0	54811.0	99
Brazil/RS-LMM66050/2021	Mexico/COA-CABANA-MX-UGA-IMSS_ITV_UBA_UCR_UdA_UPC-3391/2021	99.782	0.0	54811.0	99
Brazil/RS-LMM66050/2021	USA/CA-HLX-STM-0006238-G10/2021	99.782	0.0	54811.0	99
Brazil/RS-LMM66050/2021	Mexico/CAM-CABANA-MX-UGA-IMSS_ITV_UBA_UCR_UdA_UPC-3475/2021	99.782	0.0	54811.0	99
Brazil/RS-LMM65636/2021	USA/TX-HMH-MCoV-51771/2021	99.772	0.0	54811.0	99
Brazil/RS-LMM65636/2021	USA/TX-HMH-MCoV-52257/2021	99.772	0.0	54811.0	99
Brazil/RS-FIOCRUZ-42944/2021	USA/TX-HMH-MCoV-60488/2021	99.96	0.0	54811.0	100
Brazil/RS-FIOCRUZ-42944/2021	USA/TX-CDC-LC0221279/2021	99.963	0.0	54809.0	100
Brazil/RS-FIOCRUZ-42944/2021	Canada/NS-NML-157036/2021	99.976	0.0	54809.0	99
Brazil/RS-LMM66050/2021	USA/UT-UPHL-211028636519/2021	99.842	0.0	54809.0	99
Brazil/RS-FIOCRUZ-61398/2021	USA/UT-UPHL-211103796682/2021	99.856	0.0	54807.0	99
Brazil/RS-LMM66050/2021	USA/CA-HLX-STM-0006235-D09/2021	99.782	0.0	54807.0	99
Brazil/RS-LMM66050/2021	Mexico/ROO-CABANA-MX-UGA-IMSS_ITV_UBA_UCR_UdA_UPC-3468/2021	99.779	0.0	54805.0	99
Brazil/RS-LMM66050/2021	USA/FL-CDC-STM-000728021/2021	99.779	0.0	54805.0	99
Brazil/RS-LMM66050/2021	Mexico/CAM-CABANA-MX-UGA-IMSS_ITV_UBA_UCR_UdA_UPC-3444/2021	99.779	0.0	54805.0	99
Brazil/RS-LMM66050/2021	USA/NJ-CDC-STM-000711537/2021	99.779	0.0	54805.0	99
Brazil/RS-LMM66050/2021	USA/NJ-CDC-STM-000711508/2021	99.779	0.0	54805.0	99
Brazil/RS-LMM66050/2021	Mexico/TAB-CABANA-MX-UGA-IMSS_ITV_UBA_UCR_UdA_UPC-3486/2021	99.779	0.0	54805.0	99
Brazil/RS-FIOCRUZ-42944/2021	USA/TX-HMH-MCoV-66482/2021	99.956	0.0	54805.0	100
Brazil/RS-FIOCRUZ-42944/2021	USA/TX-HMH-MCoV-66843/2021	99.956	0.0	54805.0	100
Brazil/RS-FIOCRUZ-42944/2021	Canada/un-NML-155058/2021	99.973	0.0	54804.0	99
Brazil/RS-FIOCRUZ-42944/2021	USA/TX-HMH-MCoV-66876/2021	99.956	0.0	54804.0	100
Brazil/RS-FIOCRUZ-42944/2021	USA/TX-HMH-MCoV-66837/2021	99.956	0.0	54804.0	100
Brazil/RS-FIOCRUZ-42944/2021	USA/TX-HMH-MCoV-57486/2021	99.956	0.0	54804.0	100
Brazil/RS-LMM67209/2021	USA/PA-CDC-STM-5U4XQ2WFA/2021	99.819	0.0	54802.0	100
Brazil/RS-LMM67209/2021	USA/PA-CDC-STM-G5RQ7CFXB/2021	99.819	0.0	54802.0	100
Brazil/RS-FIOCRUZ-42944/2021	Chile/VS-163214/2021	99.946	0.0	54802.0	100
Brazil/RS-LMM67209/2021	USA/PA-CDC-STM-JB2AZYJ8T/2021	99.819	0.0	54802.0	100
Brazil/RS-FIOCRUZ-61398/2021	USA/UT-UPHL-211112859534/2021	99.846	0.0	54802.0	99
Brazil/RS-FIOCRUZ-42944/2021	Chile/AI-172348/2021	99.956	0.0	54800.0	99
Brazil/RS-LMM66050/2021	USA/UT-UPHL-211112052421/2021	99.836	0.0	54800.0	99
Brazil/RS-LMM67209/2021	USA/NJ-CDC-ASC210361863/2021	99.822	0.0	54800.0	99
Brazil/RS-LMM67209/2021	USA/PA-CDC-STM-CQCBWZRMN/2021	99.816	0.0	54798.0	100
Brazil/RS-FIOCRUZ-61398/2021	India/MH-NEERI-CIA2560/2021	99.819	0.0	54798.0	99
Brazil/RS-FIOCRUZ-61398/2021	Portugal/PT19627/2021	99.805	0.0	54798.0	99
Brazil/RS-FIOCRUZ-42944/2021	USA/TX-HMH-MCoV-56489/2021	99.96	0.0	54798.0	99
Brazil/RS-LMM64790/2021	USA/NC-ECU-CORVASEQ-110188945/2021	99.832	0.0	54798.0	99
Brazil/RS-LMM64790/2021	USA/NC-ECU-CORVASEQ-111072305/2021	99.822	0.0	54798.0	99
Brazil/RS-LMM64790/2021	Bahrain/21922109236_S18_L001/2021	99.822	0.0	54798.0	99
Brazil/RS-LMM64790/2021	USA/NC-ECU-CORVASEQ-111077100/2021	99.832	0.0	54798.0	99
Brazil/RS-LMM64790/2021	USA/NC-ECU-CORVASEQ-110482854/2021	99.836	0.0	54798.0	99
Brazil/RS-LMM67209/2021	USA/OR-CDC-STM-HE47DBX28/2021	99.816	0.0	54796.0	100
Brazil/RS-LMM67209/2021	USA/NJ-CDC-ASC210662023/2021	99.829	0.0	54796.0	99
Brazil/RS-FIOCRUZ-61398/2021	USA/UT-UPHL-211115712640/2021	99.842	0.0	54796.0	99
Brazil/RS-LMM66050/2021	USA/CA-CDPH-2000052880/2021	99.806	0.0	54796.0	99
Brazil/RS-LMM67209/2021	USA/TX-CDC-STM-97WJVNMZQ/2021	99.816	0.0	54796.0	100
Brazil/RS-LMM64790/2021	Mexico/CMX-INMEGEN-39-40/2021	99.829	0.0	54796.0	99
Brazil/RS-LMM64790/2021	India/TG-CCMB-CIA5303/2021	99.812	0.0	54796.0	99
Brazil/RS-LMM64790/2021	USA/NC-ECU-CORVASEQ-109624306/2021	99.829	0.0	54796.0	99
Brazil/RS-LMM64790/2021	USA/NC-ECU-CORVASEQ-109938599/2021	99.836	0.0	54796.0	99
Brazil/RS-LMM64790/2021	USA/NC-ECU-CORVASEQ-110963212/2021	99.826	0.0	54794.0	99
Brazil/RS-LACEN-3682621/2021	Canada/UN-156965/2021	99.963	0.0	54793.0	100
Brazil/RS-LMM67209/2021	Peru/LIM-INS-9009/2021	99.822	0.0	54793.0	99
Brazil/RS-FIOCRUZ-61398/2021	Turkey/HSGM-E19539/2021	99.832	0.0	54793.0	99
Brazil/RS-LMM67209/2021	USA/GA-CDC-ASC210243616/2021	99.812	0.0	54793.0	99
Brazil/RS-LMM67209/2021	USA/GA-CDC-ASC210243615/2021	99.812	0.0	54793.0	99
Brazil/RS-LMM67209/2021	USA/SC-CDC-ASC210133393/2021	99.812	0.0	54793.0	99
Brazil/RS-FIOCRUZ-61398/2021	USA/TX-HMH-MCoV-67981/2021	99.849	0.0	54791.0	99
Brazil/RS-LMM67209/2021	Mexico/YUC_LANGEBIO_IMSS_3190/2021	99.815	0.0	54791.0	99
Brazil/RS-LMM67209/2021	USA/NJ-CDC-ASC210240996/2021	99.812	0.0	54791.0	99
Brazil/RS-LMM67209/2021	USA/CA-CDC-ASC210103210/2021	99.812	0.0	54791.0	99
Brazil/RS-LMM67209/2021	USA/TN-CDC-ASC210100572/2021	99.809	0.0	54791.0	100
Brazil/RS-LMM67209/2021	USA/TX-CDC-ASC210117966/2021	99.812	0.0	54791.0	99
Brazil/RS-LMM67209/2021	USA/OH-CDC-ASC210124916/2021	99.809	0.0	54787.0	99
Brazil/RS-LMM67209/2021	USA/TN-CDC-ASC210466196/2021	99.805	0.0	54787.0	100
Brazil/RS-LMM67209/2021	USA/FL-CDC-ASC210163137/2021	99.809	0.0	54787.0	99
Brazil/RS-LMM67209/2021	USA/MI-CDC-STM-YNV96FW73/2021	99.809	0.0	54787.0	100
Brazil/RS-LMM67209/2021	USA/TX-CDC-ASC210159827/2021	99.809	0.0	54787.0	99
Brazil/RS-LACEN-3671721/2021	Canada/NS-NML-157034/2021	99.96	0.0	54785.0	100
Brazil/RS-LACEN-3671721/2021	Canada/NS-NML-157035/2021	99.96	0.0	54785.0	100
Brazil/RS-LACEN-3671721/2021	Canada/NS-NML-157033/2021	99.96	0.0	54785.0	100
Brazil/RS-FIOCRUZ-61398/2021	USA/TX-HMH-MCoV-67885/2021	99.846	0.0	54785.0	99
Brazil/RS-LMM67209/2021	USA/LA-CDC-ASC210237268/2021	99.812	0.0	54785.0	99
Brazil/RS-FIOCRUZ-61398/2021	USA/TX-HMH-MCoV-59568/2021	99.842	0.0	54785.0	99
Brazil/RS-FIOCRUZ-53245/2021	USA/TX-HMH-MCoV-66124/2021	99.919	0.0	54778.0	100
Brazil/RS-LACEN-3741121/2021	Canada/BC-BCCDC-179715/2021	99.963	0.0	54774.0	99
Brazil/RS-FIOCRUZ-53245/2021	USA/TX-HMH-MCoV-52557/2021	99.929	0.0	54772.0	99
Brazil/RS-FIOCRUZ-53245/2021	USA/TX-HMH-MCoV-58037/2021	99.919	0.0	54770.0	100
Brazil/RS-FIOCRUZ-61398/2021	USA/UT-UPHL-211128911067/2021	99.822	0.0	54769.0	99
Brazil/RS-LACEN-3682621/2021	Canada/UN-62153/2021	99.946	0.0	54765.0	100
Brazil/RS-LACEN-3682621/2021	USA/NM-NMDOH-2021137199/2021	99.943	0.0	54759.0	100
Brazil/RS-LACEN-3682621/2021	USA/NM-NMDOH-2021137191/2021	99.943	0.0	54759.0	100
Brazil/RS-LACEN-3682621/2021	USA/NM-NMDOH-2021137192/2021	99.943	0.0	54759.0	100
Brazil/RS-LACEN-3682621/2021	USA/NM-NMDOH-2021177808/2021	99.943	0.0	54759.0	100
Brazil/RS-LACEN-3682621/2021	USA/NM-NMDOH-2021137194/2021	99.943	0.0	54759.0	100
Brazil/RS-LACEN-3682621/2021	USA/NM-NMDOH-2021170173/2021	99.943	0.0	54759.0	100
Brazil/RS-LACEN-3682621/2021	USA/NM-NMDOH-2021144016/2021	99.943	0.0	54759.0	100
Brazil/RS-LACEN-3682621/2021	USA/NM-NMDOH-2021190964/2021	99.943	0.0	54759.0	100
Brazil/RS-LACEN-3682621/2021	USA/NM-NMDOH-2021177868/2021	99.943	0.0	54759.0	100
Brazil/RS-LACEN-3682621/2021	USA/NM-NMDOH-2021143143/2021	99.943	0.0	54759.0	100
Brazil/RS-LACEN-3682621/2021	USA/NM-NMDOH-2021144685/2021	99.943	0.0	54759.0	100
Brazil/RS-LACEN-3682621/2021	USA/NM-NMDOH-2021143153/2021	99.943	0.0	54759.0	100
Brazil/RS-LACEN-3682621/2021	USA/NM-NMDOH-2021163217/2021	99.943	0.0	54759.0	100
Brazil/RS-LACEN-3682621/2021	USA/NM-NMDOH-2021192157/2021	99.943	0.0	54759.0	100
Brazil/RS-LACEN-3682621/2021	USA/NM-NMDOH-2021153003/2021	99.943	0.0	54759.0	100
Brazil/RS-LACEN-3682621/2021	USA/NM-NMDOH-2021152996/2021	99.943	0.0	54759.0	100
Brazil/RS-LACEN-3682621/2021	USA/NM-NMDOH-2021194788/2021	99.943	0.0	54759.0	100
Brazil/RS-LACEN-3682621/2021	USA/NM-NMDOH-2021194784/2021	99.943	0.0	54759.0	100
Brazil/RS-LACEN-3682621/2021	USA/NM-NMDOH-2021201476/2021	99.943	0.0	54759.0	100
Brazil/RS-LACEN-3682621/2021	USA/NM-NMDOH-2021148176/2021	99.943	0.0	54759.0	100
Brazil/RS-LACEN-3682621/2021	USA/NM-NMDOH-2021151222/2021	99.943	0.0	54759.0	100
Brazil/RS-LACEN-3682621/2021	USA/TX-DSHS-7931/2021	99.943	0.0	54759.0	100
Brazil/RS-LACEN-3682621/2021	USA/NM-NMDOH-2021149430/2021	99.943	0.0	54759.0	100
Brazil/RS-FIOCRUZ-61398/2021	USA/TX-HMH-MCoV-59674/2021	99.822	0.0	54756.0	99
Brazil/RS-LACEN-3741121/2021	Canada/AB-ABPHL-31764/2021	99.946	0.0	54754.0	99
Brazil/RS-LACEN-3741121/2021	Canada/BC-BCCDC-254085/2021	99.939	0.0	54752.0	100
Brazil/RS-LACEN-3737021/2021	USA/TX-HMH-MCoV-57573/2021	99.936	0.0	54748.0	100
Brazil/RS-LACEN-3682421/2021	USA/NM-NMDOH-2021154616/2021	99.933	0.0	54745.0	100
Brazil/RS-LACEN-3741121/2021	USA/TX-HMH-MCoV-62387/2021	99.936	0.0	54745.0	100
Brazil/RS-LACEN-3741121/2021	Scotland/QEUH-2C30F62/2021	99.933	0.0	54745.0	100
Brazil/RS-LACEN-3737021/2021	Bulgaria/21BG-EU_003740_Pl32/2021	99.933	0.0	54741.0	100
Brazil/RS-LACEN-3737021/2021	USA/NM-NMDOH-2021163138/2021	99.933	0.0	54741.0	100
Brazil/RS-LACEN-3741121/2021	USA/NM-CDC-LC0376775/2021	99.933	0.0	54741.0	100
Brazil/RS-LACEN-3682421/2021	USA/NM-NMDOH-2021151703/2021	99.929	0.0	54739.0	100
Brazil/RS-LACEN-3682421/2021	USA/NM-CDC-QDX27830164/2021	99.929	0.0	54739.0	100
Brazil/RS-LACEN-3682421/2021	USA/CT-Yale-8180/2021	99.919	0.0	54737.0	100
Brazil/RS-LACEN-3725421/2021	USA/NY-PRL-2021_0809_00D06/2021	99.912	0.0	54711.0	100
Brazil/RS-LACEN-3672421/2021	Nepal/EPN-K2390/2021	99.909	0.0	54706.0	100
Brazil/RS-FIOCRUZ-61398/2021	Portugal/PT18619/2021	99.651	0.0	54608.0	99
Brazil/RS-FIOCRUZ-61398/2021	Chile/VS-171474/2021	99.885	0.0	54571.0	99
Brazil/RS-FIOCRUZ-61398/2021	Chile/TA-163673/2021	99.862	0.0	54552.0	99
Brazil/RS-FIOCRUZ-61398/2021	Chile/TA-163674/2021	99.862	0.0	54552.0	99
Brazil/RS-FIOCRUZ-61244/2021	USA/TN-CDC-ASC210137715/2021	99.939	0.0	54551.0	99
Brazil/RS-FIOCRUZ-61244/2021	Portugal/PT19688/2021	99.936	0.0	54549.0	99
Brazil/RS-FIOCRUZ-61244/2021	USA/MD-CDC-IBX392340198782/2021	99.936	0.0	54545.0	99
Brazil/RS-FIOCRUZ-61244/2021	Mexico/DUR_LANGEBIO_IMSS_2240/2021	99.936	0.0	54545.0	99
Brazil/RS-FIOCRUZ-61398/2021	Chile/VS-189650/2021	99.845	0.0	54534.0	99
Brazil/RS-UW21112212117/2021	USA/TX-UTH-UTHSA2659-P0/2021	99.946	0.0	54438.0	100
Brazil/RS-UW21112212117/2021	Mexico/CMX-INER-INC-012/2021	99.942	0.0	54432.0	100
Brazil/RS-UW21112212117/2021	USA/TX-CDC-LC0085795/2021	99.942	0.0	54432.0	100
Brazil/RS-UW21112212117/2021	USA/IA-CDC-LC0324302/2021	99.942	0.0	54432.0	100
Brazil/RS-UW21112212117/2021	USA/CT-CDC-LC0258372/2021	99.942	0.0	54432.0	100
Brazil/RS-UW21112212117/2021	USA/FL-CDC-LC0262541/2021	99.942	0.0	54432.0	100
Brazil/RS-UW21112212117/2021	USA/NM-CDC-LC0097430/2021	99.942	0.0	54432.0	100
Brazil/RS-UW21112212117/2021	USA/NM-CDC-LC0209517/2021	99.942	0.0	54432.0	100
Brazil/RS-UW21112212117/2021	USA/NM-CDC-LC0230817/2021	99.942	0.0	54432.0	100
Brazil/RS-UW21112212117/2021	USA/DC-CDC-LC0230042/2021	99.942	0.0	54432.0	100
Brazil/RS-UW21112212117/2021	USA/NM-CDC-LC0209260/2021	99.942	0.0	54432.0	100
Brazil/RS-UW21112212117/2021	USA/NM-CDC-LC0153678/2021	99.942	0.0	54432.0	100
Brazil/RS-UW21112212117/2021	Mexico/TAM_INER_IMSS_1684/2021	99.942	0.0	54432.0	100
Brazil/RS-UW21112212117/2021	Mexico/CHH-INER_IMSS_1417/2021	99.942	0.0	54432.0	100
Brazil/RS-UW21112212117/2021	USA/NM-CDC-LC0149359/2021	99.942	0.0	54432.0	100
Brazil/RS-UW21112212117/2021	USA/ME-HETL-J7235/2021	99.942	0.0	54432.0	100
Brazil/RS-UW21112212117/2021	USA/NM-CDC-LC0334723/2021	99.942	0.0	54432.0	100
Brazil/RS-UW21112212117/2021	USA/CT-CDC-LC0240360/2021	99.942	0.0	54432.0	100
Brazil/RS-UW21112212117/2021	USA/NM-CDC-LC0221455/2021	99.942	0.0	54432.0	100
Brazil/RS-UW21112212117/2021	USA/MN-CDC-LC0250800/2021	99.942	0.0	54432.0	100
Brazil/RS-UW21112212117/2021	Mexico/CHH-INER_IMSS_1416/2021	99.942	0.0	54432.0	100
Brazil/RS-UW21112212117/2021	Mexico/CHH-INER_IMSS_1412/2021	99.942	0.0	54432.0	100
Brazil/RS-UW21112212117/2021	Mexico/CMX-INER-IBT-0435/2021	99.942	0.0	54432.0	100
Brazil/RS-UW21112212117/2021	USA/NM-CDC-LC0437127/2021	99.942	0.0	54432.0	100
Brazil/RS-UW21112212117/2021	USA/CO-CDC-LC0133141/2021	99.939	0.0	54427.0	100
Brazil/RS-FIOCRUZ-53193/2021	USA/CT-CDC-LC0262108/2021	99.906	0.0	52754.0	96
Brazil/RS-FIOCRUZ-53193/2021	Chile/LR-170032/2021	99.902	0.0	52748.0	96
Brazil/RS-FIOCRUZ-53193/2021	Chile/NB-169021/2021	99.892	0.0	52734.0	96
Brazil/RS-FIOCRUZ-53193/2021	Chile/NB-169020/2021	99.892	0.0	52734.0	96
Brazil/RS-FIOCRUZ-53193/2021	Chile/NB-170036/2021	99.888	0.0	52730.0	96
Brazil/RS-FIOCRUZ-53193/2021	Chile/AT-175973/2021	99.888	0.0	52728.0	96
Brazil/RS-FIOCRUZ-53193/2021	USA/CA-SDCPHL-102821-170/2021	99.888	0.0	52726.0	96
Brazil/RS-FIOCRUZ-53193/2021	USA/NM-CDC-LC0408957/2021	99.888	0.0	52726.0	96
Brazil/RS-FIOCRUZ-53193/2021	USA/FL-CDC-LC0241311/2021	99.888	0.0	52726.0	96
Brazil/RS-FIOCRUZ-53193/2021	USA/UT-UPHL-220107507857/2021	99.888	0.0	52726.0	96
Brazil/RS-FIOCRUZ-53193/2021	Denmark/DCGC-289075/2021	99.888	0.0	52726.0	96
Brazil/RS-FIOCRUZ-53193/2021	USA/NM-NCGR-237785_IvcfC/2021	99.885	0.0	52724.0	96
Brazil/RS-FIOCRUZ-53193/2021	Chile/NB-186990/2021	99.885	0.0	52724.0	96
Brazil/RS-FIOCRUZ-53193/2021	Chile/NB-172403/2021	99.892	0.0	52724.0	96
Brazil/RS-FIOCRUZ-53193/2021	USA/NM-NMINBRE-2021237785/2021	99.885	0.0	52724.0	96
Brazil/RS-FIOCRUZ-53193/2021	Chile/BI-172416/2021	99.892	0.0	52722.0	96
Brazil/RS-FIOCRUZ-53193/2021	Chile/VS-189648/2021	99.881	0.0	52722.0	96
Brazil/RS-FIOCRUZ-53193/2021	USA/NY-PRL-2021_0817_01F11/2021	99.885	0.0	52721.0	96
Brazil/RS-FIOCRUZ-53193/2021	USA/NY-PRL-2021_0817_01E18/2021	99.885	0.0	52721.0	96
Brazil/RS-FIOCRUZ-53193/2021	USA/ME-CDC-LC0165396/2021	99.885	0.0	52721.0	96
Brazil/RS-FIOCRUZ-53193/2021	USA/SC-CDC-LC0167261/2021	99.885	0.0	52721.0	96
Brazil/RS-FIOCRUZ-53193/2021	USA/PA-CDC-LC0173854/2021	99.885	0.0	52721.0	96
Brazil/RS-FIOCRUZ-53193/2021	USA/WA-S12544/2021	99.885	0.0	52721.0	96
Brazil/RS-FIOCRUZ-53193/2021	USA/OR-CDC-LC0152765/2021	99.885	0.0	52721.0	96
Brazil/RS-FIOCRUZ-53193/2021	Guatemala/ASI03004/2021	99.885	0.0	52721.0	96
