# Supplementary material for: Higher frequency of interstate over international transmission chains of SARS-CoV-2 virus at the Rio Grande do Sul - Brazil state borders
Source: Virus Res. 2024 Dec 17;351:199500. doi: 10.1016/j.virusres.2024.199500 (PMC11720880; doi:10.1016/j.virusres.2024.199500)
Supplement: Supplementary file 6 [file mmc6.zip › gamma_itol.txt]

DATASET_SYMBOL

#SEPARATOR TAB
#SEPARATOR SPACE
SEPARATOR COMMA

DATASET_LABEL,Region

COLOR,#ffff00

#1: square
#2: circle
#3: star
#4: right pointing triangle
#5: left pointing triangle
#6: checkmark

LEGEND_TITLE,Lineages
LEGEND_POSITION_X,50
LEGEND_POSITION_Y,50
LEGEND_SHAPES,2,2,2,2,2,2,2,2,2,2,2
LEGEND_COLORS,#FF3333,#FF9999,#FF9933,#FFFF66,#99FF33,#66FFB2,#004C99,#4C0099,#99004C,#00994C,#009999
LEGEND_LABELS,BR-RS,BR-SUL,BR-SUDESTE,BR-CENTRO,BR-NORTE,BR-NORDESTE,Argentina,Paraguay,Canada,USA,Uruguay
#LEGEND_SHAPE_SCALES,1,1,0.5
#LEGEND_SHAPE_INVERT,0,0,0


DATA
Argentina/UW21063083373/2021,2,3,#004C99,1,1
Argentina/UW21061444422/2021,2,3,#004C99,1,1
Argentina/UW21052486662/2021,2,3,#004C99,1,1
Argentina/UW21052334226/2021,2,3,#004C99,1,1
Argentina/UW21051084499/2021,2,3,#004C99,1,1
Argentina/UW21041494573/2021,2,3,#004C99,1,1
Argentina/UW21040700646/2021,2,3,#004C99,1,1
Argentina/UW21040604031/2021,2,3,#004C99,1,1
Argentina/UW21031915742/2021,2,3,#004C99,1,1
Argentina/UW21031652366/2021,2,3,#004C99,1,1
Argentina/PAIS-J00014/2021,2,3,#004C99,1,1
Argentina/PAIS-G0367/2021,2,3,#004C99,1,1
Argentina/PAIS-G0366/2021,2,3,#004C99,1,1
Argentina/PAIS-G0365/2021,2,3,#004C99,1,1
Argentina/PAIS-G0331/2021,2,3,#004C99,1,1
Argentina/PAIS-G0311/2021,2,3,#004C99,1,1
Argentina/PAIS-G0309/2021,2,3,#004C99,1,1
Argentina/PAIS-G0257/2021,2,3,#004C99,1,1
Argentina/PAIS-G0248/2021,2,3,#004C99,1,1
Argentina/PAIS-G0246/2021,2,3,#004C99,1,1
Argentina/PAIS-G0243/2021,2,3,#004C99,1,1
Argentina/PAIS-G0237/2021,2,3,#004C99,1,1
Argentina/PAIS-G0236/2021,2,3,#004C99,1,1
Argentina/PAIS-G0234/2021,2,3,#004C99,1,1
Argentina/PAIS-F0141/2021,2,3,#004C99,1,1
Argentina/PAIS-F0070/2021,2,3,#004C99,1,1
Argentina/PAIS-F0068/2021,2,3,#004C99,1,1
Argentina/PAIS-E0474/2021,2,3,#004C99,1,1
Argentina/PAIS-E0466/2021,2,3,#004C99,1,1
Argentina/PAIS-E0458/2021,2,3,#004C99,1,1
Argentina/PAIS-E0450/2021,2,3,#004C99,1,1
Argentina/PAIS-E0415/2021,2,3,#004C99,1,1
Argentina/PAIS-E0409/2021,2,3,#004C99,1,1
Argentina/PAIS-E0329/2021,2,3,#004C99,1,1
Argentina/PAIS-E0293/2021,2,3,#004C99,1,1
Argentina/PAIS-E0268/2021,2,3,#004C99,1,1
Argentina/PAIS-E0241/2021,2,3,#004C99,1,1
Argentina/PAIS-E0236/2021,2,3,#004C99,1,1
Argentina/PAIS-E0232/2021,2,3,#004C99,1,1
Argentina/PAIS-E0219/2021,2,3,#004C99,1,1
Argentina/PAIS-D0362/2021,2,3,#004C99,1,1
Argentina/PAIS-D0361/2021,2,3,#004C99,1,1
Argentina/PAIS-D0357/2021,2,3,#004C99,1,1
Argentina/PAIS-D0354/2021,2,3,#004C99,1,1
Argentina/PAIS-D0346/2021,2,3,#004C99,1,1
Argentina/PAIS-D0288/2021,2,3,#004C99,1,1
Argentina/PAIS-D0283/2021,2,3,#004C99,1,1
Argentina/PAIS-D0276/2021,2,3,#004C99,1,1
Argentina/PAIS-D0272/2021,2,3,#004C99,1,1
Argentina/PAIS-D0271/2021,2,3,#004C99,1,1
Argentina/PAIS-D0266/2021,2,3,#004C99,1,1
Argentina/PAIS-D0242/2021,2,3,#004C99,1,1
Argentina/PAIS-D0231/2021,2,3,#004C99,1,1
Argentina/PAIS-D0154/2021,2,3,#004C99,1,1
Argentina/PAIS-D0144/2021,2,3,#004C99,1,1
Argentina/PAIS-C0246/2021,2,3,#004C99,1,1
Argentina/PAIS-C0244/2021,2,3,#004C99,1,1
Argentina/PAIS-A1118/2021,2,3,#004C99,1,1
Argentina/PAIS-A1003/2021,2,3,#004C99,1,1
Argentina/PAIS-A0937/2021,2,3,#004C99,1,1
Argentina/PAIS-A0856/2021,2,3,#004C99,1,1
Argentina/PAIS-A0854/2021,2,3,#004C99,1,1
Argentina/PAIS-A0839/2021,2,3,#004C99,1,1
Argentina/PAIS-A0817/2021,2,3,#004C99,1,1
Argentina/PAIS-A0808/2021,2,3,#004C99,1,1
Argentina/PAIS-A0552/2021,2,3,#004C99,1,1
Argentina/PAIS-A0544/2021,2,3,#004C99,1,1
Argentina/PAIS-A0531/2021,2,3,#004C99,1,1
Argentina/PAIS-A0519/2021,2,3,#004C99,1,1
Argentina/PAIS-A0503/2021,2,3,#004C99,1,1
Argentina/PAIS-A0498/2021,2,3,#004C99,1,1
Argentina/INEI119661/2021,2,3,#004C99,1,1
Argentina/INEI109956/2021,2,3,#004C99,1,1
Argentina/INEI109815/2021,2,3,#004C99,1,1
Argentina/INEI109697/2021,2,3,#004C99,1,1
Argentina/INEI109696/2021,2,3,#004C99,1,1
Argentina/INEI109467/2021,2,3,#004C99,1,1
Argentina/INEI109437/2021,2,3,#004C99,1,1
Argentina/INEI109354/2021,2,3,#004C99,1,1
Argentina/INEI109233/2021,2,3,#004C99,1,1
Argentina/INEI109199/2021,2,3,#004C99,1,1
Argentina/INEI109176/2021,2,3,#004C99,1,1
Argentina/INEI109174/2021,2,3,#004C99,1,1
Argentina/INEI108918/2021,2,3,#004C99,1,1
Argentina/INEI108750/2021,2,3,#004C99,1,1
Argentina/INEI108731/2021,2,3,#004C99,1,1
Argentina/INEI108706/2021,2,3,#004C99,1,1
Argentina/INEI108702/2021,2,3,#004C99,1,1
Argentina/INEI108689/2021,2,3,#004C99,1,1
Argentina/INEI108668/2021,2,3,#004C99,1,1
Argentina/INEI108391/2021,2,3,#004C99,1,1
Argentina/INEI108382/2021,2,3,#004C99,1,1
Argentina/INEI108378/2021,2,3,#004C99,1,1
Argentina/INEI108366/2021,2,3,#004C99,1,1
Argentina/INEI108274/2021,2,3,#004C99,1,1
Argentina/INEI108202/2021,2,3,#004C99,1,1
Argentina/INEI108155/2021,2,3,#004C99,1,1
Argentina/INEI108108/2021,2,3,#004C99,1,1
Argentina/INEI107913/2021,2,3,#004C99,1,1
Argentina/INEI107905/2021,2,3,#004C99,1,1
Argentina/INEI107903/2021,2,3,#004C99,1,1
Argentina/INEI107882/2021,2,3,#004C99,1,1
Argentina/INEI107881/2021,2,3,#004C99,1,1
Argentina/INEI107769/2021,2,3,#004C99,1,1
Argentina/INEI107768/2021,2,3,#004C99,1,1
Argentina/INEI107766/2021,2,3,#004C99,1,1
Argentina/INEI107765/2021,2,3,#004C99,1,1
Argentina/INEI107746/2021,2,3,#004C99,1,1
Argentina/INEI107739/2021,2,3,#004C99,1,1
Argentina/INEI107718/2021,2,3,#004C99,1,1
Argentina/INEI107712/2021,2,3,#004C99,1,1
Argentina/INEI107703/2021,2,3,#004C99,1,1
Argentina/INEI107693/2021,2,3,#004C99,1,1
Argentina/INEI107688/2021,2,3,#004C99,1,1
Argentina/INEI107686/2021,2,3,#004C99,1,1
Argentina/INEI107676/2021,2,3,#004C99,1,1
Argentina/INEI107652/2021,2,3,#004C99,1,1
Argentina/INEI107632/2021,2,3,#004C99,1,1
Argentina/INEI107601/2021,2,3,#004C99,1,1
Argentina/INEI107516/2021,2,3,#004C99,1,1
Argentina/INEI107272/2021,2,3,#004C99,1,1
Argentina/INEI107267/2021,2,3,#004C99,1,1
Argentina/INEI107264/2021,2,3,#004C99,1,1
Argentina/INEI107260/2021,2,3,#004C99,1,1
Argentina/INEI107259/2021,2,3,#004C99,1,1
Argentina/INEI107248/2021,2,3,#004C99,1,1
Argentina/INEI107231/2021,2,3,#004C99,1,1
Argentina/INEI107223/2021,2,3,#004C99,1,1
Argentina/INEI107222/2021,2,3,#004C99,1,1
Argentina/INEI107208/2021,2,3,#004C99,1,1
Argentina/INEI107155/2021,2,3,#004C99,1,1
Argentina/INEI107102/2021,2,3,#004C99,1,1
Argentina/INEI107095/2021,2,3,#004C99,1,1
Argentina/INEI107087/2021,2,3,#004C99,1,1
Argentina/INEI107079/2021,2,3,#004C99,1,1
Argentina/INEI107074/2021,2,3,#004C99,1,1
Argentina/INEI107071/2021,2,3,#004C99,1,1
Argentina/INEI107059/2021,2,3,#004C99,1,1
Argentina/INEI107052/2021,2,3,#004C99,1,1
Argentina/INEI107051/2021,2,3,#004C99,1,1
Argentina/INEI107048/2021,2,3,#004C99,1,1
Argentina/INEI106998/2021,2,3,#004C99,1,1
Argentina/INEI106982/2021,2,3,#004C99,1,1
Argentina/INEI106725/2021,2,3,#004C99,1,1
Argentina/INEI106715/2021,2,3,#004C99,1,1
Argentina/INEI106702/2021,2,3,#004C99,1,1
Argentina/INEI106669/2021,2,3,#004C99,1,1
Argentina/INEI106631/2021,2,3,#004C99,1,1
Argentina/INEI106621/2021,2,3,#004C99,1,1
Argentina/INEI106584/2021,2,3,#004C99,1,1
Argentina/INEI106572/2021,2,3,#004C99,1,1
Argentina/INEI106557/2021,2,3,#004C99,1,1
Argentina/INEI106499/2021,2,3,#004C99,1,1
Argentina/INEI106471/2021,2,3,#004C99,1,1
Argentina/INEI106465/2021,2,3,#004C99,1,1
Argentina/INEI106446/2021,2,3,#004C99,1,1
Argentina/INEI106421/2021,2,3,#004C99,1,1
Argentina/INEI106405/2021,2,3,#004C99,1,1
Argentina/INEI106403/2021,2,3,#004C99,1,1
Argentina/INEI106390/2021,2,3,#004C99,1,1
Argentina/INEI106373/2021,2,3,#004C99,1,1
Argentina/INEI106298/2021,2,3,#004C99,1,1
Argentina/INEI106285/2021,2,3,#004C99,1,1
Argentina/INEI106280/2021,2,3,#004C99,1,1
Argentina/INEI106274/2021,2,3,#004C99,1,1
Argentina/INEI106256/2021,2,3,#004C99,1,1
Argentina/INEI106243/2021,2,3,#004C99,1,1
Argentina/INEI106222/2021,2,3,#004C99,1,1
Argentina/INEI106200/2021,2,3,#004C99,1,1
Argentina/INEI106191/2021,2,3,#004C99,1,1
Argentina/INEI106186/2021,2,3,#004C99,1,1
Argentina/INEI106169/2021,2,3,#004C99,1,1
Argentina/INEI106162/2021,2,3,#004C99,1,1
Argentina/INEI106102/2021,2,3,#004C99,1,1
Argentina/INEI106097/2021,2,3,#004C99,1,1
Argentina/INEI106093/2021,2,3,#004C99,1,1
Argentina/INEI106089/2021,2,3,#004C99,1,1
Argentina/INEI106077/2021,2,3,#004C99,1,1
Argentina/INEI106066/2021,2,3,#004C99,1,1
Argentina/INEI106065/2021,2,3,#004C99,1,1
Argentina/INEI105840/2021,2,3,#004C99,1,1
Argentina/INEI105838/2021,2,3,#004C99,1,1
Argentina/INEI105823/2021,2,3,#004C99,1,1
Argentina/INEI105801/2021,2,3,#004C99,1,1
Argentina/INEI105795/2021,2,3,#004C99,1,1
Argentina/INEI105783/2021,2,3,#004C99,1,1
Argentina/INEI105770/2021,2,3,#004C99,1,1
Argentina/INEI105756/2021,2,3,#004C99,1,1
Argentina/INEI105742/2021,2,3,#004C99,1,1
Argentina/INEI105635/2021,2,3,#004C99,1,1
Argentina/INEI105599/2021,2,3,#004C99,1,1
Argentina/INEI105593/2021,2,3,#004C99,1,1
Argentina/INEI105533/2021,2,3,#004C99,1,1
Argentina/INEI105494/2021,2,3,#004C99,1,1
Argentina/INEI105466/2021,2,3,#004C99,1,1
Argentina/INEI105354/2021,2,3,#004C99,1,1
Argentina/INEI105327/2021,2,3,#004C99,1,1
Argentina/INEI105305/2021,2,3,#004C99,1,1
Argentina/INEI105296/2021,2,3,#004C99,1,1
Argentina/INEI104940/2021,2,3,#004C99,1,1
Argentina/INEI104920/2021,2,3,#004C99,1,1
Argentina/INEI104901/2021,2,3,#004C99,1,1
Argentina/INEI104769/2021,2,3,#004C99,1,1
Argentina/INEI104760/2021,2,3,#004C99,1,1
Argentina/INEI104713/2021,2,3,#004C99,1,1
Argentina/INEI104668/2021,2,3,#004C99,1,1
Argentina/INEI104599/2021,2,3,#004C99,1,1
Argentina/INEI104591/2021,2,3,#004C99,1,1
Argentina/INEI104561/2021,2,3,#004C99,1,1
Argentina/INEI104557/2021,2,3,#004C99,1,1
Argentina/INEI104554/2021,2,3,#004C99,1,1
Argentina/INEI104532/2021,2,3,#004C99,1,1
Argentina/INEI104509/2021,2,3,#004C99,1,1
Argentina/INEI104475/2021,2,3,#004C99,1,1
Argentina/INEI104413/2021,2,3,#004C99,1,1
Argentina/INEI104377/2021,2,3,#004C99,1,1
Argentina/INEI104336/2021,2,3,#004C99,1,1
Argentina/INEI104247/2021,2,3,#004C99,1,1
Argentina/INEI104233/2021,2,3,#004C99,1,1
Argentina/INEI104227/2021,2,3,#004C99,1,1
Argentina/INEI104226/2021,2,3,#004C99,1,1
Argentina/INEI104181/2021,2,3,#004C99,1,1
Argentina/INEI104150/2021,2,3,#004C99,1,1
Argentina/INEI104146/2021,2,3,#004C99,1,1
Argentina/INEI104138/2021,2,3,#004C99,1,1
Argentina/INEI104128/2021,2,3,#004C99,1,1
Argentina/INEI104115/2021,2,3,#004C99,1,1
Argentina/INEI103842/2021,2,3,#004C99,1,1
Argentina/INEI103650/2021,2,3,#004C99,1,1
Argentina/INEI103603/2021,2,3,#004C99,1,1
Argentina/INEI103537/2021,2,3,#004C99,1,1
Argentina/INEI103536/2021,2,3,#004C99,1,1
Argentina/INEI103535/2021,2,3,#004C99,1,1
Argentina/INEI103534/2021,2,3,#004C99,1,1
Argentina/INEI103531/2021,2,3,#004C99,1,1
Argentina/INEI103434/2021,2,3,#004C99,1,1
Argentina/INEI103433/2021,2,3,#004C99,1,1
Argentina/INEI103410/2021,2,3,#004C99,1,1
Argentina/INEI103409/2021,2,3,#004C99,1,1
Argentina/INEI103375/2021,2,3,#004C99,1,1
Argentina/INEI103291/2021,2,3,#004C99,1,1
Argentina/INEI103155/2021,2,3,#004C99,1,1
Argentina/INEI103154/2021,2,3,#004C99,1,1
Argentina/INEI102870/2021,2,3,#004C99,1,1
Argentina/INEI102868/2021,2,3,#004C99,1,1
Argentina/INEI102461/2021,2,3,#004C99,1,1
Argentina/INEI102458/2021,2,3,#004C99,1,1
Argentina/INEI101620/2021,2,3,#004C99,1,1
Argentina/INEI100867/2021,2,3,#004C99,1,1
Argentina/INEI100607/2021,2,3,#004C99,1,1
Argentina/INEI100599/2021,2,3,#004C99,1,1
Canada/UN-117226/2021,2,3,#99004C,1,1
Canada/ON-SHL-21-03464/2021,2,3,#99004C,1,1
Canada/ON-SHL-21-01244/2021,2,3,#99004C,1,1
Canada/ON-SHL-21-01135/2021,2,3,#99004C,1,1
Canada/ON-SHL-21-00990/2021,2,3,#99004C,1,1
Canada/ON-SHL-21-00985/2021,2,3,#99004C,1,1
Canada/ON-SHL-21-00955/2021,2,3,#99004C,1,1
Canada/ON-SHL-21-00926/2021,2,3,#99004C,1,1
Canada/ON-SHL-21-00909/2021,2,3,#99004C,1,1
Canada/ON-SHL-21-00823/2021,2,3,#99004C,1,1
Canada/ON-SHL-21-00819/2021,2,3,#99004C,1,1
Canada/ON-SHL-21-00815/2021,2,3,#99004C,1,1
Canada/ON-SHL-21-00809/2021,2,3,#99004C,1,1
Canada/ON-SHL-21-00776/2021,2,3,#99004C,1,1
Canada/ON-SHL-21-00710/2021,2,3,#99004C,1,1
Canada/ON-SHL-21-00666/2021,2,3,#99004C,1,1
Canada/ON-SHL-21-00654/2021,2,3,#99004C,1,1
Canada/ON-SHL-21-00620/2021,2,3,#99004C,1,1
Canada/ON-SHL-21-00606/2021,2,3,#99004C,1,1
Canada/ON-SHL-21-00592/2021,2,3,#99004C,1,1
Canada/ON-SHL-21-00587/2021,2,3,#99004C,1,1
Canada/ON-SHL-21-00574/2021,2,3,#99004C,1,1
Canada/ON-SHL-21-00443/2021,2,3,#99004C,1,1
Canada/ON-SHL-21-00438/2021,2,3,#99004C,1,1
Canada/ON-SHL-21-00436/2021,2,3,#99004C,1,1
Canada/ON-SHL-21-00419/2021,2,3,#99004C,1,1
Canada/ON-SHL-21-00400/2021,2,3,#99004C,1,1
Canada/ON-SHL-21-00392/2021,2,3,#99004C,1,1
Canada/ON-SHL-21-00379/2021,2,3,#99004C,1,1
Canada/ON-SHL-21-00374/2021,2,3,#99004C,1,1
Canada/ON-SHL-21-00371/2021,2,3,#99004C,1,1
Canada/ON-SHL-21-00369/2021,2,3,#99004C,1,1
Canada/ON-SHL-21-00344/2021,2,3,#99004C,1,1
Canada/ON-SHL-21-00316/2021,2,3,#99004C,1,1
Canada/ON-SHL-21-00285/2021,2,3,#99004C,1,1
Canada/ON-SHL-21-00282/2021,2,3,#99004C,1,1
Canada/ON-SHL-21-00271/2021,2,3,#99004C,1,1
Canada/ON-SHL-21-00250/2021,2,3,#99004C,1,1
Canada/ON-SHL-21-00243/2021,2,3,#99004C,1,1
Canada/ON-SHL-21-00198/2021,2,3,#99004C,1,1
Canada/ON-SHL-21-00173/2021,2,3,#99004C,1,1
Canada/ON-SHL-21-00169/2021,2,3,#99004C,1,1
Canada/ON-SHL-21-00159/2021,2,3,#99004C,1,1
Canada/ON-SHL-21-00116/2021,2,3,#99004C,1,1
Canada/ON-SHL-21-00091/2021,2,3,#99004C,1,1
Canada/ON-SHL-21-00074/2021,2,3,#99004C,1,1
Canada/ON-SHL-21-00053/2021,2,3,#99004C,1,1
Canada/ON-SHL-21-00048/2021,2,3,#99004C,1,1
Canada/ON-SHL-21-00046/2021,2,3,#99004C,1,1
Canada/ON-SHL-21-00037/2021,2,3,#99004C,1,1
Canada/ON-SHL-21-00035/2021,2,3,#99004C,1,1
Canada/ON-SHL-21-00022/2021,2,3,#99004C,1,1
Canada/ON-SHL-21-00020/2021,2,3,#99004C,1,1
Canada/ON-SHL-21-00019/2021,2,3,#99004C,1,1
Canada/ON-SC6379/2021,2,3,#99004C,1,1
Canada/ON-SC6225/2021,2,3,#99004C,1,1
Canada/ON-SC6183/2021,2,3,#99004C,1,1
Canada/ON-SC5411/2021,2,3,#99004C,1,1
Canada/ON-SC5229/2021,2,3,#99004C,1,1
Canada/BC-BCCDC-94089/2021,2,3,#99004C,1,1
Canada/BC-BCCDC-93968/2021,2,3,#99004C,1,1
Canada/BC-BCCDC-93913/2021,2,3,#99004C,1,1
Canada/BC-BCCDC-93369/2021,2,3,#99004C,1,1
Canada/BC-BCCDC-93061/2021,2,3,#99004C,1,1
Canada/BC-BCCDC-92858/2021,2,3,#99004C,1,1
Canada/BC-BCCDC-92816/2021,2,3,#99004C,1,1
Canada/BC-BCCDC-92712/2021,2,3,#99004C,1,1
Canada/BC-BCCDC-92614/2021,2,3,#99004C,1,1
Canada/BC-BCCDC-91729/2021,2,3,#99004C,1,1
Canada/BC-BCCDC-91593/2021,2,3,#99004C,1,1
Canada/BC-BCCDC-91285/2021,2,3,#99004C,1,1
Canada/BC-BCCDC-90839/2021,2,3,#99004C,1,1
Canada/BC-BCCDC-90714/2021,2,3,#99004C,1,1
Canada/BC-BCCDC-90306/2021,2,3,#99004C,1,1
Canada/BC-BCCDC-88062/2021,2,3,#99004C,1,1
Canada/BC-BCCDC-71189/2021,2,3,#99004C,1,1
Canada/BC-BCCDC-54763/2021,2,3,#99004C,1,1
Canada/BC-BCCDC-144757/2021,2,3,#99004C,1,1
Canada/BC-BCCDC-144494/2021,2,3,#99004C,1,1
Canada/BC-BCCDC-144299/2021,2,3,#99004C,1,1
Canada/BC-BCCDC-144229/2021,2,3,#99004C,1,1
Canada/BC-BCCDC-144214/2021,2,3,#99004C,1,1
Canada/BC-BCCDC-144211/2021,2,3,#99004C,1,1
Canada/BC-BCCDC-144086/2021,2,3,#99004C,1,1
Canada/BC-BCCDC-143806/2021,2,3,#99004C,1,1
Canada/BC-BCCDC-134458/2021,2,3,#99004C,1,1
Canada/BC-BCCDC-134030/2021,2,3,#99004C,1,1
Canada/BC-BCCDC-134021/2021,2,3,#99004C,1,1
Canada/BC-BCCDC-133979/2021,2,3,#99004C,1,1
Canada/BC-BCCDC-129021/2021,2,3,#99004C,1,1
Canada/BC-BCCDC-125362/2021,2,3,#99004C,1,1
Canada/BC-BCCDC-125294/2021,2,3,#99004C,1,1
Canada/BC-BCCDC-125212/2021,2,3,#99004C,1,1
Canada/BC-BCCDC-125201/2021,2,3,#99004C,1,1
Canada/BC-BCCDC-125152/2021,2,3,#99004C,1,1
Canada/BC-BCCDC-125033/2021,2,3,#99004C,1,1
Canada/BC-BCCDC-124799/2021,2,3,#99004C,1,1
Canada/BC-BCCDC-124795/2021,2,3,#99004C,1,1
Canada/BC-BCCDC-124792/2021,2,3,#99004C,1,1
Canada/BC-BCCDC-124789/2021,2,3,#99004C,1,1
Canada/BC-BCCDC-124574/2021,2,3,#99004C,1,1
Canada/BC-BCCDC-124540/2021,2,3,#99004C,1,1
Canada/BC-BCCDC-122933/2021,2,3,#99004C,1,1
Canada/BC-BCCDC-122683/2021,2,3,#99004C,1,1
Canada/BC-BCCDC-122493/2021,2,3,#99004C,1,1
Canada/BC-BCCDC-122451/2021,2,3,#99004C,1,1
Canada/BC-BCCDC-121569/2021,2,3,#99004C,1,1
Canada/BC-BCCDC-121477/2021,2,3,#99004C,1,1
Canada/BC-BCCDC-120804/2021,2,3,#99004C,1,1
Canada/BC-BCCDC-120353/2021,2,3,#99004C,1,1
Canada/BC-BCCDC-120349/2021,2,3,#99004C,1,1
Canada/BC-BCCDC-120298/2021,2,3,#99004C,1,1
Canada/BC-BCCDC-120284/2021,2,3,#99004C,1,1
Canada/BC-BCCDC-119901/2021,2,3,#99004C,1,1
Canada/BC-BCCDC-115331/2021,2,3,#99004C,1,1
Canada/BC-BCCDC-114965/2021,2,3,#99004C,1,1
Canada/BC-BCCDC-114686/2021,2,3,#99004C,1,1
Canada/BC-BCCDC-113931/2021,2,3,#99004C,1,1
Canada/BC-BCCDC-113845/2021,2,3,#99004C,1,1
Canada/BC-BCCDC-106993/2021,2,3,#99004C,1,1
Canada/BC-BCCDC-106869/2021,2,3,#99004C,1,1
Canada/BC-BCCDC-103651/2021,2,3,#99004C,1,1
Canada/BC-BCCDC-103626/2021,2,3,#99004C,1,1
Canada/BC-BCCDC-103587/2021,2,3,#99004C,1,1
Canada/BC-BCCDC-103450/2021,2,3,#99004C,1,1
Canada/BC-BCCDC-102341/2021,2,3,#99004C,1,1
Canada/BC-BCCDC-101908/2021,2,3,#99004C,1,1
Canada/BC-BCCDC-101877/2021,2,3,#99004C,1,1
Canada/BC-BCCDC-101529/2021,2,3,#99004C,1,1
Canada/BC-BCCDC-101355/2021,2,3,#99004C,1,1
Paraguay/WOR12903A878/2021,2,3,#4C0099,1,1
Paraguay/WOR12903A868/2021,2,3,#4C0099,1,1
Paraguay/WOR12903A865/2021,2,3,#4C0099,1,1
Paraguay/WOR12903A860/2021,2,3,#4C0099,1,1
Paraguay/WOR12903A854/2021,2,3,#4C0099,1,1
Paraguay/WOR12903A849/2021,2,3,#4C0099,1,1
Paraguay/WOR12903A847/2021,2,3,#4C0099,1,1
Paraguay/WOR12903A845/2021,2,3,#4C0099,1,1
Paraguay/WOR12903A844/2021,2,3,#4C0099,1,1
Paraguay/WOR12903A840/2021,2,3,#4C0099,1,1
Paraguay/WOR12903A839/2021,2,3,#4C0099,1,1
Paraguay/WOR12903A835/2021,2,3,#4C0099,1,1
Paraguay/WOR12903A830/2021,2,3,#4C0099,1,1
Paraguay/WOR12903A829/2021,2,3,#4C0099,1,1
Paraguay/WOR12903A827/2021,2,3,#4C0099,1,1
Paraguay/WOR12903A825/2021,2,3,#4C0099,1,1
Paraguay/WOR12903A820/2021,2,3,#4C0099,1,1
Paraguay/WOR12903A819/2021,2,3,#4C0099,1,1
Paraguay/WOR12903A818/2021,2,3,#4C0099,1,1
Paraguay/WOR12903A817/2021,2,3,#4C0099,1,1
Paraguay/WOR12903A816/2021,2,3,#4C0099,1,1
Paraguay/WOR12903A815/2021,2,3,#4C0099,1,1
Paraguay/WOR12903A814/2021,2,3,#4C0099,1,1
Paraguay/WOR12903A812/2021,2,3,#4C0099,1,1
Paraguay/WOR12903A808/2021,2,3,#4C0099,1,1
Paraguay/WOR12903A806/2021,2,3,#4C0099,1,1
Paraguay/WOR12903A802/2021,2,3,#4C0099,1,1
Paraguay/WOR12903A801/2021,2,3,#4C0099,1,1
Paraguay/WOR12903A800/2021,2,3,#4C0099,1,1
Paraguay/WOR12903A796/2021,2,3,#4C0099,1,1
Paraguay/WOR12903A792/2021,2,3,#4C0099,1,1
Paraguay/WOR12903A790/2021,2,3,#4C0099,1,1
Paraguay/WOR12903A788/2021,2,3,#4C0099,1,1
Paraguay/WOR12903A785/2021,2,3,#4C0099,1,1
Paraguay/WOR12903A775/2021,2,3,#4C0099,1,1
Paraguay/WOR12903A774/2021,2,3,#4C0099,1,1
Paraguay/WOR12903A773/2021,2,3,#4C0099,1,1
Paraguay/WOR12903A772/2021,2,3,#4C0099,1,1
Paraguay/WOR12903A769/2021,2,3,#4C0099,1,1
Paraguay/WOR12903A767/2021,2,3,#4C0099,1,1
Paraguay/WOR12903A678/2021,2,3,#4C0099,1,1
Paraguay/WOR12903A677/2021,2,3,#4C0099,1,1
Paraguay/WOR12903A676/2021,2,3,#4C0099,1,1
Paraguay/WOR12903A670/2021,2,3,#4C0099,1,1
Paraguay/WOR12903A669/2021,2,3,#4C0099,1,1
Paraguay/WOR12903A665/2021,2,3,#4C0099,1,1
Paraguay/WOR12903A664/2021,2,3,#4C0099,1,1
Paraguay/WOR12903A657/2021,2,3,#4C0099,1,1
Paraguay/WOR12903A650/2021,2,3,#4C0099,1,1
Paraguay/WOR12903A648/2021,2,3,#4C0099,1,1
Paraguay/WOR12903A647/2021,2,3,#4C0099,1,1
Paraguay/WOR12903A646/2021,2,3,#4C0099,1,1
Paraguay/WOR12903A645/2021,2,3,#4C0099,1,1
Paraguay/WOR12903A641/2021,2,3,#4C0099,1,1
Paraguay/WOR12903A638/2021,2,3,#4C0099,1,1
Paraguay/WOR12903A635/2021,2,3,#4C0099,1,1
Paraguay/WOR12903A634/2021,2,3,#4C0099,1,1
Paraguay/WOR12903A633/2021,2,3,#4C0099,1,1
Paraguay/WOR12903A631/2021,2,3,#4C0099,1,1
Paraguay/WOR12903A626/2021,2,3,#4C0099,1,1
Paraguay/WOR12903A624/2021,2,3,#4C0099,1,1
Paraguay/WOR12903A617/2021,2,3,#4C0099,1,1
Paraguay/WOR12903A613/2021,2,3,#4C0099,1,1
Paraguay/WOR12903A610/2021,2,3,#4C0099,1,1
Paraguay/WOR12903A603/2021,2,3,#4C0099,1,1
Paraguay/WOR12903A602/2021,2,3,#4C0099,1,1
Paraguay/WOR12903A601/2021,2,3,#4C0099,1,1
Paraguay/WOR12903A597/2021,2,3,#4C0099,1,1
Paraguay/WOR12903A596/2021,2,3,#4C0099,1,1
Paraguay/REDE-PY34/2021,2,3,#4C0099,1,1
Paraguay/REDE-PY24/2021,2,3,#4C0099,1,1
Paraguay/REDE-PY22/2021,2,3,#4C0099,1,1
Paraguay/REDE-PY21/2021,2,3,#4C0099,1,1
Paraguay/PY34/2021,2,3,#4C0099,1,1
Paraguay/PY24/2021,2,3,#4C0099,1,1
Paraguay/PY22/2021,2,3,#4C0099,1,1
Paraguay/PY21/2021,2,3,#4C0099,1,1
Paraguay/iics_9982/2021,2,3,#4C0099,1,1
Paraguay/iics_9855/2021,2,3,#4C0099,1,1
Paraguay/iics_9816/2021,2,3,#4C0099,1,1
Paraguay/iics_9698/2021,2,3,#4C0099,1,1
Paraguay/iics_9670/2021,2,3,#4C0099,1,1
Paraguay/iics_9640/2021,2,3,#4C0099,1,1
Paraguay/iics_9609/2021,2,3,#4C0099,1,1
Paraguay/iics_9343/2021,2,3,#4C0099,1,1
Paraguay/iics_9341/2021,2,3,#4C0099,1,1
Paraguay/iics_9282/2021,2,3,#4C0099,1,1
Paraguay/iics_9241/2021,2,3,#4C0099,1,1
Paraguay/iics_9055/2021,2,3,#4C0099,1,1
Paraguay/iics_12702/2021,2,3,#4C0099,1,1
Paraguay/iics_12700/2021,2,3,#4C0099,1,1
Paraguay/iics_12689/2021,2,3,#4C0099,1,1
Paraguay/iics_12605/2021,2,3,#4C0099,1,1
Paraguay/iics_12552/2021,2,3,#4C0099,1,1
Paraguay/iics_12549/2021,2,3,#4C0099,1,1
Paraguay/iics_12537/2021,2,3,#4C0099,1,1
Paraguay/iics_12532/2021,2,3,#4C0099,1,1
Paraguay/iics_12523/2021,2,3,#4C0099,1,1
Paraguay/iics_12458/2021,2,3,#4C0099,1,1
Paraguay/iics_12435/2021,2,3,#4C0099,1,1
Paraguay/iics_12384/2021,2,3,#4C0099,1,1
Paraguay/iics_12358/2021,2,3,#4C0099,1,1
Paraguay/iics_12342/2021,2,3,#4C0099,1,1
Paraguay/iics_12304/2021,2,3,#4C0099,1,1
Paraguay/iics_12288/2021,2,3,#4C0099,1,1
Paraguay/iics_12266/2021,2,3,#4C0099,1,1
Paraguay/iics_12256/2021,2,3,#4C0099,1,1
Paraguay/iics_12225/2021,2,3,#4C0099,1,1
Paraguay/iics_12222/2021,2,3,#4C0099,1,1
Paraguay/iics_12183/2021,2,3,#4C0099,1,1
Paraguay/iics_12060/2021,2,3,#4C0099,1,1
Paraguay/iics_12008/2021,2,3,#4C0099,1,1
Paraguay/iics_11963/2021,2,3,#4C0099,1,1
Paraguay/iics_11826/2021,2,3,#4C0099,1,1
Paraguay/iics_11784/2021,2,3,#4C0099,1,1
Paraguay/iics_11777/2021,2,3,#4C0099,1,1
Paraguay/iics_11771/2021,2,3,#4C0099,1,1
Paraguay/iics_11767/2021,2,3,#4C0099,1,1
Paraguay/iics_11578/2021,2,3,#4C0099,1,1
Paraguay/iics_11496/2021,2,3,#4C0099,1,1
Paraguay/iics_11428/2021,2,3,#4C0099,1,1
Paraguay/iics_11390/2021,2,3,#4C0099,1,1
Paraguay/iics_11383/2021,2,3,#4C0099,1,1
Paraguay/iics_10776/2021,2,3,#4C0099,1,1
Paraguay/iics_10726/2021,2,3,#4C0099,1,1
Paraguay/iics_10714/2021,2,3,#4C0099,1,1
Paraguay/iics_10689/2021,2,3,#4C0099,1,1
Paraguay/iics_10258/2021,2,3,#4C0099,1,1
Paraguay/iics_10159/2021,2,3,#4C0099,1,1
Paraguay/iics_10145/2021,2,3,#4C0099,1,1
Paraguay/iics_10010/2021,2,3,#4C0099,1,1
Paraguay/iics_10008/2021,2,3,#4C0099,1,1
Paraguay/94871/2021,2,3,#4C0099,1,1
Paraguay/94853/2021,2,3,#4C0099,1,1
Paraguay/94850/2021,2,3,#4C0099,1,1
Paraguay/92075/2021,2,3,#4C0099,1,1
Paraguay/92045/2021,2,3,#4C0099,1,1
Paraguay/91854/2021,2,3,#4C0099,1,1
Paraguay/91675/2021,2,3,#4C0099,1,1
Paraguay/91566/2021,2,3,#4C0099,1,1
Paraguay/91552/2021,2,3,#4C0099,1,1
Paraguay/91551/2021,2,3,#4C0099,1,1
Paraguay/91528/2021,2,3,#4C0099,1,1
Paraguay/91525/2021,2,3,#4C0099,1,1
Paraguay/91514/2021,2,3,#4C0099,1,1
Paraguay/631775/2021,2,3,#4C0099,1,1
Paraguay/631627/2021,2,3,#4C0099,1,1
Paraguay/631559/2021,2,3,#4C0099,1,1
Paraguay/62245/2021,2,3,#4C0099,1,1
Paraguay/62242/2021,2,3,#4C0099,1,1
Paraguay/62230/2021,2,3,#4C0099,1,1
Paraguay/61966/2021,2,3,#4C0099,1,1
Paraguay/60828/2021,2,3,#4C0099,1,1
Paraguay/60815/2021,2,3,#4C0099,1,1
Paraguay/60757/2021,2,3,#4C0099,1,1
Paraguay/60573/2021,2,3,#4C0099,1,1
Paraguay/59428/2021,2,3,#4C0099,1,1
Paraguay/59381/2021,2,3,#4C0099,1,1
Paraguay/58641/2021,2,3,#4C0099,1,1
Paraguay/58295/2021,2,3,#4C0099,1,1
Paraguay/57346/2021,2,3,#4C0099,1,1
Paraguay/56575/2021,2,3,#4C0099,1,1
Paraguay/54964/2021,2,3,#4C0099,1,1
Paraguay/36182/2021,2,3,#4C0099,1,1
Paraguay/265090/2021,2,3,#4C0099,1,1
Paraguay/244487/2021,2,3,#4C0099,1,1
Paraguay/244484/2021,2,3,#4C0099,1,1
Paraguay/244482/2021,2,3,#4C0099,1,1
Paraguay/244481/2021,2,3,#4C0099,1,1
Paraguay/244478/2021,2,3,#4C0099,1,1
Paraguay/244477/2021,2,3,#4C0099,1,1
Paraguay/244476/2021,2,3,#4C0099,1,1
Paraguay/244475/2021,2,3,#4C0099,1,1
Paraguay/244473/2021,2,3,#4C0099,1,1
Paraguay/244471/2021,2,3,#4C0099,1,1
Paraguay/244469/2021,2,3,#4C0099,1,1
Paraguay/244463/2021,2,3,#4C0099,1,1
Paraguay/244462/2021,2,3,#4C0099,1,1
Paraguay/244461/2021,2,3,#4C0099,1,1
Paraguay/239879/2021,2,3,#4C0099,1,1
Paraguay/239878/2021,2,3,#4C0099,1,1
Paraguay/239874/2021,2,3,#4C0099,1,1
Paraguay/239870/2021,2,3,#4C0099,1,1
Paraguay/239868/2021,2,3,#4C0099,1,1
Paraguay/239867/2021,2,3,#4C0099,1,1
Paraguay/239865/2021,2,3,#4C0099,1,1
Paraguay/239864/2021,2,3,#4C0099,1,1
Paraguay/239861/2021,2,3,#4C0099,1,1
Paraguay/239850/2021,2,3,#4C0099,1,1
Paraguay/239817/2021,2,3,#4C0099,1,1
Paraguay/239815/2021,2,3,#4C0099,1,1
Paraguay/239813/2021,2,3,#4C0099,1,1
Paraguay/239809/2021,2,3,#4C0099,1,1
Paraguay/228871/2021,2,3,#4C0099,1,1
Paraguay/228869/2021,2,3,#4C0099,1,1
Paraguay/142066/2021,2,3,#4C0099,1,1
Paraguay/138766/2021,2,3,#4C0099,1,1
Paraguay/138322/2021,2,3,#4C0099,1,1
Paraguay/138314/2021,2,3,#4C0099,1,1
Paraguay/138307/2021,2,3,#4C0099,1,1
Paraguay/138140/2021,2,3,#4C0099,1,1
Paraguay/138133/2021,2,3,#4C0099,1,1
Paraguay/138122/2021,2,3,#4C0099,1,1
Paraguay/138111/2021,2,3,#4C0099,1,1
Paraguay/138045/2021,2,3,#4C0099,1,1
USA/WY-WYPHL-20114453/2020,2,3,#00994C,1,1
USA/WV-WVU-WV120908/2021,2,3,#00994C,1,1
USA/WV-CDC-IBX662057412625/2021,2,3,#00994C,1,1
USA/WI-WSLH-214092/2021,2,3,#00994C,1,1
USA/WI-WSLH-213954/2021,2,3,#00994C,1,1
USA/WI-WSLH-213664/2021,2,3,#00994C,1,1
USA/WI-WSLH-213081/2021,2,3,#00994C,1,1
USA/WI-CDC-ASC210055388/2021,2,3,#00994C,1,1
USA/WI-CDC-ASC210040653/2021,2,3,#00994C,1,1
USA/WI-CDC-ASC210032479/2021,2,3,#00994C,1,1
USA/WI-CDC-ASC210031198/2021,2,3,#00994C,1,1
USA/WI-CDC-ASC210022519/2021,2,3,#00994C,1,1
USA/WI-CDC-ASC210016257/2021,2,3,#00994C,1,1
USA/WA-PHL-000864/2021,2,3,#00994C,1,1
USA/WA-CDC-2-4504190/2021,2,3,#00994C,1,1
USA/WA-CDC-2-4503005/2021,2,3,#00994C,1,1
USA/VT-CDC-ASC210030959/2021,2,3,#00994C,1,1
USA/VA-DCLS-5950/2021,2,3,#00994C,1,1
USA/VA-DCLS-5383/2021,2,3,#00994C,1,1
USA/VA-DCLS-4580/2021,2,3,#00994C,1,1
USA/VA-CDC-STM-000706603/2021,2,3,#00994C,1,1
USA/VA-CDC-STM-000050256/2021,2,3,#00994C,1,1
USA/VA-CDC-2-4751021/2021,2,3,#00994C,1,1
USA/UT-UPHL-210624218321/2021,2,3,#00994C,1,1
USA/UT-UPHL-210603630583/2021,2,3,#00994C,1,1
USA/UT-UPHL-210474451515/2021,2,3,#00994C,1,1
USA/UT-UPHL-210409415009/2021,2,3,#00994C,1,1
USA/UT-CDC-ASC210153822/2021,2,3,#00994C,1,1
USA/UT-CDC-ASC210111910/2021,2,3,#00994C,1,1
USA/UT-CDC-ASC210035342/2021,2,3,#00994C,1,1
USA/UT-CDC-2-4394082/2021,2,3,#00994C,1,1
USA/UT-CDC-2-4173966/2021,2,3,#00994C,1,1
USA/TX-HMH-MCoV-50869/2021,2,3,#00994C,1,1
USA/TX-HMH-MCoV-50798/2021,2,3,#00994C,1,1
USA/TX-HMH-MCoV-49068/2021,2,3,#00994C,1,1
USA/TX-HMH-MCoV-48966/2021,2,3,#00994C,1,1
USA/TX-HMH-MCoV-48106/2021,2,3,#00994C,1,1
USA/TX-HMH-MCoV-48038/2021,2,3,#00994C,1,1
USA/TX-HMH-MCoV-47770/2021,2,3,#00994C,1,1
USA/TX-HMH-MCoV-47579/2021,2,3,#00994C,1,1
USA/TX-HMH-MCoV-47528/2021,2,3,#00994C,1,1
USA/TX-HMH-MCoV-47461/2021,2,3,#00994C,1,1
USA/TX-HMH-MCoV-47440/2021,2,3,#00994C,1,1
USA/TX-HMH-MCoV-47360/2021,2,3,#00994C,1,1
USA/TX-HMH-MCoV-47324/2021,2,3,#00994C,1,1
USA/TX-HMH-MCoV-47242/2021,2,3,#00994C,1,1
USA/TX-HMH-MCoV-47057/2021,2,3,#00994C,1,1
USA/TX-HMH-MCoV-47015/2021,2,3,#00994C,1,1
USA/TX-HMH-MCoV-47004/2021,2,3,#00994C,1,1
USA/TX-HMH-MCoV-46967/2021,2,3,#00994C,1,1
USA/TX-HMH-MCoV-46842/2021,2,3,#00994C,1,1
USA/TX-HMH-MCoV-46693/2021,2,3,#00994C,1,1
USA/TX-HMH-MCoV-46647/2021,2,3,#00994C,1,1
USA/TX-HMH-MCoV-46014/2021,2,3,#00994C,1,1
USA/TX-HMH-MCoV-45833/2021,2,3,#00994C,1,1
USA/TX-HMH-MCoV-45712/2021,2,3,#00994C,1,1
USA/TX-HMH-MCoV-44187/2021,2,3,#00994C,1,1
USA/TX-HMH-MCoV-44130/2021,2,3,#00994C,1,1
USA/TX-HMH-MCoV-43572/2021,2,3,#00994C,1,1
USA/TX-HMH-MCoV-43571/2021,2,3,#00994C,1,1
USA/TX-HMH-MCoV-43463/2021,2,3,#00994C,1,1
USA/TX-HMH-MCoV-38637/2021,2,3,#00994C,1,1
USA/TX-HMH-MCoV-38497/2021,2,3,#00994C,1,1
USA/TX-HMH-MCoV-32597/2021,2,3,#00994C,1,1
USA/TX-HMH-MCoV-30672/2021,2,3,#00994C,1,1
USA/TX-HMH-MCoV-28413/2021,2,3,#00994C,1,1
USA/TX-HMH-MCoV-27665/2021,2,3,#00994C,1,1
USA/TX-HMH-MCoV-25288/2021,2,3,#00994C,1,1
USA/TX-HMH-MCoV-24664/2021,2,3,#00994C,1,1
USA/TX-HMH-MCoV-24400/2021,2,3,#00994C,1,1
USA/TX-DSHS-7269/2021,2,3,#00994C,1,1
USA/TX-CDC-STM-000704149/2021,2,3,#00994C,1,1
USA/TX-CDC-STM-000074145/2021,2,3,#00994C,1,1
USA/TX-CDC-STM-000063219/2021,2,3,#00994C,1,1
USA/TX-CDC-STM-000061341/2021,2,3,#00994C,1,1
USA/TX-CDC-STM-000057525/2021,2,3,#00994C,1,1
USA/TX-CDC-STM-000054213/2021,2,3,#00994C,1,1
USA/TX-CDC-STM-000051151/2021,2,3,#00994C,1,1
USA/TX-CDC-STM-000049545/2021,2,3,#00994C,1,1
USA/TX-CDC-STM-000042540/2021,2,3,#00994C,1,1
USA/TX-CDC-ASC210108457/2021,2,3,#00994C,1,1
USA/TX-CDC-ASC210107419/2021,2,3,#00994C,1,1
USA/TX-CDC-ASC210071466/2021,2,3,#00994C,1,1
USA/TX-CDC-ASC210070417/2021,2,3,#00994C,1,1
USA/TX-CDC-ASC210068960/2021,2,3,#00994C,1,1
USA/TX-CDC-ASC210062608/2021,2,3,#00994C,1,1
USA/TX-CDC-ASC210039148/2021,2,3,#00994C,1,1
USA/TX-CDC-ASC210034813/2021,2,3,#00994C,1,1
USA/TX-CDC-ASC210029583/2021,2,3,#00994C,1,1
USA/TX-CDC-ASC210016381/2021,2,3,#00994C,1,1
USA/TX-CDC-4061606-001/2021,2,3,#00994C,1,1
USA/TX-CDC-2-4651470/2021,2,3,#00994C,1,1
USA/TX-CDC-2-4451254/2021,2,3,#00994C,1,1
USA/TX-BSWTemple-ILL-R9-0070/2021,2,3,#00994C,1,1
USA/TX-BSWTemple-ILL-R14-0042/2021,2,3,#00994C,1,1
USA/TN-CDC-ASC210075932/2021,2,3,#00994C,1,1
USA/TN-CDC-ASC210065791/2021,2,3,#00994C,1,1
USA/TN-CDC-ASC210065015/2021,2,3,#00994C,1,1
USA/TN-CDC-ASC210052403/2021,2,3,#00994C,1,1
USA/TN-CDC-ASC210036718/2021,2,3,#00994C,1,1
USA/TN-CDC-ASC210034678/2021,2,3,#00994C,1,1
USA/TN-CDC-ASC210033924/2021,2,3,#00994C,1,1
USA/TN-CDC-ASC210032486/2021,2,3,#00994C,1,1
USA/TN-CDC-ASC210030327/2021,2,3,#00994C,1,1
USA/SC-REDDI-B9F3645006H/2021,2,3,#00994C,1,1
USA/SC-REDDI-5530E33E5MQ/2021,2,3,#00994C,1,1
USA/SC-MUSC-PG-01415/2021,2,3,#00994C,1,1
USA/SC-MUSC-0631/2021,2,3,#00994C,1,1
USA/SC-CDC-ASC210026964/2021,2,3,#00994C,1,1
USA/SC-B9F3645006H/2021,2,3,#00994C,1,1
USA/SC-5530E33E5MQ/2021,2,3,#00994C,1,1
USA/RI-RISHL-E01209/2021,2,3,#00994C,1,1
USA/RI-RISHL-E01189/2021,2,3,#00994C,1,1
USA/RI-RISHL-E00932/2021,2,3,#00994C,1,1
USA/RI-RISHL-E00535/2021,2,3,#00994C,1,1
USA/RI-CDCBI-RIDOH_10135/2021,2,3,#00994C,1,1
USA/RI-CDCBI-RIDOH_02385/2021,2,3,#00994C,1,1
USA/RI-CDCBI-RIDOH_02033/2021,2,3,#00994C,1,1
USA/RI-CDC-ASC210068217/2021,2,3,#00994C,1,1
USA/RI-CDC-ASC210038948/2021,2,3,#00994C,1,1
USA/RI-CDC-ASC210031063/2021,2,3,#00994C,1,1
USA/RI-CDC-ASC210025083/2021,2,3,#00994C,1,1
USA/RI-CDC-ASC210018049/2021,2,3,#00994C,1,1
USA/RI-CDC-2-4611763/2021,2,3,#00994C,1,1
USA/RI-CDC-2-4394078/2021,2,3,#00994C,1,1
USA/RI-CDC-2-4214135/2021,2,3,#00994C,1,1
USA/PA-VSP3389/2021,2,3,#00994C,1,1
USA/PA-RED-YOR-38635485/2021,2,3,#00994C,1,1
USA/PA-CDC-STM-000074308/2021,2,3,#00994C,1,1
USA/PA-CDC-STM-000051793/2021,2,3,#00994C,1,1
USA/PA-CDC-ASC210015177/2021,2,3,#00994C,1,1
USA/PA-0134/2021,2,3,#00994C,1,1
USA/PA-0096/2021,2,3,#00994C,1,1
USA/OR-OSPHL01047/2021,2,3,#00994C,1,1
USA/OR-OSPHL-00161/2021,2,3,#00994C,1,1
USA/OR-CDC-STM-000069807/2021,2,3,#00994C,1,1
USA/OR-CDC-STM-000067204/2021,2,3,#00994C,1,1
USA/OR-CDC-ASC210105958/2021,2,3,#00994C,1,1
USA/OR-CDC-ASC210066606/2021,2,3,#00994C,1,1
USA/OR-CDC-ASC210061214/2021,2,3,#00994C,1,1
USA/OR-CDC-ASC210053980/2021,2,3,#00994C,1,1
USA/OR-CDC-ASC210033989/2021,2,3,#00994C,1,1
USA/OR-CDC-2-4177202/2021,2,3,#00994C,1,1
USA/OH-UHTL-945/2021,2,3,#00994C,1,1
USA/OH-ODH-SC1056775/2021,2,3,#00994C,1,1
USA/OH-GD-SID-21062433168/2021,2,3,#00994C,1,1
USA/OH-CDC-ASC210059185/2021,2,3,#00994C,1,1
USA/OH-CDC-ASC210031672/2021,2,3,#00994C,1,1
USA/OH-2358/2021,2,3,#00994C,1,1
USA/NY-Wadsworth-21069437-01/2021,2,3,#00994C,1,1
USA/NY-PRL-2021_0609_00A10/2021,2,3,#00994C,1,1
USA/NY-PRL-2021_0519_00B16/2021,2,3,#00994C,1,1
USA/NY-PRL-2021_0414_00F05/2021,2,3,#00994C,1,1
USA/NY-PRL-2021_0414_00B08/2021,2,3,#00994C,1,1
USA/NY-PRL-2021_0412_01A10/2021,2,3,#00994C,1,1
USA/NY-PRL-2021_0407_00F09/2021,2,3,#00994C,1,1
USA/NY-PRL-2021_0406_00I03/2021,2,3,#00994C,1,1
USA/NY-PRL-2021_0405_02M24/2021,2,3,#00994C,1,1
USA/NY-PRL-0510_00B23/2021,2,3,#00994C,1,1
USA/NY-NYGC-3067-VTM2-VFLC372/2021,2,3,#00994C,1,1
USA/NY-CDC-STM-000056154/2021,2,3,#00994C,1,1
USA/NY-CDC-ASC210055168/2021,2,3,#00994C,1,1
USA/NY-CDC-ASC210044786/2021,2,3,#00994C,1,1
USA/NY-CDC-ASC210039860/2021,2,3,#00994C,1,1
USA/NY-CDC-ASC210010968/2021,2,3,#00994C,1,1
USA/NV-SNPHL-344804/2021,2,3,#00994C,1,1
USA/NV-CDC-ASC210054339/2021,2,3,#00994C,1,1
USA/NM-CDC-ASC210108110/2021,2,3,#00994C,1,1
USA/NM-CDC-2-4195566/2021,2,3,#00994C,1,1
USA/NJ-VSP2739/2021,2,3,#00994C,1,1
USA/NJ-NYGC-S-JF-4262-PZGZ166/2021,2,3,#00994C,1,1
USA/NJ-NYGC-S-HU-4145-A-PNVQ957/2021,2,3,#00994C,1,1
USA/NJ-CDC-STM-000705678/2021,2,3,#00994C,1,1
USA/NJ-CDC-IBX304052294903/2021,2,3,#00994C,1,1
USA/NJ-CDC-ASC210107946/2021,2,3,#00994C,1,1
USA/NJ-CDC-ASC210067806/2021,2,3,#00994C,1,1
USA/NJ-CDC-ASC210039942/2021,2,3,#00994C,1,1
USA/NJ-CDC-ASC210032138/2021,2,3,#00994C,1,1
USA/NJ-CDC-ASC210029010/2021,2,3,#00994C,1,1
USA/NJ-CDC-ASC210005852/2021,2,3,#00994C,1,1
USA/NH-NHPHL-2103300250/2021,2,3,#00994C,1,1
USA/NH-CDC-2-4175174/2021,2,3,#00994C,1,1
USA/NC-CDC-ASC210062232/2021,2,3,#00994C,1,1
USA/NC-CDC-ASC210018039/2021,2,3,#00994C,1,1
USA/MO-MSPHL-000941/2021,2,3,#00994C,1,1
USA/MN-MDH-5608/2021,2,3,#00994C,1,1
USA/MN-MDH-2399/2021,2,3,#00994C,1,1
USA/MN-CDC-IBX625132821546/2021,2,3,#00994C,1,1
USA/MN-CDC-IBX157947220099/2021,2,3,#00994C,1,1
USA/MN-CDC-IBX065211266606/2021,2,3,#00994C,1,1
USA/MN-CDC-IBX038031767370/2021,2,3,#00994C,1,1
USA/MN-CDC-ASC210060684/2021,2,3,#00994C,1,1
USA/MN-CDC-ASC210015946/2021,2,3,#00994C,1,1
USA/MI-CDC-STM-000057806/2021,2,3,#00994C,1,1
USA/MI-CDC-STM-000049569/2021,2,3,#00994C,1,1
USA/MI-CDC-STM-000045527/2021,2,3,#00994C,1,1
USA/MI-CDC-ASC210110650/2021,2,3,#00994C,1,1
USA/MI-CDC-ASC210074128/2021,2,3,#00994C,1,1
USA/MI-CDC-ASC210070776/2021,2,3,#00994C,1,1
USA/MI-CDC-ASC210056046/2021,2,3,#00994C,1,1
USA/MI-CDC-ASC210037154/2021,2,3,#00994C,1,1
USA/MI-CDC-ASC210033251/2021,2,3,#00994C,1,1
USA/MI-CDC-ASC210028391/2021,2,3,#00994C,1,1
USA/ME-CDC-ASC210061210/2021,2,3,#00994C,1,1
USA/MD-MDH-3024/2021,2,3,#00994C,1,1
USA/MD-IGS-52110905301A/2021,2,3,#00994C,1,1
USA/MD-IGS-52110612579A/2021,2,3,#00994C,1,1
USA/MD-CDC-ASC210242010/2021,2,3,#00994C,1,1
USA/MA-NEIDL-00720/2021,2,3,#00994C,1,1
USA/MA-MOH-00027/2021,2,3,#00994C,1,1
USA/MA-MOH-00008/2021,2,3,#00994C,1,1
USA/MA-MASPHL-03915/2021,2,3,#00994C,1,1
USA/MA-MASPHL-03794/2021,2,3,#00994C,1,1
USA/MA-MASPHL-03706/2021,2,3,#00994C,1,1
USA/MA-MASPHL-03319/2021,2,3,#00994C,1,1
USA/MA-MASPHL-03067/2021,2,3,#00994C,1,1
USA/MA-HTI-MOH-00027/2021,2,3,#00994C,1,1
USA/MA-HTI-MOH-00008/2021,2,3,#00994C,1,1
USA/MA-CDC-STM-000068541/2021,2,3,#00994C,1,1
USA/MA-CDC-STM-000068362/2021,2,3,#00994C,1,1
USA/MA-CDC-STM-000068249/2021,2,3,#00994C,1,1
USA/MA-CDC-STM-000067535/2021,2,3,#00994C,1,1
USA/MA-CDC-STM-000066849/2021,2,3,#00994C,1,1
USA/MA-CDC-STM-000061760/2021,2,3,#00994C,1,1
USA/MA-CDC-STM-000059112/2021,2,3,#00994C,1,1
USA/MA-CDC-STM-000055427/2021,2,3,#00994C,1,1
USA/MA-CDC-STM-000045915/2021,2,3,#00994C,1,1
USA/MA-CDC-STM-000044952/2021,2,3,#00994C,1,1
USA/MA-CDC-STM-000044895/2021,2,3,#00994C,1,1
USA/MA-CDC-STM-000044374/2021,2,3,#00994C,1,1
USA/MA-CDC-STM-000042657/2021,2,3,#00994C,1,1
USA/MA-CDC-STM-000042242/2021,2,3,#00994C,1,1
USA/MA-CDC-STM-000041049/2021,2,3,#00994C,1,1
USA/MA-CDC-STM-000035346/2021,2,3,#00994C,1,1
USA/MA-CDC-STM-000034757/2021,2,3,#00994C,1,1
USA/MA-CDC-STM-000034687/2021,2,3,#00994C,1,1
USA/MA-CDC-STM-000030724/2021,2,3,#00994C,1,1
USA/MA-CDC-STM-000029912/2021,2,3,#00994C,1,1
USA/MA-CDC-STM-000029211/2021,2,3,#00994C,1,1
USA/MA-CDC-QDX24941171/2021,2,3,#00994C,1,1
USA/MA-CDCBI-MGH_04475/2021,2,3,#00994C,1,1
USA/MA-CDCBI-CRSP_01894/2021,2,3,#00994C,1,1
USA/MA-CDCBI-CRSP_01528/2021,2,3,#00994C,1,1
USA/MA-CDC-ASC210056995/2021,2,3,#00994C,1,1
USA/MA-CDC-ASC210055437/2021,2,3,#00994C,1,1
USA/MA-CDC-ASC210054590/2021,2,3,#00994C,1,1
USA/MA-CDC-ASC210045377/2021,2,3,#00994C,1,1
USA/MA-CDC-ASC210033315/2021,2,3,#00994C,1,1
USA/MA-CDC-ASC210021350/2021,2,3,#00994C,1,1
USA/MA-CDC-ASC210021238/2021,2,3,#00994C,1,1
USA/MA-CDC-ASC210017772/2021,2,3,#00994C,1,1
USA/MA-CDC-ASC210006408/2021,2,3,#00994C,1,1
USA/LA-CDC-ASC210049735/2021,2,3,#00994C,1,1
USA/LA-CDC-2-4243076/2021,2,3,#00994C,1,1
USA/LA-CDC-2-4242979/2021,2,3,#00994C,1,1
USA/KY-KSPHL-101126/2021,2,3,#00994C,1,1
USA/KY-CDC-ASC210076070/2021,2,3,#00994C,1,1
USA/KS-CDC-2-4394978/2021,2,3,#00994C,1,1
USA/IN-GD-SID-C21177985/2021,2,3,#00994C,1,1
USA/IN-GD-SID-C21170722/2021,2,3,#00994C,1,1
USA/IN-GD-SID-C21170524/2021,2,3,#00994C,1,1
USA/IN-GD-051121-C21170722/2021,2,3,#00994C,1,1
USA/IN-CDC-STM-000067640/2021,2,3,#00994C,1,1
USA/IN-CDC-STM-000060411/2021,2,3,#00994C,1,1
USA/IN-CDC-STM-000057981/2021,2,3,#00994C,1,1
USA/IN-CDC-STM-000057220/2021,2,3,#00994C,1,1
USA/IN-CDC-STM-000054234/2021,2,3,#00994C,1,1
USA/IN-CDC-STM-000053234/2021,2,3,#00994C,1,1
USA/IN-CDC-ASC210029031/2021,2,3,#00994C,1,1
USA/IN-CDC-2-4502946/2021,2,3,#00994C,1,1
USA/IL-S21WGS2051/2021,2,3,#00994C,1,1
USA/IL-RIPHL_40214_G/2021,2,3,#00994C,1,1
USA/IL-RIPHL_40213_G/2021,2,3,#00994C,1,1
USA/IL-RIPHL_40181_G/2021,2,3,#00994C,1,1
USA/IL-RIPHL_30231_G/2021,2,3,#00994C,1,1
USA/IL-RIPHL_30067_O/2021,2,3,#00994C,1,1
USA/IL-RIPHL_10104_G/2021,2,3,#00994C,1,1
USA/IL-RIPHL_10093_G/2021,2,3,#00994C,1,1
USA/IL-RIPHL_10075_G/2021,2,3,#00994C,1,1
USA/IL-RED-MCL-41016596/2021,2,3,#00994C,1,1
USA/IL-CDC-STM-000061721/2021,2,3,#00994C,1,1
USA/IL-CDC-STM-000060091/2021,2,3,#00994C,1,1
USA/IL-CDC-STM-000058937/2021,2,3,#00994C,1,1
USA/IL-CDC-STM-000057575/2021,2,3,#00994C,1,1
USA/IL-CDC-STM-000054202/2021,2,3,#00994C,1,1
USA/IL-CDC-STM-000052486/2021,2,3,#00994C,1,1
USA/IL-CDC-ASC210231203/2021,2,3,#00994C,1,1
USA/IL-CDC-ASC210157573/2021,2,3,#00994C,1,1
USA/IL-CDC-ASC210076757/2021,2,3,#00994C,1,1
USA/IL-CDC-ASC210075308/2021,2,3,#00994C,1,1
USA/IL-CDC-ASC210074014/2021,2,3,#00994C,1,1
USA/IL-CDC-ASC210074011/2021,2,3,#00994C,1,1
USA/IL-CDC-ASC210073963/2021,2,3,#00994C,1,1
USA/IL-CDC-ASC210072367/2021,2,3,#00994C,1,1
USA/IL-CDC-ASC210071607/2021,2,3,#00994C,1,1
USA/IL-CDC-ASC210071321/2021,2,3,#00994C,1,1
USA/IL-CDC-ASC210068804/2021,2,3,#00994C,1,1
USA/IL-CDC-ASC210065561/2021,2,3,#00994C,1,1
USA/IL-CDC-ASC210065464/2021,2,3,#00994C,1,1
USA/IL-CDC-ASC210064124/2021,2,3,#00994C,1,1
USA/IL-CDC-ASC210063516/2021,2,3,#00994C,1,1
USA/IL-CDC-ASC210060907/2021,2,3,#00994C,1,1
USA/IL-CDC-ASC210059798/2021,2,3,#00994C,1,1
USA/IL-CDC-ASC210058396/2021,2,3,#00994C,1,1
USA/IL-CDC-ASC210056306/2021,2,3,#00994C,1,1
USA/IL-CDC-ASC210056255/2021,2,3,#00994C,1,1
USA/IL-CDC-ASC210055201/2021,2,3,#00994C,1,1
USA/IL-CDC-ASC210055010/2021,2,3,#00994C,1,1
USA/IL-CDC-ASC210054832/2021,2,3,#00994C,1,1
USA/IL-CDC-ASC210054309/2021,2,3,#00994C,1,1
USA/IL-CDC-ASC210052025/2021,2,3,#00994C,1,1
USA/IL-CDC-ASC210050512/2021,2,3,#00994C,1,1
USA/IL-CDC-ASC210049498/2021,2,3,#00994C,1,1
USA/IL-CDC-ASC210048211/2021,2,3,#00994C,1,1
USA/IL-CDC-ASC210047670/2021,2,3,#00994C,1,1
USA/IL-CDC-ASC210046885/2021,2,3,#00994C,1,1
USA/IL-CDC-ASC210046117/2021,2,3,#00994C,1,1
USA/IL-CDC-ASC210045345/2021,2,3,#00994C,1,1
USA/IL-CDC-ASC210044830/2021,2,3,#00994C,1,1
USA/IL-CDC-ASC210044132/2021,2,3,#00994C,1,1
USA/IL-CDC-ASC210043985/2021,2,3,#00994C,1,1
USA/IL-CDC-ASC210043693/2021,2,3,#00994C,1,1
USA/IL-CDC-ASC210043686/2021,2,3,#00994C,1,1
USA/IL-CDC-ASC210043683/2021,2,3,#00994C,1,1
USA/IL-CDC-ASC210042160/2021,2,3,#00994C,1,1
USA/IL-CDC-ASC210040602/2021,2,3,#00994C,1,1
USA/IL-CDC-ASC210040585/2021,2,3,#00994C,1,1
USA/IL-CDC-ASC210039707/2021,2,3,#00994C,1,1
USA/IL-CDC-ASC210039347/2021,2,3,#00994C,1,1
USA/IL-CDC-ASC210038070/2021,2,3,#00994C,1,1
USA/IL-CDC-ASC210032403/2021,2,3,#00994C,1,1
USA/IL-CDC-ASC210032067/2021,2,3,#00994C,1,1
USA/IL-CDC-ASC210030184/2021,2,3,#00994C,1,1
USA/IL-CDC-ASC210029116/2021,2,3,#00994C,1,1
USA/IL-CDC-ASC210028086/2021,2,3,#00994C,1,1
USA/IL-CDC-ASC210026835/2021,2,3,#00994C,1,1
USA/IL-CDC-ASC210025142/2021,2,3,#00994C,1,1
USA/IL-CDC-ASC210024994/2021,2,3,#00994C,1,1
USA/IL-CDC-ASC210019959/2021,2,3,#00994C,1,1
USA/IL-CDC-ASC210018297/2021,2,3,#00994C,1,1
USA/IL-CDC-ASC210018181/2021,2,3,#00994C,1,1
USA/IL-CDC-ASC210017963/2021,2,3,#00994C,1,1
USA/IL-CDC-ASC210017080/2021,2,3,#00994C,1,1
USA/IL-CDC-ASC210015713/2021,2,3,#00994C,1,1
USA/IL-CDC-ASC210012134/2021,2,3,#00994C,1,1
USA/IL-CDC-ASC210001574/2021,2,3,#00994C,1,1
USA/IL-CDC-ASC210001502/2021,2,3,#00994C,1,1
USA/IL-CDC-ASC210001262/2021,2,3,#00994C,1,1
USA/IL-CDC-ASC210001234/2021,2,3,#00994C,1,1
USA/IL-C21WGS1594/2021,2,3,#00994C,1,1
USA/IA-SHL-1701024/2021,2,3,#00994C,1,1
USA/IA-SHL-1677547/2021,2,3,#00994C,1,1
USA/IA-SHL-1676104/2021,2,3,#00994C,1,1
USA/HI-H212584/2021,2,3,#00994C,1,1
USA/HI-H211812/2021,2,3,#00994C,1,1
USA/HI-H211789/2021,2,3,#00994C,1,1
USA/HI-H211670/2021,2,3,#00994C,1,1
USA/GA-CDC-STM-000067742/2021,2,3,#00994C,1,1
USA/GA-CDC-STM-000060502/2021,2,3,#00994C,1,1
USA/GA-CDC-MMB09377170/2021,2,3,#00994C,1,1
USA/GA-CDC-ASC210072642/2021,2,3,#00994C,1,1
USA/GA-CDC-ASC210037904/2021,2,3,#00994C,1,1
USA/GA-CDC-ASC210019173/2021,2,3,#00994C,1,1
USA/GA-CDC-4175909-001/2021,2,3,#00994C,1,1
USA/FL-USAFSAM-S1763/2021,2,3,#00994C,1,1
USA/FL-TGH-0753/2021,2,3,#00994C,1,1
USA/FL-TGH-0410/2021,2,3,#00994C,1,1
USA/FL-TGH-0247/2021,2,3,#00994C,1,1
USA/FL-CDC-STM-000714877/2021,2,3,#00994C,1,1
USA/FL-CDC-STM-000707767/2021,2,3,#00994C,1,1
USA/FL-CDC-STM-000706447/2021,2,3,#00994C,1,1
USA/FL-CDC-STM-000706348/2021,2,3,#00994C,1,1
USA/FL-CDC-STM-000705337/2021,2,3,#00994C,1,1
USA/FL-CDC-STM-000704978/2021,2,3,#00994C,1,1
USA/FL-CDC-STM-000704240/2021,2,3,#00994C,1,1
USA/FL-CDC-STM-000704218/2021,2,3,#00994C,1,1
USA/FL-CDC-STM-000704009/2021,2,3,#00994C,1,1
USA/FL-CDC-STM-000704007/2021,2,3,#00994C,1,1
USA/FL-CDC-STM-000704002/2021,2,3,#00994C,1,1
USA/FL-CDC-STM-000073791/2021,2,3,#00994C,1,1
USA/FL-CDC-STM-000069368/2021,2,3,#00994C,1,1
USA/FL-CDC-STM-000066463/2021,2,3,#00994C,1,1
USA/FL-CDC-STM-000065917/2021,2,3,#00994C,1,1
USA/FL-CDC-STM-000065275/2021,2,3,#00994C,1,1
USA/FL-CDC-STM-000065134/2021,2,3,#00994C,1,1
USA/FL-CDC-STM-000065069/2021,2,3,#00994C,1,1
USA/FL-CDC-STM-000061804/2021,2,3,#00994C,1,1
USA/FL-CDC-STM-000057429/2021,2,3,#00994C,1,1
USA/FL-CDC-STM-000057279/2021,2,3,#00994C,1,1
USA/FL-CDC-STM-000056858/2021,2,3,#00994C,1,1
USA/FL-CDC-STM-000055971/2021,2,3,#00994C,1,1
USA/FL-CDC-STM-000055314/2021,2,3,#00994C,1,1
USA/FL-CDC-STM-000052543/2021,2,3,#00994C,1,1
USA/FL-CDC-STM-000046369/2021,2,3,#00994C,1,1
USA/FL-CDC-STM-000020960/2021,2,3,#00994C,1,1
USA/FL-CDC-QDX24799494/2021,2,3,#00994C,1,1
USA/FL-CDC-QDX23353856/2021,2,3,#00994C,1,1
USA/FL-CDC-IBX388132266984/2021,2,3,#00994C,1,1
USA/FL-CDC-ASC210240622/2021,2,3,#00994C,1,1
USA/FL-CDC-ASC210234732/2021,2,3,#00994C,1,1
USA/FL-CDC-ASC210202719/2021,2,3,#00994C,1,1
USA/FL-CDC-ASC210201815/2021,2,3,#00994C,1,1
USA/FL-CDC-ASC210162528/2021,2,3,#00994C,1,1
USA/FL-CDC-ASC210158846/2021,2,3,#00994C,1,1
USA/FL-CDC-ASC210156395/2021,2,3,#00994C,1,1
USA/FL-CDC-ASC210156124/2021,2,3,#00994C,1,1
USA/FL-CDC-ASC210155596/2021,2,3,#00994C,1,1
USA/FL-CDC-ASC210154140/2021,2,3,#00994C,1,1
USA/FL-CDC-ASC210115158/2021,2,3,#00994C,1,1
USA/FL-CDC-ASC210114391/2021,2,3,#00994C,1,1
USA/FL-CDC-ASC210113000/2021,2,3,#00994C,1,1
USA/FL-CDC-ASC210112998/2021,2,3,#00994C,1,1
USA/FL-CDC-ASC210112074/2021,2,3,#00994C,1,1
USA/FL-CDC-ASC210110545/2021,2,3,#00994C,1,1
USA/FL-CDC-ASC210110321/2021,2,3,#00994C,1,1
USA/FL-CDC-ASC210109750/2021,2,3,#00994C,1,1
USA/FL-CDC-ASC210108874/2021,2,3,#00994C,1,1
USA/FL-CDC-ASC210106972/2021,2,3,#00994C,1,1
USA/FL-CDC-ASC210067281/2021,2,3,#00994C,1,1
USA/FL-CDC-ASC210066245/2021,2,3,#00994C,1,1
USA/FL-CDC-ASC210062793/2021,2,3,#00994C,1,1
USA/FL-CDC-ASC210058785/2021,2,3,#00994C,1,1
USA/FL-CDC-ASC210056948/2021,2,3,#00994C,1,1
USA/FL-CDC-ASC210042322/2021,2,3,#00994C,1,1
USA/FL-CDC-ASC210036152/2021,2,3,#00994C,1,1
USA/FL-CDC-ASC210032296/2021,2,3,#00994C,1,1
USA/FL-CDC-2-4242357/2021,2,3,#00994C,1,1
USA/FL-BPHL-9842/2021,2,3,#00994C,1,1
USA/FL-BPHL-5039/2021,2,3,#00994C,1,1
USA/FL-BPHL-4911/2021,2,3,#00994C,1,1
USA/FL-BPHL-4681/2021,2,3,#00994C,1,1
USA/FL-BPHL-3174/2021,2,3,#00994C,1,1
USA/FL-BPHL-2965/2021,2,3,#00994C,1,1
USA/FL-BPHL-2935/2021,2,3,#00994C,1,1
USA/FL-BPHL-1953/2021,2,3,#00994C,1,1
USA/FL-BPHL-1355/2021,2,3,#00994C,1,1
USA/FL-BPHL-13166/2021,2,3,#00994C,1,1
USA/FL-BPHL-13159/2021,2,3,#00994C,1,1
USA/FL-BPHL-12992/2021,2,3,#00994C,1,1
USA/FL-BPHL-12907/2021,2,3,#00994C,1,1
USA/FL-BPHL-12876/2021,2,3,#00994C,1,1
USA/FL-BPHL-11772/2021,2,3,#00994C,1,1
USA/FL-BPHL-11770/2021,2,3,#00994C,1,1
USA/FL-BPHL-11735/2021,2,3,#00994C,1,1
USA/FL-BPHL-11646/2021,2,3,#00994C,1,1
USA/FL-BPHL-11641/2021,2,3,#00994C,1,1
USA/FL-BPHL-11612/2021,2,3,#00994C,1,1
USA/FL-BPHL-10271/2021,2,3,#00994C,1,1
USA/FL-BPHL-10073/2021,2,3,#00994C,1,1
USA/DC-CDC-ASC210023830/2021,2,3,#00994C,1,1
USA/CT-Yale-3365/2021,2,3,#00994C,1,1
USA/CT-Yale-2516/2021,2,3,#00994C,1,1
USA/CO-CDC-MMB09133289/2021,2,3,#00994C,1,1
USA/CO-CDC-MMB09003996/2021,2,3,#00994C,1,1
USA/CO-CDC-MMB08990098/2021,2,3,#00994C,1,1
USA/CO-CDC-MMB08896536/2021,2,3,#00994C,1,1
USA/CO-CDC-MMB08823648/2021,2,3,#00994C,1,1
USA/CO-CDC-ASC210075503/2021,2,3,#00994C,1,1
USA/CO-CDC-ASC210069996/2021,2,3,#00994C,1,1
USA/CO-CDC-ASC210065572/2021,2,3,#00994C,1,1
USA/CA-SEARCH-9577/2021,2,3,#00994C,1,1
USA/CA-SEARCH-9574/2021,2,3,#00994C,1,1
USA/CA-SEARCH-8143/2021,2,3,#00994C,1,1
USA/CA-SEARCH-8130/2021,2,3,#00994C,1,1
USA/CA-SEARCH-8126/2021,2,3,#00994C,1,1
USA/CA-SEARCH-8119/2021,2,3,#00994C,1,1
USA/CA-SEARCH-8113/2021,2,3,#00994C,1,1
USA/CA-SEARCH-38895/2021,2,3,#00994C,1,1
USA/CA-SEARCH-32757/2021,2,3,#00994C,1,1
USA/CA-SEARCH-102288/2021,2,3,#00994C,1,1
USA/CA-SDCPHL-60721280/2021,2,3,#00994C,1,1
USA/CA-SC-252685/2021,2,3,#00994C,1,1
USA/CA-SC-210592/2021,2,3,#00994C,1,1
USA/CA-OC-103/2021,2,3,#00994C,1,1
USA/CA-HLX-STM-0006097-B07/2021,2,3,#00994C,1,1
USA/CA-CZB-33372/2021,2,3,#00994C,1,1
USA/CA-CZB-32452/2021,2,3,#00994C,1,1
USA/CA-CZB-29328/2021,2,3,#00994C,1,1
USA/CA-COLOR-UCSF-CC776/2021,2,3,#00994C,1,1
USA/CA-CDPH-UCSF-CC106/2021,2,3,#00994C,1,1
USA/CA-CDPH-500001632/2021,2,3,#00994C,1,1
USA/CA-CDPH-3000134456/2021,2,3,#00994C,1,1
USA/CA-CDPH-3000131838/2021,2,3,#00994C,1,1
USA/CA-CDPH-3000122156/2021,2,3,#00994C,1,1
USA/CA-CDPH-3000046986/2021,2,3,#00994C,1,1
USA/CA-CDPH-3000045836/2021,2,3,#00994C,1,1
USA/CA-CDPH-3000044430/2021,2,3,#00994C,1,1
USA/CA-CDPH-3000043819/2021,2,3,#00994C,1,1
USA/CA-CDPH-3000041557/2021,2,3,#00994C,1,1
USA/CA-CDPH-3000035026/2021,2,3,#00994C,1,1
USA/CA-CDPH-3000035025/2021,2,3,#00994C,1,1
USA/CA-CDPH-3000034366/2021,2,3,#00994C,1,1
USA/CA-CDPH-3000033282/2021,2,3,#00994C,1,1
USA/CA-CDPH-3000033200/2021,2,3,#00994C,1,1
USA/CA-CDPH-3000033165/2021,2,3,#00994C,1,1
USA/CA-CDPH-3000032957/2021,2,3,#00994C,1,1
USA/CA-CDPH-3000032952/2021,2,3,#00994C,1,1
USA/CA-CDPH-3000032389/2021,2,3,#00994C,1,1
USA/CA-CDPH-2000049701/2021,2,3,#00994C,1,1
USA/CA-CDPH-2000049674/2021,2,3,#00994C,1,1
USA/CA-CDPH-2000049527/2021,2,3,#00994C,1,1
USA/CA-CDPH-2000049486/2021,2,3,#00994C,1,1
USA/CA-CDPH-2000049450/2021,2,3,#00994C,1,1
USA/CA-CDPH-2000049406/2021,2,3,#00994C,1,1
USA/CA-CDPH-2000049280/2021,2,3,#00994C,1,1
USA/CA-CDPH-2000049200/2021,2,3,#00994C,1,1
USA/CA-CDPH-2000049132/2021,2,3,#00994C,1,1
USA/CA-CDPH-2000049048/2021,2,3,#00994C,1,1
USA/CA-CDPH-2000049000/2021,2,3,#00994C,1,1
USA/CA-CDPH-2000048962/2021,2,3,#00994C,1,1
USA/CA-CDPH-2000048581/2021,2,3,#00994C,1,1
USA/CA-CDPH-2000048343/2021,2,3,#00994C,1,1
USA/CA-CDPH-2000048341/2021,2,3,#00994C,1,1
USA/CA-CDPH-2000048333/2021,2,3,#00994C,1,1
USA/CA-CDPH-2000048320/2021,2,3,#00994C,1,1
USA/CA-CDPH-2000048299/2021,2,3,#00994C,1,1
USA/CA-CDPH-2000048223/2021,2,3,#00994C,1,1
USA/CA-CDPH-2000048161/2021,2,3,#00994C,1,1
USA/CA-CDPH-2000048156/2021,2,3,#00994C,1,1
USA/CA-CDPH-2000047861/2021,2,3,#00994C,1,1
USA/CA-CDPH-2000047718/2021,2,3,#00994C,1,1
USA/CA-CDPH-2000047182/2021,2,3,#00994C,1,1
USA/CA-CDPH-2000047177/2021,2,3,#00994C,1,1
USA/CA-CDPH-2000047166/2021,2,3,#00994C,1,1
USA/CA-CDPH-2000047143/2021,2,3,#00994C,1,1
USA/CA-CDPH-2000047135/2021,2,3,#00994C,1,1
USA/CA-CDPH-2000047008/2021,2,3,#00994C,1,1
USA/CA-CDPH-2000047003/2021,2,3,#00994C,1,1
USA/CA-CDPH-2000046938/2021,2,3,#00994C,1,1
USA/CA-CDPH-2000046924/2021,2,3,#00994C,1,1
USA/CA-CDPH-2000046838/2021,2,3,#00994C,1,1
USA/CA-CDPH-2000046430/2021,2,3,#00994C,1,1
USA/CA-CDPH-2000045393/2021,2,3,#00994C,1,1
USA/CA-CDPH-2000045071/2021,2,3,#00994C,1,1
USA/CA-CDPH1699/2021,2,3,#00994C,1,1
USA/CA-CDC-STM-000049494/2021,2,3,#00994C,1,1
USA/CA-CDC-ASC210246512/2021,2,3,#00994C,1,1
USA/CA-CDC-ASC210240159/2021,2,3,#00994C,1,1
USA/CA-CDC-ASC210112323/2021,2,3,#00994C,1,1
USA/CA-CDC-ASC210110672/2021,2,3,#00994C,1,1
USA/CA-CDC-ASC210073726/2021,2,3,#00994C,1,1
USA/CA-CDC-ASC210065086/2021,2,3,#00994C,1,1
USA/CA-CDC-ASC210061966/2021,2,3,#00994C,1,1
USA/CA-CDC-ASC210060728/2021,2,3,#00994C,1,1
USA/CA-CDC-ASC210043107/2021,2,3,#00994C,1,1
USA/CA-CDC-ASC210033994/2021,2,3,#00994C,1,1
USA/CA-CDC-ASC210033629/2021,2,3,#00994C,1,1
USA/CA-CDC-ASC210033562/2021,2,3,#00994C,1,1
USA/CA-CDC-ASC210031660/2021,2,3,#00994C,1,1
USA/AZ-CDC-STM-000705319/2021,2,3,#00994C,1,1
USA/AZ-CDC-STM-000072709/2021,2,3,#00994C,1,1
USA/AZ-CDC-STM-000072411/2021,2,3,#00994C,1,1
USA/AZ-CDC-STM-000071090/2021,2,3,#00994C,1,1
USA/AZ-CDC-STM-000060872/2021,2,3,#00994C,1,1
USA/AZ-CDC-STM-000057958/2021,2,3,#00994C,1,1
USA/AZ-CDC-ASC210065835/2021,2,3,#00994C,1,1
USA/AZ-CDC-ASC210063942/2021,2,3,#00994C,1,1
USA/AZ-CDC-ASC210061494/2021,2,3,#00994C,1,1
USA/AZ-CDC-ASC210038198/2021,2,3,#00994C,1,1
USA/AZ-ASU7053/2021,2,3,#00994C,1,1
USA/AZ-ASU5093/2021,2,3,#00994C,1,1
USA/AZ-ASU4958/2021,2,3,#00994C,1,1
USA/AZ-ASU4944/2021,2,3,#00994C,1,1
USA/AZ-ASPHL-4413/2021,2,3,#00994C,1,1
USA/AL-Compass/2021,2,3,#00994C,1,1
USA/AL-CDC-2-4356444/2021,2,3,#00994C,1,1
USA/AL-CDC-2-4123143/2021,2,3,#00994C,1,1
USA/AK-PHL8486/2021,2,3,#00994C,1,1
USA/AK-CDC-2-3925257/2021,2,3,#00994C,1,1
Uruguay/UY-NYULH2201/2021,2,3,#009999,1,1
Uruguay/UY-NYULH2199/2021,2,3,#009999,1,1
Uruguay/UY-NYULH2194/2021,2,3,#009999,1,1
Uruguay/UY-NYULH2190/2021,2,3,#009999,1,1
Uruguay/UY-NYULH2184/2021,2,3,#009999,1,1
Uruguay/UY-NYULH2181/2021,2,3,#009999,1,1
Uruguay/UY-NYULH2176/2021,2,3,#009999,1,1
Uruguay/UY-NYULH2173/2021,2,3,#009999,1,1
Uruguay/UY-NYULH2172/2021,2,3,#009999,1,1
Uruguay/UY-NYULH2158/2021,2,3,#009999,1,1
Uruguay/UY-NYULH2157/2021,2,3,#009999,1,1
Uruguay/UY-NYULH2155/2021,2,3,#009999,1,1
Uruguay/UY-NYULH2153/2021,2,3,#009999,1,1
Uruguay/UY-NYULH2152/2021,2,3,#009999,1,1
Uruguay/UY-NYULH2151/2021,2,3,#009999,1,1
Uruguay/UY-NYULH2147/2021,2,3,#009999,1,1
Uruguay/UY-NYULH2146/2021,2,3,#009999,1,1
Uruguay/UY-NYULH2136/2021,2,3,#009999,1,1
Uruguay/UY-NYULH2133/2021,2,3,#009999,1,1
Uruguay/UY-NYULH2128/2021,2,3,#009999,1,1
Uruguay/UY-NYULH2126/2021,2,3,#009999,1,1
Uruguay/UY-NYULH2124/2021,2,3,#009999,1,1
Uruguay/UY-NYULH2119/2021,2,3,#009999,1,1
Uruguay/UY-NYULH2116/2021,2,3,#009999,1,1
Uruguay/UY-NYULH2115/2021,2,3,#009999,1,1
Uruguay/UY-NYULH2095/2021,2,3,#009999,1,1
Uruguay/UY-NYULH2079/2021,2,3,#009999,1,1
Uruguay/UY-NYULH2012/2021,2,3,#009999,1,1
Uruguay/UY-NYULH2005/2021,2,3,#009999,1,1
Uruguay/UY-NYULH2004/2021,2,3,#009999,1,1
Uruguay/UY-NYULH2003/2021,2,3,#009999,1,1
Uruguay/UY-NYULH1996/2021,2,3,#009999,1,1
Uruguay/UY-NYULH1995/2021,2,3,#009999,1,1
Uruguay/UY-NYULH1989/2021,2,3,#009999,1,1
Uruguay/UY-NYULH1977/2021,2,3,#009999,1,1
Uruguay/UY-NYULH1968/2021,2,3,#009999,1,1
Uruguay/UY-NYULH1962/2021,2,3,#009999,1,1
Uruguay/UY-NYULH1959/2021,2,3,#009999,1,1
Uruguay/UY-NYULH1954/2021,2,3,#009999,1,1
Uruguay/UY-NYULH1951/2021,2,3,#009999,1,1
Uruguay/UY-NYULH1947/2021,2,3,#009999,1,1
Uruguay/UY-NYULH1943/2021,2,3,#009999,1,1
Uruguay/UY-NYULH1939/2021,2,3,#009999,1,1
Uruguay/UY-NYULH1931/2021,2,3,#009999,1,1
Uruguay/UY-NYULH1927/2021,2,3,#009999,1,1
Uruguay/UY-NYULH1926/2021,2,3,#009999,1,1
Uruguay/DLSP_p917/2021,2,3,#009999,1,1
Uruguay/DLSP_p754/2021,2,3,#009999,1,1
Uruguay/DLSP_p639/2021,2,3,#009999,1,1
Uruguay/DLSP_p636/2021,2,3,#009999,1,1
Uruguay/DLSP_p635/2021,2,3,#009999,1,1
Uruguay/DLSP_p633/2021,2,3,#009999,1,1
Uruguay/DLSP_p632/2021,2,3,#009999,1,1
Uruguay/DLSP_p629/2021,2,3,#009999,1,1
Uruguay/DLSP_p627_2/2021,2,3,#009999,1,1
Uruguay/DLSP_p626/2021,2,3,#009999,1,1
Uruguay/DLSP_p623/2021,2,3,#009999,1,1
Uruguay/DLSP_p621/2021,2,3,#009999,1,1
Uruguay/DLSP_p1135/2021,2,3,#009999,1,1
Uruguay/DLSP_4910/2021,2,3,#009999,1,1
Uruguay/DLSP_4302/2021,2,3,#009999,1,1
Uruguay/DLSP_4112/2021,2,3,#009999,1,1
Uruguay/DLSP_4110/2021,2,3,#009999,1,1
Uruguay/DLSP_394/2021,2,3,#009999,1,1
Uruguay/DLSP_3854/2021,2,3,#009999,1,1
Uruguay/DLSP_3831/2021,2,3,#009999,1,1
Uruguay/DLSP_377R/2021,2,3,#009999,1,1
Uruguay/DLSP_374/2021,2,3,#009999,1,1
Uruguay/DLSP_3735/2021,2,3,#009999,1,1
Uruguay/DLSP_372/2021,2,3,#009999,1,1
Uruguay/DLSP_348/2021,2,3,#009999,1,1
Uruguay/DLSP_2992/2021,2,3,#009999,1,1
Uruguay/DLSP_2627/2021,2,3,#009999,1,1
Uruguay/DLSP_2111/2021,2,3,#009999,1,1
Uruguay/DLSP_1885/2021,2,3,#009999,1,1
Uruguay/DLSP_1494/2021,2,3,#009999,1,1
Uruguay/CUY2-000258_UYMO/2021,2,3,#009999,1,1
Uruguay/CUY2-000254_UYMO/2021,2,3,#009999,1,1
Uruguay/CUY2-000252_UYMO/2021,2,3,#009999,1,1
Uruguay/CUY2-000250_UYAR/2021,2,3,#009999,1,1
Uruguay/CUY2-000245_UYCA/2021,2,3,#009999,1,1
Uruguay/CUY2-000240_UYRN/2021,2,3,#009999,1,1
Uruguay/CUY2-000238_UYRN/2021,2,3,#009999,1,1
Uruguay/CUY2-000237_UYRN/2021,2,3,#009999,1,1
Uruguay/CUY2-000236_UYRN/2021,2,3,#009999,1,1
Uruguay/CUY2-000235_UYRN/2021,2,3,#009999,1,1
Uruguay/CUY2-000233_UYRO/2021,2,3,#009999,1,1
Uruguay/CUY2-000231_UYCA/2021,2,3,#009999,1,1
Uruguay/CUY2-000228_UYRO/2021,2,3,#009999,1,1
Uruguay/CUY2-000222_UYSJ/2021,2,3,#009999,1,1
Uruguay/CUY2-000214_UYRN/2021,2,3,#009999,1,1
Uruguay/CUY2-000213_UYRN/2021,2,3,#009999,1,1
Uruguay/CUY2-000211_UYRN/2021,2,3,#009999,1,1
Uruguay/CUY2-000204_UYMO/2021,2,3,#009999,1,1
Uruguay/CUY2-000203_UYMO/2021,2,3,#009999,1,1
Uruguay/CUY2-000200_UYRN/2021,2,3,#009999,1,1
Uruguay/CUY2-000199_UYRN/2021,2,3,#009999,1,1
Uruguay/CUY2-000198_UYSA/2021,2,3,#009999,1,1
Uruguay/CUY1-000129_UYSA/2021,2,3,#009999,1,1
Uruguay/CUY1-000125_UYSA/2021,2,3,#009999,1,1
Uruguay/CUY1-000115_UYRN/2021,2,3,#009999,1,1
Uruguay/CUY1-000114_UYRN/2021,2,3,#009999,1,1
Uruguay/CUY1-000110_UYRN/2021,2,3,#009999,1,1
Uruguay/CUY1-000097_UYMO/2021,2,3,#009999,1,1
Uruguay/CUY1-000095_UYSJ/2021,2,3,#009999,1,1
Uruguay/CUY1-000094_UYCA/2021,2,3,#009999,1,1
Uruguay/CUY1-000093_UYCA/2021,2,3,#009999,1,1
Uruguay/CUY1-000090_UYSJ/2021,2,3,#009999,1,1
Uruguay/CUY1-000080_UYRN/2021,2,3,#009999,1,1
Uruguay/CUY1-000075_UYSJ/2021,2,3,#009999,1,1
Uruguay/CUY1-000062_UYRO/2021,2,3,#009999,1,1
Uruguay/CUY1-000050_UYSJ/2021,2,3,#009999,1,1
Uruguay/CUY1-000049_UYSO/2021,2,3,#009999,1,1
Uruguay/CUY1-000047_UYCA/2021,2,3,#009999,1,1
Uruguay/CUY1-000031_UYAR/2021,2,3,#009999,1,1
Uruguay/CUY1-000025_UYMO/2021,2,3,#009999,1,1
Uruguay/CHY-M531/2021,2,3,#009999,1,1
Brazil/MT-UFMT207/2021,2,3,#FFFF66,1,1
Brazil/MT-UFMT-181/2021,2,3,#FFFF66,1,1
Brazil/MT-UFMT-155/2021,2,3,#FFFF66,1,1
Brazil/MT-UFMT-149/2021,2,3,#FFFF66,1,1
Brazil/MT-NXBS378GENOV70973333931/2021,2,3,#FFFF66,1,1
Brazil/MT-NXBS1669GENOV70975009773/2021,2,3,#FFFF66,1,1
Brazil/MT-NXBS1666GENOV827659166617/2021,2,3,#FFFF66,1,1
Brazil/MT-NXBS1655GENOV70974922028/2021,2,3,#FFFF66,1,1
Brazil/MT-NXBS1583GENOV827656352419/2021,2,3,#FFFF66,1,1
Brazil/MT-NXBS1582GENOV827651673397/2021,2,3,#FFFF66,1,1
Brazil/MT-NVBS3104GENOV827833365966/2021,2,3,#FFFF66,1,1
Brazil/MT-NVBS3099GENOV827834998651/2021,2,3,#FFFF66,1,1
Brazil/MT-NVBS3066GENOV045615562833/2021,2,3,#FFFF66,1,1
Brazil/MT-NVBS2919GENOV827852464022/2021,2,3,#FFFF66,1,1
Brazil/MT-NVBS2770GENOV070977387794/2021,2,3,#FFFF66,1,1
Brazil/MT-NVBS2769GENOV070977824244/2021,2,3,#FFFF66,1,1
Brazil/MT-NVBS2768GENOV070977823964/2021,2,3,#FFFF66,1,1
Brazil/MT-NVBS2744GENOV827835141537/2021,2,3,#FFFF66,1,1
Brazil/MT-NVBS2734GENOV070977951025/2021,2,3,#FFFF66,1,1
Brazil/MT-NVBS2728GENOV701231474096/2021,2,3,#FFFF66,1,1
Brazil/MT-NVBS1361GENOV827657373727/2021,2,3,#FFFF66,1,1
Brazil/MT-NVBS1297GENOV827708781198/2021,2,3,#FFFF66,1,1
Brazil/MT-LACENMT-510478767/2021,2,3,#FFFF66,1,1
Brazil/MT-LACENMT-510478681/2021,2,3,#FFFF66,1,1
Brazil/MT-LACENMT-510478632/2021,2,3,#FFFF66,1,1
Brazil/MT-LACENMT-510478630/2021,2,3,#FFFF66,1,1
Brazil/MT-LACENMT-510478623/2021,2,3,#FFFF66,1,1
Brazil/MT-LACENMT-510478621/2021,2,3,#FFFF66,1,1
Brazil/MT-LACENMT-510478618/2021,2,3,#FFFF66,1,1
Brazil/MT-LACENMT-510478616/2021,2,3,#FFFF66,1,1
Brazil/MT-LACENMT-510478571/2021,2,3,#FFFF66,1,1
Brazil/MT-LACENMT-510478565/2021,2,3,#FFFF66,1,1
Brazil/MT-LACENMT-510478564/2021,2,3,#FFFF66,1,1
Brazil/MT-LACENMT-510478561/2021,2,3,#FFFF66,1,1
Brazil/MT-LACENMT-510478548/2021,2,3,#FFFF66,1,1
Brazil/MT-LACENMT-510478543/2021,2,3,#FFFF66,1,1
Brazil/MT-LACENMT-510478515/2021,2,3,#FFFF66,1,1
Brazil/MT-LACENMT-510478513/2021,2,3,#FFFF66,1,1
Brazil/MT-LACENMT-510478510/2021,2,3,#FFFF66,1,1
Brazil/MT-LACENMT-510463860/2021,2,3,#FFFF66,1,1
Brazil/MT-LACENMT-510463856/2021,2,3,#FFFF66,1,1
Brazil/MT-FUNED1200-510349448/2021,2,3,#FFFF66,1,1
Brazil/MT-FUNED1200-510348576/2021,2,3,#FFFF66,1,1
Brazil/MT-FUNED1200-510347975/2021,2,3,#FFFF66,1,1
Brazil/MT-FUNED1200-510347282/2021,2,3,#FFFF66,1,1
Brazil/MT-3744/2021,2,3,#FFFF66,1,1
Brazil/MT-3742/2021,2,3,#FFFF66,1,1
Brazil/MT-3721/2021,2,3,#FFFF66,1,1
Brazil/MT-3526/2021,2,3,#FFFF66,1,1
Brazil/MT-3523/2021,2,3,#FFFF66,1,1
Brazil/MT-3514/2021,2,3,#FFFF66,1,1
Brazil/MT-3510/2021,2,3,#FFFF66,1,1
Brazil/MT-3501/2021,2,3,#FFFF66,1,1
Brazil/MT-3499/2021,2,3,#FFFF66,1,1
Brazil/MT-3498/2021,2,3,#FFFF66,1,1
Brazil/MT-3486/2021,2,3,#FFFF66,1,1
Brazil/MT-3480/2021,2,3,#FFFF66,1,1
Brazil/MT-3479/2021,2,3,#FFFF66,1,1
Brazil/MT-3478/2021,2,3,#FFFF66,1,1
Brazil/MT-3476/2021,2,3,#FFFF66,1,1
Brazil/MT-3473/2021,2,3,#FFFF66,1,1
Brazil/MT-3472/2021,2,3,#FFFF66,1,1
Brazil/MT-3471/2021,2,3,#FFFF66,1,1
Brazil/MT-3470/2021,2,3,#FFFF66,1,1
Brazil/MT-3469/2021,2,3,#FFFF66,1,1
Brazil/MT-3468/2021,2,3,#FFFF66,1,1
Brazil/MT-3467/2021,2,3,#FFFF66,1,1
Brazil/MT-3466/2021,2,3,#FFFF66,1,1
Brazil/MT-3465/2021,2,3,#FFFF66,1,1
Brazil/MT-3464/2021,2,3,#FFFF66,1,1
Brazil/MT-3462/2021,2,3,#FFFF66,1,1
Brazil/MT-3461/2021,2,3,#FFFF66,1,1
Brazil/MT-3457/2021,2,3,#FFFF66,1,1
Brazil/MS-NXBS98GENOV700907117008/2021,2,3,#FFFF66,1,1
Brazil/MS-NXBS343GENOV45614863160/2021,2,3,#FFFF66,1,1
Brazil/MS-NXBS263GENOV45614806211/2021,2,3,#FFFF66,1,1
Brazil/MS-NXBS227GENOV701211474696/2021,2,3,#FFFF66,1,1
Brazil/MS-NXBS1800GENOV45615243046/2021,2,3,#FFFF66,1,1
Brazil/MS-NXBS1799GENOV45615202982/2021,2,3,#FFFF66,1,1
Brazil/MS-NXBS105GENOV700907460647/2021,2,3,#FFFF66,1,1
Brazil/MS-NVBS2644GENOV45371607298/2021,2,3,#FFFF66,1,1
Brazil/MS-NVBS16GENOV045614779232/2021,2,3,#FFFF66,1,1
Brazil/MS-NVBS1344GENOV45615174906/2021,2,3,#FFFF66,1,1
Brazil/MS-NVBS1134GENOV45367738548/2021,2,3,#FFFF66,1,1
Brazil/MS-NVBS1132GENOV45367695377/2021,2,3,#FFFF66,1,1
Brazil/MS-NVBS1127GENOV45367661921/2021,2,3,#FFFF66,1,1
Brazil/MS-NVBS1118GENOV45367533662/2021,2,3,#FFFF66,1,1
Brazil/MS-NVBS1115GENOV45367511585/2021,2,3,#FFFF66,1,1
Brazil/MS-NVBS1048GENOV45366510718/2021,2,3,#FFFF66,1,1
Brazil/MS-NVBS1040GENOV45366427351/2021,2,3,#FFFF66,1,1
Brazil/MS-IAL-5108/2021,2,3,#FFFF66,1,1
Brazil/MS-IAL-5104/2021,2,3,#FFFF66,1,1
Brazil/MS-IAL-5100/2021,2,3,#FFFF66,1,1
Brazil/MS-IAL-4162/2021,2,3,#FFFF66,1,1
Brazil/MS-GD21/2021,2,3,#FFFF66,1,1
Brazil/MS-GD161/2021,2,3,#FFFF66,1,1
Brazil/MS-FIOCRUZ-ILMD2202592/2021,2,3,#FFFF66,1,1
Brazil/MS-FIOCRUZ-ILMD2202584/2021,2,3,#FFFF66,1,1
Brazil/MS-FIOCRUZ-ILMD2202577/2021,2,3,#FFFF66,1,1
Brazil/MS-FIOCRUZ-ILMD2202562/2021,2,3,#FFFF66,1,1
Brazil/MS-FIOCRUZ-ILMD2202545/2021,2,3,#FFFF66,1,1
Brazil/MS-FIOCRUZ-ILMD2202542/2021,2,3,#FFFF66,1,1
Brazil/MS-FIOCRUZ-ILMD2202536/2021,2,3,#FFFF66,1,1
Brazil/MS-FIOCRUZ-ILMD2202527/2021,2,3,#FFFF66,1,1
Brazil/MS-FIOCRUZ-69425/2021,2,3,#FFFF66,1,1
Brazil/MS-FIOCRUZ-69412/2021,2,3,#FFFF66,1,1
Brazil/MS-FIOCRUZ-69385/2021,2,3,#FFFF66,1,1
Brazil/MS-FIOCRUZ-23712-3P/2021,2,3,#FFFF66,1,1
Brazil/MS-FIOCRUZ-23712/2021,2,3,#FFFF66,1,1
Brazil/MS-4215/2021,2,3,#FFFF66,1,1
Brazil/MS-4213/2021,2,3,#FFFF66,1,1
Brazil/MS-4207/2021,2,3,#FFFF66,1,1
Brazil/MS-4204/2021,2,3,#FFFF66,1,1
Brazil/MS-4195/2021,2,3,#FFFF66,1,1
Brazil/MS-4189/2021,2,3,#FFFF66,1,1
Brazil/MS-4179/2021,2,3,#FFFF66,1,1
Brazil/MS-4169/2021,2,3,#FFFF66,1,1
Brazil/MS-3402/2021,2,3,#FFFF66,1,1
Brazil/MS-3393/2021,2,3,#FFFF66,1,1
Brazil/MS-3379/2021,2,3,#FFFF66,1,1
Brazil/MS-3373/2021,2,3,#FFFF66,1,1
Brazil/MS-1953/2021,2,3,#FFFF66,1,1
Brazil/GO-NXBS567GENOV70973451406/2021,2,3,#FFFF66,1,1
Brazil/GO-NVBS3906GENOV700800067950/2021,2,3,#FFFF66,1,1
Brazil/GO-NVBS2564GENOV700800058873/2021,2,3,#FFFF66,1,1
Brazil/GO-NVBS2556GENOV700800059054/2021,2,3,#FFFF66,1,1
Brazil/GO-NVBS1998GENOV700800059207/2021,2,3,#FFFF66,1,1
Brazil/GO-NVBS1179GENOV827708562933/2021,2,3,#FFFF66,1,1
Brazil/GO-LB-29_78934/2021,2,3,#FFFF66,1,1
Brazil/GO-LACEN-376/2021,2,3,#FFFF66,1,1
Brazil/GO-LACEN-335/2021,2,3,#FFFF66,1,1
Brazil/GO-LACEN-318/2021,2,3,#FFFF66,1,1
Brazil/GO-LACEN-304/2021,2,3,#FFFF66,1,1
Brazil/GO-LACEN-298/2021,2,3,#FFFF66,1,1
Brazil/GO-LACEN-290/2021,2,3,#FFFF66,1,1
Brazil/GO-LACEN-255/2021,2,3,#FFFF66,1,1
Brazil/GO-IAL4849/2020,2,3,#FFFF66,1,1
Brazil/GO-HLAGYN-1805744/2021,2,3,#FFFF66,1,1
Brazil/GO-HLAGYN-1776344/2021,2,3,#FFFF66,1,1
Brazil/GO-HLAGYN-1774521/2021,2,3,#FFFF66,1,1
Brazil/GO-HLAGYN-1764531/2021,2,3,#FFFF66,1,1
Brazil/GO-HLAGYN-1762463/2021,2,3,#FFFF66,1,1
Brazil/GO-HLAGYN-1762364/2021,2,3,#FFFF66,1,1
Brazil/GO-HLAGYN-1739458/2021,2,3,#FFFF66,1,1
Brazil/GO-HLAGYN-1734168/2021,2,3,#FFFF66,1,1
Brazil/GO-HLAGYN-1733064/2021,2,3,#FFFF66,1,1
Brazil/GO-HLAGYN-1731207/2021,2,3,#FFFF66,1,1
Brazil/GO-HLAGYN-1730678/2021,2,3,#FFFF66,1,1
Brazil/GO-HLAGYN-1730648/2021,2,3,#FFFF66,1,1
Brazil/GO-HLAGYN-1721395/2021,2,3,#FFFF66,1,1
Brazil/GO-HLAGYN-1715577/2021,2,3,#FFFF66,1,1
Brazil/GO-HLAGYN-1711242/2021,2,3,#FFFF66,1,1
Brazil/GO-HLAGYN-1708293/2021,2,3,#FFFF66,1,1
Brazil/GO-HLAGYN-1702636/2021,2,3,#FFFF66,1,1
Brazil/GO-HLAGYN-1702195/2021,2,3,#FFFF66,1,1
Brazil/GO-HLAGYN-1695941/2021,2,3,#FFFF66,1,1
Brazil/GO-HLAGYN-1688784/2021,2,3,#FFFF66,1,1
Brazil/GO-HLAGYN-1683595/2021,2,3,#FFFF66,1,1
Brazil/GO-HLAGYN-1676346/2021,2,3,#FFFF66,1,1
Brazil/GO-HLAGYN-1676274/2021,2,3,#FFFF66,1,1
Brazil/GO-HLAGYN-1672051/2021,2,3,#FFFF66,1,1
Brazil/GO-HLAGYN-1661564/2021,2,3,#FFFF66,1,1
Brazil/GO-HLAGYN-1648871/2021,2,3,#FFFF66,1,1
Brazil/GO-HLAGYN-1648746/2021,2,3,#FFFF66,1,1
Brazil/GO-HLAGYN-1640719/2021,2,3,#FFFF66,1,1
Brazil/GO-HLAGYN-1640646/2021,2,3,#FFFF66,1,1
Brazil/GO-HLAGYN-1631272/2021,2,3,#FFFF66,1,1
Brazil/GO-HLAGYN-1624580/2021,2,3,#FFFF66,1,1
Brazil/GO-HLAGYN-1623988_R2/2021,2,3,#FFFF66,1,1
Brazil/GO-HLAGYN-1622139/2021,2,3,#FFFF66,1,1
Brazil/GO-HLAGYN-1614067/2021,2,3,#FFFF66,1,1
Brazil/GO-HLAGYN-1611618/2021,2,3,#FFFF66,1,1
Brazil/GO-HLAGYN-1602898/2021,2,3,#FFFF66,1,1
Brazil/GO-HLAGYN-1597762/2021,2,3,#FFFF66,1,1
Brazil/GO-HLAGYN-1597386/2021,2,3,#FFFF66,1,1
Brazil/GO-HLAGYN-1595442/2021,2,3,#FFFF66,1,1
Brazil/GO-HLAGYN-1590093/2021,2,3,#FFFF66,1,1
Brazil/GO-HLAGYN-1584920/2021,2,3,#FFFF66,1,1
Brazil/GO-HLAGYN-1583318/2021,2,3,#FFFF66,1,1
Brazil/GO-HLAGYN-1578509/2021,2,3,#FFFF66,1,1
Brazil/GO-HLAGYN-1574957/2021,2,3,#FFFF66,1,1
Brazil/GO-HLAGYN-1563522/2021,2,3,#FFFF66,1,1
Brazil/GO-HLAGYN-1546367/2021,2,3,#FFFF66,1,1
Brazil/GO-HLAGYN-1534463/2021,2,3,#FFFF66,1,1
Brazil/GO-HLAGYN-1527530/2021,2,3,#FFFF66,1,1
Brazil/GO-HLAGYN-1524932/2021,2,3,#FFFF66,1,1
Brazil/GO-HLAGYN-1523957/2021,2,3,#FFFF66,1,1
Brazil/GO-HLAGYN-1518265/2021,2,3,#FFFF66,1,1
Brazil/GO-HLAGYN-1517844/2021,2,3,#FFFF66,1,1
Brazil/GO-HLAGYN-1502133/2021,2,3,#FFFF66,1,1
Brazil/GO-HLAGYN-1501909/2021,2,3,#FFFF66,1,1
Brazil/GO-HLAGYN-1494476/2021,2,3,#FFFF66,1,1
Brazil/GO-HLAGYN-1493562/2021,2,3,#FFFF66,1,1
Brazil/GO-HLAGYN-1486507/2021,2,3,#FFFF66,1,1
Brazil/GO-HLAGYN-1473981/2021,2,3,#FFFF66,1,1
Brazil/GO-HLAGYN-1461917/2021,2,3,#FFFF66,1,1
Brazil/GO-FIOCRUZ-47706/2021,2,3,#FFFF66,1,1
Brazil/GO-FIOCRUZ-47679/2021,2,3,#FFFF66,1,1
Brazil/GO-FIOCRUZ-47668/2021,2,3,#FFFF66,1,1
Brazil/GO-FIOCRUZ-38204/2021,2,3,#FFFF66,1,1
Brazil/GO-FIOCRUZ-32133/2021,2,3,#FFFF66,1,1
Brazil/GO-DNAGYN-416/2021,2,3,#FFFF66,1,1
Brazil/GO-DNAGYN-247/2021,2,3,#FFFF66,1,1
Brazil/GO-DNAGYN-216/2021,2,3,#FFFF66,1,1
Brazil/GO-DNAGYN-198/2021,2,3,#FFFF66,1,1
Brazil/GO-C2155/2021,2,3,#FFFF66,1,1
Brazil/GO-C2148/2021,2,3,#FFFF66,1,1
Brazil/GO-3280/2021,2,3,#FFFF66,1,1
Brazil/GO-3275/2021,2,3,#FFFF66,1,1
Brazil/GO-1535/2021,2,3,#FFFF66,1,1
Brazil/GO-1211/2021,2,3,#FFFF66,1,1
Brazil/GO-1195/2021,2,3,#FFFF66,1,1
Brazil/GO-1193/2021,2,3,#FFFF66,1,1
Brazil/DF-NXBS569GENOV827536312892/2021,2,3,#FFFF66,1,1
Brazil/DF-NXBS2314GENOV70975081526/2021,2,3,#FFFF66,1,1
Brazil/DF-NXBS2310GENOV827651290723/2021,2,3,#FFFF66,1,1
Brazil/DF-NXBS2288GENOV827675393844/2021,2,3,#FFFF66,1,1
Brazil/DF-NXBS2286GENOV70975081366/2021,2,3,#FFFF66,1,1
Brazil/DF-NXBS2280GENOV70975530734/2021,2,3,#FFFF66,1,1
Brazil/DF-NXBS2279GENOV70975081281/2021,2,3,#FFFF66,1,1
Brazil/DF-NXBS2278GENOV827661005454/2021,2,3,#FFFF66,1,1
Brazil/DF-NXBS2268GENOV827676629300/2021,2,3,#FFFF66,1,1
Brazil/DF-NXBS2259GENOV70974723892/2021,2,3,#FFFF66,1,1
Brazil/DF-NXBS2243GENOV827650947758/2021,2,3,#FFFF66,1,1
Brazil/DF-NXBS2236GENOV827649797241/2021,2,3,#FFFF66,1,1
Brazil/DF-NXBS1835GENOV827656101451/2021,2,3,#FFFF66,1,1
Brazil/DF-NXBS149GENOV827558958870/2021,2,3,#FFFF66,1,1
Brazil/DF-NXBS134GENOV70973285605/2021,2,3,#FFFF66,1,1
Brazil/DF-NXBS124GENOV827548539874/2021,2,3,#FFFF66,1,1
Brazil/DF-NVBS3914GENOV827818790714/2021,2,3,#FFFF66,1,1
Brazil/DF-NVBS3901GENOV827790079906/2021,2,3,#FFFF66,1,1
Brazil/DF-NVBS3898GENOV827823984726/2021,2,3,#FFFF66,1,1
Brazil/DF-NVBS3894GENOV827816323013/2021,2,3,#FFFF66,1,1
Brazil/DF-NVBS3878GENOV827846088913/2021,2,3,#FFFF66,1,1
Brazil/DF-NVBS3876GENOV70977515951/2021,2,3,#FFFF66,1,1
Brazil/DF-NVBS3869GENOV70977848646/2021,2,3,#FFFF66,1,1
Brazil/DF-NVBS3865GENOV827823578611/2021,2,3,#FFFF66,1,1
Brazil/DF-LBI619/2021,2,3,#FFFF66,1,1
Brazil/DF-FIOCRUZ-68209/2021,2,3,#FFFF66,1,1
Brazil/DF-FIOCRUZ-68195/2021,2,3,#FFFF66,1,1
Brazil/DF-FIOCRUZ-68192/2021,2,3,#FFFF66,1,1
Brazil/DF-FIOCRUZ-68187/2021,2,3,#FFFF66,1,1
Brazil/DF-FIOCRUZ-68183/2021,2,3,#FFFF66,1,1
Brazil/DF-FIOCRUZ-68171/2021,2,3,#FFFF66,1,1
Brazil/DF-FIOCRUZ-68157/2021,2,3,#FFFF66,1,1
Brazil/DF-FIOCRUZ-68156/2021,2,3,#FFFF66,1,1
Brazil/DF-FIOCRUZ-68154/2021,2,3,#FFFF66,1,1
Brazil/DF-FIOCRUZ-68126/2021,2,3,#FFFF66,1,1
Brazil/DF-FIOCRUZ-68120/2021,2,3,#FFFF66,1,1
Brazil/DF-FIOCRUZ-68110/2021,2,3,#FFFF66,1,1
Brazil/DF-4154/2021,2,3,#FFFF66,1,1
Brazil/DF-1381/2021,2,3,#FFFF66,1,1
Brazil/SE-NXBS2409GENOV45615161517/2021,2,3,#66FFB2,1,1
Brazil/SE-FIOCRUZ-8458/2021,2,3,#66FFB2,1,1
Brazil/SE-FIOCRUZ-8457/2021,2,3,#66FFB2,1,1
Brazil/SE-FIOCRUZ-48883/2021,2,3,#66FFB2,1,1
Brazil/SE-FIOCRUZ-48880/2021,2,3,#66FFB2,1,1
Brazil/SE-FIOCRUZ-48879/2021,2,3,#66FFB2,1,1
Brazil/SE-FIOCRUZ-48877/2021,2,3,#66FFB2,1,1
Brazil/SE-FIOCRUZ-45621/2021,2,3,#66FFB2,1,1
Brazil/SE-FIOCRUZ-45619/2021,2,3,#66FFB2,1,1
Brazil/SE-FIOCRUZ-43238/2021,2,3,#66FFB2,1,1
Brazil/SE-FIOCRUZ-43236/2021,2,3,#66FFB2,1,1
Brazil/SE-FIOCRUZ-43233/2021,2,3,#66FFB2,1,1
Brazil/SE-FIOCRUZ-43228/2021,2,3,#66FFB2,1,1
Brazil/SE-FIOCRUZ-43227/2021,2,3,#66FFB2,1,1
Brazil/SE-FIOCRUZ-43225/2021,2,3,#66FFB2,1,1
Brazil/SE-FIOCRUZ-43223/2021,2,3,#66FFB2,1,1
Brazil/SE-FIOCRUZ-43217/2021,2,3,#66FFB2,1,1
Brazil/SE-FIOCRUZ-30356/2021,2,3,#66FFB2,1,1
Brazil/SE-FIOCRUZ-30349/2021,2,3,#66FFB2,1,1
Brazil/SE-FIOCRUZ-30348/2021,2,3,#66FFB2,1,1
Brazil/SE-FIOCRUZ-30346/2021,2,3,#66FFB2,1,1
Brazil/SE-FIOCRUZ-30338/2021,2,3,#66FFB2,1,1
Brazil/SE-FIOCRUZ-22517/2021,2,3,#66FFB2,1,1
Brazil/SE-FIOCRUZ-22516/2021,2,3,#66FFB2,1,1
Brazil/SE-FIOCRUZ-18067/2021,2,3,#66FFB2,1,1
Brazil/SE-FIOCRUZ-18065/2021,2,3,#66FFB2,1,1
Brazil/SE-FIOCRUZ-18007/2021,2,3,#66FFB2,1,1
Brazil/SE-FIOCRUZ-17989/2021,2,3,#66FFB2,1,1
Brazil/SE-FIOCRUZ-17987/2021,2,3,#66FFB2,1,1
Brazil/SE-FIOCRUZ-17960/2021,2,3,#66FFB2,1,1
Brazil/SE-FIOCRUZ-17942/2021,2,3,#66FFB2,1,1
Brazil/SE-FIOCRUZ-17927/2021,2,3,#66FFB2,1,1
Brazil/SE-FIOCRUZ-10247/2021,2,3,#66FFB2,1,1
Brazil/SE-FIOCRUZ-10184/2021,2,3,#66FFB2,1,1
Brazil/SE-BA1200-280174266/2021,2,3,#66FFB2,1,1
Brazil/SE-BA1200-280137086/2021,2,3,#66FFB2,1,1
Brazil/RN-NXBS242GENOV45948951311/2021,2,3,#66FFB2,1,1
Brazil/RN-ITV-179482/2021,2,3,#66FFB2,1,1
Brazil/RN-ITV-179317/2021,2,3,#66FFB2,1,1
Brazil/RN_IMT_7.13/2021,2,3,#66FFB2,1,1
Brazil/RN_IMT_5.01/2021,2,3,#66FFB2,1,1
Brazil/RN_IMT_4.23/2021,2,3,#66FFB2,1,1
Brazil/RN-IMT-1.10/2021,2,3,#66FFB2,1,1
Brazil/RN-IMT-1.04/2021,2,3,#66FFB2,1,1
Brazil/RN-IMT-1.03/2021,2,3,#66FFB2,1,1
Brazil/RN-IEC-179482/2021,2,3,#66FFB2,1,1
Brazil/RN-IEC-179317/2021,2,3,#66FFB2,1,1
Brazil/RN-IEC-179127/2021,2,3,#66FFB2,1,1
Brazil/RN-FIOCRUZ-IAM5322/2021,2,3,#66FFB2,1,1
Brazil/RN-FIOCRUZ-IAM5288/2021,2,3,#66FFB2,1,1
Brazil/RN-FIOCRUZ-IAM4872/2021,2,3,#66FFB2,1,1
Brazil/RN-FIOCRUZ-IAM4853/2021,2,3,#66FFB2,1,1
Brazil/RN-FIOCRUZ-IAM4814/2021,2,3,#66FFB2,1,1
Brazil/RN-FIOCRUZ-IAM4802/2021,2,3,#66FFB2,1,1
Brazil/RN-FIOCRUZ-IAM4797/2021,2,3,#66FFB2,1,1
Brazil/RN-FIOCRUZ-IAM4756/2021,2,3,#66FFB2,1,1
Brazil/RN-FIOCRUZ-IAM4743/2021,2,3,#66FFB2,1,1
Brazil/RN-FIOCRUZ-IAM4739/2021,2,3,#66FFB2,1,1
Brazil/RN-FIOCRUZ-IAM4736/2021,2,3,#66FFB2,1,1
Brazil/RN-FIOCRUZ-IAM4728/2021,2,3,#66FFB2,1,1
Brazil/RN-FIOCRUZ-IAM4699/2021,2,3,#66FFB2,1,1
Brazil/RN-FIOCRUZ-IAM4695/2021,2,3,#66FFB2,1,1
Brazil/RN-FIOCRUZ-IAM4681/2021,2,3,#66FFB2,1,1
Brazil/RN-FIOCRUZ-IAM4663/2021,2,3,#66FFB2,1,1
Brazil/RN-FIOCRUZ-69322/2021,2,3,#66FFB2,1,1
Brazil/RN-FIOCRUZ-69258/2021,2,3,#66FFB2,1,1
Brazil/RN-FIOCRUZ-69248/2021,2,3,#66FFB2,1,1
Brazil/RN-FIOCRUZ-69234/2021,2,3,#66FFB2,1,1
Brazil/RN-FIOCRUZ-69206/2021,2,3,#66FFB2,1,1
Brazil/RN-FIOCRUZ-69193/2021,2,3,#66FFB2,1,1
Brazil/RN-FIOCRUZ-69172/2021,2,3,#66FFB2,1,1
Brazil/RN-FIOCRUZ-69168/2021,2,3,#66FFB2,1,1
Brazil/RN-FIOCRUZ-69164/2021,2,3,#66FFB2,1,1
Brazil/RN-FIOCRUZ-69156/2021,2,3,#66FFB2,1,1
Brazil/RN-FIOCRUZ-69147/2021,2,3,#66FFB2,1,1
Brazil/RN-FIOCRUZ-69146/2021,2,3,#66FFB2,1,1
Brazil/RN-FIOCRUZ-69142/2021,2,3,#66FFB2,1,1
Brazil/RN-FIOCRUZ-69121/2021,2,3,#66FFB2,1,1
Brazil/RN-FIOCRUZ-43025/2021,2,3,#66FFB2,1,1
Brazil/RN-FIOCRUZ-39848/2021,2,3,#66FFB2,1,1
Brazil/RN-BA1200-240277206/2021,2,3,#66FFB2,1,1
Brazil/RN-BA1200-240277202/2021,2,3,#66FFB2,1,1
Brazil/RN-BA1200-240242004/2021,2,3,#66FFB2,1,1
Brazil/RN-00878/2021,2,3,#66FFB2,1,1
Brazil/RN-00860/2021,2,3,#66FFB2,1,1
Brazil/RN-00856/2021,2,3,#66FFB2,1,1
Brazil/PI-NVBS788GENOV827555156637/2021,2,3,#66FFB2,1,1
Brazil/PI-IAL-4692/2021,2,3,#66FFB2,1,1
Brazil/PI-FIOCRUZ-IAM4007/2021,2,3,#66FFB2,1,1
Brazil/PI-FIOCRUZ-IAM4006/2021,2,3,#66FFB2,1,1
Brazil/PI-FIOCRUZ-IAM4004/2021,2,3,#66FFB2,1,1
Brazil/PI-FIOCRUZ-IAM4001/2021,2,3,#66FFB2,1,1
Brazil/PI-FIOCRUZ-IAM3923/2021,2,3,#66FFB2,1,1
Brazil/PI-FIOCRUZ-IAM3872/2021,2,3,#66FFB2,1,1
Brazil/PI-FIOCRUZ-IAM3871/2021,2,3,#66FFB2,1,1
Brazil/PI-FIOCRUZ-IAM3858/2021,2,3,#66FFB2,1,1
Brazil/PI-FIOCRUZ-IAM3856/2021,2,3,#66FFB2,1,1
Brazil/PI-FIOCRUZ-IAM3853/2021,2,3,#66FFB2,1,1
Brazil/PI-FIOCRUZ-IAM3849/2021,2,3,#66FFB2,1,1
Brazil/PI-FIOCRUZ-IAM3848/2021,2,3,#66FFB2,1,1
Brazil/PI-FIOCRUZ-IAM3844/2021,2,3,#66FFB2,1,1
Brazil/PI-FIOCRUZ-IAM3838/2021,2,3,#66FFB2,1,1
Brazil/PI-FIOCRUZ-IAM3836/2021,2,3,#66FFB2,1,1
Brazil/PI-FIOCRUZ-IAM3834/2021,2,3,#66FFB2,1,1
Brazil/PI-FIOCRUZ-FioPi60/2021,2,3,#66FFB2,1,1
Brazil/PI-FIOCRUZ-FioPi38/2021,2,3,#66FFB2,1,1
Brazil/PI-FIOCRUZ-FioPi36/2021,2,3,#66FFB2,1,1
Brazil/PI-FIOCRUZ-68961/2021,2,3,#66FFB2,1,1
Brazil/PI-BA1200-220260694/2021,2,3,#66FFB2,1,1
Brazil/PI-BA1200-220260276/2021,2,3,#66FFB2,1,1
Brazil/PI-BA1200-220259770/2021,2,3,#66FFB2,1,1
Brazil/PI-BA1200-220139278/2021,2,3,#66FFB2,1,1
Brazil/PI-BA1200-220133985/2021,2,3,#66FFB2,1,1
Brazil/PI-BA1200-220132484/2021,2,3,#66FFB2,1,1
Brazil/PI-BA1200-220131762/2021,2,3,#66FFB2,1,1
Brazil/PI-BA1200-220126271/2021,2,3,#66FFB2,1,1
Brazil/PI-BA1200-220124747/2021,2,3,#66FFB2,1,1
Brazil/PI-4690/2021,2,3,#66FFB2,1,1
Brazil/PI-4688/2021,2,3,#66FFB2,1,1
Brazil/PE-UFPE0177/2021,2,3,#66FFB2,1,1
Brazil/PE-UFPE0174/2021,2,3,#66FFB2,1,1
Brazil/PE-UFPE0163/2021,2,3,#66FFB2,1,1
Brazil/PE-UFPE0140/2021,2,3,#66FFB2,1,1
Brazil/PE-NXBS2414GENOV701309428617/2021,2,3,#66FFB2,1,1
Brazil/PE-NXBS2400GENOV827691566635/2021,2,3,#66FFB2,1,1
Brazil/PE-NXBS2356GENOV827659274350/2021,2,3,#66FFB2,1,1
Brazil/PE-L86_GATES-CD15364/2021,2,3,#66FFB2,1,1
Brazil/PE-IMTSP-CD9304/2021,2,3,#66FFB2,1,1
Brazil/PE-IMTSP-CD8080/2021,2,3,#66FFB2,1,1
Brazil/PE-IMTSP-CD7684/2021,2,3,#66FFB2,1,1
Brazil/PE-IMTSP-CD7048/2021,2,3,#66FFB2,1,1
Brazil/PE-IMTSP-CD5792/2021,2,3,#66FFB2,1,1
Brazil/PE-IMTSP-CD4998/2021,2,3,#66FFB2,1,1
Brazil/PE-IMTSP-CD13587/2021,2,3,#66FFB2,1,1
Brazil/PE-IMTSP-CD12323/2021,2,3,#66FFB2,1,1
Brazil/PE-IMTSP-CD10802/2021,2,3,#66FFB2,1,1
Brazil/PE-IEC-180283/2021,2,3,#66FFB2,1,1
Brazil/PE-IEC-178405/2021,2,3,#66FFB2,1,1
Brazil/PE-IEC-178403/2021,2,3,#66FFB2,1,1
Brazil/PE-FIOCRUZ-IAM5378/2021,2,3,#66FFB2,1,1
Brazil/PE-FIOCRUZ-IAM5365/2021,2,3,#66FFB2,1,1
Brazil/PE-FIOCRUZ-IAM5356/2021,2,3,#66FFB2,1,1
Brazil/PE-FIOCRUZ-IAM3774/2021,2,3,#66FFB2,1,1
Brazil/PE-FIOCRUZ-IAM3769/2021,2,3,#66FFB2,1,1
Brazil/PE-FIOCRUZ-IAM3728/2021,2,3,#66FFB2,1,1
Brazil/PE-FIOCRUZ-IAM3213/2021,2,3,#66FFB2,1,1
Brazil/PE-FIOCRUZ-IAM3189/2021,2,3,#66FFB2,1,1
Brazil/PE-FIOCRUZ-IAM3164/2021,2,3,#66FFB2,1,1
Brazil/PE-FIOCRUZ-IAM3157/2021,2,3,#66FFB2,1,1
Brazil/PE-FIOCRUZ-IAM3139/2021,2,3,#66FFB2,1,1
Brazil/PE-FIOCRUZ-IAM3135/2021,2,3,#66FFB2,1,1
Brazil/PE-FIOCRUZ-IAM3127/2021,2,3,#66FFB2,1,1
Brazil/PE-FIOCRUZ-IAM3088/2021,2,3,#66FFB2,1,1
Brazil/PE-FIOCRUZ-IAM3075/2021,2,3,#66FFB2,1,1
Brazil/PE-FIOCRUZ-IAM3033/2021,2,3,#66FFB2,1,1
Brazil/PE-FIOCRUZ-IAM2830/2021,2,3,#66FFB2,1,1
Brazil/PE-FIOCRUZ-IAM2816/2021,2,3,#66FFB2,1,1
Brazil/PE-FIOCRUZ-IAM2782/2021,2,3,#66FFB2,1,1
Brazil/PE-FIOCRUZ-IAM2768/2021,2,3,#66FFB2,1,1
Brazil/PE-FIOCRUZ-IAM2676/2021,2,3,#66FFB2,1,1
Brazil/PE-FIOCRUZ-IAM2625/2021,2,3,#66FFB2,1,1
Brazil/PE-FIOCRUZ-IAM2567/2021,2,3,#66FFB2,1,1
Brazil/PE-FIOCRUZ-IAM2561/2021,2,3,#66FFB2,1,1
Brazil/PE-FIOCRUZ-IAM2475/2021,2,3,#66FFB2,1,1
Brazil/PE-FIOCRUZ-IAM2413/2021,2,3,#66FFB2,1,1
Brazil/PE-FIOCRUZ-IAM2277/2021,2,3,#66FFB2,1,1
Brazil/PE-FIOCRUZ-IAM2265/2021,2,3,#66FFB2,1,1
Brazil/PE-FIOCRUZ-IAM2103/2021,2,3,#66FFB2,1,1
Brazil/PE-FIOCRUZ-IAM2047/2021,2,3,#66FFB2,1,1
Brazil/PE-FIOCRUZ-IAM2039/2021,2,3,#66FFB2,1,1
Brazil/PE-FIOCRUZ-IAM2031/2021,2,3,#66FFB2,1,1
Brazil/PE-FIOCRUZ-IAM2023/2021,2,3,#66FFB2,1,1
Brazil/PE-FIOCRUZ-IAM2019/2021,2,3,#66FFB2,1,1
Brazil/PE-FIOCRUZ-IAM2006/2021,2,3,#66FFB2,1,1
Brazil/PE-FIOCRUZ-IAM2002/2021,2,3,#66FFB2,1,1
Brazil/PE-FIOCRUZ-IAM1993/2021,2,3,#66FFB2,1,1
Brazil/PE-FIOCRUZ-IAM1951/2021,2,3,#66FFB2,1,1
Brazil/PE-FIOCRUZ-IAM1931/2021,2,3,#66FFB2,1,1
Brazil/PE-FIOCRUZ-IAM1923/2021,2,3,#66FFB2,1,1
Brazil/PE-FIOCRUZ-IAM1922/2021,2,3,#66FFB2,1,1
Brazil/PE-FIOCRUZ-IAM1900/2021,2,3,#66FFB2,1,1
Brazil/PE-FIOCRUZ-IAM1894/2021,2,3,#66FFB2,1,1
Brazil/PE-FIOCRUZ-IAM1742/2021,2,3,#66FFB2,1,1
Brazil/PE-FIOCRUZ-IAM1638/2021,2,3,#66FFB2,1,1
Brazil/PE-FIOCRUZ-IAM1614/2021,2,3,#66FFB2,1,1
Brazil/PE-FIOCRUZ-IAM1593/2021,2,3,#66FFB2,1,1
Brazil/PE-BA1200-261044456/2021,2,3,#66FFB2,1,1
Brazil/PE-BA1200-260620982/2021,2,3,#66FFB2,1,1
Brazil/PE-9326/2021,2,3,#66FFB2,1,1
Brazil/PE-9023/2021,2,3,#66FFB2,1,1
Brazil/PE-6285/2021,2,3,#66FFB2,1,1
Brazil/PE-6116/2021,2,3,#66FFB2,1,1
Brazil/PB-NXBS2510GENOV701310431460/2021,2,3,#66FFB2,1,1
Brazil/PB-IEC-178833/2021,2,3,#66FFB2,1,1
Brazil/PB-IEC-178830/2021,2,3,#66FFB2,1,1
Brazil/PB-IEC-177564/2021,2,3,#66FFB2,1,1
Brazil/PB-FIOCRUZ-IAM3662/2021,2,3,#66FFB2,1,1
Brazil/PB-FIOCRUZ-IAM3661/2021,2,3,#66FFB2,1,1
Brazil/PB-FIOCRUZ-IAM3648/2021,2,3,#66FFB2,1,1
Brazil/PB-FIOCRUZ-IAM3645/2021,2,3,#66FFB2,1,1
Brazil/PB-FIOCRUZ-46033/2021,2,3,#66FFB2,1,1
Brazil/PB-FIOCRUZ-44667/2021,2,3,#66FFB2,1,1
Brazil/PB-FIOCRUZ-44652/2021,2,3,#66FFB2,1,1
Brazil/PB-FIOCRUZ-44649/2021,2,3,#66FFB2,1,1
Brazil/PB-FIOCRUZ-41308/2021,2,3,#66FFB2,1,1
Brazil/PB-FIOCRUZ-41300/2021,2,3,#66FFB2,1,1
Brazil/PB-FIOCRUZ-41297/2021,2,3,#66FFB2,1,1
Brazil/PB-FIOCRUZ-41282/2021,2,3,#66FFB2,1,1
Brazil/PB-FIOCRUZ-41279/2021,2,3,#66FFB2,1,1
Brazil/PB-FIOCRUZ-41278/2021,2,3,#66FFB2,1,1
Brazil/PB-FIOCRUZ-41275/2021,2,3,#66FFB2,1,1
Brazil/PB-FIOCRUZ-41273/2021,2,3,#66FFB2,1,1
Brazil/PB-FIOCRUZ-39575/2021,2,3,#66FFB2,1,1
Brazil/PB-FIOCRUZ-39574/2021,2,3,#66FFB2,1,1
Brazil/PB-FIOCRUZ-39568/2021,2,3,#66FFB2,1,1
Brazil/PB-FIOCRUZ-39552/2021,2,3,#66FFB2,1,1
Brazil/PB-FIOCRUZ-39549/2021,2,3,#66FFB2,1,1
Brazil/PB-FIOCRUZ-38038/2021,2,3,#66FFB2,1,1
Brazil/PB-FIOCRUZ-38031/2021,2,3,#66FFB2,1,1
Brazil/PB-FIOCRUZ-38028/2021,2,3,#66FFB2,1,1
Brazil/PB-FIOCRUZ-38026/2021,2,3,#66FFB2,1,1
Brazil/PB-FIOCRUZ-38024/2021,2,3,#66FFB2,1,1
Brazil/PB-FIOCRUZ-25679/2021,2,3,#66FFB2,1,1
Brazil/PB-FIOCRUZ-25676/2021,2,3,#66FFB2,1,1
Brazil/PB-FIOCRUZ-25673/2021,2,3,#66FFB2,1,1
Brazil/PB-FIOCRUZ-25666/2021,2,3,#66FFB2,1,1
Brazil/PB-FIOCRUZ-25665/2021,2,3,#66FFB2,1,1
Brazil/PB-FIOCRUZ-25664/2021,2,3,#66FFB2,1,1
Brazil/PB-FIOCRUZ-25663/2021,2,3,#66FFB2,1,1
Brazil/PB-FIOCRUZ-25662/2021,2,3,#66FFB2,1,1
Brazil/PB-FIOCRUZ-25661/2021,2,3,#66FFB2,1,1
Brazil/PB-FIOCRUZ-25652/2021,2,3,#66FFB2,1,1
Brazil/PB-FIOCRUZ-25651/2021,2,3,#66FFB2,1,1
Brazil/PB-FIOCRUZ-25649/2021,2,3,#66FFB2,1,1
Brazil/PB-FIOCRUZ-25641/2021,2,3,#66FFB2,1,1
Brazil/PB-FIOCRUZ-25639/2021,2,3,#66FFB2,1,1
Brazil/PB-FIOCRUZ-25638/2021,2,3,#66FFB2,1,1
Brazil/PB-FIOCRUZ-25635/2021,2,3,#66FFB2,1,1
Brazil/PB-FIOCRUZ-25628/2021,2,3,#66FFB2,1,1
Brazil/PB-FIOCRUZ-25626/2021,2,3,#66FFB2,1,1
Brazil/PB-FIOCRUZ-25625/2021,2,3,#66FFB2,1,1
Brazil/PB-FIOCRUZ-25623/2021,2,3,#66FFB2,1,1
Brazil/PB-FIOCRUZ-25620/2021,2,3,#66FFB2,1,1
Brazil/PB-FIOCRUZ-18369/2021,2,3,#66FFB2,1,1
Brazil/PB-BA1200-250102219/2021,2,3,#66FFB2,1,1
Brazil/PB-BA1200-250096856/2021,2,3,#66FFB2,1,1
Brazil/PB-00781/2021,2,3,#66FFB2,1,1
Brazil/PB-00779/2021,2,3,#66FFB2,1,1
Brazil/PB-00776/2021,2,3,#66FFB2,1,1
Brazil/PB-00774/2021,2,3,#66FFB2,1,1
Brazil/MA-NXBS2445GENOV701309731854/2021,2,3,#66FFB2,1,1
Brazil/MA-LNN01524/2021,2,3,#66FFB2,1,1
Brazil/MA-IEC-179400/2021,2,3,#66FFB2,1,1
Brazil/MA-IEC1200-178650/2021,2,3,#66FFB2,1,1
Brazil/MA-IEC1200-178289/2021,2,3,#66FFB2,1,1
Brazil/MA-IB_142869/2021,2,3,#66FFB2,1,1
Brazil/MA-FIOCRUZ-53497/2021,2,3,#66FFB2,1,1
Brazil/MA-FIOCRUZ-53481/2021,2,3,#66FFB2,1,1
Brazil/MA-FIOCRUZ-41072/2021,2,3,#66FFB2,1,1
Brazil/MA-FIOCRUZ-34258/2020,2,3,#66FFB2,1,1
Brazil/MA-FIOCRUZ-32588/2021,2,3,#66FFB2,1,1
Brazil/MA-FIOCRUZ-32534/2021,2,3,#66FFB2,1,1
Brazil/MA-FIOCRUZ-32516/2021,2,3,#66FFB2,1,1
Brazil/MA-FIOCRUZ-21577/2021,2,3,#66FFB2,1,1
Brazil/CE-NXBS369GENOV45614839059/2021,2,3,#66FFB2,1,1
Brazil/CE-NVBS804GENOV45614833507/2021,2,3,#66FFB2,1,1
Brazil/CE-NVBS3018GENOV402503599461/2021,2,3,#66FFB2,1,1
Brazil/CE-NVBS1332GENOV130638230439/2021,2,3,#66FFB2,1,1
Brazil/CE-NVBS11GENOV045614776255/2021,2,3,#66FFB2,1,1
Brazil/CE-L86_GATES-CD8575/2021,2,3,#66FFB2,1,1
Brazil/CE-L86_GATES-CD8564/2021,2,3,#66FFB2,1,1
Brazil/CE-IMTSP-CD8287/2021,2,3,#66FFB2,1,1
Brazil/CE-IMTSP-CD7739/2021,2,3,#66FFB2,1,1
Brazil/CE-IMTSP-CD7701/2021,2,3,#66FFB2,1,1
Brazil/CE-IMTSP-CD4338/2021,2,3,#66FFB2,1,1
Brazil/CE-IMTSP-CD3921/2021,2,3,#66FFB2,1,1
Brazil/CE-IEC-180060/2021,2,3,#66FFB2,1,1
Brazil/CE-IEC-180059/2021,2,3,#66FFB2,1,1
Brazil/CE-IEC-180056/2021,2,3,#66FFB2,1,1
Brazil/CE-IEC-179332/2021,2,3,#66FFB2,1,1
Brazil/CE-IEC-177785/2021,2,3,#66FFB2,1,1
Brazil/CE-IEC-177433/2021,2,3,#66FFB2,1,1
Brazil/CE-FIOCRUZ-867371-DC5E893-0/2021,2,3,#66FFB2,1,1
Brazil/CE-FIOCRUZ-728374-2B4-2/2021,2,3,#66FFB2,1,1
Brazil/CE-FIOCRUZ-22165/2021,2,3,#66FFB2,1,1
Brazil/CE-FIOCRUZ-22164/2021,2,3,#66FFB2,1,1
Brazil/CE-FIOCRUZ-22157/2021,2,3,#66FFB2,1,1
Brazil/CE-FIOCRUZ-22090/2021,2,3,#66FFB2,1,1
Brazil/CE-FIOCRUZ-22084/2021,2,3,#66FFB2,1,1
Brazil/CE-FIOCRUZ-22081/2021,2,3,#66FFB2,1,1
Brazil/CE-FIOCRUZ-22079/2021,2,3,#66FFB2,1,1
Brazil/CE-FIOCRUZ-22071/2021,2,3,#66FFB2,1,1
Brazil/CE-FIOCRUZ-22051/2021,2,3,#66FFB2,1,1
Brazil/CE-FIOCRUZ-22050/2021,2,3,#66FFB2,1,1
Brazil/CE-FIOCRUZ-22048/2021,2,3,#66FFB2,1,1
Brazil/CE-FIOCRUZ-22046/2021,2,3,#66FFB2,1,1
Brazil/CE-FIOCRUZ-22027/2021,2,3,#66FFB2,1,1
Brazil/CE-FIOCRUZ-21071/2021,2,3,#66FFB2,1,1
Brazil/CE-FIOCRUZ-21066/2021,2,3,#66FFB2,1,1
Brazil/CE-FIOCRUZ-21057/2021,2,3,#66FFB2,1,1
Brazil/CE-FIOCRUZ-21053/2021,2,3,#66FFB2,1,1
Brazil/CE-FIOCRUZ-19031/2021,2,3,#66FFB2,1,1
Brazil/CE-FIOCRUZ-19028/2021,2,3,#66FFB2,1,1
Brazil/CE-FIOCRUZ-16067/2021,2,3,#66FFB2,1,1
Brazil/CE-FIOCRUZ-16054/2021,2,3,#66FFB2,1,1
Brazil/CE-FIOCRUZ-16050/2021,2,3,#66FFB2,1,1
Brazil/CE-FIOCRUZ-16046/2021,2,3,#66FFB2,1,1
Brazil/CE-FIOCRUZ-16036/2021,2,3,#66FFB2,1,1
Brazil/CE-FIOCRUZ-16024/2021,2,3,#66FFB2,1,1
Brazil/CE-FIOCRUZ-14135/2021,2,3,#66FFB2,1,1
Brazil/CE-FIOCRUZ-14132/2021,2,3,#66FFB2,1,1
Brazil/CE-FIOCRUZ-14040/2021,2,3,#66FFB2,1,1
Brazil/CE-FIOCRUZ-14038/2021,2,3,#66FFB2,1,1
Brazil/CE-FIOCRUZ-14021/2021,2,3,#66FFB2,1,1
Brazil/CE-FIOCRUZ-12097/2021,2,3,#66FFB2,1,1
Brazil/CE-FIOCRUZ-12078/2021,2,3,#66FFB2,1,1
Brazil/CE-FIOCRUZ-12077/2021,2,3,#66FFB2,1,1
Brazil/CE-FIOCRUZ-12063/2021,2,3,#66FFB2,1,1
Brazil/CE-FIOCRUZ-12043/2021,2,3,#66FFB2,1,1
Brazil/CE-FIOCRUZ-12031/2021,2,3,#66FFB2,1,1
Brazil/CE-FIOCRUZ-12007/2021,2,3,#66FFB2,1,1
Brazil/CE-FIOCRUZ-01123/2021,2,3,#66FFB2,1,1
Brazil/CE-FIOCRUZ-01119/2021,2,3,#66FFB2,1,1
Brazil/CE-FIOCRUZ-01117/2021,2,3,#66FFB2,1,1
Brazil/CE-FIOCRUZ-01107/2021,2,3,#66FFB2,1,1
Brazil/CE-FIOCRUZ-01104/2021,2,3,#66FFB2,1,1
Brazil/CE-FIOCRUZ-01069/2021,2,3,#66FFB2,1,1
Brazil/CE-FIOCRUZ-01049/2021,2,3,#66FFB2,1,1
Brazil/CE-FIOCRUZ-01031/2021,2,3,#66FFB2,1,1
Brazil/CE-FIOCRUZ-00984/2021,2,3,#66FFB2,1,1
Brazil/CE-FIOCRUZ-00944/2021,2,3,#66FFB2,1,1
Brazil/CE-FIOCRUZ-00867/2021,2,3,#66FFB2,1,1
Brazil/CE-FIOCRUZ-00862/2021,2,3,#66FFB2,1,1
Brazil/CE-FIOCRUZ-00860/2021,2,3,#66FFB2,1,1
Brazil/CE-FIOCRUZ-00859/2021,2,3,#66FFB2,1,1
Brazil/CE-FIOCRUZ-00858/2021,2,3,#66FFB2,1,1
Brazil/CE-FIOCRUZ-00838/2021,2,3,#66FFB2,1,1
Brazil/CE-FIOCRUZ-00837/2021,2,3,#66FFB2,1,1
Brazil/CE-FIOCRUZ-00818/2021,2,3,#66FFB2,1,1
Brazil/CE-FIOCRUZ-00806/2021,2,3,#66FFB2,1,1
Brazil/CE-FIOCRUZ-00796/2021,2,3,#66FFB2,1,1
Brazil/CE-FIOCRUZ-00795/2021,2,3,#66FFB2,1,1
Brazil/CE-FIOCRUZ-00791/2021,2,3,#66FFB2,1,1
Brazil/CE-FIOCRUZ-00776/2021,2,3,#66FFB2,1,1
Brazil/CE-FIOCRUZ-00765/2021,2,3,#66FFB2,1,1
Brazil/CE-FIOCRUZ-00750/2021,2,3,#66FFB2,1,1
Brazil/CE-FIOCRUZ-00731/2021,2,3,#66FFB2,1,1
Brazil/CE-FIOCRUZ-00709/2021,2,3,#66FFB2,1,1
Brazil/CE-FIOCRUZ-00697/2021,2,3,#66FFB2,1,1
Brazil/CE-FIOCRUZ-00695/2021,2,3,#66FFB2,1,1
Brazil/CE-FIOCRUZ-00670/2021,2,3,#66FFB2,1,1
Brazil/CE-FIOCRUZ-00667/2021,2,3,#66FFB2,1,1
Brazil/CE-FIOCRUZ-00658/2021,2,3,#66FFB2,1,1
Brazil/CE-FIOCRUZ-00655/2021,2,3,#66FFB2,1,1
Brazil/CE-FIOCRUZ-00646/2021,2,3,#66FFB2,1,1
Brazil/CE-FIOCRUZ-00643/2021,2,3,#66FFB2,1,1
Brazil/CE-FIOCRUZ-00640/2021,2,3,#66FFB2,1,1
Brazil/CE-FIOCRUZ-00621/2021,2,3,#66FFB2,1,1
Brazil/CE-FIOCRUZ-00614/2021,2,3,#66FFB2,1,1
Brazil/CE-FIOCRUZ-00575/2021,2,3,#66FFB2,1,1
Brazil/CE-FIOCRUZ-00568/2021,2,3,#66FFB2,1,1
Brazil/CE-FIOCRUZ-00533/2021,2,3,#66FFB2,1,1
Brazil/CE-FIOCRUZ-00449/2021,2,3,#66FFB2,1,1
Brazil/CE-FIOCRUZ-00446/2021,2,3,#66FFB2,1,1
Brazil/CE-FIOCRUZ-00430/2021,2,3,#66FFB2,1,1
Brazil/CE-FIOCRUZ-00420/2021,2,3,#66FFB2,1,1
Brazil/CE-FIOCRUZ-00411/2021,2,3,#66FFB2,1,1
Brazil/CE-FIOCRUZ-00401/2021,2,3,#66FFB2,1,1
Brazil/CE-FIOCRUZ-00382/2021,2,3,#66FFB2,1,1
Brazil/CE-FIOCRUZ-00374/2021,2,3,#66FFB2,1,1
Brazil/CE-FIOCRUZ-00324/2021,2,3,#66FFB2,1,1
Brazil/CE-FIOCRUZ-00322/2021,2,3,#66FFB2,1,1
Brazil/CE-FIOCRUZ-00288/2021,2,3,#66FFB2,1,1
Brazil/CE-FIOCRUZ-00267/2021,2,3,#66FFB2,1,1
Brazil/CE-FIOCRUZ-00179/2021,2,3,#66FFB2,1,1
Brazil/CE-FIOCRUZ-00170/2021,2,3,#66FFB2,1,1
Brazil/CE-FIOCRUZ-00159/2021,2,3,#66FFB2,1,1
Brazil/CE-FIOCRUZ-00153/2021,2,3,#66FFB2,1,1
Brazil/CE-FIOCRUZ-00141/2021,2,3,#66FFB2,1,1
Brazil/CE-FIOCRUZ-00139/2021,2,3,#66FFB2,1,1
Brazil/CE-FIOCRUZ-00127/2021,2,3,#66FFB2,1,1
Brazil/CE-FIOCRUZ-00121/2021,2,3,#66FFB2,1,1
Brazil/CE-7680/2021,2,3,#66FFB2,1,1
Brazil/CE-3935/2021,2,3,#66FFB2,1,1
Brazil/BA-UFOB-17047/2021,2,3,#66FFB2,1,1
Brazil/BA-UFOB-16965/2021,2,3,#66FFB2,1,1
Brazil/BA-UFOB-16848/2021,2,3,#66FFB2,1,1
Brazil/BA-UFOB-16656/2021,2,3,#66FFB2,1,1
Brazil/BA-UFOB-13896/2021,2,3,#66FFB2,1,1
Brazil/BA-UFOB-10449/2021,2,3,#66FFB2,1,1
Brazil/BA-UFOB-09211/2021,2,3,#66FFB2,1,1
Brazil/BA-NXBS62GENOV700905002672/2021,2,3,#66FFB2,1,1
Brazil/BA-NXBS259GENOV45614776569/2021,2,3,#66FFB2,1,1
Brazil/BA-NXBS2377GENOV827651087941/2021,2,3,#66FFB2,1,1
Brazil/BA-NXBS1811GENOV700912318520/2021,2,3,#66FFB2,1,1
Brazil/BA-NXBS1500GENOV827663482543/2021,2,3,#66FFB2,1,1
Brazil/BA-NVBS2578GENOV827831140121/2021,2,3,#66FFB2,1,1
Brazil/BA-NVBS2569GENOV827787117413/2021,2,3,#66FFB2,1,1
Brazil/BA-NVBS1004GENOV827689848651/2021,2,3,#66FFB2,1,1
Brazil/BA-NVBS1000GENOV827659495229/2021,2,3,#66FFB2,1,1
Brazil/BA-LACEN-BA534/2021,2,3,#66FFB2,1,1
Brazil/BA-LACEN-BA533/2021,2,3,#66FFB2,1,1
Brazil/BA-LACEN-BA532/2021,2,3,#66FFB2,1,1
Brazil/BA-LACEN-BA516/2021,2,3,#66FFB2,1,1
Brazil/BA-LACEN-BA515/2021,2,3,#66FFB2,1,1
Brazil/BA-LACEN-BA504/2021,2,3,#66FFB2,1,1
Brazil/BA-LACEN-BA503/2021,2,3,#66FFB2,1,1
Brazil/BA-LACEN-BA501/2021,2,3,#66FFB2,1,1
Brazil/BA-LACEN-BA493/2021,2,3,#66FFB2,1,1
Brazil/BA-LACEN-BA483/2021,2,3,#66FFB2,1,1
Brazil/BA-LACEN-BA480/2021,2,3,#66FFB2,1,1
Brazil/BA-LACEN-BA445/2021,2,3,#66FFB2,1,1
Brazil/BA-LACEN-BA443/2021,2,3,#66FFB2,1,1
Brazil/BA-LACEN-BA434/2021,2,3,#66FFB2,1,1
Brazil/BA-LACEN-BA424/2021,2,3,#66FFB2,1,1
Brazil/BA-LACEN-BA420/2021,2,3,#66FFB2,1,1
Brazil/BA-LACEN-BA416/2021,2,3,#66FFB2,1,1
Brazil/BA-LACEN-BA411/2021,2,3,#66FFB2,1,1
Brazil/BA-LACEN-BA409/2021,2,3,#66FFB2,1,1
Brazil/BA-LACEN-BA367/2021,2,3,#66FFB2,1,1
Brazil/BA-LACEN-BA365/2021,2,3,#66FFB2,1,1
Brazil/BA-LACEN-BA357/2021,2,3,#66FFB2,1,1
Brazil/BA-LACEN-BA310/2021,2,3,#66FFB2,1,1
Brazil/BA-LACEN-BA295/2021,2,3,#66FFB2,1,1
Brazil/BA-LACEN-BA292/2021,2,3,#66FFB2,1,1
Brazil/BA-LACEN-BA289/2021,2,3,#66FFB2,1,1
Brazil/BA-LACEN-BA287/2021,2,3,#66FFB2,1,1
Brazil/BA-LACEN-BA276/2021,2,3,#66FFB2,1,1
Brazil/BA-LACEN-BA267/2021,2,3,#66FFB2,1,1
Brazil/BA-LACEN-BA258/2021,2,3,#66FFB2,1,1
Brazil/BA-LACEN-BA252/2021,2,3,#66FFB2,1,1
Brazil/BA-LACEN-BA251/2021,2,3,#66FFB2,1,1
Brazil/BA-LACEN-BA245/2021,2,3,#66FFB2,1,1
Brazil/BA-LACEN-BA217/2021,2,3,#66FFB2,1,1
Brazil/BA-LACEN-BA180/2021,2,3,#66FFB2,1,1
Brazil/BA-LACEN-171/2021,2,3,#66FFB2,1,1
Brazil/BA-LACEN-162/2021,2,3,#66FFB2,1,1
Brazil/BA-LACEN-155/2021,2,3,#66FFB2,1,1
Brazil/BA-LACEN-154/2021,2,3,#66FFB2,1,1
Brazil/BA-LACEN-153/2021,2,3,#66FFB2,1,1
Brazil/BA-LACEN-144/2021,2,3,#66FFB2,1,1
Brazil/BA-LACEN-135/2021,2,3,#66FFB2,1,1
Brazil/BA-LACEN-122/2021,2,3,#66FFB2,1,1
Brazil/BA-IMTSP-CD7690/2021,2,3,#66FFB2,1,1
Brazil/BA-IMTSP-CD7665/2021,2,3,#66FFB2,1,1
Brazil/BA-IMTSP-CD7074/2021,2,3,#66FFB2,1,1
Brazil/BA-IMTSP-CD10512/2021,2,3,#66FFB2,1,1
Brazil/BA-HSR-UTIfeb08/2021,2,3,#66FFB2,1,1
Brazil/BA-HSR-UTIfeb06/2021,2,3,#66FFB2,1,1
Brazil/BA-HSR-UTIfeb02/2021,2,3,#66FFB2,1,1
Brazil/BA-HA03/2020,2,3,#66FFB2,1,1
Brazil/BA-HA02/2020,2,3,#66FFB2,1,1
Brazil/BA-HA01/2020,2,3,#66FFB2,1,1
Brazil/BA-FIOCRUZ-PVM80383/2021,2,3,#66FFB2,1,1
Brazil/BA-FIOCRUZ-PVM80140/2021,2,3,#66FFB2,1,1
Brazil/BA-FIOCRUZ-PVM80134/2021,2,3,#66FFB2,1,1
Brazil/BA-FIOCRUZ-PVM80128/2021,2,3,#66FFB2,1,1
Brazil/BA-FIOCRUZ-PVM80073/2021,2,3,#66FFB2,1,1
Brazil/BA-FIOCRUZ-PVM79764/2021,2,3,#66FFB2,1,1
Brazil/BA-FIOCRUZ-PVM79155/2021,2,3,#66FFB2,1,1
Brazil/BA-FIOCRUZ-PVM79102/2021,2,3,#66FFB2,1,1
Brazil/BA-FIOCRUZ-PVM79100/2021,2,3,#66FFB2,1,1
Brazil/BA-FIOCRUZ-PVM78360/2021,2,3,#66FFB2,1,1
Brazil/BA-FIOCRUZ-PVM78078/2021,2,3,#66FFB2,1,1
Brazil/BA-FIOCRUZ-PVM78030/2021,2,3,#66FFB2,1,1
Brazil/BA-FIOCRUZ-PVM77975/2021,2,3,#66FFB2,1,1
Brazil/BA-FIOCRUZ-PVM77806/2021,2,3,#66FFB2,1,1
Brazil/BA-FIOCRUZ-PVM77754/2021,2,3,#66FFB2,1,1
Brazil/BA-FIOCRUZ-PVM76237/2021,2,3,#66FFB2,1,1
Brazil/BA-FIOCRUZ-PVM75249/2021,2,3,#66FFB2,1,1
Brazil/BA-FIOCRUZ-PVM75247/2021,2,3,#66FFB2,1,1
Brazil/BA-FIOCRUZ-PVM75011/2021,2,3,#66FFB2,1,1
Brazil/BA-FIOCRUZ-PVM74603/2021,2,3,#66FFB2,1,1
Brazil/BA-FIOCRUZ-PVM73987/2021,2,3,#66FFB2,1,1
Brazil/BA-FIOCRUZ-PVM73575/2021,2,3,#66FFB2,1,1
Brazil/BA-FIOCRUZ-PVM73561/2021,2,3,#66FFB2,1,1
Brazil/BA-FIOCRUZ-PVM73529/2021,2,3,#66FFB2,1,1
Brazil/BA-FIOCRUZ-PVM73406/2021,2,3,#66FFB2,1,1
Brazil/BA-FIOCRUZ-PVM73274/2021,2,3,#66FFB2,1,1
Brazil/BA-FIOCRUZ-PVM73209/2021,2,3,#66FFB2,1,1
Brazil/BA-FIOCRUZ-PVM71743/2021,2,3,#66FFB2,1,1
Brazil/BA-FIOCRUZ-PVM70184/2021,2,3,#66FFB2,1,1
Brazil/BA-FIOCRUZ-PVM70045/2021,2,3,#66FFB2,1,1
Brazil/BA-FIOCRUZ-PVM68873/2021,2,3,#66FFB2,1,1
Brazil/BA-FIOCRUZ-PVM68631/2021,2,3,#66FFB2,1,1
Brazil/BA-FIOCRUZ-PVM68383/2021,2,3,#66FFB2,1,1
Brazil/BA-FIOCRUZ-PVM68376/2021,2,3,#66FFB2,1,1
Brazil/BA-FIOCRUZ-PVM66989/2021,2,3,#66FFB2,1,1
Brazil/BA-FIOCRUZ-PVM66904/2021,2,3,#66FFB2,1,1
Brazil/BA-FIOCRUZ-PVM66756/2021,2,3,#66FFB2,1,1
Brazil/BA-FIOCRUZ-PVM66569/2021,2,3,#66FFB2,1,1
Brazil/BA-FIOCRUZ-PVM66211/2021,2,3,#66FFB2,1,1
Brazil/BA-FIOCRUZ-PVM66016/2021,2,3,#66FFB2,1,1
Brazil/BA-FIOCRUZ-PVM65485/2021,2,3,#66FFB2,1,1
Brazil/BA-FIOCRUZ-PVM64736/2021,2,3,#66FFB2,1,1
Brazil/BA-FIOCRUZ-PVM64322/2021,2,3,#66FFB2,1,1
Brazil/BA-FIOCRUZ-PVM63372/2021,2,3,#66FFB2,1,1
Brazil/BA-FIOCRUZ-PVM63330/2021,2,3,#66FFB2,1,1
Brazil/BA-FIOCRUZ-PVM63274/2021,2,3,#66FFB2,1,1
Brazil/BA-FIOCRUZ-PVM63031/2021,2,3,#66FFB2,1,1
Brazil/BA-FIOCRUZ-PVM62420/2021,2,3,#66FFB2,1,1
Brazil/BA-FIOCRUZ-PVM61402/2021,2,3,#66FFB2,1,1
Brazil/BA-FIOCRUZ-PVM61196/2021,2,3,#66FFB2,1,1
Brazil/BA-FIOCRUZ-PVM61093/2021,2,3,#66FFB2,1,1
Brazil/BA-FIOCRUZ-PVM60791/2021,2,3,#66FFB2,1,1
Brazil/BA-FIOCRUZ-PVM60404/2021,2,3,#66FFB2,1,1
Brazil/BA-FIOCRUZ-PVM60124/2021,2,3,#66FFB2,1,1
Brazil/BA-FIOCRUZ-PVM60058/2021,2,3,#66FFB2,1,1
Brazil/BA-FIOCRUZ-PVM60028/2021,2,3,#66FFB2,1,1
Brazil/BA-FIOCRUZ-PVM59958/2021,2,3,#66FFB2,1,1
Brazil/BA-FIOCRUZ-PVM59821/2021,2,3,#66FFB2,1,1
Brazil/BA-FIOCRUZ-PVM59065/2021,2,3,#66FFB2,1,1
Brazil/BA-FIOCRUZ-PVM58959/2021,2,3,#66FFB2,1,1
Brazil/BA-FIOCRUZ-PVM58913/2021,2,3,#66FFB2,1,1
Brazil/BA-FIOCRUZ-PVM58314/2021,2,3,#66FFB2,1,1
Brazil/BA-FIOCRUZ-PVM57029/2021,2,3,#66FFB2,1,1
Brazil/BA-FIOCRUZ-PVM56596/2021,2,3,#66FFB2,1,1
Brazil/BA-FIOCRUZ-PVM56554/2021,2,3,#66FFB2,1,1
Brazil/BA-FIOCRUZ-PVM54965/2021,2,3,#66FFB2,1,1
Brazil/BA-FIOCRUZ-PVM54726/2021,2,3,#66FFB2,1,1
Brazil/BA-FIOCRUZ-PVM54625/2021,2,3,#66FFB2,1,1
Brazil/BA-FIOCRUZ-PVM54579/2021,2,3,#66FFB2,1,1
Brazil/BA-FIOCRUZ-PVM54543/2021,2,3,#66FFB2,1,1
Brazil/BA-FIOCRUZ-PVM53965/2021,2,3,#66FFB2,1,1
Brazil/BA-FIOCRUZ-PVM53911/2021,2,3,#66FFB2,1,1
Brazil/BA-FIOCRUZ-PVM53023/2021,2,3,#66FFB2,1,1
Brazil/BA-FIOCRUZ-PVM52995/2021,2,3,#66FFB2,1,1
Brazil/BA-FIOCRUZ-PVM52903/2021,2,3,#66FFB2,1,1
Brazil/BA-FIOCRUZ-PVM52901/2021,2,3,#66FFB2,1,1
Brazil/BA-FIOCRUZ-PVM51490/2021,2,3,#66FFB2,1,1
Brazil/BA-FIOCRUZ-PVM51460/2021,2,3,#66FFB2,1,1
Brazil/BA-FIOCRUZ-PVM51033/2021,2,3,#66FFB2,1,1
Brazil/BA-FIOCRUZ-PVM48947/2021,2,3,#66FFB2,1,1
Brazil/BA-FIOCRUZ-PVM27541/2020,2,3,#66FFB2,1,1
Brazil/BA-FIOCRUZ-PVM12577/2020,2,3,#66FFB2,1,1
Brazil/BA-FIOCRUZ-6358/2021,2,3,#66FFB2,1,1
Brazil/BA-FIOCRUZ-6355/2021,2,3,#66FFB2,1,1
Brazil/BA-FIOCRUZ-42746/2021,2,3,#66FFB2,1,1
Brazil/BA-FIOCRUZ-42744/2021,2,3,#66FFB2,1,1
Brazil/BA-FIOCRUZ-34087/2021,2,3,#66FFB2,1,1
Brazil/BA-FIOCRUZ-33771/2020,2,3,#66FFB2,1,1
Brazil/BA-FIOCRUZ-33769/2020,2,3,#66FFB2,1,1
Brazil/BA-FIOCRUZ-28732/2021,2,3,#66FFB2,1,1
Brazil/BA-FIOCRUZ-28730/2021,2,3,#66FFB2,1,1
Brazil/BA-FIOCRUZ-21054/2021,2,3,#66FFB2,1,1
Brazil/BA-FIOCRUZ-18314/2021,2,3,#66FFB2,1,1
Brazil/BA-FIOCRUZ-16707/2021,2,3,#66FFB2,1,1
Brazil/BA-BA1200-291504312/2021,2,3,#66FFB2,1,1
Brazil/BA-BA1200-291459105/2021,2,3,#66FFB2,1,1
Brazil/BA-59/2021,2,3,#66FFB2,1,1
Brazil/BA-58/2021,2,3,#66FFB2,1,1
Brazil/BA-57/2021,2,3,#66FFB2,1,1
Brazil/BA-56/2021,2,3,#66FFB2,1,1
Brazil/BA-55/2021,2,3,#66FFB2,1,1
Brazil/BA-54/2021,2,3,#66FFB2,1,1
Brazil/BA-53/2021,2,3,#66FFB2,1,1
Brazil/BA-52/2021,2,3,#66FFB2,1,1
Brazil/BA-51/2021,2,3,#66FFB2,1,1
Brazil/BA-50/2021,2,3,#66FFB2,1,1
Brazil/BA-49/2021,2,3,#66FFB2,1,1
Brazil/BA-00736/2021,2,3,#66FFB2,1,1
Brazil/BA-00716/2021,2,3,#66FFB2,1,1
Brazil/AL-FIOCRUZ-6804/2021,2,3,#66FFB2,1,1
Brazil/AL-FIOCRUZ-4794/2021,2,3,#66FFB2,1,1
Brazil/AL-FIOCRUZ-4782/2021,2,3,#66FFB2,1,1
Brazil/AL-FIOCRUZ-43146/2021,2,3,#66FFB2,1,1
Brazil/AL-FIOCRUZ-43124/2021,2,3,#66FFB2,1,1
Brazil/AL-FIOCRUZ-39936/2021,2,3,#66FFB2,1,1
Brazil/AL-FIOCRUZ-39914/2021,2,3,#66FFB2,1,1
Brazil/AL-FIOCRUZ-39882/2021,2,3,#66FFB2,1,1
Brazil/AL-FIOCRUZ-36556/2021,2,3,#66FFB2,1,1
Brazil/AL-FIOCRUZ-36550/2021,2,3,#66FFB2,1,1
Brazil/AL-FIOCRUZ-29003/2021,2,3,#66FFB2,1,1
Brazil/AL-FIOCRUZ-28092/2021,2,3,#66FFB2,1,1
Brazil/AL-FIOCRUZ-24157/2021,2,3,#66FFB2,1,1
Brazil/AL-FIOCRUZ-21471/2021,2,3,#66FFB2,1,1
Brazil/AL-FIOCRUZ-21464/2021,2,3,#66FFB2,1,1
Brazil/AL-FIOCRUZ-21454/2021,2,3,#66FFB2,1,1
Brazil/AL-FIOCRUZ-18751/2021,2,3,#66FFB2,1,1
Brazil/AL-FIOCRUZ-11172/2021,2,3,#66FFB2,1,1
Brazil/TO-UFT-941614/2021,2,3,#99FF33,1,1
Brazil/TO-UFT-862026/2021,2,3,#99FF33,1,1
Brazil/TO-UFT-652090/2021,2,3,#99FF33,1,1
Brazil/TO-UFT-632046/2021,2,3,#99FF33,1,1
Brazil/TO-UFT-51674/2021,2,3,#99FF33,1,1
Brazil/TO-UFT-421614/2021,2,3,#99FF33,1,1
Brazil/TO-NXBS2238GENOV70975081946/2021,2,3,#99FF33,1,1
Brazil/TO-NXBS145GENOV70972460881/2021,2,3,#99FF33,1,1
Brazil/TO-FIOCRUZ-47289/2021,2,3,#99FF33,1,1
Brazil/TO-FIOCRUZ-38471/2021,2,3,#99FF33,1,1
Brazil/TO-FIOCRUZ-34959/2021,2,3,#99FF33,1,1
Brazil/TO-FIOCRUZ-31649/2021,2,3,#99FF33,1,1
Brazil/TO-FIOCRUZ-30321/2021,2,3,#99FF33,1,1
Brazil/TO-FIOCRUZ-28722/2021,2,3,#99FF33,1,1
Brazil/TO-3553/2021,2,3,#99FF33,1,1
Brazil/TO-3542/2021,2,3,#99FF33,1,1
Brazil/TO-3341/2021,2,3,#99FF33,1,1
Brazil/TO-3334/2021,2,3,#99FF33,1,1
Brazil/TO-3331/2021,2,3,#99FF33,1,1
Brazil/TO-3317/2021,2,3,#99FF33,1,1
Brazil/TO-3310/2021,2,3,#99FF33,1,1
Brazil/TO-3309/2021,2,3,#99FF33,1,1
Brazil/TO-3305/2021,2,3,#99FF33,1,1
Brazil/TO-1420/2021,2,3,#99FF33,1,1
Brazil/TO-1188/2021,2,3,#99FF33,1,1
Brazil/RR-ITV-178708/2021,2,3,#99FF33,1,1
Brazil/RR-IEC-179037/2021,2,3,#99FF33,1,1
Brazil/RR-IEC-178370/2021,2,3,#99FF33,1,1
Brazil/RR-FIOCRUZ-ILMD2100139/2021,2,3,#99FF33,1,1
Brazil/RR-FIOCRUZ-ILMD2100064/2021,2,3,#99FF33,1,1
Brazil/RR-FIOCRUZ-ILMD2100036/2021,2,3,#99FF33,1,1
Brazil/RR-FIOCRUZ-ILMD2100012/2021,2,3,#99FF33,1,1
Brazil/RR-1081/2021,2,3,#99FF33,1,1
Brazil/RO-LBI644/2021,2,3,#99FF33,1,1
Brazil/RO-IAL-6658/2021,2,3,#99FF33,1,1
Brazil/RO-IAL-6654/2021,2,3,#99FF33,1,1
Brazil/RO-IAL-6650/2021,2,3,#99FF33,1,1
Brazil/RO-IAL-4366/2021,2,3,#99FF33,1,1
Brazil/RO-IAL-4365/2021,2,3,#99FF33,1,1
Brazil/RO-IAL-4358/2021,2,3,#99FF33,1,1
Brazil/RO-IAL-4354/2021,2,3,#99FF33,1,1
Brazil/RO-IAL-4353/2021,2,3,#99FF33,1,1
Brazil/RO-IAL-4352/2021,2,3,#99FF33,1,1
Brazil/RO-IAL-4351/2021,2,3,#99FF33,1,1
Brazil/RO-IAL-4349/2021,2,3,#99FF33,1,1
Brazil/RO-FIOCRUZ-ILMD2100887/2021,2,3,#99FF33,1,1
Brazil/RO-FIOCRUZ-ILMD2100876/2021,2,3,#99FF33,1,1
Brazil/RO-FIOCRUZ-ILMD2100875/2021,2,3,#99FF33,1,1
Brazil/RO-FIOCRUZ-ILMD2100873/2021,2,3,#99FF33,1,1
Brazil/RO-FIOCRUZ-ILMD2100872/2021,2,3,#99FF33,1,1
Brazil/RO-FIOCRUZ-ILMD2100868/2021,2,3,#99FF33,1,1
Brazil/RO-FIOCRUZ-ILMD2100863/2021,2,3,#99FF33,1,1
Brazil/RO-C2177/2021,2,3,#99FF33,1,1
Brazil/RO-C2176/2021,2,3,#99FF33,1,1
Brazil/RO-C2172/2021,2,3,#99FF33,1,1
Brazil/RO-BA1200-260463839/2021,2,3,#99FF33,1,1
Brazil/RO-2180/2021,2,3,#99FF33,1,1
Brazil/RO-2179/2021,2,3,#99FF33,1,1
Brazil/RO-1373/2021,2,3,#99FF33,1,1
Brazil/RO-1372/2021,2,3,#99FF33,1,1
Brazil/RO-1368/2021,2,3,#99FF33,1,1
Brazil/RO-1367/2021,2,3,#99FF33,1,1
Brazil/RO-1366/2021,2,3,#99FF33,1,1
Brazil/PA-NXBS2207GENOV70974377828/2021,2,3,#99FF33,1,1
Brazil/PA-NXBS1607GENOV45949308060/2021,2,3,#99FF33,1,1
Brazil/PA-NXBS1539GENOV45949569829/2021,2,3,#99FF33,1,1
Brazil/PA-NXBS1442GENOV45949396074/2021,2,3,#99FF33,1,1
Brazil/PA-NVBS3312GENOV070977972181/2021,2,3,#99FF33,1,1
Brazil/PA-NVBS3065GENOV045950271025/2021,2,3,#99FF33,1,1
Brazil/PA-NVBS3064GENOV045950270653/2021,2,3,#99FF33,1,1
Brazil/PA-NVBS3062GENOV045950270639/2021,2,3,#99FF33,1,1
Brazil/PA-NVBS2721GENOV070977671237/2021,2,3,#99FF33,1,1
Brazil/PA-NVBS1357GENOV45949727502/2021,2,3,#99FF33,1,1
Brazil/PA-LBI575/2021,2,3,#99FF33,1,1
Brazil/PA-LBI344/2021,2,3,#99FF33,1,1
Brazil/PA-LBI335/2021,2,3,#99FF33,1,1
Brazil/PA-ITV-3110/2021,2,3,#99FF33,1,1
Brazil/PA-ITV-3109/2021,2,3,#99FF33,1,1
Brazil/PA-ITV-1776/2021,2,3,#99FF33,1,1
Brazil/PA-ITV-1695/2021,2,3,#99FF33,1,1
Brazil/PA-IEC-179980/2021,2,3,#99FF33,1,1
Brazil/PA-IEC-179211/2021,2,3,#99FF33,1,1
Brazil/PA-IEC-178680/2021,2,3,#99FF33,1,1
Brazil/PA-IEC-178544/2021,2,3,#99FF33,1,1
Brazil/PA-IEC-178394/2021,2,3,#99FF33,1,1
Brazil/PA-IEC1200-178130/2021,2,3,#99FF33,1,1
Brazil/PA-IEC1200-177736/2021,2,3,#99FF33,1,1
Brazil/PA-FIOCRUZ-9269/2021,2,3,#99FF33,1,1
Brazil/PA-FIOCRUZ-9264/2021,2,3,#99FF33,1,1
Brazil/PA-FIOCRUZ-9237/2021,2,3,#99FF33,1,1
Brazil/PA-FIOCRUZ-44493/2021,2,3,#99FF33,1,1
Brazil/PA-FIOCRUZ-44470/2021,2,3,#99FF33,1,1
Brazil/PA-FIOCRUZ-44435/2021,2,3,#99FF33,1,1
Brazil/PA-FIOCRUZ-44422/2021,2,3,#99FF33,1,1
Brazil/PA-FIOCRUZ-44416/2021,2,3,#99FF33,1,1
Brazil/PA-FIOCRUZ-44412/2021,2,3,#99FF33,1,1
Brazil/PA-FIOCRUZ-44410/2021,2,3,#99FF33,1,1
Brazil/PA-FIOCRUZ-4074/2021,2,3,#99FF33,1,1
Brazil/PA-FIOCRUZ-4066/2021,2,3,#99FF33,1,1
Brazil/PA-FIOCRUZ-4062/2021,2,3,#99FF33,1,1
Brazil/PA-FIOCRUZ-30497/2021,2,3,#99FF33,1,1
Brazil/PA-FIOCRUZ-30493/2021,2,3,#99FF33,1,1
Brazil/PA-FIOCRUZ-30490/2021,2,3,#99FF33,1,1
Brazil/PA-FIOCRUZ-28763/2021,2,3,#99FF33,1,1
Brazil/PA-FIOCRUZ-28746/2021,2,3,#99FF33,1,1
Brazil/PA-FIOCRUZ-28738/2021,2,3,#99FF33,1,1
Brazil/PA-FIOCRUZ-28737/2021,2,3,#99FF33,1,1
Brazil/PA-FIOCRUZ-23308/2021,2,3,#99FF33,1,1
Brazil/PA-FIOCRUZ-21294/2021,2,3,#99FF33,1,1
Brazil/PA-FIOCRUZ-21282/2021,2,3,#99FF33,1,1
Brazil/PA-FIOCRUZ-21275/2021,2,3,#99FF33,1,1
Brazil/PA-FIOCRUZ-21272/2021,2,3,#99FF33,1,1
Brazil/PA-FIOCRUZ-21259/2021,2,3,#99FF33,1,1
Brazil/PA-FIOCRUZ-14607/2021,2,3,#99FF33,1,1
Brazil/AP-ITV-179377/2021,2,3,#99FF33,1,1
Brazil/AP-FIOCRUZ-47754/2021,2,3,#99FF33,1,1
Brazil/AP-FIOCRUZ-47750/2021,2,3,#99FF33,1,1
Brazil/AP-FIOCRUZ-40095/2021,2,3,#99FF33,1,1
Brazil/AP-FIOCRUZ-32366/2021,2,3,#99FF33,1,1
Brazil/AP-FIOCRUZ-32341/2021,2,3,#99FF33,1,1
Brazil/AP-FIOCRUZ-32313/2021,2,3,#99FF33,1,1
Brazil/AP-FIOCRUZ-32279/2021,2,3,#99FF33,1,1
Brazil/AM-NVBS650GENOV827552666603/2021,2,3,#99FF33,1,1
Brazil/AM-L84-CD2393/2020,2,3,#99FF33,1,1
Brazil/AM-IMTSP-CD8829/2021,2,3,#99FF33,1,1
Brazil/AM-IMTSP-CD3176/2021,2,3,#99FF33,1,1
Brazil/AM-IMTSP-CD3171/2021,2,3,#99FF33,1,1
Brazil/AM-IEC-177293/2020,2,3,#99FF33,1,1
Brazil/AM-FIOCRUZ-ILMD2100636/2021,2,3,#99FF33,1,1
Brazil/AM-FIOCRUZ-ILMD2100634/2021,2,3,#99FF33,1,1
Brazil/AM-FIOCRUZ-ILMD2100516/2021,2,3,#99FF33,1,1
Brazil/AM-FIOCRUZ-ILMD2100281/2021,2,3,#99FF33,1,1
Brazil/AM-FIOCRUZ-COVAC06566/2021,2,3,#99FF33,1,1
Brazil/AM-FIOCRUZ-21899650JLF/2021,2,3,#99FF33,1,1
Brazil/AM-FIOCRUZ-21897949MAS/2021,2,3,#99FF33,1,1
Brazil/AM-FIOCRUZ-21897583ERF/2021,2,3,#99FF33,1,1
Brazil/AM-FIOCRUZ-21896796DSA/2021,2,3,#99FF33,1,1
Brazil/AM-FIOCRUZ-21896274JRM/2021,2,3,#99FF33,1,1
Brazil/AM-FIOCRUZ-21895463JIS/2021,2,3,#99FF33,1,1
Brazil/AM-FIOCRUZ-21894294VCO/2021,2,3,#99FF33,1,1
Brazil/AM-FIOCRUZ-21894085ARV/2021,2,3,#99FF33,1,1
Brazil/AM-FIOCRUZ-21893918ALA/2021,2,3,#99FF33,1,1
Brazil/AM-FIOCRUZ-21893908JMS/2021,2,3,#99FF33,1,1
Brazil/AM-FIOCRUZ-21893233GPM/2021,2,3,#99FF33,1,1
Brazil/AM-FIOCRUZ-21892872NRR/2021,2,3,#99FF33,1,1
Brazil/AM-FIOCRUZ-21892543FSD/2021,2,3,#99FF33,1,1
Brazil/AM-FIOCRUZ-21891568BOA/2021,2,3,#99FF33,1,1
Brazil/AM-FIOCRUZ-21891112ISX/2021,2,3,#99FF33,1,1
Brazil/AM-FIOCRUZ-21891077LSP/2021,2,3,#99FF33,1,1
Brazil/AM-FIOCRUZ-21890916CIO/2021,2,3,#99FF33,1,1
Brazil/AM-FIOCRUZ-21890495TMM/2021,2,3,#99FF33,1,1
Brazil/AM-FIOCRUZ-21890480ACC/2021,2,3,#99FF33,1,1
Brazil/AM-FIOCRUZ-21890454PLA/2021,2,3,#99FF33,1,1
Brazil/AM-FIOCRUZ-21890399RNC/2021,2,3,#99FF33,1,1
Brazil/AM-FIOCRUZ-21890391EMC/2021,2,3,#99FF33,1,1
Brazil/AM-FIOCRUZ-21890360ORS/2021,2,3,#99FF33,1,1
Brazil/AM-FIOCRUZ-21890095FAS/2021,2,3,#99FF33,1,1
Brazil/AM-FIOCRUZ-21890064HKS/2021,2,3,#99FF33,1,1
Brazil/AM-FIOCRUZ-21890017MD/2021,2,3,#99FF33,1,1
Brazil/AM-FIOCRUZ-21843439LC/2021,2,3,#99FF33,1,1
Brazil/AM-FIOCRUZ-21840050SRD/2020,2,3,#99FF33,1,1
Brazil/AM-FIOCRUZ-21141993ACR/2021,2,3,#99FF33,1,1
Brazil/AM-FIOCRUZ-20892204FL/2020,2,3,#99FF33,1,1
Brazil/AM-FIOCRUZ-20843201ML/2020,2,3,#99FF33,1,1
Brazil/AM-BA1200-260461726/2021,2,3,#99FF33,1,1
Brazil/AM-8875/2021,2,3,#99FF33,1,1
Brazil/AC-SM-1812/2021,2,3,#99FF33,1,1
Brazil/AC-NXBS1608GENOV45615104378/2021,2,3,#99FF33,1,1
Brazil/AC-MB-07697/2021,2,3,#99FF33,1,1
Brazil/AC-MB-04694/2021,2,3,#99FF33,1,1
Brazil/AC-LNCC-00091/2021,2,3,#99FF33,1,1
Brazil/AC-LNCC-00085/2021,2,3,#99FF33,1,1
Brazil/AC-LNCC-00073/2021,2,3,#99FF33,1,1
Brazil/AC-LNCC-00042/2021,2,3,#99FF33,1,1
Brazil/RS-UFCSPA_LACEN-8397/2021,2,3,#FF3333,1,1
Brazil/RS-UFCSPA_LACEN-40277/2021,2,3,#FF3333,1,1
Brazil/RS-UFCSPA_LACEN-38982/2021,2,3,#FF3333,1,1
Brazil/RS-UFCSPA_LACEN-37531/2021,2,3,#FF3333,1,1
Brazil/RS-UFCSPA_LACEN-37312/2021,2,3,#FF3333,1,1
Brazil/RS-UFCSPA_LACEN-36905/2021,2,3,#FF3333,1,1
Brazil/RS-UFCSPA_LACEN-33703/2021,2,3,#FF3333,1,1
Brazil/RS-UFCSPA_LACEN-32994/2021,2,3,#FF3333,1,1
Brazil/RS-UFCSPA_LACEN-22006/2021,2,3,#FF3333,1,1
Brazil/RS-UFCSPA_LACEN-18761/2021,2,3,#FF3333,1,1
Brazil/RS-UFCSPA_LACEN-13790/2021,2,3,#FF3333,1,1
Brazil/RS-UFCSPA_LACEN-12944/2021,2,3,#FF3333,1,1
Brazil/RS-REDE-IB-55930-17-Pelotas/2021,2,3,#FF3333,1,1
Brazil/RS-REDE-IB-54894-17-Pelotas/2021,2,3,#FF3333,1,1
Brazil/RS-REDE-IB-54888-17-Pelotas/2021,2,3,#FF3333,1,1
Brazil/RS-REDE-IB-54852-17-Pelotas-RS/2021,2,3,#FF3333,1,1
Brazil/RS-REDE-IB-17064-16-Jaguarao/2021,2,3,#FF3333,1,1
Brazil/RS-REDE-IB-16761-16-Pelotas/2021,2,3,#FF3333,1,1
Brazil/RS-NXBS1535GENOV45615196786/2021,2,3,#FF3333,1,1
Brazil/RS-NVBS3134GENOV045615617526/2021,2,3,#FF3333,1,1
Brazil/RS-NVBS2786GENOV045615544235/2021,2,3,#FF3333,1,1
Brazil/RS-NVBS2735GENOV827805417037/2021,2,3,#FF3333,1,1
Brazil/RS-NVBS2699GENOV45370707197/2021,2,3,#FF3333,1,1
Brazil/RS-NVBS2630GENOV45371884248/2021,2,3,#FF3333,1,1
Brazil/RS-NVBS2593GENOV45371035565/2021,2,3,#FF3333,1,1
Brazil/RS-NVBS1352GENOV45615183724/2021,2,3,#FF3333,1,1
Brazil/RS-NVBS1103GENOV45367266171/2021,2,3,#FF3333,1,1
Brazil/RS-NVBS1091GENOV45367066702/2021,2,3,#FF3333,1,1
Brazil/RS-NVBS1060GENOV45366665036/2021,2,3,#FF3333,1,1
Brazil/RS-NVBS1038GENOV45366408947/2021,2,3,#FF3333,1,1
Brazil/RS-LMM61979/2021,2,3,#FF3333,1,1
Brazil/RS-LMM61976/2021,2,3,#FF3333,1,1
Brazil/RS-LMM61975/2021,2,3,#FF3333,1,1
Brazil/RS-LMM61957/2021,2,3,#FF3333,1,1
Brazil/RS-LMM61949/2021,2,3,#FF3333,1,1
Brazil/RS-LMM61946/2021,2,3,#FF3333,1,1
Brazil/RS-LMM61940/2021,2,3,#FF3333,1,1
Brazil/RS-LMM61938/2021,2,3,#FF3333,1,1
Brazil/RS-LMM61936/2021,2,3,#FF3333,1,1
Brazil/RS-LMM61920/2021,2,3,#FF3333,1,1
Brazil/RS-LMM61916/2021,2,3,#FF3333,1,1
Brazil/RS-LMM61813/2021,2,3,#FF3333,1,1
Brazil/RS-LMM61811/2021,2,3,#FF3333,1,1
Brazil/RS-LMM61662/2021,2,3,#FF3333,1,1
Brazil/RS-LMM61503/2021,2,3,#FF3333,1,1
Brazil/RS-LMM61446/2021,2,3,#FF3333,1,1
Brazil/RS-LMM61290/2021,2,3,#FF3333,1,1
Brazil/RS-LMM60963/2021,2,3,#FF3333,1,1
Brazil/RS-LMM60253/2021,2,3,#FF3333,1,1
Brazil/RS-LMM54335/2021,2,3,#FF3333,1,1
Brazil/RS-LMM54184/2021,2,3,#FF3333,1,1
Brazil/RS-LMM54058/2021,2,3,#FF3333,1,1
Brazil/RS-LMM51229/2021,2,3,#FF3333,1,1
Brazil/RS-LMM48516/2021,2,3,#FF3333,1,1
Brazil/RS-LMM47414/2021,2,3,#FF3333,1,1
Brazil/RS-LMM46429/2021,2,3,#FF3333,1,1
Brazil/RS-LMM46233/2021,2,3,#FF3333,1,1
Brazil/RS-LMM38991/2020,2,3,#FF3333,1,1
Brazil/RS-HBM-39523/2021,2,3,#FF3333,1,1
Brazil/RS-HBM-39515/2021,2,3,#FF3333,1,1
Brazil/RS-HBM-39514/2021,2,3,#FF3333,1,1
Brazil/RS-HBM-39510/2021,2,3,#FF3333,1,1
Brazil/RS-HBM-39505/2021,2,3,#FF3333,1,1
Brazil/RS-HBM-39502/2021,2,3,#FF3333,1,1
Brazil/RS-HBM-39501/2021,2,3,#FF3333,1,1
Brazil/RS-HBM-39500/2021,2,3,#FF3333,1,1
Brazil/RS-HBM-39497/2021,2,3,#FF3333,1,1
Brazil/RS-HBM-39493/2021,2,3,#FF3333,1,1
Brazil/RS-HBM-39492/2021,2,3,#FF3333,1,1
Brazil/RS-HBM-39490/2021,2,3,#FF3333,1,1
Brazil/RS-HBM-39489/2021,2,3,#FF3333,1,1
Brazil/RS-HBM-39487/2021,2,3,#FF3333,1,1
Brazil/RS-HBM-39484/2021,2,3,#FF3333,1,1
Brazil/RS-HBM-39482/2021,2,3,#FF3333,1,1
Brazil/RS-HBM-39476/2021,2,3,#FF3333,1,1
Brazil/RS-FUNED-6924-21/2021,2,3,#FF3333,1,1
Brazil/RS-FUNED-430772041/2021,2,3,#FF3333,1,1
Brazil/RS-FUNED-19136-21/2021,2,3,#FF3333,1,1
Brazil/RS-FUNED-19008-21/2021,2,3,#FF3333,1,1
Brazil/RS-FUNED-16376-21/2021,2,3,#FF3333,1,1
Brazil/RS-FUNED-15461-21/2021,2,3,#FF3333,1,1
Brazil/RS-FUNED-14020-21/2021,2,3,#FF3333,1,1
Brazil/RS-FIOCRUZ-IAM4887/2021,2,3,#FF3333,1,1
Brazil/RS-FIOCRUZ-IAM12080/2021,2,3,#FF3333,1,1
Brazil/RS-FIOCRUZ-IAM12063/2021,2,3,#FF3333,1,1
Brazil/RS-FIOCRUZ-IAM12062/2021,2,3,#FF3333,1,1
Brazil/RS-FIOCRUZ-IAM12050/2021,2,3,#FF3333,1,1
Brazil/RS-FIOCRUZ-IAM12047/2021,2,3,#FF3333,1,1
Brazil/RS-FIOCRUZ-IAM12007/2021,2,3,#FF3333,1,1
Brazil/RS-FIOCRUZ-IAM12002/2021,2,3,#FF3333,1,1
Brazil/RS-FIOCRUZ-IAM11978/2021,2,3,#FF3333,1,1
Brazil/RS-FIOCRUZ-IAM11902/2021,2,3,#FF3333,1,1
Brazil/RS-FIOCRUZ-IAM11899/2021,2,3,#FF3333,1,1
Brazil/RS-FIOCRUZ-IAM11898/2021,2,3,#FF3333,1,1
Brazil/RS-FIOCRUZ-IAM11875/2021,2,3,#FF3333,1,1
Brazil/RS-FIOCRUZ-IAM11871/2021,2,3,#FF3333,1,1
Brazil/RS-FIOCRUZ-IAM11843/2021,2,3,#FF3333,1,1
Brazil/RS-FIOCRUZ-IAM11838/2021,2,3,#FF3333,1,1
Brazil/RS-FIOCRUZ-IAM11831/2021,2,3,#FF3333,1,1
Brazil/RS-FIOCRUZ-IAM11824/2021,2,3,#FF3333,1,1
Brazil/RS-FIOCRUZ-IAM11816/2021,2,3,#FF3333,1,1
Brazil/RS-FIOCRUZ-IAM11805/2021,2,3,#FF3333,1,1
Brazil/RS-FIOCRUZ-IAM11803/2021,2,3,#FF3333,1,1
Brazil/RS-FIOCRUZ-IAM11801/2021,2,3,#FF3333,1,1
Brazil/RS-FIOCRUZ-IAM11798/2021,2,3,#FF3333,1,1
Brazil/RS-FIOCRUZ-IAM11795/2021,2,3,#FF3333,1,1
Brazil/RS-FIOCRUZ-IAM11779/2021,2,3,#FF3333,1,1
Brazil/RS-FIOCRUZ-IAM11774/2021,2,3,#FF3333,1,1
Brazil/RS-FIOCRUZ-IAM11740/2021,2,3,#FF3333,1,1
Brazil/RS-FIOCRUZ-IAM11734/2021,2,3,#FF3333,1,1
Brazil/RS-FIOCRUZ-IAM11733/2021,2,3,#FF3333,1,1
Brazil/RS-FIOCRUZ-IAM11726/2021,2,3,#FF3333,1,1
Brazil/RS-FIOCRUZ-IAM11713/2021,2,3,#FF3333,1,1
Brazil/RS-FIOCRUZ-IAM11710/2021,2,3,#FF3333,1,1
Brazil/RS-FIOCRUZ-IAM11708/2021,2,3,#FF3333,1,1
Brazil/RS-FIOCRUZ-IAM11707/2021,2,3,#FF3333,1,1
Brazil/RS-FIOCRUZ-IAM11705/2021,2,3,#FF3333,1,1
Brazil/RS-FIOCRUZ-IAM11689/2021,2,3,#FF3333,1,1
Brazil/RS-FIOCRUZ-IAM11686/2021,2,3,#FF3333,1,1
Brazil/RS-FIOCRUZ-IAM11680/2021,2,3,#FF3333,1,1
Brazil/RS-FIOCRUZ-IAM11675/2021,2,3,#FF3333,1,1
Brazil/RS-FIOCRUZ-IAM11672/2021,2,3,#FF3333,1,1
Brazil/RS-FIOCRUZ-IAM11669/2021,2,3,#FF3333,1,1
Brazil/RS-FIOCRUZ-IAM11667/2021,2,3,#FF3333,1,1
Brazil/RS-FIOCRUZ-IAM11666/2021,2,3,#FF3333,1,1
Brazil/RS-FIOCRUZ-IAM11664/2021,2,3,#FF3333,1,1
Brazil/RS-FIOCRUZ-IAM11659/2021,2,3,#FF3333,1,1
Brazil/RS-FIOCRUZ-IAM11654/2021,2,3,#FF3333,1,1
Brazil/RS-FIOCRUZ-IAM11645/2021,2,3,#FF3333,1,1
Brazil/RS-FIOCRUZ-IAM11640/2021,2,3,#FF3333,1,1
Brazil/RS-FIOCRUZ-7410/2021,2,3,#FF3333,1,1
Brazil/RS-FIOCRUZ-7388/2021,2,3,#FF3333,1,1
Brazil/RS-FIOCRUZ-7387/2021,2,3,#FF3333,1,1
Brazil/RS-FIOCRUZ-7385/2021,2,3,#FF3333,1,1
Brazil/RS-FIOCRUZ-7382/2021,2,3,#FF3333,1,1
Brazil/RS-FIOCRUZ-7378/2021,2,3,#FF3333,1,1
Brazil/RS-FIOCRUZ-7376/2021,2,3,#FF3333,1,1
Brazil/RS-FIOCRUZ-7375/2021,2,3,#FF3333,1,1
Brazil/RS-FIOCRUZ-7367/2021,2,3,#FF3333,1,1
Brazil/RS-FIOCRUZ-7363/2021,2,3,#FF3333,1,1
Brazil/RS-FIOCRUZ-7350/2021,2,3,#FF3333,1,1
Brazil/RS-FIOCRUZ-45208/2021,2,3,#FF3333,1,1
Brazil/RS-FIOCRUZ-45206/2021,2,3,#FF3333,1,1
Brazil/RS-FIOCRUZ-45200/2021,2,3,#FF3333,1,1
Brazil/RS-FIOCRUZ-45192/2021,2,3,#FF3333,1,1
Brazil/RS-FIOCRUZ-45191/2021,2,3,#FF3333,1,1
Brazil/RS-FIOCRUZ-45188/2021,2,3,#FF3333,1,1
Brazil/RS-FIOCRUZ-45161/2021,2,3,#FF3333,1,1
Brazil/RS-FIOCRUZ-45158/2021,2,3,#FF3333,1,1
Brazil/RS-FIOCRUZ-42952/2021,2,3,#FF3333,1,1
Brazil/RS-FIOCRUZ-42179/2021,2,3,#FF3333,1,1
Brazil/RS-FIOCRUZ-42178/2021,2,3,#FF3333,1,1
Brazil/RS-FIOCRUZ-42175/2021,2,3,#FF3333,1,1
Brazil/RS-FIOCRUZ-42174/2021,2,3,#FF3333,1,1
Brazil/RS-FIOCRUZ-42167/2021,2,3,#FF3333,1,1
Brazil/RS-FIOCRUZ-42148/2021,2,3,#FF3333,1,1
Brazil/RS-FIOCRUZ-42146/2021,2,3,#FF3333,1,1
Brazil/RS-FIOCRUZ-42142/2021,2,3,#FF3333,1,1
Brazil/RS-FIOCRUZ-42136/2021,2,3,#FF3333,1,1
Brazil/RS-FIOCRUZ-42135/2021,2,3,#FF3333,1,1
Brazil/RS-FIOCRUZ-42131/2021,2,3,#FF3333,1,1
Brazil/RS-FIOCRUZ-42126/2021,2,3,#FF3333,1,1
Brazil/RS-FIOCRUZ-42113/2021,2,3,#FF3333,1,1
Brazil/RS-FIOCRUZ-42112/2021,2,3,#FF3333,1,1
Brazil/RS-FIOCRUZ-42094/2021,2,3,#FF3333,1,1
Brazil/RS-FIOCRUZ-42082/2021,2,3,#FF3333,1,1
Brazil/RS-FIOCRUZ-42077/2021,2,3,#FF3333,1,1
Brazil/RS-FIOCRUZ-42070/2021,2,3,#FF3333,1,1
Brazil/RS-FIOCRUZ-42066/2021,2,3,#FF3333,1,1
Brazil/RS-FIOCRUZ-42037/2021,2,3,#FF3333,1,1
Brazil/RS-FIOCRUZ-42036/2021,2,3,#FF3333,1,1
Brazil/RS-FIOCRUZ-38678/2021,2,3,#FF3333,1,1
Brazil/RS-FIOCRUZ-38673/2021,2,3,#FF3333,1,1
Brazil/RS-FIOCRUZ-38657/2021,2,3,#FF3333,1,1
Brazil/RS-FIOCRUZ-38646/2021,2,3,#FF3333,1,1
Brazil/RS-FIOCRUZ-38644/2021,2,3,#FF3333,1,1
Brazil/RS-FIOCRUZ-38637/2021,2,3,#FF3333,1,1
Brazil/RS-FIOCRUZ-38633/2021,2,3,#FF3333,1,1
Brazil/RS-FIOCRUZ-38630/2021,2,3,#FF3333,1,1
Brazil/RS-FIOCRUZ-38628/2021,2,3,#FF3333,1,1
Brazil/RS-FIOCRUZ-38627/2021,2,3,#FF3333,1,1
Brazil/RS-FIOCRUZ-37510/2021,2,3,#FF3333,1,1
Brazil/RS-FIOCRUZ-33306/2021,2,3,#FF3333,1,1
Brazil/RS-FIOCRUZ-33305/2021,2,3,#FF3333,1,1
Brazil/RS-FIOCRUZ-33294/2021,2,3,#FF3333,1,1
Brazil/RS-FIOCRUZ-33291/2021,2,3,#FF3333,1,1
Brazil/RS-FIOCRUZ-33290/2021,2,3,#FF3333,1,1
Brazil/RS-FIOCRUZ-33285/2021,2,3,#FF3333,1,1
Brazil/RS-FIOCRUZ-33283/2021,2,3,#FF3333,1,1
Brazil/RS-FIOCRUZ-33275/2021,2,3,#FF3333,1,1
Brazil/RS-FIOCRUZ-33272/2021,2,3,#FF3333,1,1
Brazil/RS-FIOCRUZ-33269/2021,2,3,#FF3333,1,1
Brazil/RS-FIOCRUZ-33266/2021,2,3,#FF3333,1,1
Brazil/RS-FIOCRUZ-33265/2021,2,3,#FF3333,1,1
Brazil/RS-FIOCRUZ-33264/2021,2,3,#FF3333,1,1
Brazil/RS-FIOCRUZ-33258/2021,2,3,#FF3333,1,1
Brazil/RS-FIOCRUZ-33255/2021,2,3,#FF3333,1,1
Brazil/RS-FIOCRUZ-33244/2021,2,3,#FF3333,1,1
Brazil/RS-FIOCRUZ-28515/2021,2,3,#FF3333,1,1
Brazil/RS-FIOCRUZ-28505/2021,2,3,#FF3333,1,1
Brazil/RS-FIOCRUZ-28504/2021,2,3,#FF3333,1,1
Brazil/RS-FIOCRUZ-28502/2021,2,3,#FF3333,1,1
Brazil/RS-FIOCRUZ-28498/2021,2,3,#FF3333,1,1
Brazil/RS-FIOCRUZ-28485/2021,2,3,#FF3333,1,1
Brazil/RS-FIOCRUZ-28484/2021,2,3,#FF3333,1,1
Brazil/RS-FIOCRUZ-28459/2021,2,3,#FF3333,1,1
Brazil/RS-FIOCRUZ-28456/2021,2,3,#FF3333,1,1
Brazil/RS-FIOCRUZ-28455/2021,2,3,#FF3333,1,1
Brazil/RS-FIOCRUZ-22952/2021,2,3,#FF3333,1,1
Brazil/RS-FIOCRUZ-21527/2021,2,3,#FF3333,1,1
Brazil/RS-FIOCRUZ-21519/2021,2,3,#FF3333,1,1
Brazil/RS-FIOCRUZ-21518/2021,2,3,#FF3333,1,1
Brazil/RS-FIOCRUZ-21514/2021,2,3,#FF3333,1,1
Brazil/RS-FIOCRUZ-21506/2021,2,3,#FF3333,1,1
Brazil/RS-FIOCRUZ-14251/2021,2,3,#FF3333,1,1
Brazil/RS-FIOCRUZ-14250/2021,2,3,#FF3333,1,1
Brazil/RS-FIOCRUZ-14236/2021,2,3,#FF3333,1,1
Brazil/RS-FIOCRUZ-14234/2021,2,3,#FF3333,1,1
Brazil/RS-FIOCRUZ-14228/2021,2,3,#FF3333,1,1
Brazil/RS-FIOCRUZ-14222/2021,2,3,#FF3333,1,1
Brazil/RS-FIOCRUZ-14217/2021,2,3,#FF3333,1,1
Brazil/RS-FIOCRUZ-14216/2021,2,3,#FF3333,1,1
Brazil/RS-FIOCRUZ-14212/2021,2,3,#FF3333,1,1
Brazil/RS-9109/2021,2,3,#FF3333,1,1
Brazil/RS-8680/2021,2,3,#FF3333,1,1
Brazil/RS-1801CVL/2020,2,3,#FF3333,1,1
Brazil/RS-1769/2021,2,3,#FF3333,1,1
Brazil/LMM61284/2021,2,3,#FF3333,1,1
Brazil/LMM61248/2021,2,3,#FF3333,1,1
Brazil/LMM61193/2021,2,3,#FF3333,1,1
Brazil/SP-SJRP50816/2021,2,3,#FF9933,1,1
Brazil/SP-SJRP50785/2021,2,3,#FF9933,1,1
Brazil/SP-SJRP50705/2021,2,3,#FF9933,1,1
Brazil/SP-SJRP49670/2021,2,3,#FF9933,1,1
Brazil/SP-SJRP129881/2021,2,3,#FF9933,1,1
Brazil/SP-reBUT_FB3-InsDiag-CRSNORTE05/2021,2,3,#FF9933,1,1
Brazil/SP-reBUT_CRSUDESTE19/2021,2,3,#FF9933,1,1
Brazil/SP-reBUT_CRSUDESTE12/2021,2,3,#FF9933,1,1
Brazil/SP-reBUT_CRSSUL03/2021,2,3,#FF9933,1,1
Brazil/SP-reBUT_CRSL09/2021,2,3,#FF9933,1,1
Brazil/SP-reBUT_934230/2021,2,3,#FF9933,1,1
Brazil/SP-reBUT_929290/2021,2,3,#FF9933,1,1
Brazil/SP-reBUT_872004/2021,2,3,#FF9933,1,1
Brazil/SP-reBUT_871842/2021,2,3,#FF9933,1,1
Brazil/SP-reBUT_871106/2021,2,3,#FF9933,1,1
Brazil/SP-reBUT_869423/2021,2,3,#FF9933,1,1
Brazil/SP-reBUT_868333/2021,2,3,#FF9933,1,1
Brazil/SP-reBUT_866504/2021,2,3,#FF9933,1,1
Brazil/SP-reBUT_866226/2021,2,3,#FF9933,1,1
Brazil/SP-reBUT_861105/2021,2,3,#FF9933,1,1
Brazil/SP-reBUT_859406/2021,2,3,#FF9933,1,1
Brazil/SP-reBUT_818392/2021,2,3,#FF9933,1,1
Brazil/SP-reBUT_817131/2021,2,3,#FF9933,1,1
Brazil/SP-reBUT_801155/2021,2,3,#FF9933,1,1
Brazil/SP-reBUT_801035/2021,2,3,#FF9933,1,1
Brazil/SP-reBUT_770677/2021,2,3,#FF9933,1,1
Brazil/SP-reBUT_765391/2021,2,3,#FF9933,1,1
Brazil/SP-reBUT_721513/2021,2,3,#FF9933,1,1
Brazil/SP-reBUT_718235/2021,2,3,#FF9933,1,1
Brazil/SP-reBUT_718226/2021,2,3,#FF9933,1,1
Brazil/SP-reBUT_353197759/2021,2,3,#FF9933,1,1
Brazil/SP-reBUT_353197264/2021,2,3,#FF9933,1,1
Brazil/SP-reBUT_353148305/2021,2,3,#FF9933,1,1
Brazil/SP-reBUT_353134960/2021,2,3,#FF9933,1,1
Brazil/SP-reBUT_353130786/2021,2,3,#FF9933,1,1
Brazil/SP-reBUT_353083233/2021,2,3,#FF9933,1,1
Brazil/SP-reBUT_353064368/2021,2,3,#FF9933,1,1
Brazil/SP-reBUT_353064193/2021,2,3,#FF9933,1,1
Brazil/SP-reBUT_353062609/2021,2,3,#FF9933,1,1
Brazil/SP-reBUT_353061226/2021,2,3,#FF9933,1,1
Brazil/SP-reBUT_353059321/2021,2,3,#FF9933,1,1
Brazil/SP-reBUT_353056960/2021,2,3,#FF9933,1,1
Brazil/SP-reBUT_353050540/2021,2,3,#FF9933,1,1
Brazil/SP-reBUT_353049364/2021,2,3,#FF9933,1,1
Brazil/SP-reBUT_353048248/2021,2,3,#FF9933,1,1
Brazil/SP-reBUT_353022099/2021,2,3,#FF9933,1,1
Brazil/SP-reBUT_353014357/2021,2,3,#FF9933,1,1
Brazil/SP-reBUT_353011552/2021,2,3,#FF9933,1,1
Brazil/SP-reBUT_352994296/2021,2,3,#FF9933,1,1
Brazil/SP-reBUT_352994163/2021,2,3,#FF9933,1,1
Brazil/SP-reBUT_352994122/2021,2,3,#FF9933,1,1
Brazil/SP-reBUT_352977867/2021,2,3,#FF9933,1,1
Brazil/SP-reBUT_352967652/2021,2,3,#FF9933,1,1
Brazil/SP-reBUT_352963531/2021,2,3,#FF9933,1,1
Brazil/SP-reBUT_352959595/2021,2,3,#FF9933,1,1
Brazil/SP-reBUT_352957435/2021,2,3,#FF9933,1,1
Brazil/SP-reBUT_352957434/2021,2,3,#FF9933,1,1
Brazil/SP-reBUT_352957304/2021,2,3,#FF9933,1,1
Brazil/SP-reBUT_352950166/2021,2,3,#FF9933,1,1
Brazil/SP-reBUT_352947431/2021,2,3,#FF9933,1,1
Brazil/SP-reBUT_352947254/2021,2,3,#FF9933,1,1
Brazil/SP-reBUT_352936626/2021,2,3,#FF9933,1,1
Brazil/SP-reBUT_352880515/2021,2,3,#FF9933,1,1
Brazil/SP-reBUT_352860238/2021,2,3,#FF9933,1,1
Brazil/SP-reBUT_352815757/2021,2,3,#FF9933,1,1
Brazil/SP-reBUT_352799567/2021,2,3,#FF9933,1,1
Brazil/SP-reBUT_352796551/2021,2,3,#FF9933,1,1
Brazil/SP-reBUT_352779478/2021,2,3,#FF9933,1,1
Brazil/SP-reBUT_352767969/2021,2,3,#FF9933,1,1
Brazil/SP-reBUT_352740651/2021,2,3,#FF9933,1,1
Brazil/SP-reBUT_352740496/2021,2,3,#FF9933,1,1
Brazil/SP-reBUT_352736011/2021,2,3,#FF9933,1,1
Brazil/SP-reBUT_352735938/2021,2,3,#FF9933,1,1
Brazil/SP-reBUT_352727623/2021,2,3,#FF9933,1,1
Brazil/SP-reBUT_352727611/2021,2,3,#FF9933,1,1
Brazil/SP-reBUT_352621991/2021,2,3,#FF9933,1,1
Brazil/SP-NXBS509GENOV827539448543/2021,2,3,#FF9933,1,1
Brazil/SP-NXBS1725GENOV701220976587/2021,2,3,#FF9933,1,1
Brazil/SP-NXBS1622GENOV130638147621/2021,2,3,#FF9933,1,1
Brazil/SP-NXBS1611GENOV827665129835/2021,2,3,#FF9933,1,1
Brazil/SP-NVBS3301GENOV827794604630/2021,2,3,#FF9933,1,1
Brazil/SP-NVBS2805GENOV827832363390/2021,2,3,#FF9933,1,1
Brazil/SP-NVBS2803GENOV821439997156/2021,2,3,#FF9933,1,1
Brazil/SP-NVBS2802GENOV821440013449/2021,2,3,#FF9933,1,1
Brazil/SP-NVBS1362GENOV130638086111/2021,2,3,#FF9933,1,1
Brazil/SP-NVBS1308GENOV701222783930/2021,2,3,#FF9933,1,1
Brazil/SP-NVBS1305GENOV821436898883/2021,2,3,#FF9933,1,1
Brazil/SP-NVBS1284GENOV827708085715/2021,2,3,#FF9933,1,1
Brazil/SP-NVBS1225GENOV827693852484/2021,2,3,#FF9933,1,1
Brazil/SP-L98-CD87967/2021,2,3,#FF9933,1,1
Brazil/SP-L98-CD87586/2021,2,3,#FF9933,1,1
Brazil/SP-L20-CAMPI290/2021,2,3,#FF9933,1,1
Brazil/SP-IMTSP-CD5811/2021,2,3,#FF9933,1,1
Brazil/SP-IMT-SCP708/2021,2,3,#FF9933,1,1
Brazil/SP-IMT-SCP706/2021,2,3,#FF9933,1,1
Brazil/SP-IMT-SCP705/2021,2,3,#FF9933,1,1
Brazil/SP-IMT-SCP304/2021,2,3,#FF9933,1,1
Brazil/SP-IMT-SCP197/2021,2,3,#FF9933,1,1
Brazil/SP-IMT-SCP125/2021,2,3,#FF9933,1,1
Brazil/SP-IMT-439/2021,2,3,#FF9933,1,1
Brazil/SP-IMT-373/2021,2,3,#FF9933,1,1
Brazil/SP-IMT-26/2021,2,3,#FF9933,1,1
Brazil/SP-IMT-121/2021,2,3,#FF9933,1,1
Brazil/SP-IMT-120/2021,2,3,#FF9933,1,1
Brazil/SP-IB_RP98754/2021,2,3,#FF9933,1,1
Brazil/SP-IB_RP89994/2021,2,3,#FF9933,1,1
Brazil/SP-IB_RP86101/2021,2,3,#FF9933,1,1
Brazil/SP-IB_RP74323/2021,2,3,#FF9933,1,1
Brazil/SP-IB_RP64413/2021,2,3,#FF9933,1,1
Brazil/SP-IB_RP64392/2021,2,3,#FF9933,1,1
Brazil/SP-IB_RP51263/2021,2,3,#FF9933,1,1
Brazil/SP-IB_RP50277/2021,2,3,#FF9933,1,1
Brazil/SP-IB_RP50059/2021,2,3,#FF9933,1,1
Brazil/SP-IB_RP49307/2021,2,3,#FF9933,1,1
Brazil/SP-IB_RP44272/2021,2,3,#FF9933,1,1
Brazil/SP-IB_RP39885/2021,2,3,#FF9933,1,1
Brazil/SP-IB_RP25434/2021,2,3,#FF9933,1,1
Brazil/SP-IB_RP24436/2021,2,3,#FF9933,1,1
Brazil/SP-IB_RP_080/2021,2,3,#FF9933,1,1
Brazil/SP-IB_124404/2021,2,3,#FF9933,1,1
Brazil/SP-IB_123870/2021,2,3,#FF9933,1,1
Brazil/SP-IB_123868/2021,2,3,#FF9933,1,1
Brazil/SP-IB_123778/2021,2,3,#FF9933,1,1
Brazil/SP-IB_123766/2021,2,3,#FF9933,1,1
Brazil/SP-IB_123756/2021,2,3,#FF9933,1,1
Brazil/SP-IB_123753/2021,2,3,#FF9933,1,1
Brazil/SP-IB_123748/2021,2,3,#FF9933,1,1
Brazil/SP-IB_123746/2021,2,3,#FF9933,1,1
Brazil/SP-IB_123743/2021,2,3,#FF9933,1,1
Brazil/SP-IB_123742/2021,2,3,#FF9933,1,1
Brazil/SP-IB_123548/2021,2,3,#FF9933,1,1
Brazil/SP-IB_123543/2021,2,3,#FF9933,1,1
Brazil/SP-IB_123480/2021,2,3,#FF9933,1,1
Brazil/SP-IB_123383/2021,2,3,#FF9933,1,1
Brazil/SP-IB_123209/2021,2,3,#FF9933,1,1
Brazil/SP-IB_123138/2021,2,3,#FF9933,1,1
Brazil/SP-IB_123136/2021,2,3,#FF9933,1,1
Brazil/SP-IB_123006/2021,2,3,#FF9933,1,1
Brazil/SP-IB_123001/2021,2,3,#FF9933,1,1
Brazil/SP-IB_122905/2021,2,3,#FF9933,1,1
Brazil/SP-IB_122729/2021,2,3,#FF9933,1,1
Brazil/SP-IB_122720/2021,2,3,#FF9933,1,1
Brazil/SP-IB_122629/2021,2,3,#FF9933,1,1
Brazil/SP-IB_122626/2021,2,3,#FF9933,1,1
Brazil/SP-IB_122569/2021,2,3,#FF9933,1,1
Brazil/SP-IB_122534/2021,2,3,#FF9933,1,1
Brazil/SP-IB_122482/2021,2,3,#FF9933,1,1
Brazil/SP-IB_122473/2021,2,3,#FF9933,1,1
Brazil/SP-IB_122435/2021,2,3,#FF9933,1,1
Brazil/SP-IB_122393/2021,2,3,#FF9933,1,1
Brazil/SP-IB_122386/2021,2,3,#FF9933,1,1
Brazil/SP-IB_122384/2021,2,3,#FF9933,1,1
Brazil/SP-IB_122367/2021,2,3,#FF9933,1,1
Brazil/SP-IB_122362/2021,2,3,#FF9933,1,1
Brazil/SP-IB_122292/2021,2,3,#FF9933,1,1
Brazil/SP-IB_122241/2021,2,3,#FF9933,1,1
Brazil/SP-IB_122154/2021,2,3,#FF9933,1,1
Brazil/SP-IB_121929/2021,2,3,#FF9933,1,1
Brazil/SP-IB_121892/2021,2,3,#FF9933,1,1
Brazil/SP-IB_121800/2021,2,3,#FF9933,1,1
Brazil/SP-IB_121783/2021,2,3,#FF9933,1,1
Brazil/SP-IB_121774/2021,2,3,#FF9933,1,1
Brazil/SP-IB_121714/2021,2,3,#FF9933,1,1
Brazil/SP-IB_121698/2021,2,3,#FF9933,1,1
Brazil/SP-IB_121686/2021,2,3,#FF9933,1,1
Brazil/SP-IB_121651/2021,2,3,#FF9933,1,1
Brazil/SP-IB_121545/2021,2,3,#FF9933,1,1
Brazil/SP-IB_121496/2021,2,3,#FF9933,1,1
Brazil/SP-IB_121369/2021,2,3,#FF9933,1,1
Brazil/SP-IB_121263/2021,2,3,#FF9933,1,1
Brazil/SP-IB_120848/2021,2,3,#FF9933,1,1
Brazil/SP-IB_120837/2021,2,3,#FF9933,1,1
Brazil/SP-IB_120802/2021,2,3,#FF9933,1,1
Brazil/SP-IB_120794/2021,2,3,#FF9933,1,1
Brazil/SP-IB_120742/2021,2,3,#FF9933,1,1
Brazil/SP-IB_120689/2021,2,3,#FF9933,1,1
Brazil/SP-IB_120660/2021,2,3,#FF9933,1,1
Brazil/SP-IB_120607/2021,2,3,#FF9933,1,1
Brazil/SP-IB_120434/2021,2,3,#FF9933,1,1
Brazil/SP-IB_120290/2021,2,3,#FF9933,1,1
Brazil/SP-IB_120284/2021,2,3,#FF9933,1,1
Brazil/SP-IB_120282/2021,2,3,#FF9933,1,1
Brazil/SP-IB_120274/2021,2,3,#FF9933,1,1
Brazil/SP-IB_120273/2021,2,3,#FF9933,1,1
Brazil/SP-IB_120272/2021,2,3,#FF9933,1,1
Brazil/SP-IB_120136/2021,2,3,#FF9933,1,1
Brazil/SP-IB_120097/2021,2,3,#FF9933,1,1
Brazil/SP-IB_119940/2021,2,3,#FF9933,1,1
Brazil/SP-IB_119893/2021,2,3,#FF9933,1,1
Brazil/SP-IB_119884/2021,2,3,#FF9933,1,1
Brazil/SP-IB_119810/2021,2,3,#FF9933,1,1
Brazil/SP-IB_119668/2021,2,3,#FF9933,1,1
Brazil/SP-IB_119522/2021,2,3,#FF9933,1,1
Brazil/SP-IB_119424/2021,2,3,#FF9933,1,1
Brazil/SP-IB_119423/2021,2,3,#FF9933,1,1
Brazil/SP-IB_119422/2021,2,3,#FF9933,1,1
Brazil/SP-IB_119281/2021,2,3,#FF9933,1,1
Brazil/SP-IB_119276/2021,2,3,#FF9933,1,1
Brazil/SP-IB_119223/2021,2,3,#FF9933,1,1
Brazil/SP-IB_119205/2021,2,3,#FF9933,1,1
Brazil/SP-IB_119192/2021,2,3,#FF9933,1,1
Brazil/SP-IB_119185/2021,2,3,#FF9933,1,1
Brazil/SP-IB_119089/2021,2,3,#FF9933,1,1
Brazil/SP-IB_119077/2021,2,3,#FF9933,1,1
Brazil/SP-IB_119068/2021,2,3,#FF9933,1,1
Brazil/SP-IB_119000/2021,2,3,#FF9933,1,1
Brazil/SP-IB_118977/2021,2,3,#FF9933,1,1
Brazil/SP-IB_118680/2021,2,3,#FF9933,1,1
Brazil/SP-IB_118644/2021,2,3,#FF9933,1,1
Brazil/SP-IB_118539/2021,2,3,#FF9933,1,1
Brazil/SP-IB_118522/2021,2,3,#FF9933,1,1
Brazil/SP-IB_118519/2021,2,3,#FF9933,1,1
Brazil/SP-IB_118430/2021,2,3,#FF9933,1,1
Brazil/SP-IB_118429/2021,2,3,#FF9933,1,1
Brazil/SP-IB_118402/2021,2,3,#FF9933,1,1
Brazil/SP-IB_118343/2021,2,3,#FF9933,1,1
Brazil/SP-IB_118341/2021,2,3,#FF9933,1,1
Brazil/SP-IB_118338/2021,2,3,#FF9933,1,1
Brazil/SP-IB_118337/2021,2,3,#FF9933,1,1
Brazil/SP-IB_118308/2021,2,3,#FF9933,1,1
Brazil/SP-IB_118268/2021,2,3,#FF9933,1,1
Brazil/SP-IB_118260/2021,2,3,#FF9933,1,1
Brazil/SP-IB_118209/2021,2,3,#FF9933,1,1
Brazil/SP-IB_118164/2021,2,3,#FF9933,1,1
Brazil/SP-IB_118047/2021,2,3,#FF9933,1,1
Brazil/SP-IB_118046/2021,2,3,#FF9933,1,1
Brazil/SP-IB_117723/2021,2,3,#FF9933,1,1
Brazil/SP-IB_117665/2021,2,3,#FF9933,1,1
Brazil/SP-IB_117664/2021,2,3,#FF9933,1,1
Brazil/SP-IB_117663/2021,2,3,#FF9933,1,1
Brazil/SP-IB_117589/2021,2,3,#FF9933,1,1
Brazil/SP-IB_117455/2021,2,3,#FF9933,1,1
Brazil/SP-IB_117434/2021,2,3,#FF9933,1,1
Brazil/SP-IB_117433/2021,2,3,#FF9933,1,1
Brazil/SP-IB_117377/2021,2,3,#FF9933,1,1
Brazil/SP-IB_117342/2021,2,3,#FF9933,1,1
Brazil/SP-IB_117002/2021,2,3,#FF9933,1,1
Brazil/SP-IB_116992/2021,2,3,#FF9933,1,1
Brazil/SP-IB_116985/2021,2,3,#FF9933,1,1
Brazil/SP-IB_116984/2021,2,3,#FF9933,1,1
Brazil/SP-IB_116977/2021,2,3,#FF9933,1,1
Brazil/SP-IB_116840/2021,2,3,#FF9933,1,1
Brazil/SP-IB_116834/2021,2,3,#FF9933,1,1
Brazil/SP-IB_116798/2021,2,3,#FF9933,1,1
Brazil/SP-IB_116792/2021,2,3,#FF9933,1,1
Brazil/SP-IB_116782/2021,2,3,#FF9933,1,1
Brazil/SP-IB_116768/2021,2,3,#FF9933,1,1
Brazil/SP-IB_116668/2021,2,3,#FF9933,1,1
Brazil/SP-IB_116666/2021,2,3,#FF9933,1,1
Brazil/SP-IB_116629/2021,2,3,#FF9933,1,1
Brazil/SP-IB_116582/2021,2,3,#FF9933,1,1
Brazil/SP-IB_116581/2021,2,3,#FF9933,1,1
Brazil/SP-IB_116580/2021,2,3,#FF9933,1,1
Brazil/SP-IB_116516/2021,2,3,#FF9933,1,1
Brazil/SP-IB_116477/2021,2,3,#FF9933,1,1
Brazil/SP-IB_116423/2021,2,3,#FF9933,1,1
Brazil/SP-IB_116137/2021,2,3,#FF9933,1,1
Brazil/SP-IB_116070/2021,2,3,#FF9933,1,1
Brazil/SP-IB_116068/2021,2,3,#FF9933,1,1
Brazil/SP-IB_116059/2021,2,3,#FF9933,1,1
Brazil/SP-IB_116052/2021,2,3,#FF9933,1,1
Brazil/SP-IB_115918/2021,2,3,#FF9933,1,1
Brazil/SP-IB_115757/2021,2,3,#FF9933,1,1
Brazil/SP-IB_115744/2021,2,3,#FF9933,1,1
Brazil/SP-IB_115403/2021,2,3,#FF9933,1,1
Brazil/SP-IB_115399/2021,2,3,#FF9933,1,1
Brazil/SP-IB_115398/2021,2,3,#FF9933,1,1
Brazil/SP-IB_115349/2021,2,3,#FF9933,1,1
Brazil/SP-IB_115273/2021,2,3,#FF9933,1,1
Brazil/SP-IB_115140/2021,2,3,#FF9933,1,1
Brazil/SP-IB_115139/2021,2,3,#FF9933,1,1
Brazil/SP-IB_115122/2021,2,3,#FF9933,1,1
Brazil/SP-IB_115105/2021,2,3,#FF9933,1,1
Brazil/SP-IB_115066/2021,2,3,#FF9933,1,1
Brazil/SP-IB_115019/2021,2,3,#FF9933,1,1
Brazil/SP-IB_115000/2021,2,3,#FF9933,1,1
Brazil/SP-IB_114950/2021,2,3,#FF9933,1,1
Brazil/SP-IB_114918/2021,2,3,#FF9933,1,1
Brazil/SP-IB_114908/2021,2,3,#FF9933,1,1
Brazil/SP-IB_114897/2021,2,3,#FF9933,1,1
Brazil/SP-IB_114799/2021,2,3,#FF9933,1,1
Brazil/SP-IB_114562/2021,2,3,#FF9933,1,1
Brazil/SP-IB_114447/2021,2,3,#FF9933,1,1
Brazil/SP-IB_114291/2021,2,3,#FF9933,1,1
Brazil/SP-IB_114250/2021,2,3,#FF9933,1,1
Brazil/SP-IB_114109/2021,2,3,#FF9933,1,1
Brazil/SP-IB_113848/2021,2,3,#FF9933,1,1
Brazil/SP-IB_113646/2021,2,3,#FF9933,1,1
Brazil/SP-IB_113592/2021,2,3,#FF9933,1,1
Brazil/SP-IB_113589/2021,2,3,#FF9933,1,1
Brazil/SP-IB_113557/2021,2,3,#FF9933,1,1
Brazil/SP-IB_113520/2021,2,3,#FF9933,1,1
Brazil/SP-IB_113466/2021,2,3,#FF9933,1,1
Brazil/SP-IB_113453/2021,2,3,#FF9933,1,1
Brazil/SP-IB_113392/2021,2,3,#FF9933,1,1
Brazil/SP-IB_113391/2021,2,3,#FF9933,1,1
Brazil/SP-IB_113390/2021,2,3,#FF9933,1,1
Brazil/SP-IB_113389/2021,2,3,#FF9933,1,1
Brazil/SP-IB_113347/2021,2,3,#FF9933,1,1
Brazil/SP-IB_113155/2021,2,3,#FF9933,1,1
Brazil/SP-IB_113153/2021,2,3,#FF9933,1,1
Brazil/SP-IB_113124/2021,2,3,#FF9933,1,1
Brazil/SP-IB_113075/2021,2,3,#FF9933,1,1
Brazil/SP-IB_112993/2021,2,3,#FF9933,1,1
Brazil/SP-IB_112987/2021,2,3,#FF9933,1,1
Brazil/SP-IB_112955/2021,2,3,#FF9933,1,1
Brazil/SP-IB_112903/2021,2,3,#FF9933,1,1
Brazil/SP-IB_112663/2021,2,3,#FF9933,1,1
Brazil/SP-IB_112570/2021,2,3,#FF9933,1,1
Brazil/SP-IB_112492/2021,2,3,#FF9933,1,1
Brazil/SP-IB_112489/2021,2,3,#FF9933,1,1
Brazil/SP-IB_112485/2021,2,3,#FF9933,1,1
Brazil/SP-IB_112480/2021,2,3,#FF9933,1,1
Brazil/SP-IB_112454/2021,2,3,#FF9933,1,1
Brazil/SP-IB_112399/2021,2,3,#FF9933,1,1
Brazil/SP-IB_112293/2021,2,3,#FF9933,1,1
Brazil/SP-IB_112156/2021,2,3,#FF9933,1,1
Brazil/SP-IB_112070/2021,2,3,#FF9933,1,1
Brazil/SP-IB_112002/2021,2,3,#FF9933,1,1
Brazil/SP-IB_111999/2021,2,3,#FF9933,1,1
Brazil/SP-IB_111997/2021,2,3,#FF9933,1,1
Brazil/SP-IB_111906/2021,2,3,#FF9933,1,1
Brazil/SP-IB_111811/2021,2,3,#FF9933,1,1
Brazil/SP-IB_111796/2021,2,3,#FF9933,1,1
Brazil/SP-IB_111774/2021,2,3,#FF9933,1,1
Brazil/SP-IB_111765/2021,2,3,#FF9933,1,1
Brazil/SP-IB_111652/2021,2,3,#FF9933,1,1
Brazil/SP-IB_111649/2021,2,3,#FF9933,1,1
Brazil/SP-IB_111493/2021,2,3,#FF9933,1,1
Brazil/SP-IB_111471/2021,2,3,#FF9933,1,1
Brazil/SP-IB_111470/2021,2,3,#FF9933,1,1
Brazil/SP-IB_111458/2021,2,3,#FF9933,1,1
Brazil/SP-IB_111454/2021,2,3,#FF9933,1,1
Brazil/SP-IB_111347/2021,2,3,#FF9933,1,1
Brazil/SP-IB_111342/2021,2,3,#FF9933,1,1
Brazil/SP-IB_111277/2021,2,3,#FF9933,1,1
Brazil/SP-IB_111271/2021,2,3,#FF9933,1,1
Brazil/SP-IB_111263/2021,2,3,#FF9933,1,1
Brazil/SP-IB_111177/2021,2,3,#FF9933,1,1
Brazil/SP-IB_111082/2021,2,3,#FF9933,1,1
Brazil/SP-IB_111076/2021,2,3,#FF9933,1,1
Brazil/SP-IB_111038/2021,2,3,#FF9933,1,1
Brazil/SP-IB_110971/2021,2,3,#FF9933,1,1
Brazil/SP-IB_110935/2021,2,3,#FF9933,1,1
Brazil/SP-IB_110791/2021,2,3,#FF9933,1,1
Brazil/SP-IB_110772/2021,2,3,#FF9933,1,1
Brazil/SP-IB_110754/2021,2,3,#FF9933,1,1
Brazil/SP-IB_110670/2021,2,3,#FF9933,1,1
Brazil/SP-IB_110632/2021,2,3,#FF9933,1,1
Brazil/SP-IB_110609/2021,2,3,#FF9933,1,1
Brazil/SP-IB_110520/2021,2,3,#FF9933,1,1
Brazil/SP-IB_110496/2021,2,3,#FF9933,1,1
Brazil/SP-IB_110400/2021,2,3,#FF9933,1,1
Brazil/SP-IB_110372/2021,2,3,#FF9933,1,1
Brazil/SP-IB_110357/2021,2,3,#FF9933,1,1
Brazil/SP-IB_110344/2021,2,3,#FF9933,1,1
Brazil/SP-IB_110336/2021,2,3,#FF9933,1,1
Brazil/SP-IB_110297/2021,2,3,#FF9933,1,1
Brazil/SP-IB_110180/2021,2,3,#FF9933,1,1
Brazil/SP-IB_110116/2021,2,3,#FF9933,1,1
Brazil/SP-IB_110093/2021,2,3,#FF9933,1,1
Brazil/SP-IB_110022/2021,2,3,#FF9933,1,1
Brazil/SP-IB_103591/2021,2,3,#FF9933,1,1
Brazil/SP-IB_103177/2021,2,3,#FF9933,1,1
Brazil/SP-IB_103155/2021,2,3,#FF9933,1,1
Brazil/SP-IB_103106/2021,2,3,#FF9933,1,1
Brazil/SP-IB_103102/2021,2,3,#FF9933,1,1
Brazil/SP-IB_103089/2021,2,3,#FF9933,1,1
Brazil/SP-IB_103030/2021,2,3,#FF9933,1,1
Brazil/SP-IB_102993/2021,2,3,#FF9933,1,1
Brazil/SP-IB_102974/2021,2,3,#FF9933,1,1
Brazil/SP-IB_102878/2021,2,3,#FF9933,1,1
Brazil/SP-IB_102855/2021,2,3,#FF9933,1,1
Brazil/SP-IB_102826/2021,2,3,#FF9933,1,1
Brazil/SP-IB_102704/2021,2,3,#FF9933,1,1
Brazil/SP-IB_102703/2021,2,3,#FF9933,1,1
Brazil/SP-IB_102694/2021,2,3,#FF9933,1,1
Brazil/SP-IB_102669/2021,2,3,#FF9933,1,1
Brazil/SP-IB_102572/2021,2,3,#FF9933,1,1
Brazil/SP-IB_102553/2021,2,3,#FF9933,1,1
Brazil/SP-IB_102492/2021,2,3,#FF9933,1,1
Brazil/SP-IB_102467/2021,2,3,#FF9933,1,1
Brazil/SP-IB_102415/2021,2,3,#FF9933,1,1
Brazil/SP-IB_102403/2021,2,3,#FF9933,1,1
Brazil/SP-IB_102353/2021,2,3,#FF9933,1,1
Brazil/SP-IB_102351/2021,2,3,#FF9933,1,1
Brazil/SP-IB_102244/2021,2,3,#FF9933,1,1
Brazil/SP-IB_102237/2021,2,3,#FF9933,1,1
Brazil/SP-IB_102222/2021,2,3,#FF9933,1,1
Brazil/SP-IB_102167/2021,2,3,#FF9933,1,1
Brazil/SP-IB_102141/2021,2,3,#FF9933,1,1
Brazil/SP-IB_102003/2021,2,3,#FF9933,1,1
Brazil/SP-IB_101983/2021,2,3,#FF9933,1,1
Brazil/SP-IB_101910/2021,2,3,#FF9933,1,1
Brazil/SP-IB_101859/2021,2,3,#FF9933,1,1
Brazil/SP-IB_101827/2021,2,3,#FF9933,1,1
Brazil/SP-IB_101783/2021,2,3,#FF9933,1,1
Brazil/SP-IB_101746/2021,2,3,#FF9933,1,1
Brazil/SP-IB_101689/2021,2,3,#FF9933,1,1
Brazil/SP-IB_101619/2021,2,3,#FF9933,1,1
Brazil/SP-IB_101581/2021,2,3,#FF9933,1,1
Brazil/SP-IB_101560/2021,2,3,#FF9933,1,1
Brazil/SP-IB_101498/2021,2,3,#FF9933,1,1
Brazil/SP-IB_101490/2021,2,3,#FF9933,1,1
Brazil/SP-IB_101421/2021,2,3,#FF9933,1,1
Brazil/SP-IB_101420/2021,2,3,#FF9933,1,1
Brazil/SP-IB_101352/2021,2,3,#FF9933,1,1
Brazil/SP-IB_101328/2021,2,3,#FF9933,1,1
Brazil/SP-IB_101304/2021,2,3,#FF9933,1,1
Brazil/SP-IB_101300/2021,2,3,#FF9933,1,1
Brazil/SP-IB_101295/2021,2,3,#FF9933,1,1
Brazil/SP-IB_101273/2021,2,3,#FF9933,1,1
Brazil/SP-IB_101244/2021,2,3,#FF9933,1,1
Brazil/SP-IB_101243/2021,2,3,#FF9933,1,1
Brazil/SP-IB_101240/2021,2,3,#FF9933,1,1
Brazil/SP-IB_101199/2021,2,3,#FF9933,1,1
Brazil/SP-IB_101129/2021,2,3,#FF9933,1,1
Brazil/SP-IB_101033/2021,2,3,#FF9933,1,1
Brazil/SP-IB_100942/2021,2,3,#FF9933,1,1
Brazil/SP-IB_100925/2021,2,3,#FF9933,1,1
Brazil/SP-IB_100895/2021,2,3,#FF9933,1,1
Brazil/SP-IB_100805/2021,2,3,#FF9933,1,1
Brazil/SP-IB_100687/2021,2,3,#FF9933,1,1
Brazil/SP-IB_100682/2021,2,3,#FF9933,1,1
Brazil/SP-IB_100587/2021,2,3,#FF9933,1,1
Brazil/SP-IB_100568/2021,2,3,#FF9933,1,1
Brazil/SP-IB_100566/2021,2,3,#FF9933,1,1
Brazil/SP-IB_100564/2021,2,3,#FF9933,1,1
Brazil/SP-IB_100553/2021,2,3,#FF9933,1,1
Brazil/SP-IB_100493/2021,2,3,#FF9933,1,1
Brazil/SP-IB_100472/2021,2,3,#FF9933,1,1
Brazil/SP-IB_100428/2021,2,3,#FF9933,1,1
Brazil/SP-IB_100425/2021,2,3,#FF9933,1,1
Brazil/SP-IB_100415/2021,2,3,#FF9933,1,1
Brazil/SP-IB_100386/2021,2,3,#FF9933,1,1
Brazil/SP-IB_100332/2021,2,3,#FF9933,1,1
Brazil/SP-IB_100292/2021,2,3,#FF9933,1,1
Brazil/SP-IB_100229/2021,2,3,#FF9933,1,1
Brazil/SP-IB_100205/2021,2,3,#FF9933,1,1
Brazil/SP-IB_100145/2021,2,3,#FF9933,1,1
Brazil/SP-IB_100093/2021,2,3,#FF9933,1,1
Brazil/SP-IB_100066/2021,2,3,#FF9933,1,1
Brazil/SP-IB_100063/2021,2,3,#FF9933,1,1
Brazil/SP-IB_100061/2021,2,3,#FF9933,1,1
Brazil/SP-IB_100043/2021,2,3,#FF9933,1,1
Brazil/SP-IB_100041/2021,2,3,#FF9933,1,1
Brazil/SP-IB_100034/2021,2,3,#FF9933,1,1
Brazil/SP-IAL-718273-NBD18/2021,2,3,#FF9933,1,1
Brazil/SP-IAL-5249/2021,2,3,#FF9933,1,1
Brazil/SP-IAL-5072/2021,2,3,#FF9933,1,1
Brazil/SP-IAL-5060/2021,2,3,#FF9933,1,1
Brazil/SP-IAL-5057/2021,2,3,#FF9933,1,1
Brazil/SP-IAL-4903/2021,2,3,#FF9933,1,1
Brazil/SP-IAL-4705/2021,2,3,#FF9933,1,1
Brazil/SP-IAL-4624/2021,2,3,#FF9933,1,1
Brazil/SP-IAL-4528/2021,2,3,#FF9933,1,1
Brazil/SP-IAL-4466/2021,2,3,#FF9933,1,1
Brazil/SP-IAL-4436/2021,2,3,#FF9933,1,1
Brazil/SP-IAL-4383/2021,2,3,#FF9933,1,1
Brazil/SP-IAL-4368/2021,2,3,#FF9933,1,1
Brazil/SP-IAL-4308/2021,2,3,#FF9933,1,1
Brazil/SP-IAL-4072/2021,2,3,#FF9933,1,1
Brazil/SP-IAL1200-211505003038/2021,2,3,#FF9933,1,1
Brazil/SP-IAL1200-210106011733/2021,2,3,#FF9933,1,1
Brazil/SP-HIAE-ID385/2021,2,3,#FF9933,1,1
Brazil/SP-HIAE-ID329/2021,2,3,#FF9933,1,1
Brazil/SP-HIAE-ID289/2021,2,3,#FF9933,1,1
Brazil/SP-HIAE-ID2420/2020,2,3,#FF9933,1,1
Brazil/SP-HIAE-ID150/2021,2,3,#FF9933,1,1
Brazil/SP-HIAE-ID139/2021,2,3,#FF9933,1,1
Brazil/SP-HIAE-ID136/2021,2,3,#FF9933,1,1
Brazil/SP-HIAE-ID067/2021,2,3,#FF9933,1,1
Brazil/SP-Hemocentro-FMRP-New19/2021,2,3,#FF9933,1,1
Brazil/SP-HCRP008/2021,2,3,#FF9933,1,1
Brazil/SP-HCRP006/2021,2,3,#FF9933,1,1
Brazil/SP-HCRP004/2021,2,3,#FF9933,1,1
Brazil/SP-FMRP-973/2021,2,3,#FF9933,1,1
Brazil/SP-FMRP-954/2021,2,3,#FF9933,1,1
Brazil/SP-FMRP-949/2021,2,3,#FF9933,1,1
Brazil/SP-FMRP-948/2021,2,3,#FF9933,1,1
Brazil/SP-FMRP-901/2021,2,3,#FF9933,1,1
Brazil/SP-FMRP-861/2021,2,3,#FF9933,1,1
Brazil/SP-FMRP-832/2021,2,3,#FF9933,1,1
Brazil/SP-FMRP-615/2020,2,3,#FF9933,1,1
Brazil/SP-FMRP-359/2020,2,3,#FF9933,1,1
Brazil/SP-FMRP-2270/2021,2,3,#FF9933,1,1
Brazil/SP-FMRP-2235/2021,2,3,#FF9933,1,1
Brazil/SP-FMRP-2234/2021,2,3,#FF9933,1,1
Brazil/SP-FMRP-2230/2021,2,3,#FF9933,1,1
Brazil/SP-FMRP-2209/2021,2,3,#FF9933,1,1
Brazil/SP-FMRP-2197/2021,2,3,#FF9933,1,1
Brazil/SP-FMRP-2185/2021,2,3,#FF9933,1,1
Brazil/SP-FMRP-1594/2021,2,3,#FF9933,1,1
Brazil/SP-FMRP-1579/2021,2,3,#FF9933,1,1
Brazil/SP-FMRP-1575/2021,2,3,#FF9933,1,1
Brazil/SP-FMRP-1557/2021,2,3,#FF9933,1,1
Brazil/SP-FMRP-1534/2021,2,3,#FF9933,1,1
Brazil/SP-FMRP-1401/2021,2,3,#FF9933,1,1
Brazil/SP-FMRP-1350/2021,2,3,#FF9933,1,1
Brazil/SP-FMRP-1243/2021,2,3,#FF9933,1,1
Brazil/SP-FMRP-1197/2021,2,3,#FF9933,1,1
Brazil/SP-FMRP-1142/2021,2,3,#FF9933,1,1
Brazil/SP-FMRP-1061/2021,2,3,#FF9933,1,1
Brazil/SP-FMRP-1055/2021,2,3,#FF9933,1,1
Brazil/SP-FMRP-1054/2021,2,3,#FF9933,1,1
Brazil/SP-FMRP-1047/2021,2,3,#FF9933,1,1
Brazil/SP-FMRP-1046/2021,2,3,#FF9933,1,1
Brazil/SP-FMRP-1030/2021,2,3,#FF9933,1,1
Brazil/SP-FMRP-1028/2021,2,3,#FF9933,1,1
Brazil/SP-FMRP-1027/2021,2,3,#FF9933,1,1
Brazil/SP-FMRP-1023/2021,2,3,#FF9933,1,1
Brazil/SP-FMRP-1008/2021,2,3,#FF9933,1,1
Brazil/SP-FIOCRUZ-67463/2021,2,3,#FF9933,1,1
Brazil/SP-FIOCRUZ-67425/2021,2,3,#FF9933,1,1
Brazil/SP-FIOCRUZ-50512/2021,2,3,#FF9933,1,1
Brazil/SP-FIOCRUZ-50324/2021,2,3,#FF9933,1,1
Brazil/SP-FIOCRUZ-48380/2021,2,3,#FF9933,1,1
Brazil/SP-FIOCRUZ-43821/2021,2,3,#FF9933,1,1
Brazil/SP-FIOCRUZ-43714/2021,2,3,#FF9933,1,1
Brazil/SP-FIOCRUZ-36342/2021,2,3,#FF9933,1,1
Brazil/SP-FIOCRUZ-36060/2021,2,3,#FF9933,1,1
Brazil/SP-FIOCRUZ-36024/2021,2,3,#FF9933,1,1
Brazil/SP-FIOCRUZ-35429/2021,2,3,#FF9933,1,1
Brazil/SP-FIOCRUZ-35319/2021,2,3,#FF9933,1,1
Brazil/SP-FIOCRUZ-35282/2021,2,3,#FF9933,1,1
Brazil/SP-FIOCRUZ-35281/2021,2,3,#FF9933,1,1
Brazil/SP-FIOCRUZ-35269/2021,2,3,#FF9933,1,1
Brazil/SP-FIOCRUZ-35265/2021,2,3,#FF9933,1,1
Brazil/SP-FIOCRUZ-35164/2021,2,3,#FF9933,1,1
Brazil/SP-FIOCRUZ-35144/2021,2,3,#FF9933,1,1
Brazil/SP-FIOCRUZ-35079/2021,2,3,#FF9933,1,1
Brazil/SP-FIOCRUZ-12404/2021,2,3,#FF9933,1,1
Brazil/SP-C2141/2021,2,3,#FF9933,1,1
Brazil/SP-C2136/2021,2,3,#FF9933,1,1
Brazil/SP-C2125/2021,2,3,#FF9933,1,1
Brazil/SP-BT45858/2021,2,3,#FF9933,1,1
Brazil/SP-BT38405/2021,2,3,#FF9933,1,1
Brazil/SP-BT38174/2021,2,3,#FF9933,1,1
Brazil/SP-BT36562/2021,2,3,#FF9933,1,1
Brazil/SP-BT36040/2021,2,3,#FF9933,1,1
Brazil/SP-BT35136/2021,2,3,#FF9933,1,1
Brazil/SP-BT33595/2021,2,3,#FF9933,1,1
Brazil/SP-BT33512/2021,2,3,#FF9933,1,1
Brazil/SP-BT33071/2021,2,3,#FF9933,1,1
Brazil/SP-AFIP_11_2021/2021,2,3,#FF9933,1,1
Brazil/SP-ACCLGBM1/2021,2,3,#FF9933,1,1
Brazil/SP-936/2020,2,3,#FF9933,1,1
Brazil/SP-9226/2021,2,3,#FF9933,1,1
Brazil/SP-844221/2021,2,3,#FF9933,1,1
Brazil/SP-834874/2021,2,3,#FF9933,1,1
Brazil/SP-834150/2021,2,3,#FF9933,1,1
Brazil/SP-833870/2021,2,3,#FF9933,1,1
Brazil/SP-833698/2021,2,3,#FF9933,1,1
Brazil/SP-833227/2021,2,3,#FF9933,1,1
Brazil/SP-831692/2021,2,3,#FF9933,1,1
Brazil/SP-765391-NBD01/2021,2,3,#FF9933,1,1
Brazil/SP-757127-NBD11/2021,2,3,#FF9933,1,1
Brazil/SP-731105-NBD06/2021,2,3,#FF9933,1,1
Brazil/SP-7096/2021,2,3,#FF9933,1,1
Brazil/SP-673/2020,2,3,#FF9933,1,1
Brazil/SP-629/2020,2,3,#FF9933,1,1
Brazil/SP-5120/2021,2,3,#FF9933,1,1
Brazil/SP-4128/2021,2,3,#FF9933,1,1
Brazil/SP-4042/2021,2,3,#FF9933,1,1
Brazil/SP-4025/2021,2,3,#FF9933,1,1
Brazil/SP-3931/2021,2,3,#FF9933,1,1
Brazil/SP-3797/2021,2,3,#FF9933,1,1
Brazil/SP-3580/2021,2,3,#FF9933,1,1
Brazil/SP-3578/2021,2,3,#FF9933,1,1
Brazil/SP-3577/2021,2,3,#FF9933,1,1
Brazil/SP-3259/2021,2,3,#FF9933,1,1
Brazil/SP-3111/2021,2,3,#FF9933,1,1
Brazil/SP-3025/2021,2,3,#FF9933,1,1
Brazil/SP-3007/2021,2,3,#FF9933,1,1
Brazil/SP-2999/2021,2,3,#FF9933,1,1
Brazil/SP-2975/2021,2,3,#FF9933,1,1
Brazil/SP-2969/2021,2,3,#FF9933,1,1
Brazil/SP-292/2020,2,3,#FF9933,1,1
Brazil/SP-2818/2021,2,3,#FF9933,1,1
Brazil/SP-2706/2021,2,3,#FF9933,1,1
Brazil/SP-2673/2021,2,3,#FF9933,1,1
Brazil/SP-2665/2021,2,3,#FF9933,1,1
Brazil/SP-2659/2021,2,3,#FF9933,1,1
Brazil/SP-2634/2021,2,3,#FF9933,1,1
Brazil/SP-2628/2021,2,3,#FF9933,1,1
Brazil/SP-2495/2021,2,3,#FF9933,1,1
Brazil/SP-2482/2021,2,3,#FF9933,1,1
Brazil/SP-2434/2021,2,3,#FF9933,1,1
Brazil/SP-2393/2021,2,3,#FF9933,1,1
Brazil/SP-2389/2020,2,3,#FF9933,1,1
Brazil/SP-2375/2021,2,3,#FF9933,1,1
Brazil/SP-2361/2021,2,3,#FF9933,1,1
Brazil/SP-2304/2021,2,3,#FF9933,1,1
Brazil/SP-2291/2021,2,3,#FF9933,1,1
Brazil/SP-2288/2021,2,3,#FF9933,1,1
Brazil/SP-2247/2021,2,3,#FF9933,1,1
Brazil/SP-2236/2021,2,3,#FF9933,1,1
Brazil/SP-2117/2021,2,3,#FF9933,1,1
Brazil/SP-2110/2021,2,3,#FF9933,1,1
Brazil/SP-2067/2021,2,3,#FF9933,1,1
Brazil/SP-2064/2021,2,3,#FF9933,1,1
Brazil/SP-2054/2021,2,3,#FF9933,1,1
Brazil/SP-2002/2021,2,3,#FF9933,1,1
Brazil/SP-1996/2021,2,3,#FF9933,1,1
Brazil/SP-1939/2021,2,3,#FF9933,1,1
Brazil/SP-1935/2021,2,3,#FF9933,1,1
Brazil/SP-1934/2021,2,3,#FF9933,1,1
Brazil/SP-1929/2021,2,3,#FF9933,1,1
Brazil/SP-1917/2021,2,3,#FF9933,1,1
Brazil/SP-1866/2021,2,3,#FF9933,1,1
Brazil/SP-1834/2021,2,3,#FF9933,1,1
Brazil/SP-1831/2021,2,3,#FF9933,1,1
Brazil/SP-1812/2021,2,3,#FF9933,1,1
Brazil/SP-1773/2021,2,3,#FF9933,1,1
Brazil/SP-1772/2021,2,3,#FF9933,1,1
Brazil/SP-1771/2021,2,3,#FF9933,1,1
Brazil/SP-1768/2021,2,3,#FF9933,1,1
Brazil/SP-1752/2021,2,3,#FF9933,1,1
Brazil/SP-1747/2021,2,3,#FF9933,1,1
Brazil/SP-1737/2021,2,3,#FF9933,1,1
Brazil/SP-1714/2021,2,3,#FF9933,1,1
Brazil/SP-1708/2021,2,3,#FF9933,1,1
Brazil/SP-1696/2021,2,3,#FF9933,1,1
Brazil/SP-1676/2021,2,3,#FF9933,1,1
Brazil/SP-1674/2021,2,3,#FF9933,1,1
Brazil/SP-1673/2021,2,3,#FF9933,1,1
Brazil/SP-1671/2021,2,3,#FF9933,1,1
Brazil/SP-1670/2021,2,3,#FF9933,1,1
Brazil/SP-1669/2021,2,3,#FF9933,1,1
Brazil/SP-1651/2021,2,3,#FF9933,1,1
Brazil/SP-1602/2021,2,3,#FF9933,1,1
Brazil/SP-1590/2021,2,3,#FF9933,1,1
Brazil/SP-15257/2021,2,3,#FF9933,1,1
Brazil/SP-15179/2021,2,3,#FF9933,1,1
Brazil/SP-1517/2021,2,3,#FF9933,1,1
Brazil/SP-1498/2021,2,3,#FF9933,1,1
Brazil/SP-1468/2021,2,3,#FF9933,1,1
Brazil/SP-1416/2021,2,3,#FF9933,1,1
Brazil/SP-1392/2021,2,3,#FF9933,1,1
Brazil/SP-1391/2021,2,3,#FF9933,1,1
Brazil/SP-1390/2021,2,3,#FF9933,1,1
Brazil/SP-12013/2021,2,3,#FF9933,1,1
Brazil/SP-1071/2021,2,3,#FF9933,1,1
Brazil/SP-1068/2021,2,3,#FF9933,1,1
Brazil/SP-1067/2021,2,3,#FF9933,1,1
Brazil/SP-1029/2021,2,3,#FF9933,1,1
Brazil/RJ-UFRJ-48243/2021,2,3,#FF9933,1,1
Brazil/RJ-NXBS80GENOV827523172508/2021,2,3,#FF9933,1,1
Brazil/RJ-NXBS724GENOV827560222952/2021,2,3,#FF9933,1,1
Brazil/RJ-NXBS66GENOV827522722780/2021,2,3,#FF9933,1,1
Brazil/RJ-NXBS313GENOV827559970413/2021,2,3,#FF9933,1,1
Brazil/RJ-NXBS2036GENOV827704149244/2021,2,3,#FF9933,1,1
Brazil/RJ-NVBS3734GENOV827844680171/2021,2,3,#FF9933,1,1
Brazil/RJ-NVBS3727GENOV700923081406/2021,2,3,#FF9933,1,1
Brazil/RJ-NVBS3538GENOV700923905382/2021,2,3,#FF9933,1,1
Brazil/RJ-NVBS3507GENOV827812386104/2021,2,3,#FF9933,1,1
Brazil/RJ-NVBS3498GENOV700921546945/2021,2,3,#FF9933,1,1
Brazil/RJ-NVBS3368GENOV827830202943/2021,2,3,#FF9933,1,1
Brazil/RJ-NVBS3033GENOV827811070967/2021,2,3,#FF9933,1,1
Brazil/RJ-LVM39804/2021,2,3,#FF9933,1,1
Brazil/RJ-LVM35733/2021,2,3,#FF9933,1,1
Brazil/RJ-LVM35672/2021,2,3,#FF9933,1,1
Brazil/RJ-LVM35624/2021,2,3,#FF9933,1,1
Brazil/RJ-LVM35258/2021,2,3,#FF9933,1,1
Brazil/RJ-LNN04484/2021,2,3,#FF9933,1,1
Brazil/RJ-LNN04451/2021,2,3,#FF9933,1,1
Brazil/RJ-LNN04429/2021,2,3,#FF9933,1,1
Brazil/RJ-LNN04268/2021,2,3,#FF9933,1,1
Brazil/RJ-LNN04161/2021,2,3,#FF9933,1,1
Brazil/RJ-LNN04106/2021,2,3,#FF9933,1,1
Brazil/RJ-LNN03951/2021,2,3,#FF9933,1,1
Brazil/RJ-LNN03709/2021,2,3,#FF9933,1,1
Brazil/RJ-LNN03708/2021,2,3,#FF9933,1,1
Brazil/RJ-LNN03642/2021,2,3,#FF9933,1,1
Brazil/RJ-LNN03583/2021,2,3,#FF9933,1,1
Brazil/RJ-LNN03577/2021,2,3,#FF9933,1,1
Brazil/RJ-LNN03567/2021,2,3,#FF9933,1,1
Brazil/RJ-LNN03566/2021,2,3,#FF9933,1,1
Brazil/RJ-LNN03557/2021,2,3,#FF9933,1,1
Brazil/RJ-LNN03491/2021,2,3,#FF9933,1,1
Brazil/RJ-LNN03437/2021,2,3,#FF9933,1,1
Brazil/RJ-LNN03407/2021,2,3,#FF9933,1,1
Brazil/RJ-LNN03396/2021,2,3,#FF9933,1,1
Brazil/RJ-LNN03318/2021,2,3,#FF9933,1,1
Brazil/RJ-LNN03251/2021,2,3,#FF9933,1,1
Brazil/RJ-LNN03222/2021,2,3,#FF9933,1,1
Brazil/RJ-LNN03004/2021,2,3,#FF9933,1,1
Brazil/RJ-LNN02897/2021,2,3,#FF9933,1,1
Brazil/RJ-LNN02722/2021,2,3,#FF9933,1,1
Brazil/RJ-LNN02710/2021,2,3,#FF9933,1,1
Brazil/RJ-LNN02485/2021,2,3,#FF9933,1,1
Brazil/RJ-LNN02035/2021,2,3,#FF9933,1,1
Brazil/RJ-LNN02004/2021,2,3,#FF9933,1,1
Brazil/RJ-LNN01989/2021,2,3,#FF9933,1,1
Brazil/RJ-LNN01956/2021,2,3,#FF9933,1,1
Brazil/RJ-LNN01923/2021,2,3,#FF9933,1,1
Brazil/RJ-LNN01877/2021,2,3,#FF9933,1,1
Brazil/RJ-LNN01874/2021,2,3,#FF9933,1,1
Brazil/RJ-LNN01851/2021,2,3,#FF9933,1,1
Brazil/RJ-LNN01821/2021,2,3,#FF9933,1,1
Brazil/RJ-LNN01733/2021,2,3,#FF9933,1,1
Brazil/RJ-LNN01650/2021,2,3,#FF9933,1,1
Brazil/RJ-LNN01618/2021,2,3,#FF9933,1,1
Brazil/RJ-LNN01378/2021,2,3,#FF9933,1,1
Brazil/RJ-LNN00982/2021,2,3,#FF9933,1,1
Brazil/RJ-LNN00714/2021,2,3,#FF9933,1,1
Brazil/RJ-LNN00676/2021,2,3,#FF9933,1,1
Brazil/RJ-LNN00618/2021,2,3,#FF9933,1,1
Brazil/RJ-LNN00597/2021,2,3,#FF9933,1,1
Brazil/RJ-LNN00553/2021,2,3,#FF9933,1,1
Brazil/RJ-LNN00504/2021,2,3,#FF9933,1,1
Brazil/RJ-LNN00437/2021,2,3,#FF9933,1,1
Brazil/RJ-LNN00397/2021,2,3,#FF9933,1,1
Brazil/RJ-LNN00330/2021,2,3,#FF9933,1,1
Brazil/RJ-LNN00318/2021,2,3,#FF9933,1,1
Brazil/RJ-LNN00237/2021,2,3,#FF9933,1,1
Brazil/RJ-LNN00192/2021,2,3,#FF9933,1,1
Brazil/RJ-LNN00186/2021,2,3,#FF9933,1,1
Brazil/RJ-LNN00179/2021,2,3,#FF9933,1,1
Brazil/RJ-LNN00178/2021,2,3,#FF9933,1,1
Brazil/RJ-LNN00166/2021,2,3,#FF9933,1,1
Brazil/RJ-LNN00075/2021,2,3,#FF9933,1,1
Brazil/RJ-LNN00074/2021,2,3,#FF9933,1,1
Brazil/RJ-LNN00072/2021,2,3,#FF9933,1,1
Brazil/RJ-LNN00066/2021,2,3,#FF9933,1,1
Brazil/RJ-LNN00047/2021,2,3,#FF9933,1,1
Brazil/RJ-LNN00037/2021,2,3,#FF9933,1,1
Brazil/RJ-LNN00004/2021,2,3,#FF9933,1,1
Brazil/RJ-IMTSP-CD8920/2021,2,3,#FF9933,1,1
Brazil/RJ-IMTSP-CD7112/2021,2,3,#FF9933,1,1
Brazil/RJ-IMTSP-CD5023/2021,2,3,#FF9933,1,1
Brazil/RJ-IMTSP-CD4331/2021,2,3,#FF9933,1,1
Brazil/RJ-IMTSP-CD4310/2021,2,3,#FF9933,1,1
Brazil/RJ-IMTSP-CD4301/2021,2,3,#FF9933,1,1
Brazil/RJ-IMTSP-CD10446/2021,2,3,#FF9933,1,1
Brazil/RJ-FUNED-330310278/2021,2,3,#FF9933,1,1
Brazil/RJ-FUNED-330213780/2021,2,3,#FF9933,1,1
Brazil/RJ-FUNED-330107714/2020,2,3,#FF9933,1,1
Brazil/RJ-FUNED-330105720/2020,2,3,#FF9933,1,1
Brazil/RJ-FIOCRUZ-9459/2021,2,3,#FF9933,1,1
Brazil/RJ-FIOCRUZ-9428/2021,2,3,#FF9933,1,1
Brazil/RJ-FIOCRUZ-9402/2021,2,3,#FF9933,1,1
Brazil/RJ-FIOCRUZ-8911/2021,2,3,#FF9933,1,1
Brazil/RJ-FIOCRUZ-6760/2021,2,3,#FF9933,1,1
Brazil/RJ-FIOCRUZ-6427/2021,2,3,#FF9933,1,1
Brazil/RJ-FIOCRUZ-48353/2021,2,3,#FF9933,1,1
Brazil/RJ-FIOCRUZ-48130/2021,2,3,#FF9933,1,1
Brazil/RJ-FIOCRUZ-47532/2021,2,3,#FF9933,1,1
Brazil/RJ-FIOCRUZ-3814/2021,2,3,#FF9933,1,1
Brazil/RJ-FIOCRUZ-37372/2021,2,3,#FF9933,1,1
Brazil/RJ-FIOCRUZ-36977/2021,2,3,#FF9933,1,1
Brazil/RJ-FIOCRUZ-34504/2021,2,3,#FF9933,1,1
Brazil/RJ-FIOCRUZ-34501/2021,2,3,#FF9933,1,1
Brazil/RJ-FIOCRUZ-34487/2021,2,3,#FF9933,1,1
Brazil/RJ-FIOCRUZ-33831/2021,2,3,#FF9933,1,1
Brazil/RJ-FIOCRUZ-33650/2021,2,3,#FF9933,1,1
Brazil/RJ-FIOCRUZ-33513/2021,2,3,#FF9933,1,1
Brazil/RJ-FIOCRUZ-33511/2021,2,3,#FF9933,1,1
Brazil/RJ-FIOCRUZ-30945/2021,2,3,#FF9933,1,1
Brazil/RJ-FIOCRUZ-30609/2021,2,3,#FF9933,1,1
Brazil/RJ-FIOCRUZ-29742/2021,2,3,#FF9933,1,1
Brazil/RJ-FIOCRUZ-28991/2021,2,3,#FF9933,1,1
Brazil/RJ-FIOCRUZ-27900/2021,2,3,#FF9933,1,1
Brazil/RJ-FIOCRUZ-27870/2021,2,3,#FF9933,1,1
Brazil/RJ-FIOCRUZ-23628/2021,2,3,#FF9933,1,1
Brazil/RJ-FIOCRUZ-22882/2021,2,3,#FF9933,1,1
Brazil/RJ-FIOCRUZ-22104/2021,2,3,#FF9933,1,1
Brazil/RJ-FIOCRUZ-22060/2021,2,3,#FF9933,1,1
Brazil/RJ-FIOCRUZ-21018/2021,2,3,#FF9933,1,1
Brazil/RJ-FIOCRUZ-202211599/2021,2,3,#FF9933,1,1
Brazil/RJ-FIOCRUZ-202211584/2021,2,3,#FF9933,1,1
Brazil/RJ-FIOCRUZ-19289/2021,2,3,#FF9933,1,1
Brazil/RJ-FIOCRUZ-17615/2021,2,3,#FF9933,1,1
Brazil/RJ-FIOCRUZ-17603/2021,2,3,#FF9933,1,1
Brazil/RJ-FIOCRUZ-13891/2021,2,3,#FF9933,1,1
Brazil/RJ-FIOCRUZ-12383/2021,2,3,#FF9933,1,1
Brazil/RJ-FIOCRUZ-12356/2021,2,3,#FF9933,1,1
Brazil/RJ-FIOCRUZ-12300/2021,2,3,#FF9933,1,1
Brazil/RJ-FIOCRUZ-1164/2021,2,3,#FF9933,1,1
Brazil/RJ-FIOCRUZ-1153/2021,2,3,#FF9933,1,1
Brazil/RJ-FIOCRUZ-01142/2021,2,3,#FF9933,1,1
Brazil/RJ-5023/2021,2,3,#FF9933,1,1
Brazil/RJ-4331/2021,2,3,#FF9933,1,1
Brazil/RJ-4301/2021,2,3,#FF9933,1,1
Brazil/RJ-3909/2021,2,3,#FF9933,1,1
Brazil/RJ-35534/2021,2,3,#FF9933,1,1
Brazil/RJ-13624/2021,2,3,#FF9933,1,1
Brazil/MG-SJRP_LPV50913/2021,2,3,#FF9933,1,1
Brazil/MG-SJRP50913/2021,2,3,#FF9933,1,1
Brazil/MG-SJRP50812/2021,2,3,#FF9933,1,1
Brazil/MG-SJRP50619/2021,2,3,#FF9933,1,1
Brazil/MG-SJRP50389/2021,2,3,#FF9933,1,1
Brazil/MG-REDE-MG98/2021,2,3,#FF9933,1,1
Brazil/MG-REDE-MG94/2021,2,3,#FF9933,1,1
Brazil/MG-REDE-MG89/2021,2,3,#FF9933,1,1
Brazil/MG-REDE-MG87/2021,2,3,#FF9933,1,1
Brazil/MG-REDE-MG86/2021,2,3,#FF9933,1,1
Brazil/MG-REDE-MG85/2021,2,3,#FF9933,1,1
Brazil/MG-REDE-MG83/2021,2,3,#FF9933,1,1
Brazil/MG-REDE-MG78/2021,2,3,#FF9933,1,1
Brazil/MG-REDE-MG72/2021,2,3,#FF9933,1,1
Brazil/MG-REDE-MG131/2021,2,3,#FF9933,1,1
Brazil/MG-REDE-MG129/2021,2,3,#FF9933,1,1
Brazil/MG-REDE-MG122/2021,2,3,#FF9933,1,1
Brazil/MG-REDE-MG121/2021,2,3,#FF9933,1,1
Brazil/MG-REDE-MG120/2021,2,3,#FF9933,1,1
Brazil/MG-REDE-MG119/2021,2,3,#FF9933,1,1
Brazil/MG-REDE-MG118/2021,2,3,#FF9933,1,1
Brazil/MG-REDE-MG117/2021,2,3,#FF9933,1,1
Brazil/MG-REDE-MG116/2021,2,3,#FF9933,1,1
Brazil/MG-REDE-MG114/2021,2,3,#FF9933,1,1
Brazil/MG-REDE-MG113/2021,2,3,#FF9933,1,1
Brazil/MG-REDE-MG112/2021,2,3,#FF9933,1,1
Brazil/MG-REDE-MG111/2021,2,3,#FF9933,1,1
Brazil/MG-REDE-MG108/2021,2,3,#FF9933,1,1
Brazil/MG-REDE-MG107/2021,2,3,#FF9933,1,1
Brazil/MG-REDE-MG106/2021,2,3,#FF9933,1,1
Brazil/MG-REDE-MG105/2021,2,3,#FF9933,1,1
Brazil/MG-REDE-MG103/2021,2,3,#FF9933,1,1
Brazil/MG-REDE-MG100/2021,2,3,#FF9933,1,1
Brazil/MG-NXBS771GENOV700905024322/2021,2,3,#FF9933,1,1
Brazil/MG-NXBS760GENOV700904903505/2021,2,3,#FF9933,1,1
Brazil/MG-NXBS692GENOV700907346705/2021,2,3,#FF9933,1,1
Brazil/MG-NXBS514GENOV827553550383/2021,2,3,#FF9933,1,1
Brazil/MG-NXBS2055GENOV700915968791/2021,2,3,#FF9933,1,1
Brazil/MG-NXBS2015GENOV700915172433/2021,2,3,#FF9933,1,1
Brazil/MG-NXBS19GENOV700904780984/2021,2,3,#FF9933,1,1
Brazil/MG-NXBS192GENOV700905515097/2021,2,3,#FF9933,1,1
Brazil/MG-NXBS1827GENOV700912547227/2021,2,3,#FF9933,1,1
Brazil/MG-NXBS1826GENOV700912546978/2021,2,3,#FF9933,1,1
Brazil/MG-NXBS1614GENOV701220212708/2021,2,3,#FF9933,1,1
Brazil/MG-NXBS1504GENOV45615133378/2021,2,3,#FF9933,1,1
Brazil/MG-NXBS1444GENOV701219589613/2021,2,3,#FF9933,1,1
Brazil/MG-NVBS623GENOV700905276608/2021,2,3,#FF9933,1,1
Brazil/MG-NVBS3486GENOV700923114081/2021,2,3,#FF9933,1,1
Brazil/MG-NVBS3373GENOV700922569103/2021,2,3,#FF9933,1,1
Brazil/MG-NVBS3328GENOV700920255237/2021,2,3,#FF9933,1,1
Brazil/MG-NVBS3290GENOV701230863105/2021,2,3,#FF9933,1,1
Brazil/MG-NVBS3023GENOV701232117381/2021,2,3,#FF9933,1,1
Brazil/MG-NVBS2996GENOV701232214059/2021,2,3,#FF9933,1,1
Brazil/MG-NVBS2747GENOV701235158145/2021,2,3,#FF9933,1,1
Brazil/MG-NVBS1311GENOV701224413439/2021,2,3,#FF9933,1,1
Brazil/MG-LNN03189/2021,2,3,#FF9933,1,1
Brazil/MG-LNN02973/2021,2,3,#FF9933,1,1
Brazil/MG-LNN02925/2021,2,3,#FF9933,1,1
Brazil/MG-LNN02357/2021,2,3,#FF9933,1,1
Brazil/MG-LNN02356/2021,2,3,#FF9933,1,1
Brazil/MG-LNN01856/2021,2,3,#FF9933,1,1
Brazil/MG-LNN01363/2021,2,3,#FF9933,1,1
Brazil/MG-LBI699/2021,2,3,#FF9933,1,1
Brazil/MG-LBI697/2021,2,3,#FF9933,1,1
Brazil/MG-LBI695/2021,2,3,#FF9933,1,1
Brazil/MG-LBI691/2021,2,3,#FF9933,1,1
Brazil/MG-LBI690/2021,2,3,#FF9933,1,1
Brazil/MG-LBI689/2021,2,3,#FF9933,1,1
Brazil/MG-LBI688/2021,2,3,#FF9933,1,1
Brazil/MG-LBI686/2021,2,3,#FF9933,1,1
Brazil/MG-LBI683/2021,2,3,#FF9933,1,1
Brazil/MG-LBI681/2021,2,3,#FF9933,1,1
Brazil/MG-LBI680/2021,2,3,#FF9933,1,1
Brazil/MG-LBI675/2021,2,3,#FF9933,1,1
Brazil/MG-LBI672/2021,2,3,#FF9933,1,1
Brazil/MG-LBI667/2021,2,3,#FF9933,1,1
Brazil/MG-LBI661/2021,2,3,#FF9933,1,1
Brazil/MG-LBI643/2021,2,3,#FF9933,1,1
Brazil/MG-LBI632/2021,2,3,#FF9933,1,1
Brazil/MG-LBI623/2021,2,3,#FF9933,1,1
Brazil/MG-LBI615/2021,2,3,#FF9933,1,1
Brazil/MG-LBI607/2021,2,3,#FF9933,1,1
Brazil/MG-LBI597/2021,2,3,#FF9933,1,1
Brazil/MG-LBI551/2021,2,3,#FF9933,1,1
Brazil/MG-LBI550/2021,2,3,#FF9933,1,1
Brazil/MG-LBI534/2021,2,3,#FF9933,1,1
Brazil/MG-LBI530/2021,2,3,#FF9933,1,1
Brazil/MG-LBI514/2021,2,3,#FF9933,1,1
Brazil/MG-LBI511/2021,2,3,#FF9933,1,1
Brazil/MG-LBI507/2021,2,3,#FF9933,1,1
Brazil/MG-LBI486/2021,2,3,#FF9933,1,1
Brazil/MG-LBI481/2021,2,3,#FF9933,1,1
Brazil/MG-LBI410/2021,2,3,#FF9933,1,1
Brazil/MG-LBI409/2021,2,3,#FF9933,1,1
Brazil/MG-LBI408/2021,2,3,#FF9933,1,1
Brazil/MG-LBI380/2021,2,3,#FF9933,1,1
Brazil/MG-LBI378/2021,2,3,#FF9933,1,1
Brazil/MG-LBI376/2021,2,3,#FF9933,1,1
Brazil/MG-LBI375/2021,2,3,#FF9933,1,1
Brazil/MG-LBI329/2021,2,3,#FF9933,1,1
Brazil/MG-LBI328/2021,2,3,#FF9933,1,1
Brazil/MG-LBI322/2021,2,3,#FF9933,1,1
Brazil/MG-LBI273/2021,2,3,#FF9933,1,1
Brazil/MG-LBI270/2021,2,3,#FF9933,1,1
Brazil/MG-LBI266/2021,2,3,#FF9933,1,1
Brazil/MG-LBI263/2021,2,3,#FF9933,1,1
Brazil/MG-LBI245/2021,2,3,#FF9933,1,1
Brazil/MG-LBI244/2021,2,3,#FF9933,1,1
Brazil/MG-LBI241/2021,2,3,#FF9933,1,1
Brazil/MG-LBI240/2021,2,3,#FF9933,1,1
Brazil/MG-LBI229/2021,2,3,#FF9933,1,1
Brazil/MG-LBI228/2021,2,3,#FF9933,1,1
Brazil/MG-LBI226/2021,2,3,#FF9933,1,1
Brazil/MG-LBI217/2021,2,3,#FF9933,1,1
Brazil/MG-LBI214/2021,2,3,#FF9933,1,1
Brazil/MG-LBI194/2021,2,3,#FF9933,1,1
Brazil/MG-LBI190/2021,2,3,#FF9933,1,1
Brazil/MG-LBI174/2021,2,3,#FF9933,1,1
Brazil/MG-LBI1140/2021,2,3,#FF9933,1,1
Brazil/MG-FUNED-LBI-BC71/2021,2,3,#FF9933,1,1
Brazil/MG-FUNED-LBI-BC68/2021,2,3,#FF9933,1,1
Brazil/MG-FUNED-LBI-BC62/2021,2,3,#FF9933,1,1
Brazil/MG-FUNED-LBI-BC60/2021,2,3,#FF9933,1,1
Brazil/MG-FUNED-LBI-BC48/2021,2,3,#FF9933,1,1
Brazil/MG-FUNED-LBI-BC17/2021,2,3,#FF9933,1,1
Brazil/MG-FUNED-LBI-BC14/2021,2,3,#FF9933,1,1
Brazil/MG-FUNED-LBI-BC13/2021,2,3,#FF9933,1,1
Brazil/MG-FUNED-LBI-BC10/2021,2,3,#FF9933,1,1
Brazil/MG-FUNED-58422-21/2021,2,3,#FF9933,1,1
Brazil/MG-FUNED-56719-21/2021,2,3,#FF9933,1,1
Brazil/MG-FUNED-55318-21/2021,2,3,#FF9933,1,1
Brazil/MG-FUNED-49910-21/2021,2,3,#FF9933,1,1
Brazil/MG-FUNED-44115-21/2021,2,3,#FF9933,1,1
Brazil/MG-FUNED-43578-21/2021,2,3,#FF9933,1,1
Brazil/MG-FUNED-39114-21/2021,2,3,#FF9933,1,1
Brazil/MG-FUNED-34996-21/2021,2,3,#FF9933,1,1
Brazil/MG-FUNED-310834264/2021,2,3,#FF9933,1,1
Brazil/MG-FUNED-310834208/2021,2,3,#FF9933,1,1
Brazil/MG-FUNED-310834181/2021,2,3,#FF9933,1,1
Brazil/MG-FUNED-310834157/2021,2,3,#FF9933,1,1
Brazil/MG-FUNED-310715023/2021,2,3,#FF9933,1,1
Brazil/MG-FUNED-310303840/2021,2,3,#FF9933,1,1
Brazil/MG-FUNED-310303838/2021,2,3,#FF9933,1,1
Brazil/MG-FUNED-310303836/2021,2,3,#FF9933,1,1
Brazil/MG-FUNED-04-21/2021,2,3,#FF9933,1,1
Brazil/MG-FUNED-03-21/2021,2,3,#FF9933,1,1
Brazil/MG-FN3939/2021,2,3,#FF9933,1,1
Brazil/MG-FIOCRUZ-98/2021,2,3,#FF9933,1,1
Brazil/MG-FIOCRUZ-96/2021,2,3,#FF9933,1,1
Brazil/MG-FIOCRUZ-9398/2021,2,3,#FF9933,1,1
Brazil/MG-FIOCRUZ-9397/2021,2,3,#FF9933,1,1
Brazil/MG-FIOCRUZ-9395/2021,2,3,#FF9933,1,1
Brazil/MG-FIOCRUZ-9394/2021,2,3,#FF9933,1,1
Brazil/MG-FIOCRUZ-9393/2021,2,3,#FF9933,1,1
Brazil/MG-FIOCRUZ-9388/2021,2,3,#FF9933,1,1
Brazil/MG-FIOCRUZ-9387/2021,2,3,#FF9933,1,1
Brazil/MG-FIOCRUZ-9385/2021,2,3,#FF9933,1,1
Brazil/MG-FIOCRUZ-9379/2021,2,3,#FF9933,1,1
Brazil/MG-FIOCRUZ-9378/2021,2,3,#FF9933,1,1
Brazil/MG-FIOCRUZ-9375/2021,2,3,#FF9933,1,1
Brazil/MG-FIOCRUZ-9374/2021,2,3,#FF9933,1,1
Brazil/MG-FIOCRUZ-9373/2021,2,3,#FF9933,1,1
Brazil/MG-FIOCRUZ-9372/2021,2,3,#FF9933,1,1
Brazil/MG-FIOCRUZ-9368/2021,2,3,#FF9933,1,1
Brazil/MG-FIOCRUZ-9367/2021,2,3,#FF9933,1,1
Brazil/MG-FIOCRUZ-9365/2021,2,3,#FF9933,1,1
Brazil/MG-FIOCRUZ-9360/2021,2,3,#FF9933,1,1
Brazil/MG-FIOCRUZ-8230/2021,2,3,#FF9933,1,1
Brazil/MG-FIOCRUZ-8224/2021,2,3,#FF9933,1,1
Brazil/MG-FIOCRUZ-8222/2021,2,3,#FF9933,1,1
Brazil/MG-FIOCRUZ-8221/2021,2,3,#FF9933,1,1
Brazil/MG-FIOCRUZ-8219/2021,2,3,#FF9933,1,1
Brazil/MG-FIOCRUZ-615/2021,2,3,#FF9933,1,1
Brazil/MG-FIOCRUZ-613/2021,2,3,#FF9933,1,1
Brazil/MG-FIOCRUZ-612/2021,2,3,#FF9933,1,1
Brazil/MG-FIOCRUZ-611/2021,2,3,#FF9933,1,1
Brazil/MG-FIOCRUZ-610/2021,2,3,#FF9933,1,1
Brazil/MG-FIOCRUZ-609/2021,2,3,#FF9933,1,1
Brazil/MG-FIOCRUZ-608/2021,2,3,#FF9933,1,1
Brazil/MG-FIOCRUZ-607/2021,2,3,#FF9933,1,1
Brazil/MG-FIOCRUZ-605/2021,2,3,#FF9933,1,1
Brazil/MG-FIOCRUZ-603/2021,2,3,#FF9933,1,1
Brazil/MG-FIOCRUZ-602/2021,2,3,#FF9933,1,1
Brazil/MG-FIOCRUZ-600/2021,2,3,#FF9933,1,1
Brazil/MG-FIOCRUZ-598/2021,2,3,#FF9933,1,1
Brazil/MG-FIOCRUZ-597/2021,2,3,#FF9933,1,1
Brazil/MG-FIOCRUZ-596/2021,2,3,#FF9933,1,1
Brazil/MG-FIOCRUZ-595/2021,2,3,#FF9933,1,1
Brazil/MG-FIOCRUZ-593/2021,2,3,#FF9933,1,1
Brazil/MG-FIOCRUZ-592/2021,2,3,#FF9933,1,1
Brazil/MG-FIOCRUZ-591/2021,2,3,#FF9933,1,1
Brazil/MG-FIOCRUZ-590/2021,2,3,#FF9933,1,1
Brazil/MG-FIOCRUZ-589/2021,2,3,#FF9933,1,1
Brazil/MG-FIOCRUZ-587/2021,2,3,#FF9933,1,1
Brazil/MG-FIOCRUZ-586/2021,2,3,#FF9933,1,1
Brazil/MG-FIOCRUZ-585/2021,2,3,#FF9933,1,1
Brazil/MG-FIOCRUZ-582/2021,2,3,#FF9933,1,1
Brazil/MG-FIOCRUZ-576/2021,2,3,#FF9933,1,1
Brazil/MG-FIOCRUZ-574/2021,2,3,#FF9933,1,1
Brazil/MG-FIOCRUZ-572/2021,2,3,#FF9933,1,1
Brazil/MG-FIOCRUZ-563/2021,2,3,#FF9933,1,1
Brazil/MG-FIOCRUZ-562/2021,2,3,#FF9933,1,1
Brazil/MG-FIOCRUZ-559/2021,2,3,#FF9933,1,1
Brazil/MG-FIOCRUZ-556/2021,2,3,#FF9933,1,1
Brazil/MG-FIOCRUZ-554/2021,2,3,#FF9933,1,1
Brazil/MG-FIOCRUZ-540/2021,2,3,#FF9933,1,1
Brazil/MG-FIOCRUZ-539/2021,2,3,#FF9933,1,1
Brazil/MG-FIOCRUZ-537/2021,2,3,#FF9933,1,1
Brazil/MG-FIOCRUZ-525/2021,2,3,#FF9933,1,1
Brazil/MG-FIOCRUZ-520/2021,2,3,#FF9933,1,1
Brazil/MG-FIOCRUZ-519/2021,2,3,#FF9933,1,1
Brazil/MG-FIOCRUZ-506/2021,2,3,#FF9933,1,1
Brazil/MG-FIOCRUZ-505/2021,2,3,#FF9933,1,1
Brazil/MG-FIOCRUZ-502/2021,2,3,#FF9933,1,1
Brazil/MG-FIOCRUZ-501/2021,2,3,#FF9933,1,1
Brazil/MG-FIOCRUZ-498/2021,2,3,#FF9933,1,1
Brazil/MG-FIOCRUZ-497/2021,2,3,#FF9933,1,1
Brazil/MG-FIOCRUZ-494/2021,2,3,#FF9933,1,1
Brazil/MG-FIOCRUZ-493/2021,2,3,#FF9933,1,1
Brazil/MG-FIOCRUZ-491/2021,2,3,#FF9933,1,1
Brazil/MG-FIOCRUZ-487/2021,2,3,#FF9933,1,1
Brazil/MG-FIOCRUZ-446/2021,2,3,#FF9933,1,1
Brazil/MG-FIOCRUZ-442/2021,2,3,#FF9933,1,1
Brazil/MG-FIOCRUZ-439/2021,2,3,#FF9933,1,1
Brazil/MG-FIOCRUZ-434/2021,2,3,#FF9933,1,1
Brazil/MG-FIOCRUZ-428/2021,2,3,#FF9933,1,1
Brazil/MG-FIOCRUZ-418/2021,2,3,#FF9933,1,1
Brazil/MG-FIOCRUZ-417/2021,2,3,#FF9933,1,1
Brazil/MG-FIOCRUZ-415/2021,2,3,#FF9933,1,1
Brazil/MG-FIOCRUZ-412/2021,2,3,#FF9933,1,1
Brazil/MG-FIOCRUZ-41/2021,2,3,#FF9933,1,1
Brazil/MG-FIOCRUZ-406/2021,2,3,#FF9933,1,1
Brazil/MG-FIOCRUZ-405/2021,2,3,#FF9933,1,1
Brazil/MG-FIOCRUZ-404/2021,2,3,#FF9933,1,1
Brazil/MG-FIOCRUZ-39218/2021,2,3,#FF9933,1,1
Brazil/MG-FIOCRUZ-39214/2021,2,3,#FF9933,1,1
Brazil/MG-FIOCRUZ-39213/2021,2,3,#FF9933,1,1
Brazil/MG-FIOCRUZ-39212/2021,2,3,#FF9933,1,1
Brazil/MG-FIOCRUZ-39211/2021,2,3,#FF9933,1,1
Brazil/MG-FIOCRUZ-39208/2021,2,3,#FF9933,1,1
Brazil/MG-FIOCRUZ-39206/2021,2,3,#FF9933,1,1
Brazil/MG-FIOCRUZ-39205/2021,2,3,#FF9933,1,1
Brazil/MG-FIOCRUZ-39204/2021,2,3,#FF9933,1,1
Brazil/MG-FIOCRUZ-39202/2021,2,3,#FF9933,1,1
Brazil/MG-FIOCRUZ-391/2021,2,3,#FF9933,1,1
Brazil/MG-FIOCRUZ-388/2021,2,3,#FF9933,1,1
Brazil/MG-FIOCRUZ-38/2021,2,3,#FF9933,1,1
Brazil/MG-FIOCRUZ-37/2021,2,3,#FF9933,1,1
Brazil/MG-FIOCRUZ-35/2021,2,3,#FF9933,1,1
Brazil/MG-FIOCRUZ-34/2021,2,3,#FF9933,1,1
Brazil/MG-FIOCRUZ-32/2021,2,3,#FF9933,1,1
Brazil/MG-FIOCRUZ-29/2021,2,3,#FF9933,1,1
Brazil/MG-FIOCRUZ-26928/2021,2,3,#FF9933,1,1
Brazil/MG-FIOCRUZ-26926/2021,2,3,#FF9933,1,1
Brazil/MG-FIOCRUZ-26/2021,2,3,#FF9933,1,1
Brazil/MG-FIOCRUZ-25/2021,2,3,#FF9933,1,1
Brazil/MG-FIOCRUZ-23/2021,2,3,#FF9933,1,1
Brazil/MG-FIOCRUZ-219/2021,2,3,#FF9933,1,1
Brazil/MG-FIOCRUZ-218/2021,2,3,#FF9933,1,1
Brazil/MG-FIOCRUZ-215/2021,2,3,#FF9933,1,1
Brazil/MG-FIOCRUZ-214/2021,2,3,#FF9933,1,1
Brazil/MG-FIOCRUZ-213/2021,2,3,#FF9933,1,1
Brazil/MG-FIOCRUZ-212/2021,2,3,#FF9933,1,1
Brazil/MG-FIOCRUZ-210/2021,2,3,#FF9933,1,1
Brazil/MG-FIOCRUZ-206/2021,2,3,#FF9933,1,1
Brazil/MG-FIOCRUZ-205/2021,2,3,#FF9933,1,1
Brazil/MG-FIOCRUZ-202/2021,2,3,#FF9933,1,1
Brazil/MG-FIOCRUZ-20140/2021,2,3,#FF9933,1,1
Brazil/MG-FIOCRUZ-20132/2021,2,3,#FF9933,1,1
Brazil/MG-FIOCRUZ-20121/2021,2,3,#FF9933,1,1
Brazil/MG-FIOCRUZ-201/2021,2,3,#FF9933,1,1
Brazil/MG-FIOCRUZ-20120/2021,2,3,#FF9933,1,1
Brazil/MG-FIOCRUZ-20115/2021,2,3,#FF9933,1,1
Brazil/MG-FIOCRUZ-20111/2021,2,3,#FF9933,1,1
Brazil/MG-FIOCRUZ-200/2021,2,3,#FF9933,1,1
Brazil/MG-FIOCRUZ-197/2021,2,3,#FF9933,1,1
Brazil/MG-FIOCRUZ-196/2021,2,3,#FF9933,1,1
Brazil/MG-FIOCRUZ-161/2021,2,3,#FF9933,1,1
Brazil/MG-FIOCRUZ-15970/2021,2,3,#FF9933,1,1
Brazil/MG-FIOCRUZ-15964/2021,2,3,#FF9933,1,1
Brazil/MG-FIOCRUZ-15962/2021,2,3,#FF9933,1,1
Brazil/MG-FIOCRUZ-15961/2021,2,3,#FF9933,1,1
Brazil/MG-FIOCRUZ-15958/2021,2,3,#FF9933,1,1
Brazil/MG-FIOCRUZ-15957/2021,2,3,#FF9933,1,1
Brazil/MG-FIOCRUZ-15956/2021,2,3,#FF9933,1,1
Brazil/MG-FIOCRUZ-15954/2021,2,3,#FF9933,1,1
Brazil/MG-FIOCRUZ-15951/2021,2,3,#FF9933,1,1
Brazil/MG-FIOCRUZ-15950/2021,2,3,#FF9933,1,1
Brazil/MG-FIOCRUZ-159/2021,2,3,#FF9933,1,1
Brazil/MG-FIOCRUZ-158/2021,2,3,#FF9933,1,1
Brazil/MG-FIOCRUZ-157/2021,2,3,#FF9933,1,1
Brazil/MG-FIOCRUZ-153/2021,2,3,#FF9933,1,1
Brazil/MG-FIOCRUZ-15315/2021,2,3,#FF9933,1,1
Brazil/MG-FIOCRUZ-151/2021,2,3,#FF9933,1,1
Brazil/MG-FIOCRUZ-148/2021,2,3,#FF9933,1,1
Brazil/MG-FIOCRUZ-147/2021,2,3,#FF9933,1,1
Brazil/MG-FIOCRUZ-146/2021,2,3,#FF9933,1,1
Brazil/MG-FIOCRUZ-144/2021,2,3,#FF9933,1,1
Brazil/MG-FIOCRUZ-143/2021,2,3,#FF9933,1,1
Brazil/MG-FIOCRUZ-142/2021,2,3,#FF9933,1,1
Brazil/MG-FIOCRUZ-141/2021,2,3,#FF9933,1,1
Brazil/MG-FIOCRUZ-139/2021,2,3,#FF9933,1,1
Brazil/MG-FIOCRUZ-136/2021,2,3,#FF9933,1,1
Brazil/MG-FIOCRUZ-135/2021,2,3,#FF9933,1,1
Brazil/MG-FIOCRUZ-1350/2021,2,3,#FF9933,1,1
Brazil/MG-FIOCRUZ-1348/2021,2,3,#FF9933,1,1
Brazil/MG-FIOCRUZ-1346/2021,2,3,#FF9933,1,1
Brazil/MG-FIOCRUZ-1343/2021,2,3,#FF9933,1,1
Brazil/MG-FIOCRUZ-1342/2021,2,3,#FF9933,1,1
Brazil/MG-FIOCRUZ-134/2021,2,3,#FF9933,1,1
Brazil/MG-FIOCRUZ-133/2021,2,3,#FF9933,1,1
Brazil/MG-FIOCRUZ-1330/2021,2,3,#FF9933,1,1
Brazil/MG-FIOCRUZ-1328/2021,2,3,#FF9933,1,1
Brazil/MG-FIOCRUZ-1327/2021,2,3,#FF9933,1,1
Brazil/MG-FIOCRUZ-130/2021,2,3,#FF9933,1,1
Brazil/MG-FIOCRUZ-129/2021,2,3,#FF9933,1,1
Brazil/MG-FIOCRUZ-128/2021,2,3,#FF9933,1,1
Brazil/MG-FIOCRUZ-1274/2021,2,3,#FF9933,1,1
Brazil/MG-FIOCRUZ-127/2021,2,3,#FF9933,1,1
Brazil/MG-FIOCRUZ-125/2021,2,3,#FF9933,1,1
Brazil/MG-FIOCRUZ-124/2021,2,3,#FF9933,1,1
Brazil/MG-FIOCRUZ-116/2021,2,3,#FF9933,1,1
Brazil/MG-FIOCRUZ-113/2021,2,3,#FF9933,1,1
Brazil/MG-FIOCRUZ-112/2021,2,3,#FF9933,1,1
Brazil/MG-FIOCRUZ-111/2021,2,3,#FF9933,1,1
Brazil/MG-FIOCRUZ-106/2021,2,3,#FF9933,1,1
Brazil/MG-FIOCRUZ-103/2021,2,3,#FF9933,1,1
Brazil/MG-FIOCRUZ-100/2021,2,3,#FF9933,1,1
Brazil/ES-LACENES-320678120/2021,2,3,#FF9933,1,1
Brazil/ES-LACENES-320653716/2021,2,3,#FF9933,1,1
Brazil/ES-LACENES-320648852/2021,2,3,#FF9933,1,1
Brazil/ES-LACENES-320648505/2021,2,3,#FF9933,1,1
Brazil/ES-LACENES-320643722/2021,2,3,#FF9933,1,1
Brazil/ES-LACENES-320630275/2021,2,3,#FF9933,1,1
Brazil/ES-LACENES-320623792/2021,2,3,#FF9933,1,1
Brazil/ES-LACENES-320620013/2021,2,3,#FF9933,1,1
Brazil/ES-LACENES-320615671/2021,2,3,#FF9933,1,1
Brazil/ES-LACENES-320594247/2021,2,3,#FF9933,1,1
Brazil/ES-LACENES-320583180/2021,2,3,#FF9933,1,1
Brazil/ES-LACENES-320580544/2021,2,3,#FF9933,1,1
Brazil/ES-LACENES-320565257/2021,2,3,#FF9933,1,1
Brazil/ES-LACENES-320563094/2021,2,3,#FF9933,1,1
Brazil/ES-LACENES-320556178/2021,2,3,#FF9933,1,1
Brazil/ES-LACENES-320551151/2021,2,3,#FF9933,1,1
Brazil/ES-LACENES-320535910/2021,2,3,#FF9933,1,1
Brazil/ES-LACENES-320534031/2021,2,3,#FF9933,1,1
Brazil/ES-LACENES-320413851/2021,2,3,#FF9933,1,1
Brazil/ES-FUNED-320353505/2021,2,3,#FF9933,1,1
Brazil/ES-FUNED-320340308/2021,2,3,#FF9933,1,1
Brazil/ES-FUNED-320300774/2021,2,3,#FF9933,1,1
Brazil/ES-FIOCRUZ-9932/2021,2,3,#FF9933,1,1
Brazil/ES-FIOCRUZ-9910/2021,2,3,#FF9933,1,1
Brazil/ES-FIOCRUZ-9907/2021,2,3,#FF9933,1,1
Brazil/ES-FIOCRUZ-9901/2021,2,3,#FF9933,1,1
Brazil/ES-FIOCRUZ-9899/2021,2,3,#FF9933,1,1
Brazil/ES-FIOCRUZ-54204/2021,2,3,#FF9933,1,1
Brazil/ES-FIOCRUZ-54196/2021,2,3,#FF9933,1,1
Brazil/ES-FIOCRUZ-54195/2021,2,3,#FF9933,1,1
Brazil/ES-FIOCRUZ-5256/2021,2,3,#FF9933,1,1
Brazil/ES-FIOCRUZ-42495/2021,2,3,#FF9933,1,1
Brazil/ES-FIOCRUZ-42485/2021,2,3,#FF9933,1,1
Brazil/ES-FIOCRUZ-42454/2021,2,3,#FF9933,1,1
Brazil/ES-FIOCRUZ-42443/2021,2,3,#FF9933,1,1
Brazil/ES-FIOCRUZ-42430/2021,2,3,#FF9933,1,1
Brazil/ES-FIOCRUZ-42427/2021,2,3,#FF9933,1,1
Brazil/ES-FIOCRUZ-42425/2021,2,3,#FF9933,1,1
Brazil/ES-FIOCRUZ-40208/2021,2,3,#FF9933,1,1
Brazil/ES-FIOCRUZ-40181/2021,2,3,#FF9933,1,1
Brazil/ES-FIOCRUZ-40147/2021,2,3,#FF9933,1,1
Brazil/ES-FIOCRUZ-40115/2021,2,3,#FF9933,1,1
Brazil/ES-FIOCRUZ-40114/2021,2,3,#FF9933,1,1
Brazil/ES-FIOCRUZ-40111/2021,2,3,#FF9933,1,1
Brazil/ES-FIOCRUZ-3596/2021,2,3,#FF9933,1,1
Brazil/ES-FIOCRUZ-3583/2021,2,3,#FF9933,1,1
Brazil/ES-FIOCRUZ-34228/2021,2,3,#FF9933,1,1
Brazil/ES-FIOCRUZ-34225/2021,2,3,#FF9933,1,1
Brazil/ES-FIOCRUZ-34132/2021,2,3,#FF9933,1,1
Brazil/ES-FIOCRUZ-34125/2021,2,3,#FF9933,1,1
Brazil/ES-FIOCRUZ-34117/2021,2,3,#FF9933,1,1
Brazil/ES-FIOCRUZ-34108/2021,2,3,#FF9933,1,1
Brazil/ES-FIOCRUZ-34104/2021,2,3,#FF9933,1,1
Brazil/ES-FIOCRUZ-34102/2021,2,3,#FF9933,1,1
Brazil/ES-FIOCRUZ-34098/2021,2,3,#FF9933,1,1
Brazil/ES-FIOCRUZ-16403-R2/2021,2,3,#FF9933,1,1
Brazil/ES-FIOCRUZ-16403/2021,2,3,#FF9933,1,1
Brazil/ES-FIOCRUZ-16399/2021,2,3,#FF9933,1,1
Brazil/ES-FIOCRUZ-16397/2021,2,3,#FF9933,1,1
Brazil/ES-FIOCRUZ-16387/2021,2,3,#FF9933,1,1
Brazil/SC-UFSC-194/2021,2,3,#FF9999,1,1
Brazil/SC-UFSC-181/2021,2,3,#FF9999,1,1
Brazil/SC-UFSC-175/2021,2,3,#FF9999,1,1
Brazil/SC-UFSC-147/2021,2,3,#FF9999,1,1
Brazil/SC-UFSC-120/2021,2,3,#FF9999,1,1
Brazil/SC-NXBS582GENOV45615055007/2021,2,3,#FF9999,1,1
Brazil/SC-NXBS505GENOV045614783123/2021,2,3,#FF9999,1,1
Brazil/SC-NXBS1764GENOV45615171301/2021,2,3,#FF9999,1,1
Brazil/SC-NXBS1503GENOV45615128831/2021,2,3,#FF9999,1,1
Brazil/SC-NVBS903GENOV44905351171/2021,2,3,#FF9999,1,1
Brazil/SC-NVBS3768GENOV44906578447/2021,2,3,#FF9999,1,1
Brazil/SC-NVBS3315GENOV044906548914/2021,2,3,#FF9999,1,1
Brazil/SC-NVBS3147GENOV045615562154/2021,2,3,#FF9999,1,1
Brazil/SC-NVBS3022GENOV045615485927/2021,2,3,#FF9999,1,1
Brazil/SC-NVBS3003GENOV045615475485/2021,2,3,#FF9999,1,1
Brazil/SC-NVBS2984GENOV044906288018/2021,2,3,#FF9999,1,1
Brazil/SC-NVBS2808GENOV045615560341/2021,2,3,#FF9999,1,1
Brazil/SC-NVBS14GENOV045614859002/2021,2,3,#FF9999,1,1
Brazil/SC-NVBS1324GENOV45615238431/2021,2,3,#FF9999,1,1
Brazil/SC-NVBS1298GENOV45615245927/2021,2,3,#FF9999,1,1
Brazil/SC-FUNED-51220/2021,2,3,#FF9999,1,1
Brazil/SC-FUNED-420622188/2021,2,3,#FF9999,1,1
Brazil/SC-FUNED-420584882/2021,2,3,#FF9999,1,1
Brazil/SC-FUNED-420523624/2021,2,3,#FF9999,1,1
Brazil/SC-FUNED-19-843/2021,2,3,#FF9999,1,1
Brazil/SC-FIOCRUZ-9740/2021,2,3,#FF9999,1,1
Brazil/SC-FIOCRUZ-9735/2021,2,3,#FF9999,1,1
Brazil/SC-FIOCRUZ-9727/2021,2,3,#FF9999,1,1
Brazil/SC-FIOCRUZ-9714/2021,2,3,#FF9999,1,1
Brazil/SC-FIOCRUZ-9703/2021,2,3,#FF9999,1,1
Brazil/SC-FIOCRUZ-7177/2021,2,3,#FF9999,1,1
Brazil/SC-FIOCRUZ-7173/2021,2,3,#FF9999,1,1
Brazil/SC-FIOCRUZ-67518-R1/2021,2,3,#FF9999,1,1
Brazil/SC-FIOCRUZ-67259-R1/2021,2,3,#FF9999,1,1
Brazil/SC-FIOCRUZ-45058/2021,2,3,#FF9999,1,1
Brazil/SC-FIOCRUZ-45055/2021,2,3,#FF9999,1,1
Brazil/SC-FIOCRUZ-45050/2021,2,3,#FF9999,1,1
Brazil/SC-FIOCRUZ-45047/2021,2,3,#FF9999,1,1
Brazil/SC-FIOCRUZ-45037/2021,2,3,#FF9999,1,1
Brazil/SC-FIOCRUZ-45036/2021,2,3,#FF9999,1,1
Brazil/SC-FIOCRUZ-45034/2021,2,3,#FF9999,1,1
Brazil/SC-FIOCRUZ-45029/2021,2,3,#FF9999,1,1
Brazil/SC-FIOCRUZ-45025/2021,2,3,#FF9999,1,1
Brazil/SC-FIOCRUZ-45020/2021,2,3,#FF9999,1,1
Brazil/SC-FIOCRUZ-45016/2021,2,3,#FF9999,1,1
Brazil/SC-FIOCRUZ-45015/2021,2,3,#FF9999,1,1
Brazil/SC-FIOCRUZ-42798/2021,2,3,#FF9999,1,1
Brazil/SC-FIOCRUZ-42778/2021,2,3,#FF9999,1,1
Brazil/SC-FIOCRUZ-42777/2021,2,3,#FF9999,1,1
Brazil/SC-FIOCRUZ-42754/2021,2,3,#FF9999,1,1
Brazil/SC-FIOCRUZ-42753/2021,2,3,#FF9999,1,1
Brazil/SC-FIOCRUZ-42751/2021,2,3,#FF9999,1,1
Brazil/SC-FIOCRUZ-41365/2021,2,3,#FF9999,1,1
Brazil/SC-FIOCRUZ-41364/2021,2,3,#FF9999,1,1
Brazil/SC-FIOCRUZ-41347/2021,2,3,#FF9999,1,1
Brazil/SC-FIOCRUZ-41346/2021,2,3,#FF9999,1,1
Brazil/SC-FIOCRUZ-41339/2021,2,3,#FF9999,1,1
Brazil/SC-FIOCRUZ-41332/2021,2,3,#FF9999,1,1
Brazil/SC-FIOCRUZ-41329/2021,2,3,#FF9999,1,1
Brazil/SC-FIOCRUZ-41326/2021,2,3,#FF9999,1,1
Brazil/SC-FIOCRUZ-39612/2021,2,3,#FF9999,1,1
Brazil/SC-FIOCRUZ-39611/2021,2,3,#FF9999,1,1
Brazil/SC-FIOCRUZ-39606/2021,2,3,#FF9999,1,1
Brazil/SC-FIOCRUZ-39594/2021,2,3,#FF9999,1,1
Brazil/SC-FIOCRUZ-39584/2021,2,3,#FF9999,1,1
Brazil/SC-FIOCRUZ-38828/2021,2,3,#FF9999,1,1
Brazil/SC-FIOCRUZ-38827/2021,2,3,#FF9999,1,1
Brazil/SC-FIOCRUZ-38826/2021,2,3,#FF9999,1,1
Brazil/SC-FIOCRUZ-38824/2021,2,3,#FF9999,1,1
Brazil/SC-FIOCRUZ-38821/2021,2,3,#FF9999,1,1
Brazil/SC-FIOCRUZ-38488/2021,2,3,#FF9999,1,1
Brazil/SC-FIOCRUZ-34952/2021,2,3,#FF9999,1,1
Brazil/SC-FIOCRUZ-34942/2021,2,3,#FF9999,1,1
Brazil/SC-FIOCRUZ-33105/2021,2,3,#FF9999,1,1
Brazil/SC-FIOCRUZ-33101/2021,2,3,#FF9999,1,1
Brazil/SC-FIOCRUZ-33080/2021,2,3,#FF9999,1,1
Brazil/SC-FIOCRUZ-31634/2021,2,3,#FF9999,1,1
Brazil/SC-FIOCRUZ-31628/2021,2,3,#FF9999,1,1
Brazil/SC-FIOCRUZ-31623/2021,2,3,#FF9999,1,1
Brazil/SC-FIOCRUZ-31621/2021,2,3,#FF9999,1,1
Brazil/SC-FIOCRUZ-31605/2021,2,3,#FF9999,1,1
Brazil/SC-FIOCRUZ-31604/2021,2,3,#FF9999,1,1
Brazil/SC-FIOCRUZ-30632/2021,2,3,#FF9999,1,1
Brazil/SC-FIOCRUZ-30629/2021,2,3,#FF9999,1,1
Brazil/SC-FIOCRUZ-30627/2021,2,3,#FF9999,1,1
Brazil/SC-FIOCRUZ-30622/2021,2,3,#FF9999,1,1
Brazil/SC-FIOCRUZ-28318/2021,2,3,#FF9999,1,1
Brazil/SC-FIOCRUZ-28313/2021,2,3,#FF9999,1,1
Brazil/SC-FIOCRUZ-26729/2021,2,3,#FF9999,1,1
Brazil/SC-FIOCRUZ-26726/2021,2,3,#FF9999,1,1
Brazil/SC-FIOCRUZ-26724/2021,2,3,#FF9999,1,1
Brazil/SC-FIOCRUZ-26711/2021,2,3,#FF9999,1,1
Brazil/SC-FIOCRUZ-26704/2021,2,3,#FF9999,1,1
Brazil/SC-FIOCRUZ-26700/2021,2,3,#FF9999,1,1
Brazil/SC-FIOCRUZ-26692/2021,2,3,#FF9999,1,1
Brazil/SC-FIOCRUZ-26690/2021,2,3,#FF9999,1,1
Brazil/SC-FIOCRUZ-25336-R2/2021,2,3,#FF9999,1,1
Brazil/SC-FIOCRUZ-23237/2021,2,3,#FF9999,1,1
Brazil/SC-FIOCRUZ-22837/2021,2,3,#FF9999,1,1
Brazil/SC-FIOCRUZ-22835/2021,2,3,#FF9999,1,1
Brazil/SC-FIOCRUZ-22822/2021,2,3,#FF9999,1,1
Brazil/SC-FIOCRUZ-22821/2021,2,3,#FF9999,1,1
Brazil/SC-FIOCRUZ-22819/2021,2,3,#FF9999,1,1
Brazil/SC-FIOCRUZ-22815/2021,2,3,#FF9999,1,1
Brazil/SC-FIOCRUZ-22812/2021,2,3,#FF9999,1,1
Brazil/SC-FIOCRUZ-22811/2021,2,3,#FF9999,1,1
Brazil/SC-FIOCRUZ-22804/2021,2,3,#FF9999,1,1
Brazil/SC-FIOCRUZ-20600/2021,2,3,#FF9999,1,1
Brazil/SC-FIOCRUZ-20595/2021,2,3,#FF9999,1,1
Brazil/SC-FIOCRUZ-19139/2021,2,3,#FF9999,1,1
Brazil/SC-FIOCRUZ-19135/2021,2,3,#FF9999,1,1
Brazil/SC-FIOCRUZ-19130/2021,2,3,#FF9999,1,1
Brazil/SC-FIOCRUZ-19128/2021,2,3,#FF9999,1,1
Brazil/SC-FIOCRUZ-19127/2021,2,3,#FF9999,1,1
Brazil/SC-FIOCRUZ-19125/2021,2,3,#FF9999,1,1
Brazil/SC-FIOCRUZ-19114/2021,2,3,#FF9999,1,1
Brazil/SC-FIOCRUZ-19112/2021,2,3,#FF9999,1,1
Brazil/SC-FIOCRUZ-19110/2021,2,3,#FF9999,1,1
Brazil/SC-FIOCRUZ-19109/2021,2,3,#FF9999,1,1
Brazil/SC-FIOCRUZ-19106/2021,2,3,#FF9999,1,1
Brazil/SC-FIOCRUZ-19105/2021,2,3,#FF9999,1,1
Brazil/SC-FIOCRUZ-19101/2021,2,3,#FF9999,1,1
Brazil/SC-FIOCRUZ-19099/2021,2,3,#FF9999,1,1
Brazil/SC-FIOCRUZ-19097/2021,2,3,#FF9999,1,1
Brazil/SC-FIOCRUZ-15634/2021,2,3,#FF9999,1,1
Brazil/SC-FIOCRUZ-14560/2021,2,3,#FF9999,1,1
Brazil/SC-FIOCRUZ-14557/2021,2,3,#FF9999,1,1
Brazil/SC-FIOCRUZ-13114/2021,2,3,#FF9999,1,1
Brazil/SC-FIOCRUZ-13111/2021,2,3,#FF9999,1,1
Brazil/SC-FIOCRUZ-13109/2021,2,3,#FF9999,1,1
Brazil/SC-FIOCRUZ-12973/2021,2,3,#FF9999,1,1
Brazil/SC-FIOCRUZ-11188/2021,2,3,#FF9999,1,1
Brazil/SC-FIOCRUZ-11050/2021,2,3,#FF9999,1,1
Brazil/SC-FIOCRUZ-11049/2021,2,3,#FF9999,1,1
Brazil/SC-FIOCRUZ-11049-1P/2021,2,3,#FF9999,1,1
Brazil/SC-FIOCRUZ-10888/2021,2,3,#FF9999,1,1
Brazil/SC-FIOCRUZ-10870/2021,2,3,#FF9999,1,1
Brazil/SC-1327/2021,2,3,#FF9999,1,1
Brazil/SC-1326/2021,2,3,#FF9999,1,1
Brazil/PR-OPAS-23118/2021,2,3,#FF9999,1,1
Brazil/PR-OPAS-23117/2021,2,3,#FF9999,1,1
Brazil/PR-NXBS388GENOV45614767697/2021,2,3,#FF9999,1,1
Brazil/PR-NXBS333GENOV827537727442/2021,2,3,#FF9999,1,1
Brazil/PR-NVBS991GENOV827713979856/2021,2,3,#FF9999,1,1
Brazil/PR-NVBS974GENOV827702541231/2021,2,3,#FF9999,1,1
Brazil/PR-NVBS948GENOV827691403435/2021,2,3,#FF9999,1,1
Brazil/PR-NVBS915GENOV827677839869/2021,2,3,#FF9999,1,1
Brazil/PR-NVBS883GENOV827662461235/2021,2,3,#FF9999,1,1
Brazil/PR-NVBS859GENOV827648034545/2021,2,3,#FF9999,1,1
Brazil/PR-NVBS3849GENOV827845751436/2021,2,3,#FF9999,1,1
Brazil/PR-NVBS3839GENOV827808563205/2021,2,3,#FF9999,1,1
Brazil/PR-NVBS3826GENOV827798824218/2021,2,3,#FF9999,1,1
Brazil/PR-NVBS3808GENOV827833490835/2021,2,3,#FF9999,1,1
Brazil/PR-NVBS3794GENOV827803532947/2021,2,3,#FF9999,1,1
Brazil/PR-NVBS3782GENOV827820585346/2021,2,3,#FF9999,1,1
Brazil/PR-NVBS3781GENOV827822353851/2021,2,3,#FF9999,1,1
Brazil/PR-NVBS3763GENOV827800273966/2021,2,3,#FF9999,1,1
Brazil/PR-NVBS3131GENOV827852604398/2021,2,3,#FF9999,1,1
Brazil/PR-NVBS2702GENOV45371728955/2021,2,3,#FF9999,1,1
Brazil/PR-NVBS2681GENOV45371123989/2021,2,3,#FF9999,1,1
Brazil/PR-NVBS2676GENOV45371874232/2021,2,3,#FF9999,1,1
Brazil/PR-NVBS2653GENOV45371019176/2021,2,3,#FF9999,1,1
Brazil/PR-NVBS2635GENOV827844670974/2021,2,3,#FF9999,1,1
Brazil/PR-NVBS1125GENOV45367647048/2021,2,3,#FF9999,1,1
Brazil/PR-NVBS1111GENOV45367425738/2021,2,3,#FF9999,1,1
Brazil/PR-NVBS1073GENOV45366722432/2021,2,3,#FF9999,1,1
Brazil/PR-NVBS1069GENOV45366711825/2021,2,3,#FF9999,1,1
Brazil/PR-NVBS1068GENOV45366705404/2021,2,3,#FF9999,1,1
Brazil/PR-NVBS1032GENOV45366308490/2021,2,3,#FF9999,1,1
Brazil/PR-NVBS1015GENOV827650470737/2021,2,3,#FF9999,1,1
Brazil/PR-IPEC_VIGCV19_PG_0331/2021,2,3,#FF9999,1,1
Brazil/PR-IPEC_VIGCV19_PG_0314/2021,2,3,#FF9999,1,1
Brazil/PR-IPEC_VIGCV19_PG_0289/2021,2,3,#FF9999,1,1
Brazil/PR-IPEC_VIGCV19_MAR_0792/2021,2,3,#FF9999,1,1
Brazil/PR-IPEC_VIGCV19_MAR_0785/2021,2,3,#FF9999,1,1
Brazil/PR-IPEC_VIGCV19_MAR_0784/2021,2,3,#FF9999,1,1
Brazil/PR-IPEC_VIGCV19_MAR_0708/2021,2,3,#FF9999,1,1
Brazil/PR-IPEC_VIGCV19_LON_0838/2021,2,3,#FF9999,1,1
Brazil/PR-IPEC_VIGCV19_LON_0818/2021,2,3,#FF9999,1,1
Brazil/PR-IPEC_VIGCV19_LON_0811/2021,2,3,#FF9999,1,1
Brazil/PR-IPEC_VIGCV19_LON_0808/2021,2,3,#FF9999,1,1
Brazil/PR-IPEC_VIGCV19_LON_0803/2021,2,3,#FF9999,1,1
Brazil/PR-IPEC_VIGCV19_LON_0758/2021,2,3,#FF9999,1,1
Brazil/PR-IPEC_VIGCV19_LON_0671/2021,2,3,#FF9999,1,1
Brazil/PR-IPEC_VIGCV19_LON_0632/2021,2,3,#FF9999,1,1
Brazil/PR-IPEC_VIGCV19_LON_0622/2021,2,3,#FF9999,1,1
Brazil/PR-IPEC_VIGCV19_LON_0615/2021,2,3,#FF9999,1,1
Brazil/PR-IPEC_VIGCV19_LON_0590/2021,2,3,#FF9999,1,1
Brazil/PR-IPEC_VIGCV19_LON_0577/2021,2,3,#FF9999,1,1
Brazil/PR-IPEC_VIGCV19_LON_0552/2021,2,3,#FF9999,1,1
Brazil/PR-IPEC_VIGCV19_LON_0536/2021,2,3,#FF9999,1,1
Brazil/PR-IPEC_VIGCV19_LON_0534/2021,2,3,#FF9999,1,1
Brazil/PR-IPEC_VIGCV19_LON_0521/2021,2,3,#FF9999,1,1
Brazil/PR-IPEC_VIGCV19_GPA_0387/2021,2,3,#FF9999,1,1
Brazil/PR-IPEC_VIGCV19_GPA_0377/2021,2,3,#FF9999,1,1
Brazil/PR-IPEC_VIGCV19_GPA_0340/2021,2,3,#FF9999,1,1
Brazil/PR-IPEC_VIGCV19_FOZ_1385/2021,2,3,#FF9999,1,1
Brazil/PR-IPEC_VIGCV19_FOZ_1377/2021,2,3,#FF9999,1,1
Brazil/PR-IPEC_VIGCV19_FOZ_1356/2021,2,3,#FF9999,1,1
Brazil/PR-IPEC_VIGCV19_FOZ_0416/2021,2,3,#FF9999,1,1
Brazil/PR-IPEC_VIGCV19_FOZ_0403/2021,2,3,#FF9999,1,1
Brazil/PR-IPEC_VIGCV19_FB_0504/2021,2,3,#FF9999,1,1
Brazil/PR-IPEC_VIGCV19_CVL_1420/2021,2,3,#FF9999,1,1
Brazil/PR-IPEC_VIGCV19_CVL_0493/2021,2,3,#FF9999,1,1
Brazil/PR-IPEC_VIGCV19_CVL_0485/2021,2,3,#FF9999,1,1
Brazil/PR-IPEC_VIGCV19_CVL_0450/2021,2,3,#FF9999,1,1
Brazil/PR-IPEC_VIGCV19_CTB_1093/2021,2,3,#FF9999,1,1
Brazil/PR-IPEC_VIGCV19_CTB_1088/2021,2,3,#FF9999,1,1
Brazil/PR-IPEC_VIGCV19_CTB_1085/2021,2,3,#FF9999,1,1
Brazil/PR-IPEC_VIGCV19_CTB_1029/2021,2,3,#FF9999,1,1
Brazil/PR-IPEC_VIGCV19_CTB_1015/2021,2,3,#FF9999,1,1
Brazil/PR-IPEC_VIGCV19_CTB_0975/2021,2,3,#FF9999,1,1
Brazil/PR-IPEC_VIGCV19_CTB_0958/2021,2,3,#FF9999,1,1
Brazil/PR-IPEC_VIGCV19_CTB_0240/2021,2,3,#FF9999,1,1
Brazil/PR-IPEC_VIGCV19_CTB_0237/2021,2,3,#FF9999,1,1
Brazil/PR-IPEC_VIGCV19_CTB_0202/2021,2,3,#FF9999,1,1
Brazil/PR-IPEC_VIGCV19_CTB_0197/2021,2,3,#FF9999,1,1
Brazil/PR-IPEC_VIGCV19_CTB_0188/2021,2,3,#FF9999,1,1
Brazil/PR-IPEC_VIGCV19_CTB_0180/2021,2,3,#FF9999,1,1
Brazil/PR-IPEC_VIGCV19_CTB_0179/2021,2,3,#FF9999,1,1
Brazil/PR-IPEC_VIGCV19_CTB_0178/2021,2,3,#FF9999,1,1
Brazil/PR-IPEC_VIGCV19_CTB_0175/2021,2,3,#FF9999,1,1
Brazil/PR-IPEC_VIGCV19_CTB_0156/2021,2,3,#FF9999,1,1
Brazil/PR-IPEC_VIGCV19_CTB_0131/2021,2,3,#FF9999,1,1
Brazil/PR-IPEC_VIGCV19_CTB_0082/2021,2,3,#FF9999,1,1
Brazil/PR-IPEC_VIGCV19_CTB_0070/2021,2,3,#FF9999,1,1
Brazil/PR-IPEC_VIGCV19_CTB_0044/2021,2,3,#FF9999,1,1
Brazil/PR-IPEC_VIGCV19_CTB_0030/2021,2,3,#FF9999,1,1
Brazil/PR-IPEC_VIGCV19_CTB_0017/2021,2,3,#FF9999,1,1
Brazil/PR-IPEC_VIGCV19_CTB_0006/2021,2,3,#FF9999,1,1
Brazil/PR-IPEC_VIGCV19_CTB_0002/2021,2,3,#FF9999,1,1
Brazil/PR-IPEC-216/2021,2,3,#FF9999,1,1
Brazil/PR-IPEC-203/2021,2,3,#FF9999,1,1
Brazil/PR-IPEC-194/2021,2,3,#FF9999,1,1
Brazil/PR-IMTSP-CD7635/2021,2,3,#FF9999,1,1
Brazil/PR-IMTSP-CD15333/2021,2,3,#FF9999,1,1
Brazil/PR-IMTSP-CD15312/2021,2,3,#FF9999,1,1
Brazil/PR-IMTSP-CD14718/2021,2,3,#FF9999,1,1
Brazil/PR-IMTSP-CD14337/2021,2,3,#FF9999,1,1
Brazil/PR-IMTSP-CD13556/2021,2,3,#FF9999,1,1
Brazil/PR-IMTSP-CD10853/2021,2,3,#FF9999,1,1
Brazil/PR-IMTSP-CD10849/2021,2,3,#FF9999,1,1
Brazil/PR-IMTSP-CD10794/2021,2,3,#FF9999,1,1
Brazil/PR-IMTSP-CD10793/2021,2,3,#FF9999,1,1
Brazil/PR-HF111/2021,2,3,#FF9999,1,1
Brazil/PR-FUNED-411675495/2021,2,3,#FF9999,1,1
Brazil/PR-FIOCRUZ-HF486/2021,2,3,#FF9999,1,1
Brazil/PR-FIOCRUZ-HF468/2021,2,3,#FF9999,1,1
Brazil/PR-FIOCRUZ-HF453/2021,2,3,#FF9999,1,1
Brazil/PR-FIOCRUZ-HF451/2021,2,3,#FF9999,1,1
Brazil/PR-FIOCRUZ-HF450/2021,2,3,#FF9999,1,1
Brazil/PR-FIOCRUZ-HF443/2021,2,3,#FF9999,1,1
Brazil/PR-FIOCRUZ-HF442/2021,2,3,#FF9999,1,1
Brazil/PR-FIOCRUZ-HF441/2021,2,3,#FF9999,1,1
Brazil/PR-FIOCRUZ-HF432/2021,2,3,#FF9999,1,1
Brazil/PR-FIOCRUZ-HF43/2021,2,3,#FF9999,1,1
Brazil/PR-FIOCRUZ-HF422/2021,2,3,#FF9999,1,1
Brazil/PR-FIOCRUZ-HF376/2021,2,3,#FF9999,1,1
Brazil/PR-FIOCRUZ-HF351/2021,2,3,#FF9999,1,1
Brazil/PR-FIOCRUZ-HF345/2021,2,3,#FF9999,1,1
Brazil/PR-FIOCRUZ-HF34/2021,2,3,#FF9999,1,1
Brazil/PR-FIOCRUZ-HF337/2021,2,3,#FF9999,1,1
Brazil/PR-FIOCRUZ-HF333/2021,2,3,#FF9999,1,1
Brazil/PR-FIOCRUZ-HF328/2021,2,3,#FF9999,1,1
Brazil/PR-FIOCRUZ-HF225/2021,2,3,#FF9999,1,1
Brazil/PR-FIOCRUZ-9283/2021,2,3,#FF9999,1,1
Brazil/PR-FIOCRUZ-9281/2021,2,3,#FF9999,1,1
Brazil/PR-FIOCRUZ-68433/2021,2,3,#FF9999,1,1
Brazil/PR-FIOCRUZ-68413/2021,2,3,#FF9999,1,1
Brazil/PR-FIOCRUZ-68412/2021,2,3,#FF9999,1,1
Brazil/PR-FIOCRUZ-68401/2021,2,3,#FF9999,1,1
Brazil/PR-FIOCRUZ-68387/2021,2,3,#FF9999,1,1
Brazil/PR-FIOCRUZ-68386/2021,2,3,#FF9999,1,1
Brazil/PR-FIOCRUZ-68355/2021,2,3,#FF9999,1,1
Brazil/PR-FIOCRUZ-68338/2021,2,3,#FF9999,1,1
Brazil/PR-FIOCRUZ-68299/2021,2,3,#FF9999,1,1
Brazil/PR-FIOCRUZ-59659/2021,2,3,#FF9999,1,1
Brazil/PR-FIOCRUZ-59653/2021,2,3,#FF9999,1,1
Brazil/PR-FIOCRUZ-59648/2021,2,3,#FF9999,1,1
Brazil/PR-FIOCRUZ-59644/2021,2,3,#FF9999,1,1
Brazil/PR-FIOCRUZ-59642/2021,2,3,#FF9999,1,1
Brazil/PR-FIOCRUZ-59641/2021,2,3,#FF9999,1,1
Brazil/PR-FIOCRUZ-59622/2021,2,3,#FF9999,1,1
Brazil/PR-FIOCRUZ-59609/2021,2,3,#FF9999,1,1
Brazil/PR-FIOCRUZ-59601/2021,2,3,#FF9999,1,1
Brazil/PR-FIOCRUZ-59585/2021,2,3,#FF9999,1,1
Brazil/PR-FIOCRUZ-59496/2021,2,3,#FF9999,1,1
Brazil/PR-FIOCRUZ-59484/2021,2,3,#FF9999,1,1
Brazil/PR-FIOCRUZ-59476/2021,2,3,#FF9999,1,1
Brazil/PR-FIOCRUZ-59470/2021,2,3,#FF9999,1,1
Brazil/PR-FIOCRUZ-59469/2021,2,3,#FF9999,1,1
Brazil/PR-FIOCRUZ-59441/2021,2,3,#FF9999,1,1
Brazil/PR-FIOCRUZ-59436/2021,2,3,#FF9999,1,1
Brazil/PR-FIOCRUZ-59419/2021,2,3,#FF9999,1,1
Brazil/PR-FIOCRUZ-59389/2021,2,3,#FF9999,1,1
Brazil/PR-FIOCRUZ-59382/2021,2,3,#FF9999,1,1
Brazil/PR-FIOCRUZ-59373/2021,2,3,#FF9999,1,1
Brazil/PR-FIOCRUZ-59367/2021,2,3,#FF9999,1,1
Brazil/PR-FIOCRUZ-59350/2021,2,3,#FF9999,1,1
Brazil/PR-FIOCRUZ-59343/2021,2,3,#FF9999,1,1
Brazil/PR-FIOCRUZ-59317/2021,2,3,#FF9999,1,1
Brazil/PR-FIOCRUZ-59313/2021,2,3,#FF9999,1,1
Brazil/PR-FIOCRUZ-59229/2021,2,3,#FF9999,1,1
Brazil/PR-FIOCRUZ-59187/2021,2,3,#FF9999,1,1
Brazil/PR-FIOCRUZ-59167/2021,2,3,#FF9999,1,1
Brazil/PR-FIOCRUZ-59140/2021,2,3,#FF9999,1,1
Brazil/PR-FIOCRUZ-59139/2021,2,3,#FF9999,1,1
Brazil/PR-FIOCRUZ-59138/2021,2,3,#FF9999,1,1
Brazil/PR-FIOCRUZ-59132/2021,2,3,#FF9999,1,1
Brazil/PR-FIOCRUZ-59131/2021,2,3,#FF9999,1,1
Brazil/PR-FIOCRUZ-59121/2021,2,3,#FF9999,1,1
Brazil/PR-FIOCRUZ-59112/2021,2,3,#FF9999,1,1
Brazil/PR-FIOCRUZ-59102/2021,2,3,#FF9999,1,1
Brazil/PR-FIOCRUZ-59101/2021,2,3,#FF9999,1,1
Brazil/PR-FIOCRUZ-59093/2021,2,3,#FF9999,1,1
Brazil/PR-FIOCRUZ-59079/2021,2,3,#FF9999,1,1
Brazil/PR-FIOCRUZ-5273/2021,2,3,#FF9999,1,1
Brazil/PR-FIOCRUZ-5241/2021,2,3,#FF9999,1,1
Brazil/PR-FIOCRUZ-47376/2021,2,3,#FF9999,1,1
Brazil/PR-FIOCRUZ-47375/2021,2,3,#FF9999,1,1
Brazil/PR-FIOCRUZ-47374/2021,2,3,#FF9999,1,1
Brazil/PR-FIOCRUZ-47357/2021,2,3,#FF9999,1,1
Brazil/PR-FIOCRUZ-38059/2021,2,3,#FF9999,1,1
Brazil/PR-FIOCRUZ-38057/2021,2,3,#FF9999,1,1
Brazil/PR-FIOCRUZ-31731/2021,2,3,#FF9999,1,1
Brazil/PR-FIOCRUZ-31729/2021,2,3,#FF9999,1,1
Brazil/PR-FIOCRUZ-31718/2021,2,3,#FF9999,1,1
Brazil/PR-FIOCRUZ-29851/2021,2,3,#FF9999,1,1
Brazil/PR-FIOCRUZ-29846/2021,2,3,#FF9999,1,1
Brazil/PR-FIOCRUZ-29837/2021,2,3,#FF9999,1,1
Brazil/PR-FIOCRUZ-29433/2021,2,3,#FF9999,1,1
Brazil/PR-FIOCRUZ-29396/2021,2,3,#FF9999,1,1
Brazil/PR-FIOCRUZ-29378/2021,2,3,#FF9999,1,1
Brazil/PR-FIOCRUZ-29361/2021,2,3,#FF9999,1,1
Brazil/PR-FIOCRUZ-29359/2021,2,3,#FF9999,1,1
Brazil/PR-FIOCRUZ-29347/2021,2,3,#FF9999,1,1
Brazil/PR-FIOCRUZ-29297/2021,2,3,#FF9999,1,1
Brazil/PR-FIOCRUZ-29277/2021,2,3,#FF9999,1,1
Brazil/PR-FIOCRUZ-28710/2021,2,3,#FF9999,1,1
Brazil/PR-FIOCRUZ-28442/2021,2,3,#FF9999,1,1
Brazil/PR-FIOCRUZ-28435/2021,2,3,#FF9999,1,1
Brazil/PR-FIOCRUZ-28429/2021,2,3,#FF9999,1,1
Brazil/PR-FIOCRUZ-28428/2021,2,3,#FF9999,1,1
Brazil/PR-FIOCRUZ-28425/2021,2,3,#FF9999,1,1
Brazil/PR-FIOCRUZ-28424/2021,2,3,#FF9999,1,1
Brazil/PR-FIOCRUZ-28423/2021,2,3,#FF9999,1,1
Brazil/PR-FIOCRUZ-28420/2021,2,3,#FF9999,1,1
Brazil/PR-FIOCRUZ-28417/2021,2,3,#FF9999,1,1
Brazil/PR-FIOCRUZ-28126/2021,2,3,#FF9999,1,1
Brazil/PR-FIOCRUZ-28123/2021,2,3,#FF9999,1,1
Brazil/PR-FIOCRUZ-28115/2021,2,3,#FF9999,1,1
Brazil/PR-FIOCRUZ-22793/2021,2,3,#FF9999,1,1
Brazil/PR-FIOCRUZ-22786/2021,2,3,#FF9999,1,1
Brazil/PR-FIOCRUZ-22775/2021,2,3,#FF9999,1,1
Brazil/PR-FIOCRUZ-19090/2021,2,3,#FF9999,1,1
Brazil/PR-FIOCRUZ-19075/2021,2,3,#FF9999,1,1
Brazil/PR-FIOCRUZ-19051/2021,2,3,#FF9999,1,1
Brazil/PR-FIOCRUZ-16726-R2/2021,2,3,#FF9999,1,1
Brazil/PR-FIOCRUZ-12967/2021,2,3,#FF9999,1,1
Brazil/PR-FIOCRUZ-10836/2021,2,3,#FF9999,1,1
Brazil/PR-BT75773FI/2021,2,3,#FF9999,1,1
Brazil/PR-BT75299FI/2021,2,3,#FF9999,1,1
Brazil/PR-BT72727FI/2021,2,3,#FF9999,1,1
Brazil/PR-BT70901FI/2021,2,3,#FF9999,1,1
Brazil/PR-BT56579FI/2021,2,3,#FF9999,1,1
Brazil/PR-BT56422FI/2021,2,3,#FF9999,1,1
Brazil/PR-BT56221FI/2021,2,3,#FF9999,1,1
Brazil/PR-BT54513FI/2021,2,3,#FF9999,1,1
Brazil/PR-BT54417FI/2021,2,3,#FF9999,1,1
Brazil/PR-BT54351FI/2021,2,3,#FF9999,1,1
Brazil/PR-BT51546FI/2021,2,3,#FF9999,1,1
Brazil/PR-BT51389FI/2021,2,3,#FF9999,1,1
Brazil/PR-BT51324FI/2021,2,3,#FF9999,1,1
Brazil/PR-BT51185FI/2021,2,3,#FF9999,1,1
Brazil/PR-BT47605FI/2021,2,3,#FF9999,1,1
Brazil/PR-BT39055FI/2020,2,3,#FF9999,1,1
Brazil/PR-7634/2021,2,3,#FF9999,1,1
Brazil/PR-23310/2021,2,3,#FF9999,1,1
Brazil/PR-15332/2021,2,3,#FF9999,1,1
Brazil/PR-15329/2021,2,3,#FF9999,1,1
Brazil/PR-15327/2021,2,3,#FF9999,1,1
Brazil/PR-15325/2021,2,3,#FF9999,1,1
Brazil/PR-14335/2021,2,3,#FF9999,1,1
