# Supplementary material for: Higher frequency of interstate over international transmission chains of SARS-CoV-2 virus at the Rio Grande do Sul - Brazil state borders
Source: Virus Res. 2024 Dec 17;351:199500. doi: 10.1016/j.virusres.2024.199500 (PMC11720880; doi:10.1016/j.virusres.2024.199500)
Supplement: Supplementary file 6 [file mmc6.zip › gamma.nwk.txt]

(Iceland/3351/2020:0.0002717321,NC_045512.2:0.0002035325,(((Japan/PG-0465/2020:0.0000336642,Japan/PG-10766/2020:0.0002375203):0.0000010000[0],(USA/WY-WYPHL-20114453/2020:0.0004766442,(England/ALDP-68C16D/2020:0.0000020138,England/NORT-292EDA/2020:0.0001021167):0.0000337179[84]):0.0000010000[0]):0.0000010000[0],(Vietnam/VNHN_0554/2020:0.0000020138,((Mexico/HID-InDRE-IBT-23556-NC/2020:0.0001411303,Nigeria/S03/2020:0.0003735487):0.0000026977[0],((Thailand/63037976__2019/2020:0.0000693195,Norway/1726/2020:0.0000022954):0.0000338040[83.7],((Brazil/BA-FIOCRUZ-PVM12577/2020:0.0001697124,(Brazil/SP-673/2020:0.0000672538,((Brazil/SP-HIAE-ID2420/2020:0.0001696531,Brazil/SP-FMRP-615/2020:0.0002035470):0.0000010000[0],((Brazil/BA-FIOCRUZ-PVM27541/2020:0.0001711208,Brazil/RS-1801CVL/2020:0.0002051096):0.0000013039[0],(Brazil/SP-629/2020:0.0000020138,Brazil/SP-FMRP-359/2020:0.0001019658):0.0000014454[0]):0.0000010000[0]):0.0000010000[0]):0.0000010000[0]):0.0000345425[82.8],(Brazil/SP-936/2020:0.0002378940,(Brazil/SP-292/2020:0.0001012206,(Brazil/PR-IPEC-194/2021:0.0000890501,(Brazil/PR-IPEC_VIGCV19_PG_0331/2021:0.0003131450,(Argentina/PAIS-E0466/2021:0.0000704366,((Brazil/PR-BT39055FI/2020:0.0000686187,(Brazil/PR-FIOCRUZ-68433/2021:0.0000023729,(Brazil/PR-FIOCRUZ-59585/2021:0.0000020138,Brazil/PR-FIOCRUZ-5241/2021:0.0000020138):0.0000029926[0]):0.0000339763[76]):0.0004801711[99.9],((Brazil/PE-FIOCRUZ-IAM1593/2021:0.0002735941,Brazil/SC-FIOCRUZ-9703/2021:0.0002550114):0.0002843132[98.6],(((Brazil/RS-FIOCRUZ-7363/2021:0.0000344677,(Brazil/PR-IPEC_VIGCV19_CVL_0485/2021:0.0000673070,((Brazil/RJ-FIOCRUZ-6760/2021:0.0000343362,Chile/AR-125918/2021:0.0001359341):0.0000010000[0],((Chile/BI-115964/2021:0.0000017603,Chile/BI-112171/2021:0.0000010000):0.0001360463[97.6],((Chile/RM-111279/2021:0.0001702548,Chile/VS-117612/2021:0.0002382314):0.0000019999[0],(Chile/RM-124069/2021:0.0000680568,Chile/RM-102110/2021:0.0001374018):0.0001361227[94.7]):0.0000010000[0]):0.0000671454[91.2]):0.0000337402[85.2]):0.0000010000[0]):0.0000020250[0],(Argentina/PAIS-E0458/2021:0.0000024513,(((Brazil/SC-FIOCRUZ-14560/2021:0.0000028061,(Brazil/SC-FIOCRUZ-39612/2021:0.0001011738,(Brazil/MG-FIOCRUZ-537/2021:0.0001057351,Austria/CeMM13900/2021:0.0000028284):0.0000679645[88.2]):0.0000339268[77.8]):0.0000339738[84.6],(Chile/LL-91495/2021:0.0001359369,((Canada/UN-117226/2021:0.0001700652,(Chile/RM-PUC_MVL_1303/2021:0.0000680134,Argentina/INEI107905/2021:0.0002376698):0.0000028392[0]):0.0000028522[0],((Chile/RM-62178/2021:0.0000020138,Chile/LL-63508/2021:0.0000020138):0.0000010000[0],((Brazil/RS-FIOCRUZ-IAM11707/2021:0.0001695368,Argentina/INEI107052/2021:0.0001353109):0.0000010000[0],(Chile/RM-PUC_MVL_1229/2021:0.0000679586,((Argentina/INEI105756/2021:0.0002420721,Argentina/INEI105770/2021:0.0002057577):0.0000352069[74.8],(Argentina/INEI107048/2021:0.0001368881,Argentina/INEI104336/2021:0.0000685775):0.0000020050[0]):0.0000017862[0]):0.0000010000[0]):0.0000010000[0]):0.0000010000[0]):0.0000027447[0]):0.0000336298[83.9]):0.0000020639[0],((Brazil/PR-FIOCRUZ-19075/2021:0.0001010575,((Argentina/INEI107703/2021:0.0001033741,Argentina/INEI107769/2021:0.0001347445):0.0000022127[0],(Argentina/INEI107768/2021:0.0002384041,(Argentina/INEI107688/2021:0.0000680044,Argentina/INEI107686/2021:0.0000675897):0.0000680634[86.1]):0.0000339282[76.1]):0.0000336425[84]):0.0000021433[0],((Brazil/SC-FIOCRUZ-67518-R1/2021:0.0002377134,Brazil/PR-FIOCRUZ-68401/2021:0.0000335802):0.0000010000[0],((((Brazil/SC-FIOCRUZ-14557/2021:0.0000000000,Brazil/SC-FIOCRUZ-11188/2021:0.0000000000):0.0000020138,(Brazil/RS-NVBS1352GENOV45615183724/2021:0.0002033618,(Brazil/SC-UFSC-175/2021:0.0000020138,(Brazil/RS-FIOCRUZ-IAM11843/2021:0.0001020943,Brazil/PR-FIOCRUZ-29837/2021:0.0001026240):0.0000010000[0]):0.0000339840[76.5]):0.0000337366[77.9]):0.0000010000[0],((Brazil/SC-FIOCRUZ-7173/2021:0.0000020138,(Brazil/RS-FIOCRUZ-IAM11978/2021:0.0000340991,Brazil/RS-FIOCRUZ-IAM12007/2021:0.0000342962):0.0001361522[95.7]):0.0000010000[0],(Ecuador/NIC-INSPI-37375/2021:0.0001354302,(Brazil/MG-LBI229/2021:0.0000345084,Brazil/MG-LBI263/2021:0.0000336346):0.0000339618[77.5]):0.0000010000[0]):0.0000010000[0]):0.0000010000[0],((Paraguay/WOR12903A816/2021:0.0003395242,(Argentina/INEI104475/2021:0.0000675008,(Argentina/PAIS-E0474/2021:0.0000020138,(Argentina/PAIS-E0409/2021:0.0000010000,Argentina/PAIS-E0450/2021:0.0000010000):0.0002021430[97.2]):0.0000025684[0]):0.0000331284[82.7]):0.0000027172[0],(((Brazil/MG-FIOCRUZ-9385/2021:0.0000019621,Brazil/SP-IB_120607/2021:0.0002040594):0.0000335525[83.5],((Brazil/SC-FIOCRUZ-33101/2021:0.0001013897,Brazil/SC-FIOCRUZ-26711/2021:0.0000336850):0.0000010000[0],((Brazil/SC-FIOCRUZ-11050/2021:0.0000020138,Brazil/SC-UFSC-147/2021:0.0000337535):0.0000010000[0],(Brazil/RS-FIOCRUZ-IAM11710/2021:0.0001016535,(Brazil/SC-FIOCRUZ-11049/2021:0.0000010000,Brazil/SC-FIOCRUZ-11049-1P/2021:0.0000010000):0.0000674675[88.8]):0.0000010000[0]):0.0000010000[0]):0.0000010000[0]):0.0000029417[0],((Haiti/27695/2021:0.0000010000,Haiti/68820/2021:0.0000676158):0.0001700985[97.5],((USA/MD-MDH-3024/2021:0.0000338535,(USA/WV-CDC-IBX662057412625/2021:0.0000020138,(USA/CA-CDPH-3000131838/2021:0.0000678673,(USA/FL-BPHL-9842/2021:0.0000340074,(USA/IL-RIPHL_40214_G/2021:0.0000010000,(USA/FL-CDC-STM-000706348/2021:0.0000000000,(USA/FL-CDC-ASC210112074/2021:0.0000000000,USA/IL-RIPHL_40213_G/2021:0.0000000000):0.0000000000):0.0000020138):0.0000010000[0]):0.0000335823[88.2]):0.0000010000[0]):0.0000010000[0]):0.0000680484[93],((USA/TX-DSHS-7269/2021:0.0000020138,USA/VA-DCLS-5950/2021:0.0000010000):0.0000010000[0],(Mexico/AGU-InDRE_FB18227_S3875/2021:0.0001020375,(USA/TX-CDC-2-4651470/2021:0.0000678908,(Guatemala/ASI4161/2021:0.0000679999,(USA/FL-CDC-ASC210234732/2021:0.0000020138,(USA/FL-CDC-STM-000707767/2021:0.0001357519,USA/FL-CDC-ASC210202719/2021:0.0000337909):0.0000010000[0]):0.0000025480[0]):0.0000339218[85.3]):0.0000028583[0]):0.0000338844[86]):0.0000029633[0]):0.0000341053[75.2]):0.0001700858[97.4]):0.0000335921[84.2]):0.0000010000[0]):0.0000010000[0]):0.0000010000[0]):0.0000022107[0]):0.0000021517[0]):0.0000333726[85.1]):0.0001673949[94.7],(Brazil/SC-FIOCRUZ-30627/2021:0.0002357924,(((Brazil/MT-LACENMT-510463856/2021:0.0002376844,(Brazil/MA-IEC1200-178289/2021:0.0000020138,(Brazil/MA-IEC1200-178650/2021:0.0000020138,(Brazil/PI-FIOCRUZ-IAM3838/2021:0.0002041164,Brazil/MG-FIOCRUZ-34/2021:0.0001020386):0.0000337272[77]):0.0000010000[0]):0.0000020295[0]):0.0000337576[83.4],(Brazil/PE-IMTSP-CD7048/2021:0.0001384338,(((Brazil/PE-IMTSP-CD5792/2021:0.0000688983,Brazil/PR-BT54351FI/2021:0.0000691026):0.0000010000[0],((Brazil/PB-FIOCRUZ-41273/2021:0.0002038251,Brazil/PE-FIOCRUZ-IAM1742/2021:0.0001016773):0.0000026672[0],(Brazil/PE-IMTSP-CD4998/2021:0.0000020138,Brazil/SP-reBUT_352799567/2021:0.0001695225):0.0000027875[0]):0.0000010000[0]):0.0000010000[0],((Brazil/PE-FIOCRUZ-IAM1951/2021:0.0001364994,(Brazil/RN-FIOCRUZ-IAM4814/2021:0.0000010000,Brazil/RN-FIOCRUZ-IAM4802/2021:0.0000010000):0.0000338512[75.7]):0.0000339320[78.9],(Brazil/PB-IEC-178833/2021:0.0000339535,(Brazil/RN-FIOCRUZ-IAM4699/2021:0.0001013459,(Brazil/PE-FIOCRUZ-IAM1638/2021:0.0000021579,Brazil/PE-FIOCRUZ-IAM5365/2021:0.0000338594):0.0000015390[0]):0.0000680134[92.9]):0.0000027809[0]):0.0000010000[0]):0.0000010000[0]):0.0000340275[86.1]):0.0000337317[80.7],(USA/TX-CDC-2-4451254/2021:0.0000337924,(Brazil/SP-FMRP-2197/2021:0.0000337466,((Brazil/ES-FIOCRUZ-5256/2021:0.0000336742,Brazil/PR-FIOCRUZ-HF441/2021:0.0001019277):0.0000338718[76.2],((Brazil/RN-IMT-1.04/2021:0.0000333408,(Suriname/SR-157/2021:0.0000010000,(Suriname/SR-143/2021:0.0000000000,Suriname/SR-159/2021:0.0000000000):0.0000010000):0.0000339434[81.6]):0.0000338926[79.7],(Brazil/MA-FIOCRUZ-32516/2021:0.0001352847,(Brazil/PI-FIOCRUZ-68961/2021:0.0000332643,(Brazil/SP-1071/2021:0.0000336294,(Brazil/MA-FIOCRUZ-21577/2021:0.0000676635,(Brazil/MG-FIOCRUZ-197/2021:0.0000677606,((Brazil/MG-FIOCRUZ-15964/2021:0.0000000000,(Brazil/SP-IAL1200-210106011733/2021:0.0000000000,(Brazil/MG-FIOCRUZ-8222/2021:0.0000000000,(Brazil/MG-FIOCRUZ-8230/2021:0.0000000000,(Brazil/MG-FIOCRUZ-595/2021:0.0000000000,(Brazil/CE-FIOCRUZ-00709/2021:0.0000000000,(Brazil/SP-2659/2021:0.0000000000,(Canada/ON-SHL-21-00926/2021:0.0000000000,(Uruguay/DLSP_374/2021:0.0000000000,(Suriname/SR-177/2021:0.0000000000,(Brazil/BA-FIOCRUZ-33769/2020:0.0000000000,(Brazil/BA-HA03/2020:0.0000000000,(USA/TX-HMH-MCoV-27665/2021:0.0000000000,(Brazil/BA-HA02/2020:0.0000000000,(Brazil/MG-FIOCRUZ-611/2021:0.0000000000,(Brazil/MA-FIOCRUZ-34258/2020:0.0000000000,(Panama/GMI-PACH91635/2021:0.0000000000,(Brazil/RS-1769/2021:0.0000000000,(Brazil/BA-FIOCRUZ-PVM57029/2021:0.0000000000,(Brazil/MG-FIOCRUZ-32/2021:0.0000000000,(Brazil/BA-FIOCRUZ-33771/2020:0.0000000000,(Brazil/SC-FIOCRUZ-19112/2021:0.0000000000,(USA/CA-SEARCH-8113/2021:0.0000000000,(Brazil/MG-FIOCRUZ-592/2021:0.0000000000,(France/NAQ-HCL021042932801/2021:0.0000000000,(Brazil/RS-UFCSPA_LACEN-18761/2021:0.0000000000,(Brazil/BA-HA01/2020:0.0000000000,(Brazil/RS-FIOCRUZ-7410/2021:0.0000000000,(Brazil/RN-00878/2021:0.0000000000,(Suriname/SR-154/2021:0.0000000000,(Brazil/RS-FIOCRUZ-14228/2021:0.0000000000,(Brazil/PB-00774/2021:0.0000000000,(Brazil/RS-FIOCRUZ-14217/2021:0.0000000000,(Mexico/CHH-INER-IMSS-00262/2021:0.0000000000,(Japan/IC-0564/2021:0.0000000000,(Brazil/SP-C2141/2021:0.0000000000,(Brazil/GO-HLAGYN-1494476/2021:0.0000000000,(Brazil/BA-FIOCRUZ-6355/2021:0.0000000000,(Brazil/SC-FIOCRUZ-19099/2021:0.0000000000,(USA/CA-SEARCH-8119/2021:0.0000000000,(Brazil/PR-IPEC-216/2021:0.0000000000,(Brazil/SP-IAL-4705/2021:0.0000000000,(Brazil/PA-FIOCRUZ-4062/2021:0.0000000000,(Brazil/SC-FIOCRUZ-45036/2021:0.0000000000,(Brazil/AM-FIOCRUZ-21890360ORS/2021:0.0000000000,(Panama/GMI-PACH91595/2021:0.0000000000,(Brazil/MG-FIOCRUZ-9398/2021:0.0000000000,(Brazil/SC-FUNED-420523624/2021:0.0000000000,(Brazil/MG-FIOCRUZ-586/2021:0.0000000000,(Brazil/SP-1068/2021:0.0000000000,Suriname/SR-170/2021:0.0000000000):0.0000000000):0.0000000000):0.0000000000):0.0000000000):0.0000000000):0.0000000000):0.0000000000):0.0000000000):0.0000000000):0.0000000000):0.0000000000):0.0000000000):0.0000000000):0.0000000000):0.0000000000):0.0000000000):0.0000000000):0.0000000000):0.0000000000):0.0000000000):0.0000000000):0.0000000000):0.0000000000):0.0000000000):0.0000000000):0.0000000000):0.0000000000):0.0000000000):0.0000000000):0.0000000000):0.0000000000):0.0000000000):0.0000000000):0.0000000000):0.0000000000):0.0000000000):0.0000000000):0.0000000000):0.0000000000):0.0000000000):0.0000000000):0.0000000000):0.0000000000):0.0000000000):0.0000000000):0.0000000000):0.0000000000):0.0000000000):0.0000000000):0.0000020138,(USA/TX-HMH-MCoV-24664/2021:0.0000020138,(Brazil/SP-C2125/2021:0.0000679692,((Brazil/MG-FIOCRUZ-519/2021:0.0002038984,Brazil/CE-FIOCRUZ-00121/2021:0.0000673819):0.0000338128[76.7],(Brazil/AL-FIOCRUZ-18751/2021:0.0000334422,(Brazil/SP-IB_102826/2021:0.0000010000,((Brazil/SC-FIOCRUZ-13109/2021:0.0000000000,(Brazil/SC-FIOCRUZ-13111/2021:0.0000000000,USA/TX-HMH-MCoV-24400/2021:0.0000000000):0.0000000000):0.0000010000,((Brazil/PR-IPEC_VIGCV19_CTB_0240/2021:0.0003752262,(Brazil/PR-IMTSP-CD10793/2021:0.0001377136,(Brazil/PR-FIOCRUZ-59093/2021:0.0000673349,(Brazil/SC-NVBS2808GENOV045615560341/2021:0.0002379908,(Brazil/SC-FIOCRUZ-38821/2021:0.0001702119,Brazil/SC-FIOCRUZ-9740/2021:0.0000020138):0.0000340466[76.9]):0.0000342884[77.5]):0.0000010000[0]):0.0000336693[78.2]):0.0000334422[78.1],((Brazil/SP-reBUT_929290/2021:0.0001018345,(Brazil/MT-3526/2021:0.0000020138,(Brazil/MT-3523/2021:0.0001014953,Brazil/MT-3476/2021:0.0000682147):0.0000339229[75.1]):0.0000338396[76.3]):0.0000336413[75.9],(Canada/ON-SHL-21-01244/2021:0.0000020138,(Brazil/RJ-3909/2021:0.0000020138,(Chile/ML-117644/2021:0.0000020138,(Brazil/MG-FIOCRUZ-593/2021:0.0000020138,(Brazil/DF-FIOCRUZ-68126/2021:0.0000332995,((Brazil/PA-IEC-178544/2021:0.0000020138,Brazil/SP-IB_123543/2021:0.0000340444):0.0000338179[86.3],(Brazil/SP-1067/2021:0.0000338107,(Japan/IC-0562/2021:0.0000339416,(Suriname/SR-164/2021:0.0000020138,(Brazil/GO-C2148/2021:0.0000678181,(((Brazil/AC-NXBS1608GENOV45615104378/2021:0.0002735272,Brazil/SC-FIOCRUZ-22811/2021:0.0000020111):0.0000337834[40],(Brazil/PR-FIOCRUZ-29378/2021:0.0000345818,(Brazil/SP-IMT-SCP706/2021:0.0000697689,Brazil/SC-FIOCRUZ-26724/2021:0.0000664400):0.0000029078[0]):0.0000028188[0]):0.0000335500[73.6],(Brazil/SP-1834/2021:0.0000339067,(Brazil/SP-FMRP-2235/2021:0.0000330591,(((Brazil/SP-IAL-4072/2021:0.0001682462,(Brazil/MG-FIOCRUZ-563/2021:0.0000683661,Brazil/SP-IB_115105/2021:0.0001020301):0.0001715136[97]):0.0000675691[41.2],(Brazil/AM-FIOCRUZ-ILMD2100516/2021:0.0000346538,(USA/IL-CDC-STM-000060091/2021:0.0000338043,(USA/NJ-VSP2739/2021:0.0000675098,((USA/PA-CDC-ASC210015177/2021:0.0000010000,(USA/GA-CDC-STM-000060502/2021:0.0000338523,USA/PA-CDC-STM-000074308/2021:0.0000339272):0.0000010000[0]):0.0000010000[0],(USA/NJ-CDC-ASC210032138/2021:0.0000000000,(USA/ME-CDC-ASC210061210/2021:0.0000000000,(USA/FL-CDC-STM-000052543/2021:0.0000000000,(USA/NJ-CDC-IBX304052294903/2021:0.0000000000,USA/FL-CDC-STM-000065134/2021:0.0000000000):0.0000000000):0.0000000000):0.0000000000):0.0000020138):0.0000010000[0]):0.0000340060[77.7]):0.0000670835[90]):0.0000323127[83.4]):0.0000024968[0],(Brazil/BA-00716/2021:0.0000338526,(Brazil/PR-IPEC_VIGCV19_LON_0758/2021:0.0001696967,((Brazil/SC-FUNED-420584882/2021:0.0000685989,(Brazil/MG-FUNED-310834208/2021:0.0002772275,Brazil/MG-FUNED-310834264/2021:0.0003339525):0.0000572997[77.7]):0.0000538965[48.1],((Brazil/RO-C2177/2021:0.0002031208,Uruguay/UY-NYULH1977/2021:0.0000350373):0.0000020004[0],(Brazil/PB-00776/2021:0.0000333760,(Brazil/SP-reBUT_353014357/2021:0.0001020327,(Brazil/TO-FIOCRUZ-31649/2021:0.0001020227,(Brazil/RS-FIOCRUZ-IAM11831/2021:0.0001020443,((Brazil/MG-LNN01363/2021:0.0000676945,(Brazil/RS-FIOCRUZ-38678/2021:0.0002377040,(Brazil/PE-6116/2021:0.0000700413,Brazil/AM-8875/2021:0.0001037437):0.0000021409[0]):0.0000014874[0]):0.0000336987[83.8],(Brazil/RJ-FIOCRUZ-22882/2021:0.0001020112,((Brazil/MG-FIOCRUZ-591/2021:0.0001700780,(Brazil/GO-HLAGYN-1502133/2021:0.0001371033,(Brazil/MG-FIOCRUZ-8221/2021:0.0000337180,(Brazil/MG-FIOCRUZ-559/2021:0.0003067041,Brazil/MG-FUNED-58422-21/2021:0.0000678448):0.0000010000[0]):0.0000010000[0]):0.0000338690[5.7]):0.0000339762[76.7],((Brazil/RN-NXBS242GENOV45948951311/2021:0.0000703199,Brazil/CE-FIOCRUZ-14021/2021:0.0000678152):0.0000338823[77.3],(((Brazil/ES-LACENES-320583180/2021:0.0001010166,Brazil/ES-LACENES-320594247/2021:0.0000020305):0.0000338919[40.3],((Brazil/SP-IB_115066/2021:0.0003050945,USA/CA-CZB-29328/2021:0.0000338796):0.0000020508[0],(Brazil/SP-IB_114291/2021:0.0002379712,(Brazil/PE-FIOCRUZ-IAM2475/2021:0.0002121862,Brazil/MT-NVBS2769GENOV070977824244/2021:0.0003397435):0.0000023471[0]):0.0000025646[0]):0.0000029667[0]):0.0000338682[74.9],((Brazil/AM-FIOCRUZ-21890916CIO/2021:0.0001698590,(Brazil/RJ-LNN00504/2021:0.0001699569,Brazil/SC-FIOCRUZ-33080/2021:0.0003744801):0.0000027393[0]):0.0000338949[70.5],((Brazil/SC-FIOCRUZ-31621/2021:0.0001046617,(Brazil/GO-1211/2021:0.0000332443,Brazil/RN-FIOCRUZ-69206/2021:0.0001357731):0.0000020169[0]):0.0000333510[83],(((Brazil/MG-SJRP50913/2021:0.0000666811,Brazil/MG-SJRP_LPV50913/2021:0.0000029654):0.0002720220[99.5],(Brazil/GO-IAL4849/2020:0.0002719842,((Brazil/MG-FIOCRUZ-493/2021:0.0001700762,Brazil/SP-IB_101827/2021:0.0002040701):0.0000020017[0],(Brazil/RO-1373/2021:0.0000020138,((Brazil/SP-833227/2021:0.0000010000,Brazil/SP-IB_102467/2021:0.0000010000):0.0000671358[91.7],(Brazil/SP-1517/2021:0.0000338005,(Brazil/SC-1326/2021:0.0000010000,Brazil/SC-1327/2021:0.0000010000):0.0000010000[0]):0.0000335953[85.5]):0.0000010000[0]):0.0000010000[0]):0.0000010000[0]):0.0000020138[0]):0.0000339050[79.9],((Brazil/DF-FIOCRUZ-68156/2021:0.0000677178,Brazil/AM-FIOCRUZ-21897949MAS/2021:0.0000010000):0.0000334074[77.2],(((Brazil/PR-BT51389FI/2021:0.0000020138,(Paraguay/244478/2021:0.0001713090,(Brazil/PR-BT56422FI/2021:0.0000700974,Brazil/PR-BT72727FI/2021:0.0001379256):0.0000010000[0]):0.0000010000[0]):0.0000335963[87.2],((Brazil/SP-FIOCRUZ-36060/2021:0.0000673598,Brazil/ES-FIOCRUZ-42425/2021:0.0002081054):0.0000010000[0],(Brazil/SP-IB_102003/2021:0.0000681851,((Spain/AN-CBA-08577/2021:0.0000336619,(Paraguay/WOR12903A601/2021:0.0000340528,Paraguay/WOR12903A669/2021:0.0000020138):0.0000010000[0]):0.0000679886[91.7],((Brazil/SC-UFSC-181/2021:0.0000340452,Paraguay/iics_10776/2021:0.0000020138):0.0000010000[0],(Paraguay/631559/2021:0.0000020138,(Paraguay/631627/2021:0.0000020138,Paraguay/631775/2021:0.0000510177):0.0000513795[83.9]):0.0000010000[0]):0.0000010000[0]):0.0000340391[87.2]):0.0000010000[0]):0.0000010000[0]):0.0000334583[84.9],(Brazil/AM-IEC-177293/2020:0.0000677607,((Peru/CUS-INS-2230/2021:0.0000010000,(Brazil/PR-IPEC_VIGCV19_PG_0289/2021:0.0000673076,(Brazil/CE-FIOCRUZ-728374-2B4-2/2021:0.0001360570,USA/UT-UPHL-210603630583/2021:0.0000683019):0.0000010000[0]):0.0000332953[99.1]):0.0000342214[0],((Brazil/RS-FIOCRUZ-IAM11838/2021:0.0001034780,((Brazil/SP-Hemocentro-FMRP-New19/2021:0.0002039047,(Brazil/SP-1773/2021:0.0000339548,(Brazil/SP-1771/2021:0.0000010000,(Brazil/SP-1772/2021:0.0000020138,Brazil/SP-FMRP-973/2021:0.0000340056):0.0000010000[0]):0.0000010286[0]):0.0000332607[83.8]):0.0000010000[0],((Brazil/MS-GD21/2021:0.0000675003,(Brazil/RJ-IMTSP-CD4310/2021:0.0000688603,Brazil/CE-FIOCRUZ-21066/2021:0.0001585449):0.0000793484[88]):0.0000010000[0],(Brazil/MG-FUNED-49910-21/2021:0.0000676142,(Brazil/RJ-LNN03318/2021:0.0001708126,Brazil/SP-ACCLGBM1/2021:0.0000350878):0.0000020138[0]):0.0000010000[0]):0.0000010000[0]):0.0000029225[0]):0.0000339217[83.2],(Brazil/PB-BA1200-250102219/2021:0.0000333887,(Peru/LIM-INS-4023/2021:0.0001356188,((Brazil/PR-IPEC_VIGCV19_LON_0534/2021:0.0000677466,(Brazil/PR-IPEC_VIGCV19_LON_0615/2021:0.0000341869,((Brazil/PR-IPEC_VIGCV19_LON_0521/2021:0.0000020138,(Brazil/TO-3334/2021:0.0002377324,Brazil/GO-HLAGYN-1517844/2021:0.0000025965):0.0000339134[82.5]):0.0000339464[83.3],(Brazil/GO-HLAGYN-1563522/2021:0.0001698501,((Sweden/4555295635/2021:0.0000337990,(Sweden/10029994/2021:0.0000337834,Sweden/1468211758/2021:0.0000340308):0.0000010000[0]):0.0001020556[93.6],((Brazil/PR-IPEC_VIGCV19_MAR_0708/2021:0.0000677839,Brazil/PR-IPEC_VIGCV19_LON_0590/2021:0.0001020577):0.0000339033[77.7],(Peru/UCA-INS-1620/2021:0.0001701045,((Brazil/PR-IPEC_VIGCV19_CTB_1093/2021:0.0002376440,Brazil/PR-IPEC_VIGCV19_CTB_1029/2021:0.0002381372):0.0000348100[68.7],(Brazil/PR-IPEC_VIGCV19_CTB_1015/2021:0.0002381178,Brazil/PR-IPEC_VIGCV19_CTB_1088/2021:0.0002721896):0.0000020210[0]):0.0000312018[100]):0.0000026909[100]):0.0000028843[100]):0.0000636256[0]):0.0000028925[0]):0.0000336799[77.6]):0.0000060986[0]):0.0000619081[58.9],(Brazil/PA-FIOCRUZ-4074/2021:0.0000334899,((Brazil/AM-FIOCRUZ-21893918ALA/2021:0.0001019236,Brazil/AL-FIOCRUZ-4782/2021:0.0000020138):0.0000334620[82.1],((Chile/RM-96065/2021:0.0000682353,Chile/RM-86515/2021:0.0000679978):0.0000338644[80.6],(((Germany/BY-LGL-Gamma_passage_III/2021:0.0000010000,Germany/BY-LGL-437-008933/2021:0.0000010000):0.0000331990[78.5],(((Brazil/RS-FIOCRUZ-14222/2021:0.0000335075,Brazil/PR-IPEC_VIGCV19_CTB_0082/2021:0.0002038482):0.0000010000[0],(Brazil/RS-UFCSPA_LACEN-38982/2021:0.0001012426,Brazil/SC-FIOCRUZ-45020/2021:0.0001700496):0.0000010000[0]):0.0000010000[0],((Brazil/RS-FIOCRUZ-28502/2021:0.0000010000,Brazil/SC-FIOCRUZ-45047/2021:0.0000010000):0.0000331584[78.4],(Brazil/RS-FIOCRUZ-14212/2021:0.0000337465,((Brazil/SC-FIOCRUZ-9735/2021:0.0000020138,((Brazil/SP-IB_116137/2021:0.0001717463,(Argentina/INEI109956/2021:0.0002407965,(Argentina/PAIS-E0415/2021:0.0001356651,USA/FL-CDC-STM-000065069/2021:0.0001356935):0.0000010000[0]):0.0000339827[84.3]):0.0000023746[0],((Brazil/RN-FIOCRUZ-39848/2021:0.0004076726,Brazil/SC-FIOCRUZ-31605/2021:0.0002069566):0.0000024721[0],(USA/FL-CDC-ASC210106972/2021:0.0000336976,(USA/PA-0134/2021:0.0000020138,(Italy/VEN-IZSVe-21RS1452-40_TV/2021:0.0000337332,(Argentina/INEI106298/2021:0.0000011847,Argentina/INEI106077/2021:0.0000020138):0.0000337701[84.8]):0.0000010000[0]):0.0000010000[0]):0.0000338179[83.9]):0.0000018000[0]):0.0000010000[0]):0.0000010000[0],((Brazil/RS-REDE-IB-55930-17-Pelotas/2021:0.0000336352,(Brazil/SE-FIOCRUZ-22517/2021:0.0000676092,Brazil/SC-FIOCRUZ-26700/2021:0.0002376173):0.0000010000[0]):0.0000010000[0],(Argentina/INEI107079/2021:0.0001017457,(Brazil/SC-FIOCRUZ-26704/2021:0.0001017533,((Spain/CT-HUGTiPR011GI2F12/2021:0.0000010000,(Portugal/PT4633/2021:0.0000000000,Portugal/PT4886/2021:0.0000000000):0.0000020138):0.0000010000[0],(Spain/CT-HUGTiPR012YO1G10/2021:0.0000010000,(((Spain/CT-HUGTiPR015HY5D7/2021:0.0000010000,Spain/GA-SCQ-465781/2021:0.0000337954):0.0000010000[0],((Spain/CT-HUGTiPR012YO1E1/2021:0.0000020138,Spain/CT-HUB00608/2021:0.0000337211):0.0000010000[0],(Spain/CT-HUGTiPR013JG9D8/2021:0.0000677233,Spain/CT-HUVH-E22723/2021:0.0000339473):0.0000010000[0]):0.0000010000[0]):0.0000010000[0],(Spain/CT-HUVH-E602788/2021:0.0000010000,(Spain/CT-HUGTiPR015HY5E7/2021:0.0000000000,(Spain/CT-HUGTiPR015HY5H6/2021:0.0000000000,(Spain/CT-HUVH-EX008410/2021:0.0000000000,(Spain/CT-HUGTiPR013JG9G5/2021:0.0000000000,(Spain/CT-HUVH-E96810/2021:0.0000000000,(Spain/CT-HUGTiPR014JJ2G7/2021:0.0000000000,(Spain/CT-HUGTiPM013OD1F12/2021:0.0000000000,(Spain/CT-HUGTiPM012MJ6F11/2021:0.0000000000,(Spain/CT-HUGTiPM014TA3A3/2021:0.0000000000,Spain/CT-HUVH-E78751/2021:0.0000000000):0.0000000000):0.0000000000):0.0000000000):0.0000000000):0.0000000000):0.0000000000):0.0000000000):0.0000000000):0.0000010000):0.0000010000[0]):0.0000010000[0]):0.0000336405[78.7]):0.0000675896[92.8]):0.0000020138[0]):0.0000010000[0]):0.0000010000[0]):0.0000010000[0]):0.0000338925[84.2]):0.0000010000[0]):0.0000010000[0]):0.0000677789[91.5],((Brazil/PI-FIOCRUZ-IAM3844/2021:0.0001700783,(Brazil/PI-FIOCRUZ-IAM4007/2021:0.0002380402,Brazil/SP-IB_111177/2021:0.0003061932):0.0000020243[0]):0.0000339420[83.3],((France/IDF-IPP11715/2021:0.0000010000,France/IDF-IPP11716/2021:0.0000010000):0.0000339794[91.9],((Brazil/RR-1081/2021:0.0000020138,((Brazil/MS-NXBS227GENOV701211474696/2021:0.0001043090,(Brazil/MS-4195/2021:0.0001019825,Brazil/MS-GD161/2021:0.0000692752):0.0000010000[0]):0.0000679457[93.4],(Paraguay/WOR12903A638/2021:0.0000339795,((Paraguay/WOR12903A602/2021:0.0000340371,Paraguay/138314/2021:0.0000337431):0.0000339747[78.3],(Paraguay/iics_10258/2021:0.0000020138,Paraguay/iics_12549/2021:0.0000020138):0.0000029719[0]):0.0000029944[0]):0.0000679504[91.7]):0.0000025048[0]):0.0000331115[91.7],((Brazil/PR-IPEC_VIGCV19_GPA_0387/2021:0.0002728940,Brazil/SP-IB_111471/2021:0.0001014052):0.0000333630[75],(Brazil/BA-NVBS2569GENOV827787117413/2021:0.0001370157,((Brazil/PA-FIOCRUZ-21259/2021:0.0002045326,(Brazil/RS-LMM38991/2020:0.0000337613,Brazil/ES-LACENES-320565257/2021:0.0000684820):0.0000010000[0]):0.0000331673[84],((Brazil/CE-FIOCRUZ-12077/2021:0.0000679172,((Brazil/CE-FIOCRUZ-00139/2021:0.0001364929,(Brazil/CE-L86_GATES-CD8564/2021:0.0001697522,(Brazil/CE-FIOCRUZ-00640/2021:0.0001979441,Brazil/CE-FIOCRUZ-14038/2021:0.0000707547):0.0000398822[78]):0.0000026493[0]):0.0000338721[85.4],((Brazil/CE-FIOCRUZ-12078/2021:0.0000020138,(Brazil/CE-FIOCRUZ-00568/2021:0.0002074296,Brazil/CE-FIOCRUZ-00670/2021:0.0000020138):0.0000010000[0]):0.0000010000[0],(Brazil/CE-FIOCRUZ-21071/2021:0.0001358922,(Brazil/CE-FIOCRUZ-22027/2021:0.0000687677,(Brazil/CE-7680/2021:0.0000020138,Brazil/CE-FIOCRUZ-16067/2021:0.0000676589):0.0000010000[0]):0.0001364952[96.8]):0.0000010000[0]):0.0000010000[0]):0.0000017283[0]):0.0000333014[83.6],(Brazil/MT-UFMT-149/2021:0.0000339036,(Chile/TA-82584/2021:0.0000330613,(Peru/ARE-INS-4065/2021:0.0000337316,(Peru/LIM-UPCH-2551/2021:0.0000676038,(Spain/MD-HGUGM-482049/2021:0.0000331328,((Brazil/SC-FIOCRUZ-12973/2021:0.0001019448,Brazil/SC-FIOCRUZ-9727/2021:0.0000336697):0.0000339534[79.9],((Brazil/SP-1590/2021:0.0000683517,Bolivia/SAN-CABANA-PE-UPCH-2238/2021:0.0001011697):0.0000337720[75.4],(Brazil/SP-1498/2021:0.0002381769,((Ecuador/NIC-INSPI-333285/2021:0.0001360609,((Brazil/PB-FIOCRUZ-25664/2021:0.0000338875,Colombia/DC-H119/2021:0.0000675814):0.0000010000[0],(Ecuador/NIC-INSPI-336396/2021:0.0000677857,Colombia/DC-379038/2021:0.0000678216):0.0000010000[0]):0.0000010000[0]):0.0000338102[73.5],(Chile/RM-ISPC-71855/2021:0.0000338638,((USA/TX-HMH-MCoV-38637/2021:0.0002381164,(USA/TX-HMH-MCoV-30672/2021:0.0000010000,USA/TX-CDC-4061606-001/2021:0.0000010000):0.0000337400[78.5]):0.0000333216[76.9],((Brazil/RO-IAL-4352/2021:0.0001021734,(Chile/CO-124186/2021:0.0000338649,((Spain/NC-CHN-01003421/2021:0.0000676274,Bolivia/SAN-CABANA-PE-UPCH-2217/2021:0.0000676385):0.0000010000[0],(Bolivia/SAN-CABANA-PE-UPCH-2237/2021:0.0000673679,(Brazil/RO-IAL-4351/2021:0.0002378155,Bolivia/SAN-CABANA-PE-UPCH-2240/2021:0.0000677758):0.0000010000[0]):0.0000010000[0]):0.0000010000[0]):0.0000318922[98.3]):0.0000020295[0],((Brazil/MT-NXBS1666GENOV827659166617/2021:0.0001711835,(Brazil/MT-3461/2021:0.0000680097,(((Brazil/MT-NVBS3099GENOV827834998651/2021:0.0002036883,Brazil/MT-NXBS1655GENOV70974922028/2021:0.0000704252):0.0000025322[0],(Brazil/MT-3467/2021:0.0000329880,(Brazil/MT-3514/2021:0.0000674909,Brazil/MT-LACENMT-510478510/2021:0.0000342017):0.0001019747[82.7]):0.0000027704[0]):0.0000020050[0],((Brazil/MT-LACENMT-510478571/2021:0.0001719117,Brazil/MT-3744/2021:0.0002377786):0.0000029707[0],(Brazil/SC-FIOCRUZ-41364/2021:0.0002050615,(Brazil/MT-LACENMT-510463860/2021:0.0000672632,(Brazil/MT-LACENMT-510478543/2021:0.0000337987,Brazil/RO-IAL-6658/2021:0.0001018182):0.0001023585[93.8]):0.0000010000[0]):0.0000342295[69.9]):0.0000010000[0]):0.0000020237[0]):0.0000020285[0]):0.0000333649[83.6],(Brazil/MG-FIOCRUZ-1328/2021:0.0000677593,(Brazil/SP-IB_102351/2021:0.0000683899,((USA/MA-CDC-STM-000068541/2021:0.0001019608,(USA/RI-RISHL-E01189/2021:0.0000336426,USA/MA-CDCBI-MGH_04475/2021:0.0000337931):0.0000010000[0]):0.0000678751[89.1],((Brazil/MG-FIOCRUZ-142/2021:0.0002383621,(Brazil/BA-BA1200-291459105/2021:0.0000341759,(Brazil/PB-00779/2021:0.0000332951,(Brazil/MG-FIOCRUZ-615/2021:0.0001728994,Brazil/SC-NXBS1764GENOV45615171301/2021:0.0001036783):0.0000333231[74.2]):0.0000010000[0]):0.0000325822[100]):0.0000013876[0],(Brazil/MT-NVBS2728GENOV701231474096/2021:0.0004123729,(Brazil/RN_IMT_5.01/2021:0.0002041063,(Bolivia/SAN-CABANA-PE-UPCH-2244/2021:0.0001351452,((Brazil/SP-1468/2021:0.0000020138,(Brazil/TO-1188/2021:0.0000680099,(Brazil/RO-IAL-4353/2021:0.0001706599,Brazil/SP-1416/2021:0.0001020589):0.0000340272[77.8]):0.0000010000[0]):0.0000337147[91.4],((Brazil/PR-FIOCRUZ-9283/2021:0.0000020138,Brazil/PR-FIOCRUZ-59121/2021:0.0000678525):0.0000338729[84.7],(Peru/LOR-INS-3488/2021:0.0001357403,(Brazil/PE-FIOCRUZ-IAM2006/2021:0.0004417617,(Bolivia/SAN-CABANA-PE-UPCH-2213/2021:0.0001358855,(Brazil/PR-OPAS-23117/2021:0.0001700711,(Brazil/PR-IPEC_VIGCV19_FOZ_1377/2021:0.0002375272,((Brazil/RS-HBM-39490/2021:0.0000339225,Brazil/RN-FIOCRUZ-IAM5322/2021:0.0000338520):0.0000332495[78.1],(((Brazil/RR-FIOCRUZ-ILMD2100064/2021:0.0001737033,((Brazil/MG-FUNED-310303840/2021:0.0000347594,Brazil/MT-NXBS1669GENOV70975009773/2021:0.0000673829):0.0000020180[0],(((USA/NY-PRL-2021_0414_00B08/2021:0.0000010000,(USA/NY-PRL-2021_0414_00F05/2021:0.0000336015,USA/NY-PRL-2021_0407_00F09/2021:0.0000337223):0.0000010000[0]):0.0000335755[79.6],((Spain/CT-HUVH-E87783/2021:0.0001355277,Argentina/INEI106065/2021:0.0000680507):0.0000010000[0],(USA/NY-PRL-2021_0609_00A10/2021:0.0000677820,(USA/CA-CDC-ASC210246512/2021:0.0000677444,(USA/FL-CDC-STM-000714877/2021:0.0001021018,USA/FL-CDC-ASC210110545/2021:0.0000020138):0.0000339757[79]):0.0000339585[77.6]):0.0000010000[0]):0.0000010000[0]):0.0000339113[76.3],(((Brazil/AM-FIOCRUZ-21890095FAS/2021:0.0001700709,Brazil/AM-FIOCRUZ-21895463JIS/2021:0.0000010272):0.0001019349[93.3],((Brazil/PR-FIOCRUZ-68299/2021:0.0000679783,Brazil/CE-FIOCRUZ-12043/2021:0.0000010000):0.0000010000[0],(Brazil/AM-FIOCRUZ-21141993ACR/2021:0.0002719713,Italy/ABR-IZSGC-TE30939/2021:0.0000332611):0.0000010000[0]):0.0000010000[0]):0.0000339424[74.5],(Taiwan/CGMH-CGU-56/2021:0.0000020138,(Taiwan/CGMH-CGU-53/2021:0.0000334231,(Brazil/RS-NVBS2786GENOV045615544235/2021:0.0001355122,((Taiwan/CGMH-CGU-54/2021:0.0000000000,Taiwan/CGMH-CGU-55/2021:0.0000000000):0.0000020138,(Brazil/RS-FIOCRUZ-42167/2021:0.0002379050,(Brazil/RO-1367/2021:0.0000336797,(Venezuela/NE1428/2021:0.0001356441,(Brazil/SC-FIOCRUZ-26692/2021:0.0001356164,(Brazil/BA-54/2021:0.0000020138,(Brazil/BA-53/2021:0.0000993297,Brazil/BA-55/2021:0.0000020138):0.0000020041[0]):0.0000021523[0]):0.0000010000[0]):0.0000010000[0]):0.0000010000[0]):0.0000010000[0]):0.0000010000[0]):0.0000010000[0]):0.0000010000[0]):0.0000010000[0]):0.0000010000[0]):0.0000010000[0]):0.0000026083[0]):0.0000343411[83],(Brazil/PR-FIOCRUZ-HF422/2021:0.0002376438,((Bolivia/SAN-CABANA-PE-UPCH-2208/2021:0.0001699638,(Bolivia/SAN-CABANA-PE-UPCH-2212/2021:0.0000020138,Bolivia/SAN-CABANA-PE-UPCH-2211/2021:0.0000339986):0.0001013420[93.7]):0.0000339598[76.1],((Bolivia/SAN-CABANA-PE-UPCH-2216/2021:0.0000333379,Bolivia/SAN-CABANA-PE-UPCH-2219/2021:0.0001361885):0.0000340658[78.3],(USA/FL-BPHL-13166/2021:0.0001701463,((Brazil/SC-FIOCRUZ-22835/2021:0.0001359091,(Brazil/SC-FUNED-51220/2021:0.0000020138,Brazil/SC-FIOCRUZ-9714/2021:0.0000336046):0.0000010000[0]):0.0000336901[75.6],(Brazil/AM-FIOCRUZ-21840050SRD/2020:0.0000334617,((Brazil/RS-9109/2021:0.0001013177,Brazil/AP-FIOCRUZ-32366/2021:0.0000341522):0.0000020152[0],((Bolivia/SAN-CABANA-PE-UPCH-2249/2021:0.0000678324,(USA/FL-CDC-ASC210114391/2021:0.0000338709,(USA/FL-CDC-ASC210156124/2021:0.0000339071,((USA/FL-CDC-STM-000706447/2021:0.0000020138,USA/FL-BPHL-11772/2021:0.0000010000):0.0000010000[0],(USA/FL-CDC-STM-000704007/2021:0.0000000000,Bolivia/SAN-CABANA-PE-UPCH-2222/2021:0.0000000000):0.0000010000):0.0000010000[0]):0.0000010000[0]):0.0000674018[86.5]):0.0000337663[77.4],((France/NAQ-HCL021079560801/2021:0.0000010000,France/ARA-HCL021120113401/2021:0.0000677739):0.0001017461[95.9],(Bolivia/SAN-CABANA-PE-UPCH-2210/2021:0.0001353249,(Brazil/MG-FUNED-310303836/2021:0.0000020138,((Brazil/RS-FIOCRUZ-42952/2021:0.0000014032,Brazil/AP-FIOCRUZ-47754/2021:0.0001360356):0.0000332081[83.7],((Brazil/MT-3742/2021:0.0002037620,Bolivia/SAN-CABANA-PE-UPCH-2231/2021:0.0001705145):0.0000329721[79],(Brazil/ES-FIOCRUZ-34104/2021:0.0002383414,(Brazil/ES-LACENES-320535910/2021:0.0001701087,(Brazil/ES-LACENES-320580544/2021:0.0002382085,Brazil/ES-LACENES-320620013/2021:0.0001858526):0.0000010000[0]):0.0000012359[0]):0.0000462887[84.3]):0.0000010065[0]):0.0000010000[0]):0.0000029232[0]):0.0000010000[0]):0.0000027057[0]):0.0000010000[0]):0.0000010000[0]):0.0000020138[0]):0.0000010000[0]):0.0000010000[0]):0.0000010000[0]):0.0000010220[0]):0.0000010000[0]):0.0000338837[40.8],((Brazil/MG-LBI697/2021:0.0002381957,Brazil/MT-LACENMT-510478632/2021:0.0004264253):0.0000333585[74.6],(((Brazil/MG-LBI190/2021:0.0000682782,(Brazil/SP-1866/2021:0.0000020138,((Brazil/MS-4169/2021:0.0000333322,Brazil/SP-FMRP-1054/2021:0.0000340408):0.0000010000[0],(Brazil/MG-FIOCRUZ-8224/2021:0.0000339796,Panama/GMI-PAM34492/2021:0.0002722741):0.0000010000[0]):0.0000010000[0]):0.0000010000[0]):0.0000334768[77.4],((Brazil/SE-FIOCRUZ-10184/2021:0.0001017573,(Brazil/AL-FIOCRUZ-11172/2021:0.0000020138,Brazil/PB-00781/2021:0.0000338423):0.0000020138[0]):0.0000334617[85.4],((Brazil/BA-52/2021:0.0001359692,Brazil/BA-49/2021:0.0000338265):0.0000010000[0],(Brazil/BA-50/2021:0.0000020138,(Brazil/BA-51/2021:0.0000335656,Brazil/BA-57/2021:0.0000020138):0.0000010000[0]):0.0000010000[0]):0.0000677438[91.5]):0.0000022321[0]):0.0000010000[0],(((((Brazil/MG-FIOCRUZ-446/2021:0.0003509766,(Brazil/MG-LBI273/2021:0.0000339611,((Brazil/MG-FIOCRUZ-412/2021:0.0001373066,(Brazil/MG-FIOCRUZ-41/2021:0.0000000000,Brazil/MG-FIOCRUZ-15957/2021:0.0000000000):0.0000020138):0.0000010000[0],((Brazil/MG-FIOCRUZ-210/2021:0.0001065955,Brazil/MG-FIOCRUZ-8219/2021:0.0000020138):0.0000016033[0],(Brazil/MG-FIOCRUZ-143/2021:0.0004090091,(Brazil/MG-FIOCRUZ-136/2021:0.0000020138,(Brazil/MG-FIOCRUZ-148/2021:0.0000010000,Brazil/MG-FIOCRUZ-147/2021:0.0000010000):0.0000334436[84.5]):0.0001703491[98.4]):0.0000010000[0]):0.0000010000[0]):0.0000010000[0]):0.0000020219[0]):0.0000678967[39.1],((Brazil/MG-LBI691/2021:0.0000335323,Brazil/MG-LBI245/2021:0.0001020374):0.0000337450[79.9],((Brazil/MG-FIOCRUZ-417/2021:0.0000685647,((Brazil/MG-FIOCRUZ-520/2021:0.0002041564,Brazil/MG-FIOCRUZ-20111/2021:0.0000020138):0.0000010000[0],(Brazil/MG-FUNED-56719-21/2021:0.0000676405,(USA/UT-UPHL-210409415009/2021:0.0000010000,USA/UT-UPHL-210474451515/2021:0.0000010000):0.0000329970[77.9]):0.0000010000[0]):0.0000010000[0]):0.0000016907[0],(Brazil/MG-LBI689/2021:0.0000674842,((Brazil/MG-LBI481/2021:0.0000020138,Brazil/MG-FIOCRUZ-428/2021:0.0001700666):0.0000330397[82.8],((Brazil/MG-LBI683/2021:0.0000700428,Brazil/MG-LBI511/2021:0.0000696978):0.0000010000[0],(Brazil/MG-LBI680/2021:0.0000020332,Brazil/MG-FIOCRUZ-25/2021:0.0000677835):0.0001020382[86.7]):0.0000338556[72.4]):0.0000338281[72.9]):0.0000021821[0]):0.0000010000[0]):0.0000020271[0]):0.0000330511[73.5],((Brazil/PA-FIOCRUZ-9237/2021:0.0001022267,Brazil/BA-56/2021:0.0001691812):0.0000023151[0],(Brazil/BA-58/2021:0.0000020138,(Suriname/SR-RIVM-22481/2021:0.0000677853,((Brazil/AM-L84-CD2393/2020:0.0000020138,((Brazil/MG-NXBS760GENOV700904903505/2021:0.0001033066,Brazil/MG-FIOCRUZ-539/2021:0.0001354759):0.0000010000[0],((Brazil/MG-NXBS692GENOV700907346705/2021:0.0001029280,Brazil/ES-FIOCRUZ-34102/2021:0.0000335709):0.0000010000[0],(Brazil/MG-FIOCRUZ-9387/2021:0.0000677114,Brazil/MG-FIOCRUZ-9374/2021:0.0000337004):0.0000010000[0]):0.0000680378[90]):0.0000658100[90.2]):0.0000028743[0],((Brazil/SC-FIOCRUZ-28313/2021:0.0001696077,(Brazil/PE-FIOCRUZ-IAM1894/2021:0.0001019874,(Brazil/MG-FIOCRUZ-405/2021:0.0002080446,(Brazil/MG-FIOCRUZ-103/2021:0.0000020138,Brazil/MG-FIOCRUZ-106/2021:0.0000341730):0.0001020695[93.7]):0.0000677008[90.2]):0.0000337994[73.2]):0.0000338307[72.6],((Brazil/PA-FIOCRUZ-9269/2021:0.0001349066,(Brazil/PR-FIOCRUZ-31731/2021:0.0000327895,Brazil/SC-FIOCRUZ-22822/2021:0.0001031943):0.0000330556[0]):0.0000027416[0],((Brazil/GO-HLAGYN-1711242/2021:0.0002038792,((Brazil/DF-NXBS124GENOV827548539874/2021:0.0003160112,Brazil/MG-FIOCRUZ-1346/2021:0.0001014988):0.0000021228[0],(Brazil/BA-LACEN-BA180/2021:0.0001368790,Brazil/GO-HLAGYN-1676274/2021:0.0002037322):0.0000020098[0]):0.0000020295[0]):0.0000333282[84],(((Brazil/ES-FIOCRUZ-54195/2021:0.0001405466,Brazil/PR-NVBS883GENOV827662461235/2021:0.0002712104):0.0000025339[0],(Haiti/68752/2021:0.0000687686,((Haiti/63310122/2021:0.0002041259,(USA/FL-BPHL-13159/2021:0.0000010000,USA/FL-BPHL-4681/2021:0.0000010000):0.0000339609[84.8]):0.0000010667[0],((Haiti/27699/2021:0.0000020138,(Haiti/68659/2021:0.0000339044,Haiti/68763/2021:0.0000338730):0.0000677571[88.6]):0.0000010000[0],((USA/MA-HTI-MOH-00027/2021:0.0000000000,(USA/MA-MOH-00027/2021:0.0000000000,(USA/FL-BPHL-11646/2021:0.0000000000,(USA/MA-MOH-00008/2021:0.0000000000,(USA/RI-CDC-2-4611763/2021:0.0000000000,(USA/MA-HTI-MOH-00008/2021:0.0000000000,Haiti/27700/2021:0.0000000000):0.0000000000):0.0000000000):0.0000000000):0.0000000000):0.0000000000):0.0000010000,((USA/FL-BPHL-11735/2021:0.0000338177,(USA/FL-BPHL-10073/2021:0.0000010000,Haiti/27706/2021:0.0000010000):0.0000333506[77.6]):0.0000010000[0],((Denmark/DCGC-110212/2021:0.0000338566,(USA/FL-CDC-STM-000704002/2021:0.0000010000,(USA/FL-CDC-STM-000704218/2021:0.0000000000,USA/FL-TGH-0753/2021:0.0000000000):0.0000010000):0.0000333558[79.7]):0.0000010000[0],((USA/FL-CDC-STM-000704978/2021:0.0000338668,USA/NJ-CDC-ASC210107946/2021:0.0000338677):0.0000010000[0],((Haiti/68842/2021:0.0000680095,Haiti/27720/2021:0.0000020138):0.0000338215[84.9],(Haiti/68865/2021:0.0001018071,Haiti/68854/2021:0.0001695369):0.0000010000[0]):0.0000010000[0]):0.0000010000[0]):0.0000010000[0]):0.0000010000[0]):0.0000010000[0]):0.0000010000[0]):0.0000339833[77.8]):0.0000679960[88]):0.0000339802[83.1],(Brazil/BA-LACEN-BA480/2021:0.0003067374,((France/ARA-HCL021118887301/2021:0.0000678619,(Suriname/SR-503/2021:0.0000677464,France/IDF-IPP15574/2021:0.0000020138):0.0000010000[0]):0.0000339041[84.4],((Brazil/BA-LACEN-BA416/2021:0.0001360950,(Brazil/GO-HLAGYN-1597762/2021:0.0001013577,(Brazil/GO-HLAGYN-1623988_R2/2021:0.0000346541,Brazil/GO-HLAGYN-1640719/2021:0.0001015705):0.0000683565[87]):0.0000678137[85.3]):0.0000334709[76.5],(Chile/TA-68056/2021:0.0000020138,(((USA/RI-CDCBI-RIDOH_02033/2021:0.0000337384,(Panama/GMI-PASEQ242/2021:0.0001696442,(Panama/GMI-PASEQ155/2021:0.0000338510,(USA/FL-BPHL-5039/2021:0.0000010000,Panama/GMI-PAM18357/2021:0.0000010000):0.0000332802[80.2]):0.0000010000[0]):0.0000677507[91.5]):0.0000029228[0],((USA/CA-SEARCH-102288/2021:0.0000338957,USA/OH-CDC-ASC210031672/2021:0.0001016000):0.0000010000[0],(USA/RI-CDCBI-RIDOH_10135/2021:0.0000020138,(((USA/WV-WVU-WV120908/2021:0.0000676577,(USA/TX-HMH-MCoV-44130/2021:0.0000679308,Italy/VEN-IZSVe-21RS8036-12_VI/2021:0.0000681275):0.0000338110[75.8]):0.0000010000[0],(USA/WA-PHL-000864/2021:0.0000000000,(USA/NJ-NYGC-S-JF-4262-PZGZ166/2021:0.0000000000,USA/RI-CDCBI-RIDOH_02385/2021:0.0000000000):0.0000000000):0.0000020138):0.0000010000[0],(USA/SC-MUSC-0631/2021:0.0000338802,((Mexico/TAM-InDRE_FB15952_S2507/2021:0.0000337219,USA/MN-CDC-ASC210060684/2021:0.0001357884):0.0000338831[28.2],(USA/TX-HMH-MCoV-46647/2021:0.0001017058,(USA/TX-HMH-MCoV-47360/2021:0.0000691374,(USA/TX-HMH-MCoV-47015/2021:0.0000020138,USA/TX-HMH-MCoV-46967/2021:0.0000340607):0.0000328181[77.1]):0.0001020233[87.9]):0.0000026608[0]):0.0000024564[0]):0.0000010000[0]):0.0000010000[0]):0.0000010000[0]):0.0000029645[0]):0.0000339040[92.8],((Brazil/MG-FIOCRUZ-218/2021:0.0001054099,(Switzerland/LU-UHB-42712613/2021:0.0000339365,(Bolivia/21720/2021:0.0000340267,(Bolivia/21719/2021:0.0000010000,Bolivia/21721/2021:0.0000020138):0.0000010000[0]):0.0000339802[87.1]):0.0000010000[0]):0.0000671570[91.2],((Brazil/MG-FIOCRUZ-15956/2021:0.0000664639,Brazil/AM-BA1200-260461726/2021:0.0001022172):0.0000027264[0],((Brazil/BA-LACEN-144/2021:0.0001362295,(Brazil/BA-UFOB-13896/2021:0.0001362664,(Switzerland/ZH-UHB-42707638/2021:0.0000020138,(Brazil/BA-FIOCRUZ-PVM52903/2021:0.0000020138,Brazil/BA-FIOCRUZ-PVM52901/2021:0.0000169311):0.0000165779[100]):0.0000010000[0]):0.0000339778[78.2]):0.0000330492[77],(Brazil/CE-IEC-177433/2021:0.0001020358,((Brazil/MG-FIOCRUZ-206/2021:0.0000679431,Brazil/SP-IB_101983/2021:0.0000337359):0.0001355271[95.4],((Brazil/MG-FIOCRUZ-600/2021:0.0000020138,(Brazil/MG-FIOCRUZ-587/2021:0.0000020138,(Brazil/MG-FIOCRUZ-582/2021:0.0000020138,(Brazil/MG-FIOCRUZ-603/2021:0.0000020138,(Brazil/RN-IMT-1.03/2021:0.0000261461,(Brazil/GO-HLAGYN-1715577/2021:0.0000343945,Brazil/GO-HLAGYN-1739458/2021:0.0000351101):0.0001033359[95.1]):0.0000014414[0]):0.0000012727[0]):0.0000017996[0]):0.0000012284[0]):0.0000020831[51.4],((Brazil/CE-FIOCRUZ-12063/2021:0.0001042993,Brazil/SP-reBUT_353056960/2021:0.0000672584):0.0000021577[0],(((Brazil/ES-FIOCRUZ-9899/2021:0.0000020138,(Brazil/MG-LNN02925/2021:0.0002052437,Brazil/SP-IB_122154/2021:0.0001360540):0.0000018590[0]):0.0000028884[0],((Brazil/RO-IAL-4358/2021:0.0002048003,Brazil/RO-IAL-6650/2021:0.0001355316):0.0000021810[0],((Brazil/RJ-FIOCRUZ-36977/2021:0.0001700604,Brazil/SP-IB_111906/2021:0.0001701800):0.0000010000[0],(Brazil/MG-LNN01856/2021:0.0001695733,(Brazil/RJ-FIOCRUZ-33831/2021:0.0001698550,Brazil/ES-FIOCRUZ-34098/2021:0.0001363262):0.0000010000[0]):0.0000342519[82.8]):0.0000674558[90.7]):0.0000338947[39.3]):0.0000333806[76.2],(Brazil/MG-NVBS2747GENOV701235158145/2021:0.0004109296,((Brazil/SC-FIOCRUZ-28318/2021:0.0002048281,(Brazil/CE-IMTSP-CD7701/2021:0.0000020138,(Brazil/CE-FIOCRUZ-19031/2021:0.0002038397,(Brazil/CE-FIOCRUZ-16036/2021:0.0000015387,Brazil/RN-FIOCRUZ-69248/2021:0.0001369100):0.0000336099[84.2]):0.0000010000[0]):0.0000010000[0]):0.0000331686[75.3],(((Brazil/PA-FIOCRUZ-21272/2021:0.0000678007,(Brazil/PI-BA1200-220260276/2021:0.0000677977,Brazil/PA-FIOCRUZ-21275/2021:0.0000020138):0.0000010000[0]):0.0000677851[91.4],((Brazil/PR-NVBS3782GENOV827820585346/2021:0.0001710213,Brazil/PR-NVBS3849GENOV827845751436/2021:0.0001028576):0.0002038200[98.1],((Brazil/PR-IMTSP-CD15312/2021:0.0002721036,((Argentina/INEI106089/2021:0.0001353636,(Argentina/PAIS-C0244/2021:0.0000343375,Argentina/INEI104247/2021:0.0000026154):0.0000311093[100]):0.0000336952[75.6],((Brazil/PI-4690/2021:0.0000685181,Brazil/PI-4688/2021:0.0000020138):0.0000680275[92.3],((Argentina/INEI108918/2021:0.0001362918,Argentina/INEI107765/2021:0.0000344315):0.0000342000[75.4],(Argentina/INEI105593/2021:0.0001397618,Argentina/INEI106557/2021:0.0000335484):0.0000679815[88.1]):0.0000671243[90.2]):0.0000020150[0]):0.0000020111[0]):0.0000338874[82.1],(((Paraguay/244462/2021:0.0001024526,(Paraguay/WOR12903A845/2021:0.0000353694,Argentina/INEI107264/2021:0.0002416454):0.0000025346[0]):0.0000029330[0],(((Brazil/MT-LACENMT-510478515/2021:0.0001701521,Brazil/PA-NXBS1607GENOV45949308060/2021:0.0001713289):0.0000675325[86.6],(Brazil/SP-FIOCRUZ-35319/2021:0.0000333164,Argentina/INEI106373/2021:0.0002056673):0.0000339690[77.9]):0.0000020262[0],((Brazil/MG-FIOCRUZ-506/2021:0.0001700246,(Brazil/PR-BT70901FI/2021:0.0001692399,(Brazil/SC-NVBS3147GENOV045615562154/2021:0.0001018766,(Paraguay/WOR12903A830/2021:0.0000676539,Brazil/PR-BT51324FI/2021:0.0001056068):0.0000010000[0]):0.0000026272[0]):0.0000333274[83.5]):0.0000020185[0],((Paraguay/239870/2021:0.0001696342,(Paraguay/244461/2021:0.0000679174,Paraguay/239874/2021:0.0001366905):0.0000339081[79.3]):0.0000021374[0],((Brazil/PR-BT54417FI/2021:0.0000695595,Germany/un-RKI-I-066284/2021:0.0000020138):0.0000337416[83.4],(Spain/CM-ISCIII-214009/2021:0.0000337046,(Paraguay/62245/2021:0.0000020138,Paraguay/62242/2021:0.0001704770):0.0001019310[96.1]):0.0000024620[0]):0.0000010000[0]):0.0000010000[0]):0.0000011328[0]):0.0000020899[0]):0.0000339563[91.3],(Brazil/AL-FIOCRUZ-39882/2021:0.0002721531,(Spain/NC-CHN-01002500/2021:0.0002037805,(Brazil/MG-FIOCRUZ-214/2021:0.0001361916,((Brazil/AM-FIOCRUZ-21891077LSP/2021:0.0000020106,(Brazil/PE-FIOCRUZ-IAM2561/2021:0.0001369035,Brazil/CE-FIOCRUZ-00374/2021:0.0001012806):0.0000677246[86.9]):0.0000338876[85.5],((Brazil/MT-3469/2021:0.0001357041,(Brazil/AL-FIOCRUZ-4794/2021:0.0001016574,(USA/RI-CDC-2-4214135/2021:0.0000013023,(USA/RI-CDC-ASC210018049/2021:0.0000010000,(USA/RI-CDC-ASC210025083/2021:0.0000000000,USA/RI-RISHL-E00535/2021:0.0000000000):0.0000010000):0.0000010000[0]):0.0000688805[91.6]):0.0000029171[0]):0.0000333406[84.5],((Argentina/PAIS-A0503/2021:0.0000020138,(Argentina/PAIS-A1118/2021:0.0000677684,(Argentina/INEI106499/2021:0.0000691959,Argentina/INEI103650/2021:0.0000671201):0.0000342258[79.9]):0.0000339779[78]):0.0000339058[86.4],(Brazil/RS-FIOCRUZ-IAM4887/2021:0.0000680348,(Brazil/GO-1195/2021:0.0000337199,(((Brazil/PR-IPEC_VIGCV19_GPA_0340/2021:0.0001695144,(Brazil/RO-C2172/2021:0.0000678308,Brazil/PR-FIOCRUZ-5273/2021:0.0000010000):0.0000010000[0]):0.0000338763[70.4],((Brazil/SE-FIOCRUZ-43223/2021:0.0001713857,((Brazil/MT-3479/2021:0.0000676775,Brazil/GO-HLAGYN-1676346/2021:0.0002075980):0.0000010000[0],(Argentina/INEI100599/2021:0.0000339020,(Argentina/INEI103409/2021:0.0000688968,(Paraguay/REDE-PY24/2021:0.0000010000,Paraguay/PY24/2021:0.0000010000):0.0001716873[96.8]):0.0001013407[94.9]):0.0000029504[0]):0.0000010000[0]):0.0000333552[78.6],(France/IDF-IPP07073/2021:0.0000333613,(France/NAQ-HCL021050002901/2021:0.0000335378,((France/IDF-HMN-21042160420/2021:0.0000010000,(France/NAQ-HCL021083345301/2021:0.0000339518,France/IDF-HMN-21032160006/2021:0.0000338375):0.0000335641[78.4]):0.0000010000[0],(France/ARA-700000212817/2021:0.0000337411,(Spain/HUB00670/2021:0.0000020138,(Spain/CT-HUB00599/2021:0.0000339291,Spain/CT-HUB00416/2021:0.0000338195):0.0000010000[0]):0.0000010000[0]):0.0000672908[91.3]):0.0000010000[0]):0.0000010000[0]):0.0001237387[91.2]):0.0000021734[0]):0.0000025895[0],(Brazil/MG-NXBS2015GENOV700915172433/2021:0.0002738541,((Brazil/AM-FIOCRUZ-21843439LC/2021:0.0000337211,(Brazil/MG-FIOCRUZ-200/2021:0.0000348760,(Brazil/PR-FIOCRUZ-59382/2021:0.0001697962,Brazil/PR-FIOCRUZ-59317/2021:0.0001354424):0.0000340050[77.7]):0.0000339644[78.9]):0.0000010000[0],(((Brazil/RJ-NXBS724GENOV827560222952/2021:0.0002388172,Brazil/RJ-LNN03583/2021:0.0003059618):0.0000022310[0],((Brazil/RJ-FIOCRUZ-8911/2021:0.0000675798,Brazil/RJ-FIOCRUZ-23628/2021:0.0001360374):0.0000010000[0],(Brazil/MG-FIOCRUZ-9397/2021:0.0000334729,(Brazil/MT-LACENMT-510478616/2021:0.0002036650,Brazil/RJ-FIOCRUZ-12383/2021:0.0001011917):0.0000010000[0]):0.0000010000[0]):0.0000010000[0]):0.0000029252[0],((Spain/CT-LabRefCat-805666/2021:0.0000681645,(Brazil/PE-L86_GATES-CD15364/2021:0.0003188275,Brazil/MG-LNN02973/2021:0.0002374980):0.0000029191[0]):0.0000336048[83.2],((Brazil/RJ-NVBS3727GENOV700923081406/2021:0.0002040900,Brazil/SP-IB_113347/2021:0.0000673628):0.0000010000[0],(Brazil/MG-FIOCRUZ-9372/2021:0.0000337227,(Brazil/MG-NXBS2055GENOV700915968791/2021:0.0001371444,(Brazil/RJ-FIOCRUZ-33513/2021:0.0002373931,(Germany/BW-RKI-I-184232/2021:0.0000020138,(Brazil/RJ-LNN00237/2021:0.0001705011,(Brazil/PB-FIOCRUZ-39549/2021:0.0001015008,Brazil/SP-IB_123548/2021:0.0001379433):0.0000685363[87.2]):0.0000010000[0]):0.0000010000[0]):0.0000333849[84.7]):0.0000023850[0]):0.0000010000[0]):0.0000010000[0]):0.0000335898[85.1]):0.0000338775[85.3]):0.0000014448[0]):0.0000338466[84.9]):0.0000020600[0]):0.0000021436[0]):0.0000018600[0]):0.0000020138[0]):0.0000029897[0]):0.0000010000[0]):0.0000017588[0]):0.0000016885[0]):0.0000021771[0]):0.0000021957[0]):0.0000029990[0]):0.0000011305[0]):0.0000021426[0],((Brazil/SP-2236/2021:0.0000340084,(Brazil/SP-IAL-5249/2021:0.0001693881,(Brazil/RS-FIOCRUZ-IAM12047/2021:0.0001041513,Brazil/SP-HIAE-ID329/2021:0.0001358055):0.0000011477[0]):0.0000671766[92.1]):0.0000010000[0],((Brazil/MS-FIOCRUZ-69425/2021:0.0001013082,Brazil/MS-3373/2021:0.0000342925):0.0000678494[90.1],(USA/FL-BPHL-1953/2021:0.0001019957,(((USA/MI-CDC-ASC210028391/2021:0.0000336862,USA/FL-CDC-STM-000020960/2021:0.0000336472):0.0000010000[0],(USA/MI-CDC-ASC210074128/2021:0.0000020138,(USA/MI-CDC-ASC210033251/2021:0.0001020030,(USA/CA-SC-210592/2021:0.0000010000,USA/TX-HMH-MCoV-43463/2021:0.0000010000):0.0001020352[92.8]):0.0000010000[0]):0.0000010000[0]):0.0000010000[0],(((USA/FL-BPHL-4911/2021:0.0000675935,USA/MI-CDC-STM-000049569/2021:0.0000340931):0.0000010000[0],(USA/MI-CDC-ASC210056046/2021:0.0000675253,(USA/AZ-CDC-STM-000705319/2021:0.0000333663,((USA/MI-CDC-STM-000045527/2021:0.0000010000,USA/OH-2358/2021:0.0000010000):0.0000010000[0],(USA/FL-CDC-STM-000704009/2021:0.0000020138,((USA/MI-CDC-ASC210070776/2021:0.0000338094,USA/IN-CDC-STM-000053234/2021:0.0000678800):0.0000010000[0],(USA/OH-ODH-SC1056775/2021:0.0000677231,(USA/AZ-CDC-STM-000060872/2021:0.0000337034,((USA/CA-SEARCH-38895/2021:0.0000000000,(USA/AZ-CDC-STM-000071090/2021:0.0000000000,USA/AZ-CDC-STM-000057958/2021:0.0000000000):0.0000000000):0.0000010000,(USA/AZ-CDC-ASC210038198/2021:0.0000020138,(USA/MI-CDC-STM-000057806/2021:0.0000338421,USA/AZ-CDC-STM-000072709/2021:0.0000339340):0.0000010000[0]):0.0000010000[0]):0.0000010000[0]):0.0000337248[87.6]):0.0000010000[0]):0.0000010000[0]):0.0000010000[0]):0.0000010000[0]):0.0000337275[87.5]):0.0000010000[0]):0.0000337008[77.1],((USA/IL-RIPHL_30067_O/2021:0.0000339110,(USA/MN-CDC-IBX625132821546/2021:0.0001356458,(USA/SC-B9F3645006H/2021:0.0001357284,USA/SC-5530E33E5MQ/2021:0.0000337791):0.0001356230[95.3]):0.0000678102[86.2]):0.0000339629[79.6],((USA/WI-CDC-ASC210016257/2021:0.0000020138,(USA/TX-CDC-ASC210034813/2021:0.0000679566,USA/NY-CDC-ASC210044786/2021:0.0000339720):0.0000019765[0]):0.0000332407[91.2],(((USA/IL-CDC-STM-000052486/2021:0.0000000000,USA/TX-HMH-MCoV-32597/2021:0.0000000000):0.0000010000,(USA/IL-CDC-ASC210040602/2021:0.0000336210,((USA/WI-WSLH-213954/2021:0.0000020138,USA/IN-CDC-STM-000067640/2021:0.0000338944):0.0000338049[86.8],(USA/IL-RIPHL_30231_G/2021:0.0000334786,(USA/TX-BSWTemple-ILL-R9-0070/2021:0.0000330519,(USA/IL-CDC-ASC210043683/2021:0.0000010000,((((USA/IL-CDC-ASC210038070/2021:0.0000335737,USA/IL-CDC-ASC210063516/2021:0.0000336908):0.0000010000[0],(USA/IL-CDC-ASC210071321/2021:0.0000010000,(USA/IL-CDC-ASC210046885/2021:0.0000000000,(USA/IL-CDC-ASC210076757/2021:0.0000000000,USA/IL-CDC-ASC210032403/2021:0.0000000000):0.0000000000):0.0000010000):0.0000010000[0]):0.0000337465[91],(USA/IA-SHL-1676104/2021:0.0000000000,(USA/IL-RIPHL_10104_G/2021:0.0000000000,(USA/IN-GD-051121-C21170722/2021:0.0000000000,(USA/IL-CDC-ASC210043686/2021:0.0000000000,(USA/IN-GD-SID-C21170722/2021:0.0000000000,(USA/WI-WSLH-214092/2021:0.0000000000,(USA/WI-WSLH-213081/2021:0.0000000000,(USA/IL-CDC-ASC210017080/2021:0.0000000000,(USA/NY-PRL-2021_0405_02M24/2021:0.0000000000,(USA/IL-CDC-ASC210032067/2021:0.0000000000,USA/IL-CDC-ASC210015713/2021:0.0000000000):0.0000000000):0.0000000000):0.0000000000):0.0000000000):0.0000000000):0.0000000000):0.0000000000):0.0000000000):0.0000000000):0.0000020138):0.0000010000[0],((USA/MN-CDC-ASC210015946/2021:0.0000338559,(USA/IL-CDC-ASC210042160/2021:0.0000343635,USA/IL-CDC-ASC210026835/2021:0.0001012391):0.0000338981[78.8]):0.0000010000[0],((USA/IL-CDC-ASC210040585/2021:0.0000677669,USA/IL-RED-MCL-41016596/2021:0.0000338407):0.0000010000[0],(((USA/IL-CDC-ASC210074011/2021:0.0000338786,USA/IL-CDC-ASC210028086/2021:0.0000338639):0.0000010000[0],(USA/IL-CDC-ASC210048211/2021:0.0000338791,USA/IL-CDC-ASC210058396/2021:0.0000338837):0.0000010000[0]):0.0000010000[0],(USA/IL-CDC-ASC210039707/2021:0.0000338949,((USA/MN-CDC-IBX065211266606/2021:0.0000338860,USA/AZ-ASPHL-4413/2021:0.0000338866):0.0000010000[0],((USA/CO-CDC-ASC210069996/2021:0.0000338764,(USA/IL-CDC-ASC210056255/2021:0.0000338894,USA/HI-H212584/2021:0.0000338851):0.0000020138[0]):0.0000010000[0],((USA/IL-CDC-ASC210054832/2021:0.0000676773,USA/IL-CDC-ASC210065561/2021:0.0000679545):0.0000010000[0],(USA/IL-CDC-ASC210019959/2021:0.0000338571,((USA/IL-CDC-ASC210049498/2021:0.0000000000,USA/IN-CDC-ASC210029031/2021:0.0000000000):0.0000020138,(USA/IL-CDC-STM-000054202/2021:0.0000010000,((USA/IL-CDC-STM-000061721/2021:0.0000020138,USA/IL-CDC-ASC210030184/2021:0.0000339499):0.0000339009[83.5],(USA/IL-CDC-ASC210056306/2021:0.0000338381,(USA/VT-CDC-ASC210030959/2021:0.0000010000,(USA/TN-CDC-ASC210075932/2021:0.0000000000,(USA/TN-CDC-ASC210036718/2021:0.0000000000,USA/TN-CDC-ASC210034678/2021:0.0000000000):0.0000000000):0.0000010000):0.0000673530[93.9]):0.0000010000[0]):0.0000010000[0]):0.0000010000[0]):0.0000336038[85.1]):0.0000010000[0]):0.0000010000[0]):0.0000010000[0]):0.0000010000[0]):0.0000010000[0]):0.0000010000[0]):0.0000010000[0]):0.0000010000[0]):0.0000010000[0]):0.0000010000[0]):0.0000010000[0]):0.0000335289[86.1]):0.0000010000[0]):0.0000010000[0]):0.0000010000[0],(USA/IL-CDC-ASC210001234/2021:0.0000010000,((USA/MN-MDH-5608/2021:0.0000020138,(USA/IL-CDC-ASC210044132/2021:0.0000338502,USA/IL-CDC-ASC210068804/2021:0.0001017726):0.0000338293[77.8]):0.0000010000[0],((((USA/IL-CDC-ASC210012134/2021:0.0000335876,USA/IL-RIPHL_10093_G/2021:0.0000337086):0.0000010000[0],(USA/IN-CDC-STM-000054234/2021:0.0000333485,(USA/FL-CDC-ASC210109750/2021:0.0002380030,(USA/CA-COLOR-UCSF-CC776/2021:0.0000020138,USA/WI-CDC-ASC210032479/2021:0.0002384368):0.0000341898[87.9]):0.0000010000[0]):0.0000010000[0]):0.0000010000[0],((USA/IL-CDC-ASC210065464/2021:0.0000677822,USA/IL-CDC-ASC210052025/2021:0.0000677988):0.0000010000[0],((USA/IL-CDC-STM-000058937/2021:0.0000677890,(USA/IN-CDC-2-4502946/2021:0.0000340257,USA/IN-GD-SID-C21170524/2021:0.0000020138):0.0000338962[83.4]):0.0000010000[0],((USA/IL-CDC-ASC210046117/2021:0.0000677819,(USA/IL-CDC-ASC210055201/2021:0.0000020138,USA/IL-CDC-ASC210055010/2021:0.0000340323):0.0000678229[92.1]):0.0000010000[0],(USA/IL-RIPHL_10075_G/2021:0.0000677219,(USA/IL-CDC-ASC210073963/2021:0.0000679237,USA/IL-CDC-ASC210071607/2021:0.0001017118):0.0000010000[0]):0.0000010000[0]):0.0000010000[0]):0.0000010000[0]):0.0000010000[0]):0.0000010000[0],((USA/IL-CDC-ASC210001574/2021:0.0000675086,(USA/GA-CDC-ASC210019173/2021:0.0001354835,((USA/CA-OC-103/2021:0.0000678097,USA/GA-CDC-4175909-001/2021:0.0000020138):0.0000338972[85.8],((((USA/AL-CDC-2-4123143/2021:0.0000020138,(USA/UT-CDC-ASC210035342/2021:0.0000340205,USA/DC-CDC-ASC210023830/2021:0.0000020138):0.0000339066[84.1]):0.0000010000[0],(USA/VA-CDC-STM-000050256/2021:0.0000339151,(USA/TX-CDC-STM-000074145/2021:0.0000020138,USA/TX-CDC-ASC210062608/2021:0.0000339853):0.0000338634[86.2]):0.0000010000[0]):0.0000010000[0],((USA/SC-MUSC-PG-01415/2021:0.0000338068,(USA/FL-CDC-STM-000057429/2021:0.0000010000,USA/TN-CDC-ASC210033924/2021:0.0000010000):0.0000333381[78.9]):0.0000010000[0],(USA/CA-CDPH-2000048320/2021:0.0000338721,(USA/TN-CDC-ASC210065015/2021:0.0000010000,(USA/MI-CDC-ASC210037154/2021:0.0000000000,USA/TN-CDC-ASC210065791/2021:0.0000000000):0.0000010000):0.0000333662[77.7]):0.0000010000[0]):0.0000010000[0]):0.0000010000[0],(USA/GA-CDC-STM-000067742/2021:0.0000010000,((USA/NJ-CDC-ASC210029010/2021:0.0000000000,(USA/TN-CDC-ASC210030327/2021:0.0000000000,(USA/CA-CDPH-3000034366/2021:0.0000000000,(USA/OH-UHTL-945/2021:0.0000000000,(USA/CA-CDPH-3000032389/2021:0.0000000000,(USA/IL-CDC-ASC210017963/2021:0.0000000000,USA/SC-REDDI-B9F3645006H/2021:0.0000000000):0.0000000000):0.0000000000):0.0000000000):0.0000000000):0.0000000000):0.0000020138,((USA/CA-CDC-ASC210033562/2021:0.0000010000,USA/CA-CDC-ASC210033629/2021:0.0000010000):0.0000332410[85.3],(USA/HI-H211812/2021:0.0000010000,(USA/TN-CDC-ASC210052403/2021:0.0000340597,(USA/HI-H211789/2021:0.0000000000,(USA/WI-CDC-ASC210055388/2021:0.0000000000,USA/IL-CDC-ASC210044830/2021:0.0000000000):0.0000000000):0.0000020138):0.0000010000[0]):0.0000010000[0]):0.0000336893[83.4]):0.0000010000[0]):0.0000010000[0]):0.0000020138[0]):0.0000028593[0]):0.0000338731[84.5]):0.0000028541[0],(USA/IL-RIPHL_40181_G/2021:0.0000675278,(USA/CA-CDPH-2000047166/2021:0.0001014398,((USA/FL-CDC-ASC210036152/2021:0.0000337549,USA/CA-CDPH-2000048343/2021:0.0000676662):0.0000010000[0],(USA/CA-CDPH-2000045071/2021:0.0000010000,(((USA/CA-CDPH-2000047135/2021:0.0000010000,(USA/CA-CDPH-2000047143/2021:0.0000010000,USA/CA-CDPH-3000044430/2021:0.0000010000):0.0000010000[0]):0.0000332727[78.6],(USA/CO-CDC-ASC210065572/2021:0.0000020138,(USA/CO-CDC-ASC210075503/2021:0.0000010000,(USA/TX-HMH-MCoV-46014/2021:0.0000339799,USA/FL-CDC-ASC210066245/2021:0.0000338029):0.0000010000[0]):0.0000010000[0]):0.0000335297[82.2]):0.0000010000[0],((USA/CA-CDC-ASC210073726/2021:0.0000000000,(USA/WI-WSLH-213664/2021:0.0000000000,(USA/TX-HMH-MCoV-47057/2021:0.0000000000,(USA/IL-CDC-ASC210047670/2021:0.0000000000,(USA/CA-CDC-ASC210031660/2021:0.0000000000,(USA/TX-HMH-MCoV-44187/2021:0.0000000000,(USA/TX-HMH-MCoV-45712/2021:0.0000000000,(USA/CA-CDPH-2000048156/2021:0.0000000000,USA/CA-CDC-ASC210061966/2021:0.0000000000):0.0000000000):0.0000000000):0.0000000000):0.0000000000):0.0000000000):0.0000000000):0.0000000000):0.0000010000,(USA/TX-HMH-MCoV-47242/2021:0.0000337500,((USA/FL-CDC-STM-000066463/2021:0.0000337042,USA/CA-SEARCH-32757/2021:0.0000010000):0.0000010000[0],((USA/CA-CDPH-3000033282/2021:0.0000338416,(USA/IL-CDC-STM-000057575/2021:0.0001354855,(USA/CA-CDPH-2000046430/2021:0.0000020138,(USA/IL-CDC-ASC210064124/2021:0.0000340157,(USA/IN-GD-SID-C21177985/2021:0.0000020138,USA/IL-CDC-ASC210059798/2021:0.0000010000):0.0000010000[0]):0.0000338123[84.3]):0.0000010000[0]):0.0000338853[86.2]):0.0000010000[0],((USA/FL-CDC-ASC210042322/2021:0.0000338234,USA/SC-REDDI-5530E33E5MQ/2021:0.0000020138):0.0000010000[0],((USA/TX-BSWTemple-ILL-R14-0042/2021:0.0001695976,(USA/FL-CDC-ASC210056948/2021:0.0000020138,USA/AZ-CDC-ASC210063942/2021:0.0000340466):0.0000677858[92]):0.0000010000[0],(USA/CA-CDC-ASC210033994/2021:0.0001015892,(USA/TX-HMH-MCoV-47324/2021:0.0000010000,(USA/TX-HMH-MCoV-48966/2021:0.0000000000,(USA/TX-HMH-MCoV-47461/2021:0.0000000000,USA/TX-HMH-MCoV-47440/2021:0.0000000000):0.0000000000):0.0000010000):0.0000332714[74.3]):0.0000010000[0]):0.0000010000[0]):0.0000010000[0]):0.0000010000[0]):0.0000010000[0]):0.0000010000[0]):0.0000010000[0]):0.0000010000[0]):0.0000010000[0]):0.0000020270[0]):0.0000338822[9.1]):0.0000029205[0]):0.0000010000[0]):0.0000010000[0]):0.0000010000[0]):0.0000010000[0]):0.0000010000[0]):0.0000023137[0]):0.0000334739[86.6]):0.0000010000[0]):0.0000015275[0]):0.0000339574[84.7]):0.0000010000[0]):0.0000338251[92.4]):0.0000010838[0]):0.0000020947[0]):0.0000014700[0]):0.0000029987[0]):0.0000012839[0]):0.0000010000[0]):0.0000020980[0]):0.0000022857[0]):0.0000010000[0]):0.0000022166[0]):0.0000021689[0]):0.0000010000[0]):0.0000020099[0]):0.0000020209[0]):0.0000019481[0]):0.0000011860[0]):0.0000020573[0]):0.0000010000[0]):0.0000029173[0]):0.0000022169[0]):0.0000025924[0]):0.0000010000[0]):0.0000017741[0]):0.0000010000[0]):0.0000010000[0],(((Brazil/RJ-LNN03407/2021:0.0003058035,Brazil/PE-FIOCRUZ-IAM2413/2021:0.0000012379):0.0000413786[72.1],(Brazil/SP-IB_111470/2021:0.0001018923,(Brazil/RN-FIOCRUZ-IAM4756/2021:0.0000694138,((Brazil/MG-NXBS19GENOV700904780984/2021:0.0001722098,Brazil/ES-LACENES-320648505/2021:0.0001009567):0.0000029225[0],((Brazil/PE-NXBS2400GENOV827691566635/2021:0.0000920066,Brazil/SP-FIOCRUZ-43714/2021:0.0001753454):0.0000451488[78.8],(Brazil/MG-FIOCRUZ-608/2021:0.0000020138,(Brazil/MG-FIOCRUZ-388/2021:0.0000711393,(Brazil/MG-FIOCRUZ-613/2021:0.0001360318,(Brazil/MG-FIOCRUZ-610/2021:0.0000850449,Brazil/MG-FIOCRUZ-609/2021:0.0001361952):0.0000850351[85.8]):0.0000342954[74.3]):0.0000339163[78.8]):0.0000338572[81.3]):0.0000027792[0]):0.0000311945[100]):0.0000026590[0]):0.0000081868[0]):0.0000255900[100],((Brazil/MG-LBI486/2021:0.0000020085,(Brazil/ES-LACENES-320563094/2021:0.0001360709,(Brazil/ES-LACENES-320551151/2021:0.0000680851,Brazil/MG-FIOCRUZ-505/2021:0.0000703684):0.0000019559[0]):0.0000339761[81.7]):0.0000675388[91.8],((Brazil/MG-FIOCRUZ-589/2021:0.0001017832,(Brazil/MG-FIOCRUZ-205/2021:0.0001017423,Brazil/BA-59/2021:0.0000340151):0.0000338705[35.5]):0.0000029752[0],((((Brazil/GO-HLAGYN-1702636/2021:0.0002042674,(Brazil/MG-LBI410/2021:0.0001731022,Brazil/GO-HLAGYN-1523957/2021:0.0000025455):0.0000339439[76.3]):0.0000337225[76.2],(((Brazil/PR-FIOCRUZ-HF432/2021:0.0001354567,USA/FL-CDC-2-4242357/2021:0.0000020138):0.0000010000[0],(Brazil/PR-FIOCRUZ-HF376/2021:0.0001015567,(Brazil/PR-FIOCRUZ-59648/2021:0.0001697449,((Brazil/SP-IB_100205/2021:0.0001020009,Portugal/PT5819/2021:0.0000020040):0.0000338752[40.8],(Mexico/ROO-LANGEBIO_IMSS_0959/2021:0.0000340362,(Portugal/PT7042/2021:0.0000010000,Portugal/PT6241/2021:0.0000020138):0.0000010000[0]):0.0000010000[0]):0.0000339012[72.4]):0.0000010000[0]):0.0000010000[0]):0.0000010000[0],((Brazil/SP-833698/2021:0.0000010000,Brazil/SP-IB_102492/2021:0.0000010000):0.0000680147[90.4],(Brazil/SP-IB_100386/2021:0.0001359995,((Brazil/MG-FIOCRUZ-590/2021:0.0000352134,(Brazil/MG-FIOCRUZ-585/2021:0.0000334583,(Brazil/ES-FIOCRUZ-54204/2021:0.0001014905,(Brazil/ES-FIOCRUZ-42443/2021:0.0000341553,(Brazil/ES-FIOCRUZ-40115/2021:0.0000020138,Brazil/ES-FIOCRUZ-40114/2021:0.0000020138):0.0000014007[0]):0.0000682134[87.8]):0.0000343138[75.3]):0.0000330750[77.4]):0.0000676433[86.6],((Brazil/SP-IB_111493/2021:0.0003407321,(Brazil/MG-LBI408/2021:0.0002087095,Brazil/MG-FIOCRUZ-212/2021:0.0001017658):0.0000339424[76.8]):0.0000025230[0],((Brazil/RS-FIOCRUZ-IAM11805/2021:0.0000340450,Brazil/RS-FIOCRUZ-IAM11795/2021:0.0000025130):0.0000683103[92.6],(Brazil/RS-FIOCRUZ-42146/2021:0.0000680596,Brazil/RS-FIOCRUZ-28505/2021:0.0000020138):0.0000680160[90.7]):0.0000012341[0]):0.0000027316[0]):0.0000680150[87.7]):0.0000330667[75.8]):0.0000024545[0]):0.0000010000[0]):0.0000339557[87.1],(((Brazil/SP-IB_102353/2021:0.0001354286,(Brazil/SP-IB_100043/2021:0.0000680087,Brazil/SP-reBUT_871842/2021:0.0002038308):0.0000339204[12.8]):0.0000029685[0],((Brazil/GO-HLAGYN-1776344/2021:0.0001701061,Brazil/GO-HLAGYN-1762364/2021:0.0000683695):0.0000675098[89.3],((Brazil/SP-IB_121686/2021:0.0000679976,(Brazil/RJ-NVBS3734GENOV827844680171/2021:0.0000684770,Brazil/SP-IB_122569/2021:0.0000339983):0.0000340645[74.6]):0.0001018980[96.2],((Brazil/PR-FIOCRUZ-HF442/2021:0.0000020138,(Brazil/PR-FIOCRUZ-HF43/2021:0.0000674278,Brazil/PR-FIOCRUZ-HF486/2021:0.0001016272):0.0000010000[0]):0.0000010000[0],(Brazil/SP-IB_114109/2021:0.0000672219,(Brazil/SP-IB_120434/2021:0.0001712308,Brazil/SP-IB_122435/2021:0.0001377972):0.0000010000[0]):0.0000010000[0]):0.0000010000[0]):0.0000678507[91.9]):0.0000027554[0]):0.0000020298[0],((Brazil/GO-HLAGYN-1493562/2021:0.0000020138,(Brazil/DF-NXBS2268GENOV827676629300/2021:0.0001708459,(Brazil/DF-NXBS2278GENOV827661005454/2021:0.0001025048,(Brazil/DF-NXBS149GENOV827558958870/2021:0.0000345807,Brazil/DF-NXBS2288GENOV827675393844/2021:0.0001022530):0.0000685480[88.9]):0.0000010000[0]):0.0000010000[0]):0.0000010000[0],(((Brazil/SP-NVBS1225GENOV827693852484/2021:0.0001691932,Brazil/SP-IB_122241/2021:0.0000691847):0.0001023678[92.9],(Brazil/BA-FIOCRUZ-PVM59958/2021:0.0002726101,(Brazil/PR-FIOCRUZ-68412/2021:0.0000335589,(Brazil/PR-FIOCRUZ-59139/2021:0.0000169028,Brazil/PR-FIOCRUZ-59132/2021:0.0000020138):0.0000168685[100]):0.0000682715[88]):0.0000340324[71.6]):0.0000010000[0],((Brazil/GO-LACEN-304/2021:0.0002419420,((Brazil/SP-15179/2021:0.0001370260,Brazil/SP-IB_122720/2021:0.0001727517):0.0000011446[0],((Brazil/GO-HLAGYN-1774521/2021:0.0001716265,Brazil/SP-IB_111271/2021:0.0001691346):0.0000673746[86.4],(Brazil/PR-IPEC_VIGCV19_CTB_0017/2021:0.0001363397,(Brazil/PR-IPEC_VIGCV19_CTB_0030/2021:0.0000010000,Brazil/PR-FIOCRUZ-59343/2021:0.0000336967):0.0000332057[74]):0.0000682684[89]):0.0000010000[0]):0.0000338585[81.5]):0.0000027495[0],((Brazil/GO-HLAGYN-1534463/2021:0.0000676132,(Brazil/GO-NXBS567GENOV70973451406/2021:0.0000675092,Brazil/DF-FIOCRUZ-68171/2021:0.0001698535):0.0000010000[0]):0.0000010000[0],(Brazil/SP-2110/2021:0.0000675717,(Brazil/DF-FIOCRUZ-68157/2021:0.0000336899,(Brazil/RN-FIOCRUZ-69193/2021:0.0001018790,(Brazil/RN-IEC-179317/2021:0.0000010000,Brazil/RN-ITV-179317/2021:0.0000010000):0.0000333753[77.9]):0.0001019663[93.2]):0.0000340072[79]):0.0000010000[0]):0.0000010000[0]):0.0000010000[0]):0.0000010000[0]):0.0000010000[0]):0.0000010000[0]):0.0000337774[75.7],(((Brazil/PI-FIOCRUZ-IAM3848/2021:0.0000669423,(Brazil/PA-FIOCRUZ-44422/2021:0.0001062761,Brazil/PA-FIOCRUZ-44410/2021:0.0000356188):0.0000699483[90.2]):0.0000021751[0],((((Brazil/BA-LACEN-BA532/2021:0.0001024641,(Brazil/PE-FIOCRUZ-IAM2676/2021:0.0003093844,Brazil/SP-IB_116423/2021:0.0003742817):0.0000025248[0]):0.0000680029[90.9],((Brazil/SP-IB_111774/2021:0.0000337584,Brazil/SP-IB_113124/2021:0.0001018479):0.0002041516[98.8],(Brazil/SP-2495/2021:0.0000338418,Brazil/SP-IB_103591/2021:0.0000677888):0.0001019572[93.4]):0.0000338871[73.7]):0.0000027800[0],((Brazil/PR-FIOCRUZ-29277/2021:0.0000685482,Brazil/PR-FIOCRUZ-29851/2021:0.0000029312):0.0002041145[99],((Brazil/SP-1390/2021:0.0000020138,(Brazil/SP-FIOCRUZ-35429/2021:0.0000695822,Brazil/SP-FIOCRUZ-35144/2021:0.0000332404):0.0000343783[73.5]):0.0000029908[0],((Brazil/SP-15257/2021:0.0000338729,Brazil/SP-reBUT_353011552/2021:0.0000339042):0.0000677381[89.6],((Brazil/AL-FIOCRUZ-36556/2021:0.0000678418,Brazil/SP-IB_118308/2021:0.0000678598):0.0001019752[92.8],(Brazil/SP-IB_120136/2021:0.0001354435,Brazil/SP-IB_113520/2021:0.0000019110):0.0000681508[89.5]):0.0000020132[0]):0.0000680118[91.6]):0.0000338832[84]):0.0000026060[0]):0.0000024525[0],((((Brazil/BA-NXBS62GENOV700905002672/2021:0.0001020042,(Brazil/MG-FUNED-LBI-BC17/2021:0.0000022893,Brazil/BA-NXBS1811GENOV700912318520/2021:0.0002420920):0.0000014168[0]):0.0000672843[89.6],(Brazil/SP-IB_122362/2021:0.0003735628,(Brazil/SP-IB_116782/2021:0.0000679941,(Brazil/SP-IB_113557/2021:0.0000020138,(Brazil/SP-IB_120097/2021:0.0001011316,Brazil/SP-IB_115349/2021:0.0000342321):0.0000344450[79.2]):0.0000013807[0]):0.0002041069[98.3]):0.0000020058[0]):0.0000023609[0],(Brazil/SP-IB_100425/2021:0.0002376530,((Brazil/SP-FMRP-1027/2021:0.0000010000,(Brazil/SP-1670/2021:0.0000010000,Brazil/SP-IAL1200-211505003038/2021:0.0000336567):0.0000676759[91.6]):0.0000028809[0],(Brazil/SP-FIOCRUZ-48380/2021:0.0001720158,((Brazil/CE-FIOCRUZ-00159/2021:0.0001013148,(Brazil/SP-FIOCRUZ-35164/2021:0.0001016810,Brazil/SP-FIOCRUZ-50512/2021:0.0001357013):0.0000342276[77.4]):0.0000010000[0],((Brazil/SC-FIOCRUZ-45058/2021:0.0000349392,Brazil/SC-FIOCRUZ-42778/2021:0.0003460952):0.0000338379[76.8],(Brazil/SP-FIOCRUZ-35269/2021:0.0000342426,Brazil/SP-IB_122367/2021:0.0001360611):0.0000333320[78.5]):0.0000010000[0]):0.0000026686[0]):0.0000679828[92.6]):0.0000334975[84.9]):0.0000024571[0]):0.0000010565[0],((Brazil/RJ-LNN00037/2021:0.0000000000,(Brazil/SP-1674/2021:0.0000000000,Brazil/SP-FMRP-1028/2021:0.0000000000):0.0000000000):0.0000010000,(Brazil/SP-1392/2021:0.0000020138,(((Brazil/PI-BA1200-220260694/2021:0.0002378592,(Brazil/DF-FIOCRUZ-68187/2021:0.0000673843,Brazil/PE-IMTSP-CD13587/2021:0.0001034511):0.0000339420[77]):0.0000020099[0],((Brazil/SP-9226/2021:0.0002402991,(Brazil/BA-LACEN-135/2021:0.0000020138,Brazil/BA-00736/2021:0.0000340579):0.0001012929[91.5]):0.0000028432[0],(Brazil/SP-1737/2021:0.0001353418,(Brazil/RN-FIOCRUZ-IAM4736/2021:0.0001020385,(Brazil/RN-IEC-179482/2021:0.0000010000,Brazil/RN-ITV-179482/2021:0.0000010000):0.0000330737[78.6]):0.0000331409[78.8]):0.0000020717[0]):0.0000016504[0]):0.0000010000[0],((((Brazil/MA-FIOCRUZ-53497/2021:0.0001037348,Brazil/PI-FIOCRUZ-IAM4001/2021:0.0000338273):0.0001697234[97.5],(Brazil/RJ-NXBS313GENOV827559970413/2021:0.0002041533,Brazil/SP-IB_112293/2021:0.0001360728):0.0000677181[88.8]):0.0000021776[0],(((Brazil/SP-1669/2021:0.0001012335,Brazil/SP-1752/2021:0.0000679597):0.0000333563[82.4],(Brazil/SP-1747/2021:0.0000679592,Brazil/SP-1391/2021:0.0000020276):0.0000336550[41.5]):0.0000024596[0],(Brazil/PR-FIOCRUZ-28126/2021:0.0001702813,(Brazil/SP-2375/2021:0.0001027911,(Brazil/SP-1935/2021:0.0000676557,(Brazil/SP-2067/2021:0.0001356176,(Brazil/SP-1676/2021:0.0000680055,Brazil/SP-1671/2021:0.0000020138):0.0000029706[0]):0.0000029834[0]):0.0000339154[85.3]):0.0000020101[0]):0.0000022571[0]):0.0000020921[0]):0.0000010000[0],((Brazil/GO-1535/2021:0.0000020138,Brazil/SP-IB_102244/2021:0.0000337037):0.0000010000[0],((Brazil/RJ-LNN00618/2021:0.0000673022,(Brazil/SP-833870/2021:0.0000675425,(Brazil/GO-FIOCRUZ-32133/2021:0.0000336320,Brazil/GO-HLAGYN-1648871/2021:0.0000341467):0.0002039996[99.2]):0.0000010000[0]):0.0000010000[0],((Brazil/RN-BA1200-240277202/2021:0.0000676972,(Brazil/GO-C2155/2021:0.0000678112,Brazil/SP-IB_115000/2021:0.0001356593):0.0000010000[0]):0.0000010000[0],(((Brazil/SP-1673/2021:0.0000334773,Brazil/SP-IB_101560/2021:0.0001021184):0.0000678391[88],(Brazil/SP-HIAE-ID139/2021:0.0000338467,(Brazil/PI-BA1200-220259770/2021:0.0000020138,Brazil/PI-FIOCRUZ-IAM3923/2021:0.0001025852):0.0003060953[99.8]):0.0000028821[0]):0.0000010000[0],((Brazil/SP-NXBS1725GENOV701220976587/2021:0.0001700602,Brazil/GO-HLAGYN-1624580/2021:0.0001361103):0.0000024799[0],((Brazil/RJ-LNN01956/2021:0.0000010000,Brazil/RJ-LNN00597/2021:0.0000010000):0.0000333048[85.5],(Brazil/RJ-LNN01851/2021:0.0000675097,(Brazil/RJ-LNN04429/2021:0.0000020138,Brazil/RJ-LNN04451/2021:0.0000349087):0.0000679517[90.1]):0.0000335595[74.9]):0.0000011275[0]):0.0000010000[0]):0.0000010000[0]):0.0000010000[0]):0.0000010000[0]):0.0000010000[0]):0.0000010000[0]):0.0000010000[0]):0.0000010000[0]):0.0000010000[0]):0.0000022926[0]):0.0000013286[0]):0.0000335114[88.9],(Canada/BC-BCCDC-93968/2021:0.0000010000,(Canada/BC-BCCDC-122493/2021:0.0000335496,(Canada/BC-BCCDC-91593/2021:0.0000010000,(Canada/BC-BCCDC-103626/2021:0.0000010000,((Canada/BC-BCCDC-133979/2021:0.0000010000,Canada/BC-BCCDC-124574/2021:0.0000010000):0.0000339390[88],((Brazil/SP-reBUT_352936626/2021:0.0001020189,(Brazil/SP-FMRP-1197/2021:0.0000342189,Brazil/GO-HLAGYN-1546367/2021:0.0000680878):0.0000010000[0]):0.0000678299[92.2],(((Canada/ON-SHL-21-00666/2021:0.0000010000,(Canada/ON-SHL-21-00392/2021:0.0000010000,Canada/ON-SHL-21-00379/2021:0.0000010000):0.0000010000[0]):0.0000010000[0],(Canada/ON-SHL-21-00282/2021:0.0000010000,((Canada/ON-SHL-21-00048/2021:0.0000020138,Canada/ON-SHL-21-00823/2021:0.0000677497):0.0000010000[0],((Canada/ON-SHL-21-00035/2021:0.0000010000,Canada/ON-SHL-21-00173/2021:0.0000010000):0.0000010000[0],((Canada/ON-SHL-21-00606/2021:0.0001357410,Canada/ON-SHL-21-00344/2021:0.0000337869):0.0000010000[0],(Canada/ON-SHL-21-00990/2021:0.0000012291,Canada/ON-SHL-21-01135/2021:0.0000010771):0.0000339506[91.2]):0.0000010000[0]):0.0000010000[0]):0.0000010000[0]):0.0000010000[0]):0.0000339563[83.6],(Canada/ON-SHL-21-00285/2021:0.0000678222,((USA/AK-PHL8486/2021:0.0001360150,(Canada/BC-BCCDC-120298/2021:0.0000010000,Canada/BC-BCCDC-143806/2021:0.0000020138):0.0000010000[0]):0.0000339677[74.3],(((Brazil/SP-IB_101273/2021:0.0001698483,Brazil/SP-IB_110116/2021:0.0001014518):0.0000010000[0],(Brazil/SP-reBUT_352740651/2021:0.0001373858,(Brazil/SP-reBUT_872004/2021:0.0000675844,Brazil/SP-IB_110609/2021:0.0001019882):0.0000336885[77.9]):0.0000010000[0]):0.0000338156[89.4],(Canada/ON-SHL-21-00159/2021:0.0000333859,(Canada/BC-BCCDC-119901/2021:0.0000333934,((Brazil/SP-IB_118260/2021:0.0001416096,Canada/BC-BCCDC-144211/2021:0.0000325961):0.0000013767[0],((Brazil/SP-IAL-4383/2021:0.0001700825,Brazil/RJ-LNN01618/2021:0.0002057885):0.0000338701[74.8],((Brazil/SP-2706/2021:0.0000677974,(Japan/PG-30323/2021:0.0000020138,Japan/PG-30738/2021:0.0000337436):0.0000010000[0]):0.0000336600[85.5],(Brazil/SP-1696/2021:0.0000673658,(Canada/BC-BCCDC-124799/2021:0.0000010000,(((Brazil/SP-IB_103089/2021:0.0002380649,(Brazil/SP-IB_117434/2021:0.0000684988,(Brazil/SP-IB_119668/2021:0.0000338991,Brazil/SP-IB_120660/2021:0.0000680137):0.0000017385[0]):0.0000333521[88.2]):0.0000020253[0],((Brazil/MG-FIOCRUZ-20120/2021:0.0001017204,Brazil/SC-NVBS3022GENOV045615485927/2021:0.0001375613):0.0000010000[0],((((Brazil/SP-IMT-SCP304/2021:0.0001702445,Brazil/GO-NVBS1998GENOV700800059207/2021:0.0002377531):0.0000010000[0],(Brazil/PR-FIOCRUZ-68413/2021:0.0001020419,Brazil/MG-LBI376/2021:0.0000684804):0.0001028565[93.7]):0.0000339778[84],(Brazil/SP-IB_102403/2021:0.0000678554,(Brazil/SP-3025/2021:0.0002727376,(Brazil/RN-FIOCRUZ-69322/2021:0.0001359564,(Brazil/CE-FIOCRUZ-00643/2021:0.0001351478,(Brazil/RN-FIOCRUZ-69258/2021:0.0000020138,((Brazil/RN-FIOCRUZ-69147/2021:0.0001354285,Brazil/RN-FIOCRUZ-69168/2021:0.0000686696):0.0000010000[0],(Brazil/RN-FIOCRUZ-69164/2021:0.0000334998,(Brazil/CE-FIOCRUZ-00621/2021:0.0000338988,(Brazil/CE-FIOCRUZ-00324/2021:0.0000020138,Brazil/CE-FIOCRUZ-00267/2021:0.0000010000):0.0000010000[0]):0.0000334119[83]):0.0000010000[0]):0.0000010000[0]):0.0000010000[0]):0.0000681081[88.4]):0.0000677920[85]):0.0001021851[93.5]):0.0000341925[77.1]):0.0000010000[0],(Brazil/PR-FIOCRUZ-28417/2021:0.0000674389,((Brazil/SP-reBUT_721513/2021:0.0001700229,(Brazil/SP-1996/2021:0.0000345791,Brazil/SP-IB_100229/2021:0.0002381623):0.0000339038[41.2]):0.0000026659[0],((((Brazil/BA-LACEN-BA245/2021:0.0000336600,Brazil/RJ-NVBS3033GENOV827811070967/2021:0.0001020503):0.0000675327[87.2],(Brazil/SP-1768/2021:0.0000010000,(Brazil/SP-2389/2020:0.0002041472,Brazil/SP-2673/2021:0.0000010000):0.0000676944[91]):0.0000339579[85.3]):0.0000023116[0],((Brazil/PR-FIOCRUZ-29359/2021:0.0004425574,Brazil/SP-IB_101490/2021:0.0002721954):0.0000010000[0],((Brazil/MG-REDE-MG121/2021:0.0001734617,Brazil/SP-IB_111082/2021:0.0001700559):0.0001014893[93.2],(Brazil/PR-IPEC_VIGCV19_LON_0536/2021:0.0001699036,((Brazil/PR-FIOCRUZ-31718/2021:0.0000678897,Brazil/PR-OPAS-23118/2021:0.0000010000):0.0000679951[88.9],(Brazil/GO-HLAGYN-1733064/2021:0.0000020348,Brazil/MT-3721/2021:0.0000335092):0.0000679648[89.8]):0.0000339677[76.5]):0.0000029927[0]):0.0000028688[0]):0.0000010000[0]):0.0000010000[0],((Brazil/SP-reBUT_859406/2021:0.0000674402,(Brazil/SP-IB_111277/2021:0.0002368948,(Brazil/SP-HIAE-ID150/2021:0.0001360844,Brazil/SP-IB_116768/2021:0.0000692016):0.0000342186[77.4]):0.0000338651[33]):0.0000024338[0],((Brazil/CE-FIOCRUZ-22157/2021:0.0000691294,Brazil/CE-FIOCRUZ-16024/2021:0.0000010000):0.0000334193[87.6],(Brazil/CE-FIOCRUZ-00141/2021:0.0000020138,(Brazil/BA-FIOCRUZ-34087/2021:0.0001700787,(Brazil/CE-FIOCRUZ-22079/2021:0.0000337557,((Brazil/CE-FIOCRUZ-16050/2021:0.0000338299,(Brazil/CE-FIOCRUZ-22164/2021:0.0000010000,Brazil/CE-FIOCRUZ-22084/2021:0.0000010000):0.0000672355[93.7]):0.0000010000[0],((Brazil/CE-FIOCRUZ-22081/2021:0.0000678109,Brazil/CE-FIOCRUZ-00765/2021:0.0000338233):0.0000010000[0],(Brazil/CE-FIOCRUZ-16046/2021:0.0000338429,(Brazil/CE-FIOCRUZ-22165/2021:0.0000677952,Brazil/CE-FIOCRUZ-00776/2021:0.0000678067):0.0000020138[0]):0.0000010000[0]):0.0000010000[0]):0.0000010000[0]):0.0000010000[0]):0.0000337760[74.4]):0.0000027132[0]):0.0000679181[90.1]):0.0000028007[0]):0.0000013693[0]):0.0000333523[74.8]):0.0000010000[0]):0.0000010000[0]):0.0000010000[0]):0.0000336700[87.8],(Canada/ON-SHL-21-00371/2021:0.0000338091,(Canada/BC-BCCDC-101877/2021:0.0000010000,((Canada/ON-SHL-21-00198/2021:0.0000020138,(USA/TX-HMH-MCoV-43571/2021:0.0000012254,USA/TX-HMH-MCoV-43572/2021:0.0000017416):0.0000339394[85.3]):0.0000334107[84.5],(((Brazil/PR-FIOCRUZ-59229/2021:0.0001012225,Brazil/SP-IB_117589/2021:0.0001363705):0.0000682600[86.1],(((Brazil/RJ-FIOCRUZ-47532/2021:0.0001356326,Brazil/SP-IB_114897/2021:0.0001695689):0.0000010000[0],(Brazil/SP-IB_121714/2021:0.0003389168,(Brazil/SP-IB_112485/2021:0.0001026771,Brazil/SP-IB_112903/2021:0.0001008080):0.0000339122[30.9]):0.0000029523[0]):0.0000010000[0],((Brazil/SP-IMT-SCP705/2021:0.0001706601,(Brazil/RJ-FIOCRUZ-34487/2021:0.0001012990,Brazil/RJ-LNN03709/2021:0.0002039191):0.0000678910[86]):0.0000026707[0],((Brazil/SP-4042/2021:0.0000338306,Brazil/CE-FIOCRUZ-00430/2021:0.0000339634):0.0000675137[89.8],(Brazil/SP-IMT-439/2021:0.0000691952,Brazil/SP-reBUT_352740496/2021:0.0001355981):0.0000020206[0]):0.0000022913[0]):0.0000010000[0]):0.0000010000[0]):0.0000338752[76.3],(Canada/BC-BCCDC-129021/2021:0.0000338096,(Canada/BC-BCCDC-134030/2021:0.0000337757,(USA/MN-MDH-2399/2021:0.0000337750,(Canada/BC-BCCDC-101529/2021:0.0000010000,((Canada/ON-SHL-21-00443/2021:0.0000020138,(Canada/ON-SHL-21-00316/2021:0.0000010000,((Canada/ON-SHL-21-00091/2021:0.0000336929,Canada/ON-SHL-21-00985/2021:0.0001019444):0.0000010000[0],(Canada/ON-SHL-21-00074/2021:0.0000010293,Canada/ON-SHL-21-00169/2021:0.0000012774):0.0000339679[90.4]):0.0000010000[0]):0.0000010000[0]):0.0000335844[88.2],((Canada/ON-SHL-21-00710/2021:0.0000678869,((Canada/ON-SHL-21-00955/2021:0.0000010000,Canada/ON-SHL-21-00819/2021:0.0000010000):0.0000335251[74.6],(Canada/ON-SHL-21-00436/2021:0.0000020138,Canada/ON-SHL-21-00587/2021:0.0000010000):0.0000010000[0]):0.0001357502[96.1]):0.0000677880[88.9],(Canada/BC-BCCDC-125212/2021:0.0000338040,((Brazil/MG-FUNED-LBI-BC62/2021:0.0001399382,Brazil/SP-reBUT_353048248/2021:0.0001020278):0.0001360580[96.5],(Brazil/SP-1929/2021:0.0001701049,((Canada/BC-BCCDC-125033/2021:0.0000010000,Canada/BC-BCCDC-144299/2021:0.0000010000):0.0000332374[83.1],((Canada/BC-BCCDC-124792/2021:0.0000010000,(Canada/BC-BCCDC-122683/2021:0.0000000000,Canada/BC-BCCDC-124795/2021:0.0000000000):0.0000010000):0.0000333011[82.9],(Brazil/SP-IB_100145/2021:0.0001020362,((Canada/BC-BCCDC-134021/2021:0.0000010000,Canada/BC-BCCDC-121569/2021:0.0000010000):0.0000331612[89.3],(Canada/BC-BCCDC-122451/2021:0.0000332808,(Brazil/PR-IPEC_VIGCV19_CVL_0493/2021:0.0000338122,(Brazil/PR-FIOCRUZ-68338/2021:0.0002040834,(Brazil/PR-IPEC_VIGCV19_CTB_0131/2021:0.0001015696,((Canada/ON-SHL-21-00400/2021:0.0000010000,Canada/ON-SHL-21-00243/2021:0.0000010000):0.0000332472[88.6],(Brazil/SP-2247/2021:0.0000336014,(Canada/BC-BCCDC-125294/2021:0.0000020138,((Brazil/MG-FUNED-55318-21/2021:0.0001702846,(Brazil/MS-NVBS1115GENOV45367511585/2021:0.0001710442,Brazil/SP-2291/2021:0.0000020138):0.0001026386[95.6]):0.0000339669[74.4],(Canada/ON-SHL-21-00046/2021:0.0000338065,((Canada/BC-BCCDC-125152/2021:0.0000010000,(Canada/BC-BCCDC-125362/2021:0.0000000000,(Canada/BC-BCCDC-122933/2021:0.0000000000,(Canada/BC-BCCDC-134458/2021:0.0000000000,(Canada/BC-BCCDC-120349/2021:0.0000000000,Canada/BC-BCCDC-124540/2021:0.0000000000):0.0000000000):0.0000000000):0.0000000000):0.0000010000):0.0000332852[84.1],(Canada/ON-SHL-21-00620/2021:0.0000337902,(Canada/BC-BCCDC-144214/2021:0.0000010000,((Canada/ON-SHL-21-00053/2021:0.0000010000,Canada/BC-BCCDC-144494/2021:0.0000010000):0.0000333042[87.3],(((Brazil/SP-IB_101619/2021:0.0000341512,Brazil/BA-LACEN-BA503/2021:0.0001014588):0.0000677241[88.2],((Brazil/SP-1917/2021:0.0000020138,(Brazil/PR-IPEC_VIGCV19_CTB_0237/2021:0.0000340353,Brazil/PR-FIOCRUZ-59187/2021:0.0000020138):0.0001362835[97.6]):0.0000010000[0],((Brazil/CE-NVBS1332GENOV130638230439/2021:0.0003058201,Brazil/SP-IB_102703/2021:0.0001025065):0.0000678495[86.8],(Brazil/MT-NVBS2768GENOV070977823964/2021:0.0002714476,((Brazil/PE-FIOCRUZ-IAM3213/2021:0.0001699791,(Brazil/PE-FIOCRUZ-IAM2019/2021:0.0000020138,Brazil/PE-FIOCRUZ-IAM2023/2021:0.0000334670):0.0000010000[0]):0.0000678318[92.2],(Brazil/SP-5120/2021:0.0000020138,((Brazil/SP-2002/2021:0.0000020138,(Brazil/RJ-LNN03004/2021:0.0001704327,Brazil/SP-reBUT_CRSUDESTE12/2021:0.0001037146):0.0000333271[75.5]):0.0000010000[0],(((Brazil/MG-FIOCRUZ-127/2021:0.0001017481,Brazil/SP-FMRP-1055/2021:0.0001695757):0.0000010000[0],(Brazil/RJ-LNN00047/2021:0.0000335955,(Brazil/RJ-FIOCRUZ-19289/2021:0.0000336637,(Brazil/RJ-LNN00004/2021:0.0000333722,Brazil/RJ-LNN00676/2021:0.0000686598):0.0000010000[0]):0.0000010000[0]):0.0000678989[91.4]):0.0000010000[0],(((Brazil/SP-4128/2021:0.0000332984,Brazil/RJ-LNN01378/2021:0.0001696311):0.0000026625[0],(Brazil/SP-IB_RP74323/2021:0.0001355620,Brazil/SP-IB_115139/2021:0.0001408875):0.0000020764[0]):0.0000010000[0],(Brazil/SP-2054/2021:0.0000679876,(Brazil/SP-IMT-26/2021:0.0000020138,(Brazil/SP-IMT-121/2021:0.0000341174,(Brazil/SP-2665/2021:0.0001022419,(Brazil/SP-IB_100041/2021:0.0000020138,Brazil/SP-IB_100687/2021:0.0000340108):0.0000334838[77.8]):0.0000280283[100]):0.0000028506[0]):0.0000029417[0]):0.0000020205[0]):0.0000010000[0]):0.0000010000[0]):0.0000010000[0]):0.0000010000[0]):0.0000337649[84.4]):0.0000019900[0]):0.0000010000[0]):0.0000010000[0]):0.0000678302[87.2],((Canada/BC-BCCDC-120284/2021:0.0000010000,(Canada/BC-BCCDC-144757/2021:0.0000000000,Canada/BC-BCCDC-121477/2021:0.0000000000):0.0000010000):0.0000333050[88.5],(Canada/BC-BCCDC-92816/2021:0.0000010000,(Canada/BC-BCCDC-103450/2021:0.0000020138,(Canada/BC-BCCDC-124789/2021:0.0000338257,(((Brazil/PR-FIOCRUZ-28435/2021:0.0000020138,Brazil/AL-FIOCRUZ-24157/2021:0.0001353012):0.0000029876[0],(((Brazil/RJ-IMTSP-CD10446/2021:0.0002719911,Brazil/PR-FIOCRUZ-16726-R2/2021:0.0000020138):0.0000010000[0],((Brazil/SP-IB_103177/2021:0.0000339575,(Brazil/SP-IB_122729/2021:0.0000349209,((Brazil/RJ-LNN03491/2021:0.0001355855,Brazil/PR-FIOCRUZ-59484/2021:0.0002046407):0.0000669653[85.1],(Brazil/SP-IB_117433/2021:0.0001029106,Brazil/SP-IB_112663/2021:0.0002383811):0.0000028828[0]):0.0001019712[80.3]):0.0001011166[91.8]):0.0000022169[0],((Brazil/PR-FIOCRUZ-28428/2021:0.0000336764,Brazil/PR-FIOCRUZ-22775/2021:0.0000680132):0.0000330986[76.4],(Brazil/PR-FIOCRUZ-28429/2021:0.0001353226,(Brazil/MS-NVBS1344GENOV45615174906/2021:0.0001021861,(Brazil/MS-FIOCRUZ-ILMD2202562/2021:0.0000673346,(Brazil/MS-FIOCRUZ-ILMD2202527/2021:0.0000020138,(Brazil/MS-NVBS16GENOV045614779232/2021:0.0000020138,(Brazil/MS-NXBS1800GENOV45615243046/2021:0.0000345889,(Brazil/MS-NXBS263GENOV45614806211/2021:0.0000681841,Brazil/MS-NXBS1799GENOV45615202982/2021:0.0000682058):0.0000010000[0]):0.0000015613[0]):0.0000010000[0]):0.0000010000[0]):0.0000337214[73.9]):0.0001356799[96.1]):0.0000020143[0]):0.0000332507[84.9]):0.0000011864[0]):0.0000010000[0],((Brazil/PR-FUNED-411675495/2021:0.0000020138,Brazil/SP-1939/2021:0.0001019939):0.0000010000[0],(Brazil/MG-FIOCRUZ-487/2021:0.0002041234,(((Brazil/PE-FIOCRUZ-IAM5356/2021:0.0000339742,Brazil/PE-IMTSP-CD8080/2021:0.0000691606):0.0000010000[0],(Brazil/SP-reBUT_CRSSUL03/2021:0.0001014809,(Brazil/GO-HLAGYN-1731207/2021:0.0000338994,Brazil/SP-IB_121369/2021:0.0001364945):0.0000010000[0]):0.0000010000[0]):0.0000010000[0],(Brazil/SP-IB_118977/2021:0.0000337128,(Brazil/SP-IB_111765/2021:0.0000020138,((Brazil/MG-NXBS514GENOV827553550383/2021:0.0000338016,(Brazil/SP-NXBS1611GENOV827665129835/2021:0.0001024965,(Brazil/SP-IB_123136/2021:0.0000338682,Brazil/SP-IB_121545/2021:0.0000894045):0.0000459202[20.3]):0.0000025129[0]):0.0000010000[0],(Paraguay/244469/2021:0.0000342690,(Brazil/SP-IB_121698/2021:0.0001020260,(Brazil/SP-IB_121263/2021:0.0000021593,Brazil/SP-IB_123209/2021:0.0000679763):0.0000013831[0]):0.0000680121[92.3]):0.0000010000[0]):0.0000010000[0]):0.0000010000[0]):0.0000676275[93.5]):0.0000335369[85.4]):0.0000010000[0]):0.0000010000[0]):0.0000010000[0]):0.0000336885[88.5],(Brazil/SP-834150/2021:0.0001355454,(Brazil/SP-reBUT_352994122/2021:0.0002070975,(Canada/BC-BCCDC-54763/2021:0.0000335569,(Canada/BC-BCCDC-101355/2021:0.0000010000,(Brazil/SP-FMRP-1023/2021:0.0001020348,((Canada/ON-SHL-21-00776/2021:0.0000339403,Canada/ON-SHL-21-00809/2021:0.0000338654):0.0000335214[78.5],(((Brazil/SP-3580/2021:0.0000679959,Brazil/SP-1708/2021:0.0000012494):0.0000338024[83.7],((Brazil/RJ-LVM35258/2021:0.0001370853,Brazil/SP-IB_123480/2021:0.0001712946):0.0000026124[0],((Brazil/SP-IMTSP-CD5811/2021:0.0000020138,(Brazil/RN-FIOCRUZ-43025/2021:0.0001020107,Brazil/RN-FIOCRUZ-69172/2021:0.0000686680):0.0001704650[97.9]):0.0000010000[0],((Brazil/BA-LACEN-BA295/2021:0.0000678520,Brazil/SP-IB_101328/2021:0.0001695117):0.0000010000[0],(Brazil/SP-IB_100034/2021:0.0000679287,(Brazil/TO-NXBS2238GENOV70975081946/2021:0.0001014917,Brazil/SP-IB_110496/2021:0.0000680373):0.0000338181[79]):0.0000010000[0]):0.0000010000[0]):0.0000010000[0]):0.0000026611[0]):0.0000337657[84.6],((Brazil/SP-IB_103155/2021:0.0001369968,(Brazil/RS-FIOCRUZ-38644/2021:0.0002375048,((((Brazil/SP-IMT-SCP197/2021:0.0000010000,(Brazil/PE-FIOCRUZ-IAM2031/2021:0.0000135560,Brazil/RJ-IMTSP-CD8920/2021:0.0000706347):0.0000196091[100]):0.0000010000[0],(Brazil/SP-FIOCRUZ-12404/2021:0.0000333833,(Brazil/SP-HIAE-ID136/2021:0.0001015647,Brazil/TO-FIOCRUZ-30321/2021:0.0000340622):0.0000677421[88.2]):0.0000023999[0]):0.0000010000[0],((Brazil/SP-IB_101129/2021:0.0000676246,Brazil/SP-IB_114950/2021:0.0001019311):0.0000010000[0],(Brazil/MG-FIOCRUZ-574/2021:0.0000020138,(Brazil/MG-FIOCRUZ-576/2021:0.0000010000,(Brazil/BA-LACEN-BA483/2021:0.0000339736,(Brazil/RJ-NVBS3368GENOV827830202943/2021:0.0000337345,Brazil/SP-IB_115918/2021:0.0001018812):0.0000339893[77.7]):0.0000010000[0]):0.0000010000[0]):0.0000334619[91.2]):0.0000010000[0]):0.0000010000[0],((Brazil/SP-reBUT_FB3-InsDiag-CRSNORTE05/2021:0.0001357531,(Portugal/PT4069/2021:0.0001010446,(Brazil/SP-IB_119068/2021:0.0001363357,Brazil/SP-IB_120689/2021:0.0002720038):0.0000010000[0]):0.0000331640[86.4]):0.0000010000[0],(((Brazil/AM-FIOCRUZ-21893233GPM/2021:0.0000347772,Brazil/AM-FIOCRUZ-21891568BOA/2021:0.0000020138):0.0000338979[85.2],(Brazil/GO-FIOCRUZ-47706/2021:0.0002381367,Brazil/SP-IB_103102/2021:0.0000335327):0.0000339087[77.2]):0.0000027078[0],(Brazil/SP-reBUT_CRSUDESTE19/2021:0.0000020138,((Brazil/RS-FIOCRUZ-42174/2021:0.0002378669,(Brazil/BA-NVBS1004GENOV827689848651/2021:0.0000339031,Brazil/SE-FIOCRUZ-43217/2021:0.0000020910):0.0002388543[99.2]):0.0000024155[0],(Brazil/SP-NXBS1622GENOV130638147621/2021:0.0001384105,(Brazil/RJ-LNN02897/2021:0.0001010775,(Brazil/SP-1602/2021:0.0000020138,(Brazil/RJ-FIOCRUZ-17615/2021:0.0001714384,Brazil/MA-LNN01524/2021:0.0001702028):0.0000021493[0]):0.0000029443[0]):0.0000333550[38]):0.0000024520[0]):0.0000010000[0]):0.0000010000[0]):0.0000010000[0]):0.0000010000[0]):0.0000010000[0]):0.0000029285[0]):0.0000660752[83.5],((Canada/BC-BCCDC-71189/2021:0.0000020138,(Brazil/PR-NVBS1125GENOV45367647048/2021:0.0001694616,((Brazil/SP-NVBS3301GENOV827794604630/2021:0.0001021076,Brazil/SC-NVBS3003GENOV045615475485/2021:0.0000336280):0.0000010000[0],(Brazil/PR-IPEC_VIGCV19_CVL_0450/2021:0.0000335211,(Brazil/SP-IB_113466/2021:0.0000335498,Brazil/SP-IB_121651/2021:0.0002038319):0.0000335075[77.8]):0.0000010000[0]):0.0000027701[0]):0.0000020132[100]):0.0000319436[0],(Canada/BC-BCCDC-120804/2021:0.0000010000,(Canada/BC-BCCDC-114686/2021:0.0000010221,(Canada/BC-BCCDC-106869/2021:0.0000010248,((Brazil/MS-NXBS343GENOV45614863160/2021:0.0001707287,Canada/ON-SHL-21-00419/2021:0.0000318730):0.0000020371[0],(((Brazil/SP-IB_118680/2021:0.0001766513,((Brazil/RJ-FIOCRUZ-22104/2021:0.0000010000,Brazil/RJ-LNN01923/2021:0.0000337363):0.0000677282[91.4],(Brazil/RJ-FIOCRUZ-6427/2021:0.0000020138,((Brazil/SP-FIOCRUZ-67463/2021:0.0000336711,Brazil/SP-IB_115140/2021:0.0000347916):0.0000010000[0],(Brazil/RJ-LNN01821/2021:0.0000675291,(Brazil/RJ-FIOCRUZ-12300/2021:0.0000010000,Brazil/RJ-FIOCRUZ-12356/2021:0.0000010000):0.0000339767[76.9]):0.0000010000[0]):0.0000010000[0]):0.0000010000[0]):0.0000021505[0]):0.0000678141[72.6],((Brazil/PR-IPEC_VIGCV19_LON_0632/2021:0.0001366265,Brazil/SP-1651/2021:0.0001360723):0.0000012606[0],(Brazil/SP-IB_113453/2021:0.0002038012,((Argentina/INEI107903/2021:0.0001704518,((Argentina/PAIS-G0236/2021:0.0000346214,Argentina/PAIS-G0365/2021:0.0000689792):0.0000010000[0],(Argentina/PAIS-G0248/2021:0.0000335746,Argentina/PAIS-G0243/2021:0.0000020138):0.0000010000[0]):0.0000010000[0]):0.0000338470[85],((Argentina/PAIS-G0367/2021:0.0001015542,Argentina/PAIS-G0311/2021:0.0000339743):0.0000010000[0],((Argentina/PAIS-G0246/2021:0.0000010000,Argentina/INEI103410/2021:0.0000015740):0.0000010000[0],(Argentina/INEI107516/2021:0.0001029291,Argentina/INEI107718/2021:0.0000347145):0.0000680307[86.4]):0.0000024508[0]):0.0000010000[0]):0.0000678413[92.8]):0.0000025954[0]):0.0000024256[0]):0.0000336354[73.9],((Canada/BC-BCCDC-92712/2021:0.0000000000,(Canada/BC-BCCDC-88062/2021:0.0000000000,(Canada/BC-BCCDC-93061/2021:0.0000000000,(Canada/BC-BCCDC-144229/2021:0.0000000000,(Canada/BC-BCCDC-106993/2021:0.0000000000,(Canada/ON-SC5229/2021:0.0000000000,(Canada/BC-BCCDC-113931/2021:0.0000000000,(Canada/BC-BCCDC-113845/2021:0.0000000000,(Brazil/SP-2117/2021:0.0000000000,(Brazil/MG-FIOCRUZ-597/2021:0.0000000000,(Canada/BC-BCCDC-102341/2021:0.0000000000,(Canada/BC-BCCDC-103587/2021:0.0000000000,(Canada/BC-BCCDC-125201/2021:0.0000000000,(Canada/BC-BCCDC-91729/2021:0.0000000000,(Canada/BC-BCCDC-90839/2021:0.0000000000,(Canada/BC-BCCDC-92614/2021:0.0000000000,(Canada/BC-BCCDC-90714/2021:0.0000000000,(Canada/BC-BCCDC-93913/2021:0.0000000000,(Canada/BC-BCCDC-115331/2021:0.0000000000,(Canada/BC-BCCDC-93369/2021:0.0000000000,(Canada/ON-SC5411/2021:0.0000000000,(Canada/ON-SHL-21-00369/2021:0.0000000000,(Canada/BC-BCCDC-103651/2021:0.0000000000,(Canada/ON-SHL-21-00019/2021:0.0000000000,USA/MD-IGS-52110612579A/2021:0.0000000000):0.0000000000):0.0000000000):0.0000000000):0.0000000000):0.0000000000):0.0000000000):0.0000000000):0.0000000000):0.0000000000):0.0000000000):0.0000000000):0.0000000000):0.0000000000):0.0000000000):0.0000000000):0.0000000000):0.0000000000):0.0000000000):0.0000000000):0.0000000000):0.0000000000):0.0000000000):0.0000000000):0.0000010000,(((Canada/ON-SC6183/2021:0.0000339173,(Canada/ON-SC6225/2021:0.0000020438,Canada/ON-SC6379/2021:0.0000020138):0.0000337878[81.5]):0.0000338687[80.1],(Canada/ON-SHL-21-00654/2021:0.0000010000,((Canada/ON-SHL-21-00020/2021:0.0000335169,Canada/ON-SHL-21-00574/2021:0.0000338615):0.0000010000[0],((Canada/ON-SHL-21-00374/2021:0.0000020138,Canada/ON-SHL-21-00438/2021:0.0000677657):0.0000010000[0],(Canada/ON-SHL-21-00037/2021:0.0000339793,(Canada/ON-SHL-21-00271/2021:0.0000338494,(Canada/ON-SHL-21-00022/2021:0.0000020138,Canada/ON-SHL-21-00815/2021:0.0001019464):0.0000680458[92]):0.0000010000[0]):0.0000010000[0]):0.0000010000[0]):0.0000010000[0]):0.0000010000[0]):0.0000331935[88.4],(Canada/BC-BCCDC-90306/2021:0.0000010000,(Canada/BC-BCCDC-92858/2021:0.0000010000,(Canada/BC-BCCDC-120353/2021:0.0000337152,((Brazil/BA-LACEN-BA424/2021:0.0001021124,(Brazil/SP-reBUT_353022099/2021:0.0000339961,((Brazil/BA-LACEN-BA276/2021:0.0001019588,Brazil/SP-IB_121496/2021:0.0002384256):0.0000010000[0],((Brazil/PR-IMTSP-CD10853/2021:0.0001714590,Brazil/SP-AFIP_11_2021/2021:0.0000349637):0.0000340442[78.6],(Brazil/SP-IB_101033/2021:0.0000655328,(Brazil/RS-NVBS2735GENOV827805417037/2021:0.0001044338,Brazil/SP-IB_112399/2021:0.0000996769):0.0001019821[82.2]):0.0000029004[64.9]):0.0000010000[0]):0.0000010000[0]):0.0000010580[0]):0.0000330656[82.2],(Canada/BC-BCCDC-144086/2021:0.0000010000,(Canada/ON-SHL-21-00250/2021:0.0000010000,(Canada/BC-BCCDC-94089/2021:0.0000010000,(Canada/BC-BCCDC-101908/2021:0.0000010000,(Canada/BC-BCCDC-91285/2021:0.0000010000,(Canada/ON-SHL-21-00116/2021:0.0000010000,(Canada/BC-BCCDC-114965/2021:0.0000010000,((Brazil/PR-NVBS3131GENOV827852604398/2021:0.0003064624,(Canada/ON-SHL-21-03464/2021:0.0000337262,(Canada/ON-SHL-21-00909/2021:0.0000010000,Canada/ON-SHL-21-00592/2021:0.0000020138):0.0000010000[0]):0.0001013782[93.1]):0.0000332406[73.6],(USA/MD-IGS-52110905301A/2021:0.0000010000,((((Brazil/BA-LACEN-BA411/2021:0.0001359030,Brazil/SP-2818/2021:0.0000336261):0.0000342072[78],((Brazil/SP-reBUT_866226/2021:0.0000334477,Brazil/BA-LACEN-BA533/2021:0.0001703347):0.0000021695[0],(Brazil/SC-FIOCRUZ-42751/2021:0.0002400460,(Brazil/BA-FIOCRUZ-PVM63274/2021:0.0000336849,(Brazil/BA-FIOCRUZ-PVM66016/2021:0.0000337867,Brazil/BA-FIOCRUZ-PVM66756/2021:0.0000680114):0.0000010000[0]):0.0002038005[99.6]):0.0000016566[0]):0.0000025725[0]):0.0000010000[0],(Brazil/RJ-LNN03437/2021:0.0001358031,((Brazil/PE-UFPE0140/2021:0.0002729884,Brazil/SE-FIOCRUZ-48879/2021:0.0002040547):0.0000679349[84],(Brazil/SP-7096/2021:0.0000351584,(Brazil/SE-FIOCRUZ-30348/2021:0.0001354692,((Brazil/BA-FIOCRUZ-PVM73561/2021:0.0000020138,Brazil/BA-LACEN-BA493/2021:0.0001355967):0.0000023730[0],(Brazil/PE-FIOCRUZ-IAM3774/2021:0.0000029573,Brazil/PE-FIOCRUZ-IAM3728/2021:0.0000340689):0.0002378414[99.3]):0.0000338444[84.4]):0.0000024392[0]):0.0000679428[91.6]):0.0000023483[0]):0.0000330850[43.4]):0.0000331217[75.6],(((Brazil/ES-LACENES-320643722/2021:0.0001700202,(Brazil/RJ-FIOCRUZ-33511/2021:0.0001361191,Brazil/ES-FIOCRUZ-16397/2021:0.0000334183):0.0000010475[0]):0.0000336401[85.1],(((Brazil/MS-NXBS98GENOV700907117008/2021:0.0000020138,(Brazil/GO-HLAGYN-1602898/2021:0.0001018184,Brazil/ES-LACENES-320623792/2021:0.0000339028):0.0000010000[0]):0.0000010000[0],(Brazil/ES-FUNED-320353505/2021:0.0000020138,(Brazil/ES-FIOCRUZ-34132/2021:0.0000336796,Brazil/ES-FIOCRUZ-42430/2021:0.0003861298):0.0000028192[0]):0.0000010000[0]):0.0000010000[0],((Brazil/PE-FIOCRUZ-IAM1931/2021:0.0000667562,Brazil/ES-FIOCRUZ-34125/2021:0.0001029083):0.0000025609[0],((Brazil/ES-FIOCRUZ-40181/2021:0.0000686565,Brazil/ES-FIOCRUZ-34225/2021:0.0001020338):0.0001020276[93.6],(Brazil/ES-LACENES-320556178/2021:0.0001020067,Brazil/ES-FIOCRUZ-42427/2021:0.0000011008):0.0000677777[90.4]):0.0000024747[0]):0.0000028769[0]):0.0000019184[0]):0.0000338479[85.3],(Paraguay/iics_12384/2021:0.0000020138,((Argentina/INEI109176/2021:0.0002101511,(Paraguay/239861/2021:0.0003017091,Argentina/INEI104413/2021:0.0001039383):0.0000026595[0]):0.0000372560[85.6],((((Paraguay/iics_9640/2021:0.0000020138,Brazil/SE-FIOCRUZ-22516/2021:0.0000020138):0.0000010000[0],((Brazil/BA-FIOCRUZ-PVM80073/2021:0.0001022731,Brazil/BA-FIOCRUZ-PVM64736/2021:0.0000339928):0.0000339108[75.2],(Brazil/BA-LACEN-BA409/2021:0.0000676410,Brazil/SE-FIOCRUZ-48880/2021:0.0001380289):0.0000010000[0]):0.0000027928[0]):0.0000010000[0],((Brazil/SP-IB_119940/2021:0.0000700503,Brazil/SE-FIOCRUZ-48877/2021:0.0002077960):0.0000023566[0],(Paraguay/239865/2021:0.0003740567,(Brazil/BA-FIOCRUZ-PVM80134/2021:0.0000010000,(Brazil/BA-LACEN-BA516/2021:0.0000338797,(Brazil/BA-FIOCRUZ-PVM80128/2021:0.0000348614,Brazil/BA-FIOCRUZ-PVM80140/2021:0.0000020138):0.0000028714[0]):0.0000338898[84]):0.0001020105[94.6]):0.0000020786[0]):0.0000011098[0]):0.0000010000[0],((Brazil/BA-LACEN-153/2021:0.0000335462,(Paraguay/228869/2021:0.0000337340,Paraguay/228871/2021:0.0000341874):0.0001362034[97]):0.0000339219[77.5],(Paraguay/iics_12537/2021:0.0001352660,((Paraguay/265090/2021:0.0001697995,Paraguay/239850/2021:0.0002043471):0.0000024339[0],((((Paraguay/WOR12903A603/2021:0.0001362197,Paraguay/WOR12903A650/2021:0.0001359814):0.0000023173[0],(Paraguay/WOR12903A772/2021:0.0002041120,(Paraguay/WOR12903A773/2021:0.0003061937,Paraguay/iics_9698/2021:0.0000010548):0.0000338858[44.7]):0.0000027111[0]):0.0000010000[0],((Paraguay/iics_11390/2021:0.0000338805,(Paraguay/WOR12903A624/2021:0.0002043504,(Argentina/INEI104920/2021:0.0001020693,(Paraguay/91675/2021:0.0000335240,Paraguay/iics_11496/2021:0.0000020138):0.0000010000[0]):0.0000334868[84.4]):0.0000029797[0]):0.0000339074[86.8],(Paraguay/iics_11578/2021:0.0000347606,((Paraguay/WOR12903A812/2021:0.0000346540,Paraguay/WOR12903A647/2021:0.0001020330):0.0000025508[0],(Paraguay/iics_11784/2021:0.0000679393,Paraguay/iics_12060/2021:0.0000330989):0.0000027913[0]):0.0000028793[100]):0.0000309090[100]):0.0000025847[0]):0.0000025585[0],(((Paraguay/iics_12458/2021:0.0000345013,(Paraguay/WOR12903A634/2021:0.0000347788,USA/FL-BPHL-12876/2021:0.0000330762):0.0000334375[78.6]):0.0000677654[90.3],(Paraguay/WOR12903A825/2021:0.0002387481,((Argentina/INEI106572/2021:0.0001368479,Argentina/INEI105840/2021:0.0000339802):0.0000010000[0],(Argentina/INEI105838/2021:0.0000339575,(Argentina/INEI108731/2021:0.0001725727,(Argentina/INEI109174/2021:0.0002056662,Argentina/INEI105494/2021:0.0001759796):0.0000029148[0]):0.0000010000[0]):0.0000010000[0]):0.0000010000[0]):0.0000339787[85.3]):0.0000021522[0],((((Paraguay/WOR12903A788/2021:0.0002375900,Chile/VS-121049/2021:0.0000336878):0.0000010000[0],(Paraguay/WOR12903A817/2021:0.0001698321,((Paraguay/WOR12903A641/2021:0.0000010000,(Paraguay/WOR12903A827/2021:0.0000020138,Paraguay/142066/2021:0.0000677544):0.0000681465[91.1]):0.0000338833[85.3],((Paraguay/WOR12903A775/2021:0.0001013056,Paraguay/239813/2021:0.0001700380):0.0000010000[0],(Paraguay/91854/2021:0.0001699436,Paraguay/iics_11383/2021:0.0000020138):0.0000010000[0]):0.0000010000[0]):0.0000339036[85.4]):0.0000028054[0]):0.0000010000[0],((Paraguay/239809/2021:0.0000673066,(Paraguay/WOR12903A878/2021:0.0002039844,Paraguay/WOR12903A785/2021:0.0000675945):0.0000010000[0]):0.0000010000[0],((Paraguay/WOR12903A839/2021:0.0000020138,Paraguay/iics_9816/2021:0.0000338088):0.0000010000[0],((Paraguay/WOR12903A597/2021:0.0000335298,(Paraguay/WOR12903A664/2021:0.0001360351,Paraguay/WOR12903A665/2021:0.0002043491):0.0000020138[0]):0.0000010000[0],(Paraguay/WOR12903A820/2021:0.0000336763,(Paraguay/91525/2021:0.0000336483,(Paraguay/56575/2021:0.0000168723,Paraguay/91552/2021:0.0001020830):0.0000168889[100]):0.0000010000[0]):0.0000010000[0]):0.0000010000[0]):0.0000010000[0]):0.0000010000[0]):0.0000010000[0],((Paraguay/iics_12532/2021:0.0000335169,(Paraguay/WOR12903A800/2021:0.0003734108,Paraguay/iics_9609/2021:0.0000020138):0.0000026310[0]):0.0000010000[0],((Brazil/RS-FIOCRUZ-IAM11733/2021:0.0001020620,(Paraguay/239815/2021:0.0000339761,(Paraguay/WOR12903A677/2021:0.0000020138,Paraguay/WOR12903A814/2021:0.0000675459):0.0001363649[97.2]):0.0000339070[78.3]):0.0000010000[0],((Paraguay/iics_11767/2021:0.0000020138,((Paraguay/239879/2021:0.0001020480,Paraguay/244487/2021:0.0002374739):0.0000014721[0],(Paraguay/WOR12903A767/2021:0.0000679639,(Paraguay/WOR12903A670/2021:0.0000677699,(Paraguay/iics_11826/2021:0.0000010000,(Paraguay/WOR12903A847/2021:0.0001699223,Paraguay/138766/2021:0.0001014532):0.0000010000[0]):0.0000010000[0]):0.0000334571[86.4]):0.0000020607[0]):0.0000010000[0]):0.0000010000[0],((Paraguay/138307/2021:0.0002380931,(Paraguay/91514/2021:0.0000336635,(Paraguay/iics_12222/2021:0.0000020138,(Paraguay/iics_12700/2021:0.0001037359,Paraguay/iics_12183/2021:0.0000020138):0.0000010000[0]):0.0000010000[0]):0.0000339351[85.1]):0.0000012354[0],(Paraguay/iics_12523/2021:0.0000020138,((Paraguay/WOR12903A844/2021:0.0001726366,Argentina/INEI106066/2021:0.0001696244):0.0000023621[0],(Paraguay/138133/2021:0.0000678231,(Paraguay/WOR12903A617/2021:0.0001366196,(Paraguay/iics_12288/2021:0.0001018624,Paraguay/138111/2021:0.0001037483):0.0000020165[0]):0.0000338746[44.2]):0.0000025742[0]):0.0000021616[0]):0.0000010000[0]):0.0000010000[0]):0.0000010000[0]):0.0000010000[0]):0.0000010000[0]):0.0000010000[0]):0.0000010000[0]):0.0000010000[0]):0.0000105723[91]):0.0000233654[100]):0.0000021655[0]):0.0000027992[0]):0.0000023815[0]):0.0000671563[89.9]):0.0000010000[0]):0.0000010000[0]):0.0000021214[0]):0.0000013358[0]):0.0000010000[0]):0.0000010000[0]):0.0000010000[0]):0.0000010000[0]):0.0000010000[0]):0.0000010000[0]):0.0000010000[0]):0.0000020714[0]):0.0000010000[0]):0.0000010000[0]):0.0000029664[0]):0.0000015415[0]):0.0000026729[0]):0.0000025811[0]):0.0000020754[0]):0.0000023252[0]):0.0000010000[0]):0.0000010000[0]):0.0000020128[0]):0.0000016747[0]):0.0000010276[0]):0.0000010753[0]):0.0000013323[0]):0.0000010000[0]):0.0000029893[0]):0.0000010438[0]):0.0000013480[0]):0.0000020211[0]):0.0000010000[0]):0.0000010000[0]):0.0000010000[0]):0.0000010000[0]):0.0000010000[0]):0.0000010000[0]):0.0000010000[0]):0.0000010000[0]):0.0000020138[0]):0.0000010000[0]):0.0000010000[0]):0.0000010000[0]):0.0000010000[0]):0.0000010000[0]):0.0000010000[0]):0.0000010000[0]):0.0000010000[0]):0.0000011117[0]):0.0000010000[0]):0.0000024979[0]):0.0000010222[0]):0.0000023525[0]):0.0000010000[0]):0.0000010000[0]):0.0000010000[0]):0.0000010000[0]):0.0000010000[0]):0.0000010000[0]):0.0000010000[0]):0.0000010000[0]):0.0000010000[0]):0.0000011005[0]):0.0000010000[0]):0.0000010000[0]):0.0000010000[0]):0.0000010000[0]):0.0000010000[0]):0.0000021688[0]):0.0000028066[0]):0.0000010000[0]):0.0000010000[0]):0.0000010000[0]):0.0000010000[0]):0.0000010000[0]):0.0000023165[0]):0.0000021076[0]):0.0000028082[0]):0.0000010000[0]):0.0000010000[0]):0.0000010000[0]):0.0000010000[0]):0.0000010000[0]):0.0000010000[0]):0.0000010000[0]):0.0000010000[0]):0.0000014505[0]):0.0000677103[92.5]):0.0000017530[0]):0.0000010000[0],(((((Brazil/MG-FIOCRUZ-612/2021:0.0000680071,(Brazil/MG-LBI226/2021:0.0001015034,((Brazil/MG-LBI507/2021:0.0000021899,Brazil/MG-FIOCRUZ-434/2021:0.0000829128):0.0001582851[95.8],((Brazil/MG-FIOCRUZ-20121/2021:0.0000020138,(Brazil/MG-FIOCRUZ-125/2021:0.0001017820,Brazil/BA-LACEN-BA515/2021:0.0000677222):0.0000010000[0]):0.0000338279[92.8],(Brazil/MG-FIOCRUZ-144/2021:0.0002041289,(Brazil/MG-FUNED-310834157/2021:0.0002731679,((Brazil/MG-FUNED-310834181/2021:0.0000689648,Brazil/MG-NVBS3486GENOV700923114081/2021:0.0000020138):0.0000679985[92.9],(Brazil/PI-NVBS788GENOV827555156637/2021:0.0002043124,(Brazil/MG-FIOCRUZ-141/2021:0.0001702598,Brazil/MG-FIOCRUZ-124/2021:0.0001020774):0.0000337470[74.7]):0.0000010000[0]):0.0000021069[0]):0.0000334263[84.9]):0.0000024653[0]):0.0000022308[0]):0.0000331458[75.4]):0.0000331239[77.8]):0.0000334721[76.7],((Brazil/MG-LBI632/2021:0.0001700667,(Brazil/BA-IMTSP-CD10512/2021:0.0000351178,Brazil/MG-FIOCRUZ-23/2021:0.0000672704):0.0000010000[0]):0.0001019019[94.9],(Brazil/MG-LBI695/2021:0.0001355606,((Brazil/MG-LBI681/2021:0.0000348662,(Brazil/MG-LBI699/2021:0.0001030277,(Brazil/RO-LBI644/2021:0.0001054238,(Brazil/MG-LBI375/2021:0.0000693373,((Brazil/MG-LBI688/2021:0.0002415690,Brazil/MG-LBI686/2021:0.0006220207):0.0000025631[0],(Brazil/MG-LBI534/2021:0.0001062020,Brazil/MG-LBI615/2021:0.0002444854):0.0000339093[75.7]):0.0001582738[0]):0.0000027830[0]):0.0000091543[0]):0.0000340111[100]):0.0000018875[0],((Brazil/MG-LBI643/2021:0.0001382127,(Brazil/MG-LBI378/2021:0.0000340481,Brazil/SP-IB_100493/2021:0.0001694626):0.0000331503[78.7]):0.0000027792[0],((Brazil/SP-IB_102878/2021:0.0002378838,Brazil/MG-LBI217/2021:0.0000342589):0.0000338074[76],(Chile/RM-86292/2021:0.0000680125,(Brazil/MG-LBI244/2021:0.0000339814,(Panama/GMI-PASEQ157/2021:0.0001352853,(Brazil/SP-IB_100805/2021:0.0001013908,(Chile/RM-70862/2021:0.0000334536,(Brazil/SP-reBUT_718235/2021:0.0000675304,(Brazil/SP-HCRP008/2021:0.0000020138,((Brazil/SP-IAL-718273-NBD18/2021:0.0000010000,(Brazil/MG-LBI329/2021:0.0001054340,Brazil/SP-757127-NBD11/2021:0.0001011986):0.0000023272[0]):0.0000025991[0],(Brazil/MG-LBI266/2021:0.0000689709,(Brazil/SP-reBUT_934230/2021:0.0001707114,(Brazil/SP-IB_100063/2021:0.0002420517,(Brazil/GO-HLAGYN-1631272/2021:0.0002649621,Paraguay/244471/2021:0.0002098086):0.0000411519[80.3]):0.0000345298[95.7]):0.0000084303[100]):0.0000254877[0]):0.0000010000[0]):0.0000010000[0]):0.0000010000[0]):0.0000010695[0]):0.0000029336[0]):0.0000023092[0]):0.0000544877[0]):0.0000020103[0]):0.0000021303[100]):0.0000023454[0]):0.0000020094[0]):0.0000333360[45.5]):0.0000021014[0]):0.0000028015[0],(((Brazil/MG-LBI328/2021:0.0001029168,(Brazil/MG-FIOCRUZ-202/2021:0.0000672860,Brazil/MG-FIOCRUZ-418/2021:0.0002389888):0.0000018038[0]):0.0000335092[85.5],(Brazil/BA-FIOCRUZ-PVM53965/2021:0.0000339504,(Brazil/RS-FIOCRUZ-IAM12062/2021:0.0000690786,(USA/MA-CDC-QDX24941171/2021:0.0000338794,(Brazil/MG-FIOCRUZ-20115/2021:0.0000685140,(Brazil/MG-FIOCRUZ-128/2021:0.0001359858,(Brazil/MG-LBI322/2021:0.0001010513,(Brazil/MG-LBI380/2021:0.0000358336,Brazil/MG-LBI597/2021:0.0000020138):0.0000029882[0]):0.0000333390[40.6]):0.0000027370[0]):0.0000338756[82.1]):0.0000020820[0]):0.0000102933[0]):0.0000215411[74.6]):0.0000020401[0],((Brazil/PR-FIOCRUZ-68386/2021:0.0000680664,(Brazil/GO-NVBS3906GENOV700800067950/2021:0.0002380501,(((Brazil/GO-FIOCRUZ-47668/2021:0.0004422577,USA/FL-CDC-ASC210108874/2021:0.0001013273):0.0000025860[0],(((Brazil/GO-NVBS1179GENOV827708562933/2021:0.0001356344,Brazil/MG-FIOCRUZ-572/2021:0.0001356220):0.0000010000[0],(Brazil/SP-1714/2021:0.0000339832,Brazil/SP-reBUT_866504/2021:0.0002041186):0.0000331362[78.2]):0.0000010000[0],((Brazil/PR-FIOCRUZ-59659/2021:0.0000679860,Portugal/PT6884/2021:0.0001356177):0.0000010000[0],(Brazil/SC-FIOCRUZ-22812/2021:0.0001356909,(Brazil/GO-LACEN-255/2021:0.0002133946,Brazil/SP-IB_120794/2021:0.0001712630):0.0000024527[0]):0.0000028344[0]):0.0000010000[0]):0.0000010000[0]):0.0000010000[0],(Brazil/DF-FIOCRUZ-68110/2021:0.0002039893,((Brazil/GO-HLAGYN-1762463/2021:0.0002741584,Brazil/SP-IB_113848/2021:0.0002389537):0.0000338091[73.4],((France/IDF-SLS762104000581/2021:0.0000683435,(France/IDF-IPP05523/2021:0.0000020138,(France/IDF-IPP10090/2021:0.0000010000,France/IDF-IPP09362/2021:0.0000010000):0.0000339730[94.3]):0.0000010000[0]):0.0000338307[76.7],(((Brazil/BA-FIOCRUZ-PVM68383/2021:0.0000662494,Brazil/GO-HLAGYN-1730678/2021:0.0001372229):0.0000028928[0],(Brazil/GO-DNAGYN-247/2021:0.0000672308,Brazil/TO-3309/2021:0.0001022205):0.0000029656[0]):0.0000011250[0],((Brazil/PB-FIOCRUZ-38028/2021:0.0000336086,Brazil/SC-FIOCRUZ-30629/2021:0.0000677054):0.0000010000[0],((Brazil/MT-LACENMT-510478513/2021:0.0000673830,Brazil/SP-IB_101910/2021:0.0002041939):0.0000010000[0],(Brazil/PR-15329/2021:0.0001356510,Brazil/GO-HLAGYN-1597386/2021:0.0000020138):0.0000010000[0]):0.0000010000[0]):0.0000010000[0]):0.0000010000[0]):0.0000029960[0]):0.0000333377[40.7]):0.0000020005[0]):0.0000020201[0]):0.0000333403[42.6]):0.0000025491[0],((Brazil/CE-FIOCRUZ-867371-DC5E893-0/2021:0.0002039126,(Brazil/SP-reBUT_801155/2021:0.0000339635,Uruguay/UY-NYULH2173/2021:0.0000676590):0.0000010873[0]):0.0000338129[81.9],((Chile/RM-94318/2021:0.0000332025,((Turkey/HSGM-11194/2021:0.0000334422,Turkey/HSGM-16960/2021:0.0000020296):0.0000677949[79.5],(Turkey/HSGM-9228/2021:0.0000680159,(Turkey/HSGM-3302/2021:0.0000020138,(Turkey/HSGM-B3239/2021:0.0000679896,(Turkey/HSGM-GF13211/2021:0.0000010000,Turkey/HSGM-B18448/2021:0.0000010000):0.0001360654[97]):0.0000010000[0]):0.0000010000[0]):0.0000029226[0]):0.0001016241[92.5]):0.0000010000[0],(((Brazil/SP-reBUT_868333/2021:0.0001360615,Brazil/SP-FMRP-2185/2021:0.0000010000):0.0000680047[89.9],(Brazil/SP-IB_100895/2021:0.0001693210,((Brazil/RS-LMM61446/2021:0.0002038499,Brazil/SP-2064/2021:0.0000020138):0.0000010000[0],(Brazil/SP-reBUT_817131/2021:0.0001354577,(Brazil/MS-FIOCRUZ-ILMD2202536/2021:0.0003054232,Brazil/SP-IB_RP50059/2021:0.0001014419):0.0000010000[0]):0.0000010000[0]):0.0000010000[0]):0.0000676798[91]):0.0000010000[0],((Brazil/CE-3935/2021:0.0000680732,((Peru/LIM-PUCP-CSFV3335/2021:0.0001020328,(Peru/C02m41/2021:0.0002381599,(Peru/C03m06/2021:0.0000682518,Peru/LIM-INS-3284/2021:0.0000678412):0.0000339579[75.7]):0.0000338053[76.6]):0.0000027810[0],((Peru/CAJ-INS-4576/2021:0.0001017740,Peru/SAM-INS-4526/2021:0.0001021457):0.0000010000[0],(Peru/SAM-INS-2217/2021:0.0000677992,(Peru/ARE-INS-3022/2021:0.0000340149,Peru/ARE-INS-3027/2021:0.0000020138):0.0001015177[95.1]):0.0000024684[0]):0.0000024103[0]):0.0000023832[100]):0.0000315445[100],((Brazil/MG-FIOCRUZ-139/2021:0.0000010000,Brazil/MG-FIOCRUZ-133/2021:0.0000010000):0.0002037944[99.1],((Argentina/INEI109233/2021:0.0002040726,Bolivia/21737/2021:0.0000672351):0.0000010000[0],((Panama/CDED14155-GMI/2021:0.0000340551,Panama/CDED14100-GMI/2021:0.0000020138):0.0000680069[91.9],(Panama/CDED13537-GMI/2021:0.0000010000,(Panama/CDED13983-GMI/2021:0.0000020138,(Guatemala/1976/2021:0.0000680036,USA/CA-CDPH-500001632/2021:0.0001015366):0.0000010000[0]):0.0000010000[0]):0.0000010000[0]):0.0000333725[75]):0.0000020138[0]):0.0000333265[83.4]):0.0000025794[0]):0.0000010000[0]):0.0000011620[0]):0.0000027191[0]):0.0000017869[0]):0.0000013779[0]):0.0000013442[0],((((Brazil/SC-NVBS3315GENOV044906548914/2021:0.0001701107,Brazil/MG-LBI667/2021:0.0001376028):0.0000339159[77.1],(Brazil/GO-HLAGYN-1527530/2021:0.0000333825,(Brazil/RS-LMM61503/2021:0.0002040320,Brazil/RJ-FIOCRUZ-9459/2021:0.0000337111):0.0000010000[0]):0.0000010000[0]):0.0000339629[87.1],(USA/NY-NYGC-3067-VTM2-VFLC372/2021:0.0000334963,(USA/MA-MASPHL-03915/2021:0.0000020138,(Brazil/MG-LBI661/2021:0.0000020138,(Brazil/MG-LBI551/2021:0.0000444402,Brazil/MG-FIOCRUZ-116/2021:0.0001015203):0.0000027801[0]):0.0000025330[0]):0.0000022384[0]):0.0000894785[90.4]):0.0000011275[0],((Brazil/PB-FIOCRUZ-18369/2021:0.0001697160,(Brazil/MG-LBI672/2021:0.0000339137,(Brazil/MG-FIOCRUZ-501/2021:0.0001021873,(Brazil/MG-FIOCRUZ-96/2021:0.0001364687,((Brazil/MG-LBI270/2021:0.0000337886,Brazil/MG-LBI194/2021:0.0000010000):0.0000339609[77.1],(Brazil/PB-FIOCRUZ-IAM3645/2021:0.0000677825,(Brazil/PB-FIOCRUZ-41297/2021:0.0000340131,Brazil/PB-FIOCRUZ-39568/2021:0.0000020138):0.0000339332[78.9]):0.0000680119[89.9]):0.0000336007[75.7]):0.0000339043[76.7]):0.0000027545[0]):0.0000338258[81.4]):0.0000025956[0],((Brazil/RS-LMM46429/2021:0.0000334422,(Brazil/RS-LMM54184/2021:0.0002041400,Argentina/PAIS-A0544/2021:0.0001411947):0.0001025974[73.1]):0.0002041504[88.7],((Brazil/RS-HBM-39476/2021:0.0000013906,((Brazil/RJ-LNN01874/2021:0.0001715659,Brazil/RJ-LVM35624/2021:0.0000338927):0.0001019610[92.7],((USA/CA-CDPH-2000048962/2021:0.0000011833,USA/MA-CDC-STM-000030724/2021:0.0000011225):0.0000339335[75.4],(USA/MA-MASPHL-03706/2021:0.0000010000,((USA/AZ-CDC-ASC210061494/2021:0.0000020138,(USA/MA-MASPHL-03319/2021:0.0000674736,(USA/MA-MASPHL-03794/2021:0.0000000000,(USA/AZ-CDC-STM-000072411/2021:0.0000000000,(USA/PA-VSP3389/2021:0.0000000000,(USA/MA-CDCBI-CRSP_01528/2021:0.0000000000,(USA/MA-CDC-STM-000034757/2021:0.0000000000,(USA/MA-CDC-STM-000034687/2021:0.0000000000,(USA/MA-CDC-STM-000045915/2021:0.0000000000,(USA/MA-CDC-STM-000044952/2021:0.0000000000,(USA/MA-CDC-STM-000044895/2021:0.0000000000,(USA/MA-CDC-STM-000035346/2021:0.0000000000,(USA/MA-CDC-ASC210021350/2021:0.0000000000,(USA/MA-CDC-STM-000044374/2021:0.0000000000,(USA/AZ-ASU4944/2021:0.0000000000,(USA/MA-CDC-STM-000042242/2021:0.0000000000,USA/CT-Yale-3365/2021:0.0000000000):0.0000000000):0.0000000000):0.0000000000):0.0000000000):0.0000000000):0.0000000000):0.0000000000):0.0000000000):0.0000000000):0.0000000000):0.0000000000):0.0000000000):0.0000000000):0.0000020138):0.0000010000[0]):0.0000010000[0],((USA/MA-CDC-STM-000059112/2021:0.0000338124,USA/MA-CDC-ASC210017772/2021:0.0000338689):0.0000010000[0],((USA/MA-CDC-STM-000042657/2021:0.0000338591,USA/MA-CDC-STM-000029912/2021:0.0000338553):0.0000010000[0],((USA/MA-CDC-STM-000041049/2021:0.0000338403,USA/NY-CDC-STM-000056154/2021:0.0000338474):0.0000010000[0],((USA/MA-MASPHL-03067/2021:0.0000337323,(USA/UT-UPHL-210624218321/2021:0.0002715009,USA/MA-CDC-ASC210056995/2021:0.0000338581):0.0000010000[0]):0.0000010000[0],(((USA/NH-CDC-2-4175174/2021:0.0000010000,USA/NH-NHPHL-2103300250/2021:0.0000010000):0.0000333496[76],(USA/CA-CDPH-2000048223/2021:0.0000010000,((USA/CA-CDPH-2000046938/2021:0.0000339900,USA/CA-CZB-33372/2021:0.0000020138):0.0000010000[0],(USA/CA-CDPH-2000049000/2021:0.0000000000,(USA/CA-CDPH-2000048581/2021:0.0000000000,USA/CA-CDPH-3000033165/2021:0.0000000000):0.0000000000):0.0000010000):0.0000010000[0]):0.0000334556[79.1]):0.0000010000[0],((USA/MA-CDC-STM-000067535/2021:0.0000676882,(USA/WA-CDC-2-4503005/2021:0.0000339490,USA/WA-CDC-2-4504190/2021:0.0000338293):0.0000678605[88.6]):0.0000010000[0],((USA/AZ-CDC-ASC210065835/2021:0.0001017876,(USA/RI-CDC-ASC210068217/2021:0.0000338358,(USA/RI-CDC-ASC210031063/2021:0.0000339437,USA/RI-CDC-ASC210038948/2021:0.0000020138):0.0000010000[0]):0.0000677608[95]):0.0000010000[0],((USA/AZ-ASU4958/2021:0.0000020138,USA/MA-CDC-STM-000055427/2021:0.0000677819):0.0000010000[0],(USA/MA-CDCBI-CRSP_01894/2021:0.0000677661,USA/MA-CDC-ASC210006408/2021:0.0000677534):0.0000010000[0]):0.0000010000[0]):0.0000010000[0]):0.0000010000[0]):0.0000010000[0]):0.0000010000[0]):0.0000010000[0]):0.0000010000[0]):0.0000010000[0]):0.0000010000[0]):0.0000010000[0]):0.0001017029[95.8]):0.0000027833[0]):0.0000333915[92.7],(Brazil/SC-FIOCRUZ-26726/2021:0.0000339050,(Brazil/SP-IB_113646/2021:0.0002380523,((Brazil/SP-IB_119000/2021:0.0001359174,Belgium/ZNA_21402905/2021:0.0000335963):0.0000338457[78.5],(Brazil/SC-FIOCRUZ-13114/2021:0.0000020138,(Brazil/MG-FIOCRUZ-15958/2021:0.0000680102,((((Brazil/BA-FIOCRUZ-PVM53911/2021:0.0000027435,(Brazil/BA-FIOCRUZ-PVM60028/2021:0.0000020138,((Brazil/BA-FIOCRUZ-PVM58959/2021:0.0000010000,Brazil/BA-FIOCRUZ-PVM58913/2021:0.0000010000):0.0000026669[0],(Brazil/BA-FIOCRUZ-PVM60058/2021:0.0000342361,(Brazil/BA-FIOCRUZ-PVM63372/2021:0.0000340927,Brazil/BA-FIOCRUZ-PVM60124/2021:0.0000020138):0.0000024052[0]):0.0000022187[0]):0.0001696463[98.9]):0.0000338674[79.9]):0.0002040331[98.4],((Brazil/BA-FIOCRUZ-PVM63031/2021:0.0000010000,Brazil/SE-FIOCRUZ-43236/2021:0.0000010000):0.0000340258[92.5],((Brazil/BA-FIOCRUZ-PVM76237/2021:0.0001044987,Brazil/BA-FIOCRUZ-PVM62420/2021:0.0000020138):0.0000010000[0],(Brazil/BA-FIOCRUZ-PVM60791/2021:0.0000674723,(Brazil/BA-FIOCRUZ-PVM66211/2021:0.0000348693,Brazil/BA-LACEN-BA504/2021:0.0001361598):0.0000681700[88.7]):0.0000010000[0]):0.0000010000[0]):0.0000010000[0]):0.0000334619[82.6],((Brazil/BA-FIOCRUZ-28730/2021:0.0002040494,Brazil/BA-FIOCRUZ-PVM77806/2021:0.0001699105):0.0000029853[0],((((Brazil/BA-FIOCRUZ-16707/2021:0.0000337971,(Brazil/BA-LACEN-BA310/2021:0.0000335259,Brazil/BA-FIOCRUZ-PVM54965/2021:0.0000010000):0.0000335237[86]):0.0000023923[0],(Brazil/BA-FIOCRUZ-PVM51490/2021:0.0000020138,(Brazil/BA-FIOCRUZ-28732/2021:0.0000674143,Brazil/SP-IB_119223/2021:0.0000682748):0.0001695964[95.7]):0.0000024073[0]):0.0000010000[0],(((Brazil/BA-FIOCRUZ-PVM75011/2021:0.0000021969,Brazil/BA-FIOCRUZ-42746/2021:0.0001355955):0.0001356629[97.5],(Brazil/BA-FIOCRUZ-PVM56596/2021:0.0000342724,Brazil/BA-FIOCRUZ-PVM54579/2021:0.0000677197):0.0000670510[90.5]):0.0000024426[0],((Brazil/BA-FIOCRUZ-PVM70045/2021:0.0000339831,Brazil/BA-FIOCRUZ-PVM68376/2021:0.0000020138):0.0001357498[97.8],((Brazil/BA-FIOCRUZ-PVM59821/2021:0.0000010000,Brazil/BA-LACEN-BA258/2021:0.0000684168):0.0000010000[0],(Brazil/BA-FIOCRUZ-PVM78360/2021:0.0002088112,Brazil/BA-FIOCRUZ-PVM61093/2021:0.0000339714):0.0000010000[0]):0.0000010000[0]):0.0000679861[89.8]):0.0000010000[0]):0.0000010000[0],((Brazil/BA-FIOCRUZ-PVM58314/2021:0.0000020138,(Brazil/BA-LACEN-BA251/2021:0.0002040141,Brazil/SE-BA1200-280174266/2021:0.0000676328):0.0000010000[0]):0.0000010000[0],((Brazil/SP-reBUT_818392/2021:0.0000685573,(Brazil/BA-IMTSP-CD7074/2021:0.0000684612,Brazil/BA-FIOCRUZ-PVM60404/2021:0.0001010475):0.0000676235[88]):0.0000010000[0],(((Brazil/BA-HSR-UTIfeb06/2021:0.0000337852,(Brazil/BA-FIOCRUZ-PVM73209/2021:0.0000680150,Brazil/BA-LACEN-171/2021:0.0000336831):0.0000338317[78.7]):0.0000010000[0],((Brazil/BA-HSR-UTIfeb08/2021:0.0000340290,(Brazil/BA-FIOCRUZ-PVM68873/2021:0.0000677214,Brazil/BA-FIOCRUZ-PVM64322/2021:0.0000339626):0.0000337694[78.2]):0.0000338545[79.4],(Brazil/BA-UFOB-16848/2021:0.0002039649,(Brazil/ES-FIOCRUZ-16403-R2/2021:0.0000010000,Brazil/ES-FIOCRUZ-16403/2021:0.0000010000):0.0001018509[95.2]):0.0000027227[0]):0.0000020134[0]):0.0000010000[0],((Brazil/BA-FIOCRUZ-PVM73529/2021:0.0001360337,(Brazil/BA-NXBS1500GENOV827663482543/2021:0.0002402415,(Brazil/BA-FIOCRUZ-PVM71743/2021:0.0001014882,(Brazil/BA-NVBS1000GENOV827659495229/2021:0.0000010000,Brazil/BA-NXBS2377GENOV827651087941/2021:0.0000010000):0.0000336040[73.9]):0.0001019001[93.6]):0.0000010000[0]):0.0000339589[84.6],(Brazil/BA-FIOCRUZ-21054/2021:0.0001694744,((Argentina/INEI102461/2021:0.0000343211,Argentina/INEI102458/2021:0.0000020138):0.0001029622[96.7],(((Brazil/BA-FIOCRUZ-PVM73987/2021:0.0002718632,Brazil/BA-FIOCRUZ-6358/2021:0.0000332963):0.0000010000[0],(Brazil/SP-IB_120848/2021:0.0001016513,Brazil/SP-IB_118209/2021:0.0001362713):0.0001023811[94]):0.0000010000[0],(Brazil/SE-FIOCRUZ-17960/2021:0.0000020138,(((Brazil/BA-HSR-UTIfeb02/2021:0.0001359930,Brazil/PB-FIOCRUZ-IAM3661/2021:0.0001013571):0.0000010000[0],(Brazil/BA-FIOCRUZ-PVM56554/2021:0.0000334212,(Brazil/BA-FIOCRUZ-PVM59065/2021:0.0000330378,(Brazil/BA-FIOCRUZ-PVM54625/2021:0.0000346950,Brazil/BA-FIOCRUZ-PVM53023/2021:0.0000676917):0.0000010000[0]):0.0000010000[0]):0.0000342012[79.6]):0.0000010000[0],((Brazil/BA-LACEN-154/2021:0.0000335441,Brazil/RJ-LNN01989/2021:0.0001032721):0.0000010000[0],((Brazil/BA-FIOCRUZ-PVM63330/2021:0.0000678475,Brazil/BA-FIOCRUZ-PVM51460/2021:0.0000020138):0.0000331583[83],(Brazil/BA-FIOCRUZ-PVM74603/2021:0.0002401820,(Brazil/CE-FIOCRUZ-00646/2021:0.0001369788,(Brazil/CE-FIOCRUZ-22090/2021:0.0000331080,(Brazil/CE-FIOCRUZ-00153/2021:0.0000347139,Brazil/CE-FIOCRUZ-01123/2021:0.0001019893):0.0000338648[79.4]):0.0000029992[0]):0.0000679773[91.1]):0.0000021422[0]):0.0000010000[0]):0.0000010000[0]):0.0000010000[0]):0.0000010000[0]):0.0000010000[0]):0.0000339163[84.6]):0.0000029080[0]):0.0000023917[0]):0.0000010000[0]):0.0000010000[0]):0.0000010000[0]):0.0000010000[0]):0.0000028879[0]):0.0000338391[84.3],((Brazil/BA-LACEN-122/2021:0.0000020138,Brazil/PA-IEC-179980/2021:0.0000341385):0.0000338877[86.2],(((Brazil/AL-FIOCRUZ-39914/2021:0.0002039454,Brazil/BA-IMTSP-CD7665/2021:0.0000672227):0.0000010000[0],(Brazil/MG-FIOCRUZ-554/2021:0.0000679862,(Brazil/PR-IPEC_VIGCV19_CTB_0070/2021:0.0000337097,(Brazil/SC-FIOCRUZ-38488/2021:0.0000020138,Brazil/SC-NVBS2984GENOV044906288018/2021:0.0001021556):0.0000340917[85.8]):0.0000010000[0]):0.0000340272[85]):0.0000338491[83.5],((Brazil/ES-FIOCRUZ-9932/2021:0.0000020138,(Brazil/RS-FIOCRUZ-IAM11708/2021:0.0000010000,Brazil/RS-FIOCRUZ-IAM11734/2021:0.0000010000):0.0001366658[96.5]):0.0000339168[82.4],(((Brazil/MT-3470/2021:0.0001022864,Brazil/MT-3457/2021:0.0000676254):0.0000338340[76.6],(Brazil/MT-3472/2021:0.0000020138,((Brazil/MT-UFMT-155/2021:0.0000020138,Brazil/MT-NXBS1583GENOV827656352419/2021:0.0002066723):0.0000339675[80.5],((Brazil/BA-FIOCRUZ-PVM66904/2021:0.0001012994,Brazil/MT-UFMT-181/2021:0.0000702052):0.0000020503[0],(Brazil/MT-3501/2021:0.0000675261,Brazil/MT-3486/2021:0.0001696640):0.0000027948[0]):0.0000010000[0]):0.0000680636[93.9]):0.0000339560[79.3]):0.0000333265[81],((Brazil/SC-FIOCRUZ-41332/2021:0.0001355778,Brazil/PR-HF111/2021:0.0000678472):0.0000338803[77.4],((Brazil/PA-FIOCRUZ-28738/2021:0.0002388190,(Brazil/MG-FIOCRUZ-540/2021:0.0001017084,(Brazil/MG-LBI409/2021:0.0000699436,(Brazil/CE-L86_GATES-CD8575/2021:0.0001016437,Brazil/CE-FIOCRUZ-00288/2021:0.0002035638):0.0000010000[0]):0.0000010000[0]):0.0001701191[97.2]):0.0000336765[74.5],(((Uruguay/DLSP_p633/2021:0.0000020138,Uruguay/DLSP_p632/2021:0.0000340374):0.0001360503[97.8],(Uruguay/CUY1-000095_UYSJ/2021:0.0000020138,(Argentina/INEI103531/2021:0.0000695872,(Uruguay/CUY1-000049_UYSO/2021:0.0000010000,Uruguay/CUY1-000050_UYSJ/2021:0.0000020138):0.0000011508[0]):0.0000010000[0]):0.0000021723[0]):0.0000335704[86.3],((Brazil/PA-IEC1200-177736/2021:0.0000333150,Brazil/SP-IB_102855/2021:0.0002040276):0.0000338954[78.7],((Brazil/CE-FIOCRUZ-12031/2021:0.0001369329,Brazil/PA-NXBS1539GENOV45949569829/2021:0.0001750700):0.0000330673[76.8],((Brazil/BA-UFOB-10449/2021:0.0000020138,Brazil/AM-FIOCRUZ-21890399RNC/2021:0.0002374430):0.0000021895[0],(((Uruguay/UY-NYULH1996/2021:0.0000676707,(Uruguay/DLSP_p754/2021:0.0000337466,(Uruguay/DLSP_4910/2021:0.0000680994,Uruguay/DLSP_4302/2021:0.0001029249):0.0000346449[76.3]):0.0000010000[0]):0.0000339227[82],((Uruguay/CUY2-000258_UYMO/2021:0.0000020138,(Uruguay/UY-NYULH2176/2021:0.0000020138,(Uruguay/UY-NYULH2003/2021:0.0000020138,(Uruguay/DLSP_p1135/2021:0.0000566257,(Brazil/SP-IB_100292/2021:0.0001373331,Brazil/SP-IB_117455/2021:0.0005713247):0.0003395479[96.8]):0.0000695255[62.7]):0.0000027241[0]):0.0001252686[92.6]):0.0000023238[0],((Uruguay/DLSP_p621/2021:0.0000020138,Uruguay/UY-NYULH1995/2021:0.0000677828):0.0000010000[0],(Uruguay/DLSP_p623/2021:0.0000010000,(Uruguay/UY-NYULH2151/2021:0.0000676135,(Uruguay/UY-NYULH2184/2021:0.0000020138,(Uruguay/UY-NYULH2116/2021:0.0000343039,Uruguay/UY-NYULH2124/2021:0.0000340032):0.0000010000[0]):0.0000010000[0]):0.0000010000[0]):0.0000010000[0]):0.0000010000[0]):0.0000028945[0]):0.0000336236[85.5],((Argentina/PAIS-F0141/2021:0.0002045800,(Argentina/PAIS-E0293/2021:0.0000673468,((Argentina/PAIS-E0329/2021:0.0001700381,Argentina/INEI104769/2021:0.0000333956):0.0000020138[0],(Argentina/PAIS-E0236/2021:0.0000020138,(Argentina/PAIS-E0268/2021:0.0001354094,Italy/FVG-PN-64028923/2021:0.0001358658):0.0000010000[0]):0.0000010000[0]):0.0000010000[0]):0.0000020138[0]):0.0000338731[84.1],((Brazil/MG-FIOCRUZ-20132/2021:0.0001355589,(Brazil/SP-2288/2021:0.0000335066,(Brazil/RN-FIOCRUZ-IAM4695/2021:0.0002040045,Brazil/SE-FIOCRUZ-45621/2021:0.0000682097):0.0000021500[0]):0.0000020109[0]):0.0000333232[83.8],((Panama/GMI-PASEQ171/2021:0.0001024759,(((Uruguay/CUY1-000125_UYSA/2021:0.0000010000,Uruguay/CUY1-000090_UYSJ/2021:0.0000010000):0.0000010000[0],((Uruguay/CUY1-000047_UYCA/2021:0.0000692628,Uruguay/CUY1-000025_UYMO/2021:0.0000010000):0.0000010000[0],(Uruguay/CUY1-000110_UYRN/2021:0.0000340574,(Uruguay/CUY2-000252_UYMO/2021:0.0000347277,Uruguay/CUY2-000250_UYAR/2021:0.0000702038):0.0000010000[0]):0.0000010000[0]):0.0000010000[0]):0.0000010000[0],(((Uruguay/DLSP_p917/2021:0.0000338303,Uruguay/DLSP_4110/2021:0.0000678517):0.0000010000[0],(Uruguay/UY-NYULH2095/2021:0.0000020138,(Uruguay/UY-NYULH2157/2021:0.0000020138,(Uruguay/UY-NYULH1947/2021:0.0000010000,(Uruguay/UY-NYULH1989/2021:0.0000340344,(Uruguay/UY-NYULH2147/2021:0.0000684381,Uruguay/UY-NYULH2126/2021:0.0000010000):0.0000010000[0]):0.0000010000[0]):0.0000010000[0]):0.0000010000[0]):0.0000010000[0]):0.0000010000[0],(Uruguay/UY-NYULH2128/2021:0.0000358752,(Uruguay/CUY1-000080_UYRN/2021:0.0000020138,((Uruguay/CUY2-000236_UYRN/2021:0.0000686410,Uruguay/CUY1-000097_UYMO/2021:0.0000350174):0.0000010000[0],((Uruguay/CUY2-000211_UYRN/2021:0.0000020138,(Uruguay/CUY1-000031_UYAR/2021:0.0000020138,(Uruguay/CUY2-000237_UYRN/2021:0.0000347160,Uruguay/CUY2-000214_UYRN/2021:0.0000020138):0.0000659459[91.2]):0.0000028562[0]):0.0000028531[0],((Uruguay/CUY2-000200_UYRN/2021:0.0000020138,Uruguay/CUY2-000198_UYSA/2021:0.0000348869):0.0000010000[0],(Uruguay/CUY2-000235_UYRN/2021:0.0000345721,Uruguay/CUY2-000213_UYRN/2021:0.0000690079):0.0000010000[0]):0.0000010000[0]):0.0000010000[0]):0.0000010000[0]):0.0000010000[0]):0.0000010000[0]):0.0000338374[71.6]):0.0000010000[0]):0.0000331122[75.1],(Brazil/PR-FIOCRUZ-59140/2021:0.0000336781,(((Brazil/RO-FIOCRUZ-ILMD2100863/2021:0.0000340469,(Brazil/MT-3499/2021:0.0000010000,Brazil/MT-3498/2021:0.0000010000):0.0000332296[82.4]):0.0000336792[79.4],(Brazil/AC-MB-04694/2021:0.0000010000,((Brazil/AM-FIOCRUZ-21890454PLA/2021:0.0001014373,Brazil/AM-FIOCRUZ-21894294VCO/2021:0.0002037578):0.0000010000[0],(Brazil/PB-FIOCRUZ-IAM3648/2021:0.0002721355,Brazil/RO-1366/2021:0.0000020138):0.0000010000[0]):0.0000010000[0]):0.0000015274[0]):0.0000333078[86.8],(((Uruguay/CUY2-000245_UYCA/2021:0.0000346243,Uruguay/UY-NYULH2201/2021:0.0000342364):0.0001365958[95.9],(((Uruguay/CUY1-000075_UYSJ/2021:0.0000020138,Uruguay/UY-NYULH2172/2021:0.0000343060):0.0000028929[0],(Spain/IB-HUSE-00373/2021:0.0000010000,((Uruguay/DLSP_p639/2021:0.0000010000,Uruguay/DLSP_p629/2021:0.0000010000):0.0001353144[97.8],((Uruguay/UY-NYULH2199/2021:0.0000010000,Uruguay/UY-NYULH2181/2021:0.0000020138):0.0000010000[0],(Uruguay/UY-NYULH1927/2021:0.0000335097,(Uruguay/UY-NYULH1959/2021:0.0000010000,(Uruguay/UY-NYULH2194/2021:0.0000010000,(Uruguay/UY-NYULH2079/2021:0.0000020138,(Uruguay/UY-NYULH2152/2021:0.0000020138,(Uruguay/UY-NYULH2155/2021:0.0000349986,Uruguay/UY-NYULH1951/2021:0.0000350753):0.0000016925[0]):0.0000012178[0]):0.0000010000[0]):0.0000010000[0]):0.0000011622[0]):0.0000010000[0]):0.0000010000[0]):0.0000010000[0]):0.0000010000[0]):0.0000339149[87.5],((Uruguay/CUY2-000203_UYMO/2021:0.0000025480,(Uruguay/DLSP_2111/2021:0.0000339458,(Uruguay/UY-NYULH2146/2021:0.0000020138,Uruguay/UY-NYULH1943/2021:0.0000020138):0.0000018020[0]):0.0000015531[0]):0.0000338499[92],((Uruguay/DLSP_1494/2021:0.0000020138,(Uruguay/DLSP_p635/2021:0.0002376986,(Uruguay/DLSP_3735/2021:0.0000339759,Uruguay/DLSP_3831/2021:0.0000020138):0.0000335940[83.1]):0.0000010000[0]):0.0000010000[0],((Uruguay/DLSP_2627/2021:0.0001019185,(Uruguay/UY-NYULH1926/2021:0.0000020138,(Uruguay/UY-NYULH2004/2021:0.0000679620,Uruguay/UY-NYULH1939/2021:0.0000344546):0.0000010000[0]):0.0000010000[0]):0.0000010000[0],((Uruguay/UY-NYULH2012/2021:0.0000020138,(Uruguay/CUY1-000093_UYCA/2021:0.0000348978,Uruguay/UY-NYULH2133/2021:0.0000700624):0.0000010000[0]):0.0000339790[91.2],(Uruguay/UY-NYULH2158/2021:0.0001057052,(Uruguay/CUY1-000114_UYRN/2021:0.0000020138,(Uruguay/CUY2-000222_UYSJ/2021:0.0000020138,(Uruguay/CUY2-000199_UYRN/2021:0.0000020138,(Uruguay/DLSP_1885/2021:0.0000634993,(Uruguay/CUY2-000238_UYRN/2021:0.0000010000,Uruguay/CUY2-000240_UYRN/2021:0.0000010000):0.0000344278[80.5]):0.0000025386[0]):0.0000024971[0]):0.0000020806[0]):0.0000010614[0]):0.0000011590[0]):0.0000010000[0]):0.0000010000[0]):0.0000010000[0]):0.0000028347[0]):0.0000339026[76]):0.0001019636[92.7],(Brazil/MG-FIOCRUZ-415/2021:0.0001360484,(Brazil/SP-IB_120837/2021:0.0002721092,((Brazil/AM-IMTSP-CD3176/2021:0.0001065696,(Brazil/CE-FIOCRUZ-01107/2021:0.0003063676,((Brazil/CE-IMTSP-CD8287/2021:0.0000671910,Brazil/BA-LACEN-BA365/2021:0.0001359384):0.0000010000[0],((Brazil/CE-FIOCRUZ-00806/2021:0.0000673618,Brazil/CE-FIOCRUZ-00818/2021:0.0002379489):0.0000010000[0],((Brazil/CE-FIOCRUZ-01049/2021:0.0000334155,Brazil/CE-IMTSP-CD3921/2021:0.0000354957):0.0000010000[0],(Brazil/CE-FIOCRUZ-00127/2021:0.0000343843,Brazil/CE-FIOCRUZ-14135/2021:0.0000682688):0.0000010000[0]):0.0000010000[0]):0.0000010000[0]):0.0000013068[0]):0.0000679890[87.7]):0.0000020399[0],((Brazil/PE-IMTSP-CD10802/2021:0.0001013788,(Brazil/SC-FIOCRUZ-39584/2021:0.0003402487,Brazil/RJ-LNN00318/2021:0.0002038529):0.0000029910[0]):0.0000337168[85.1],((Brazil/MT-3466/2021:0.0002721285,(Brazil/MT-NVBS1361GENOV827657373727/2021:0.0001368447,((Brazil/AP-FIOCRUZ-32279/2021:0.0000020138,(Brazil/AP-FIOCRUZ-32341/2021:0.0001021804,Brazil/PA-FIOCRUZ-23308/2021:0.0000679070):0.0000020138[0]):0.0000010000[0],(Brazil/TO-UFT-51674/2021:0.0001020965,(Brazil/RO-FIOCRUZ-ILMD2100876/2021:0.0000010000,Brazil/RO-FIOCRUZ-ILMD2100875/2021:0.0000010000):0.0003402921[99.8]):0.0000337902[75.4]):0.0000025586[0]):0.0000343000[75.4]):0.0000338462[78.8],((Brazil/SC-FIOCRUZ-15634/2021:0.0002038119,((Brazil/RS-FIOCRUZ-33275/2021:0.0001710038,Brazil/RN-FIOCRUZ-IAM4743/2021:0.0001037933):0.0000029446[0],(Brazil/GO-3275/2021:0.0001694859,Brazil/RN-FIOCRUZ-69121/2021:0.0002093094):0.0000029807[0]):0.0000020403[0]):0.0000337562[80.2],((Brazil/PB-FIOCRUZ-38031/2021:0.0001353128,(((Brazil/SP-1831/2021:0.0001015929,USA/FL-BPHL-10271/2021:0.0001360699):0.0000020517[0],(Chile/AP-100367/2021:0.0000339507,(Chile/AP-124019/2021:0.0000339245,(Chile/AP-125880/2021:0.0000339660,Chile/AP-127863/2021:0.0000029688):0.0000503205[80.1]):0.0000509934[80.6]):0.0000021371[0]):0.0000010000[0],(Brazil/PA-IEC-179211/2021:0.0001016422,((USA/IL-CDC-ASC210018297/2021:0.0000020138,USA/FL-CDC-ASC210062793/2021:0.0000339601):0.0000020227[0],((USA/MO-MSPHL-000941/2021:0.0000339896,(USA/IL-CDC-ASC210074014/2021:0.0000010000,USA/IL-CDC-ASC210054309/2021:0.0000020138):0.0000010000[0]):0.0000020154[0],(USA/IL-CDC-ASC210043985/2021:0.0000336869,((USA/KS-CDC-2-4394978/2021:0.0000338368,(USA/AZ-ASU7053/2021:0.0001693970,(USA/IN-CDC-STM-000057220/2021:0.0000010000,(USA/GA-CDC-ASC210072642/2021:0.0000000000,(USA/IN-CDC-STM-000060411/2021:0.0000000000,(USA/IA-SHL-1677547/2021:0.0000000000,USA/IL-CDC-ASC210024994/2021:0.0000000000):0.0000000000):0.0000000000):0.0000010000):0.0000010000[0]):0.0000335279[83.8]):0.0000010000[0],((USA/IL-CDC-ASC210001262/2021:0.0000020138,((USA/NJ-CDC-ASC210067806/2021:0.0000338828,USA/CA-CDPH-2000045393/2021:0.0000338977):0.0000010000[0],(USA/IA-SHL-1701024/2021:0.0000338275,(USA/IL-CDC-ASC210045345/2021:0.0000010000,(USA/IL-CDC-ASC210075308/2021:0.0000000000,USA/IL-CDC-ASC210072367/2021:0.0000000000):0.0000010000):0.0000333481[78.2]):0.0000010000[0]):0.0000010000[0]):0.0000010000[0],(USA/IL-CDC-ASC210043693/2021:0.0000000000,(USA/IL-CDC-ASC210039347/2021:0.0000000000,(USA/WI-CDC-ASC210022519/2021:0.0000000000,(USA/IL-S21WGS2051/2021:0.0000000000,(USA/WI-CDC-ASC210040653/2021:0.0000000000,(USA/IL-CDC-ASC210029116/2021:0.0000000000,(USA/IN-CDC-STM-000057981/2021:0.0000000000,(USA/IL-CDC-ASC210018181/2021:0.0000000000,(USA/PA-RED-YOR-38635485/2021:0.0000000000,USA/IL-CDC-ASC210001502/2021:0.0000000000):0.0000000000):0.0000000000):0.0000000000):0.0000000000):0.0000000000):0.0000000000):0.0000000000):0.0000000000):0.0000010000):0.0000010000[0]):0.0000010000[0]):0.0000336737[71.9]):0.0000339039[22.3]):0.0001354685[96.7]):0.0000010000[0]):0.0000010000[0]):0.0000338659[74.4],(Brazil/CE-FIOCRUZ-00401/2021:0.0001360276,(((Brazil/PE-9023/2021:0.0000678155,Brazil/PR-FIOCRUZ-10836/2021:0.0000677818):0.0000010000[0],(Brazil/ES-LACENES-320413851/2021:0.0000684424,(Brazil/ES-FIOCRUZ-40111/2021:0.0001981424,Brazil/PR-FIOCRUZ-HF225/2021:0.0001066526):0.0000397791[75.1]):0.0000024145[0]):0.0000336533[91.6],((Brazil/SE-NXBS2409GENOV45615161517/2021:0.0001356857,((Switzerland/un-33620553/2021:0.0000337513,(Switzerland/un-33486023/2021:0.0000020138,(Switzerland/GE-33711948/2021:0.0000337696,Switzerland/VD-33712028/2021:0.0000340055):0.0000010000[0]):0.0000010000[0]):0.0001013416[95.8],((Switzerland/GE-33173470/2021:0.0000020138,(Brazil/ES-FIOCRUZ-3583/2021:0.0000337950,(Brazil/SP-IB_102704/2021:0.0001697579,Brazil/SP-IB_112570/2021:0.0000676558):0.0000340025[77.1]):0.0000010000[0]):0.0000010000[0],((Brazil/SE-FIOCRUZ-30346/2021:0.0001015782,(Brazil/SE-FIOCRUZ-30356/2021:0.0001356854,Brazil/SE-FIOCRUZ-45619/2021:0.0001018703):0.0000020138[0]):0.0000010000[0],(Brazil/AM-FIOCRUZ-21890064HKS/2021:0.0000000000,(Brazil/SE-FIOCRUZ-8457/2021:0.0000000000,(Switzerland/GE-33154798/2021:0.0000000000,(Switzerland/GE-33242357/2021:0.0000000000,(Brazil/SE-FIOCRUZ-8458/2021:0.0000000000,Switzerland/GE-33173437/2021:0.0000000000):0.0000000000):0.0000000000):0.0000000000):0.0000000000):0.0000010000):0.0000010000[0]):0.0000010000[0]):0.0000029665[0]):0.0000333494[83.7],(Brazil/MG-FIOCRUZ-1330/2021:0.0001700193,((Brazil/BA-FIOCRUZ-PVM51033/2021:0.0000342647,(Brazil/MT-3473/2021:0.0000338844,Brazil/SP-IB_118402/2021:0.0002374036):0.0000171667[99.2]):0.0000168005[95.8],((Brazil/MG-FIOCRUZ-1350/2021:0.0001032976,(Brazil/MS-4189/2021:0.0001357230,(USA/CA-CDC-STM-000049494/2021:0.0000677157,((USA/CA-CDPH-2000048161/2021:0.0000337778,(USA/NM-CDC-2-4195566/2021:0.0000000000,(USA/IL-CDC-ASC210050512/2021:0.0000000000,USA/TX-CDC-STM-000061341/2021:0.0000000000):0.0000000000):0.0000020138):0.0000010000[0],(USA/TX-CDC-STM-000063219/2021:0.0000010000,(Mexico/TAM-InDRE_FB14044_S2112/2021:0.0000337609,(USA/TX-CDC-STM-000049545/2021:0.0000679299,USA/TX-CDC-STM-000057525/2021:0.0000338017):0.0000010000[0]):0.0000010000[0]):0.0000010000[0]):0.0000010000[0]):0.0001016164[94.4]):0.0000309378[100]):0.0000028527[88.3],(Brazil/SC-FIOCRUZ-22837/2021:0.0001353368,(((Brazil/MG-FIOCRUZ-26926/2021:0.0000010000,Brazil/MG-FIOCRUZ-26928/2021:0.0000010000):0.0000340142[78.8],(Brazil/RO-IAL-4366/2021:0.0000673446,Brazil/RO-FIOCRUZ-ILMD2100873/2021:0.0000682653):0.0001011509[95.3]):0.0000338238[76.4],((Brazil/RN-IEC-179127/2021:0.0001367464,((Brazil/MS-4204/2021:0.0002036520,Brazil/SP-IB_120802/2021:0.0001370585):0.0000028008[0],(Chile/RM-123602/2021:0.0000339412,(Chile/BI-127633/2021:0.0000678549,Chile/RM-94879/2021:0.0001013038):0.0000010000[0]):0.0000339825[85.8]):0.0000020172[0]):0.0000339054[86],(((Brazil/SC-FIOCRUZ-19114/2021:0.0001015866,(Brazil/RS-FIOCRUZ-14250/2021:0.0000010000,Brazil/RS-UFCSPA_LACEN-8397/2021:0.0000010000):0.0000010000[0]):0.0000337363[79.5],(Sweden/SE00196249/2021:0.0000333472,((Sweden/1917369764/2021:0.0000339092,Sweden/SE1410587619/2021:0.0000338713):0.0000010000[0],(Croatia/3875/2021:0.0000338842,Croatia/3857/2021:0.0000020138):0.0000675712[92.2]):0.0000344584[81.5]):0.0000338335[78.3]):0.0000677518[88.7],(Brazil/GO-HLAGYN-1805744/2021:0.0001711843,(Brazil/BA-FIOCRUZ-PVM48947/2021:0.0000020138,(Brazil/MS-FIOCRUZ-69385/2021:0.0002038553,(Brazil/AC-LNCC-00091/2021:0.0002397488,(Spain/MD-HRYC-60111676/2021:0.0001697347,(Brazil/PA-NXBS2207GENOV70974377828/2021:0.0001027652,((Panama/GMI-PACOVIDVIRO617/2021:0.0001704791,(Spain/CT-HUVH-EX207673/2021:0.0001353031,((Colombia/DC-UANDES-G015158/2021:0.0000338195,(Argentina/INEI104599/2021:0.0001388581,Argentina/INEI107208/2021:0.0000861237):0.0000854935[86.2]):0.0000020086[0],(USA/PA-0096/2021:0.0000338142,(USA/WI-CDC-ASC210031198/2021:0.0000020138,USA/FL-BPHL-12992/2021:0.0000339660):0.0000010000[0]):0.0000681870[90.7]):0.0000010000[0]):0.0000337362[76]):0.0000676993[89.9],(Brazil/BA-LACEN-BA445/2021:0.0000674952,((((Venezuela/Ap804/2021:0.0001019407,Venezuela/Bol5332/2021:0.0000672834):0.0000010000[0],(Venezuela/Bol4717/2021:0.0000010000,(Venezuela/Bol4720/2021:0.0000000000,Venezuela/Bol4715/2021:0.0000000000):0.0000010000):0.0000670837[93.7]):0.0000010000[0],(Ecuador/NIC-INSPI-337938/2021:0.0000335658,((Portugal/PT5430/2021:0.0001351607,Spain/GA-CHUVI-33835119/2021:0.0001015692):0.0000010000[0],((Venezuela/Mon8961/2021:0.0000676766,Peru/TUM-INS-5328/2021:0.0001016673):0.0000010000[0],((Argentina/INEI106421/2021:0.0001381164,Ecuador/NIC-INSPI-328662/2021:0.0000020138):0.0000010000[0],((Venezuela/Bol107/2021:0.0000020138,Venezuela/Bol285/2021:0.0000339697):0.0000336813[84.7],(Ecuador/NIC-INSPI-0421-2818/2021:0.0001016243,Ecuador/NIC-INSPI-334580/2021:0.0000675005):0.0000010000[0]):0.0000010000[0]):0.0000010000[0]):0.0000010000[0]):0.0000020671[0]):0.0000333499[5.4]):0.0000679630[89.5],((Brazil/MS-3402/2021:0.0000335433,Brazil/MS-NVBS1040GENOV45366427351/2021:0.0001698808):0.0003737321[99.8],(Brazil/MG-FUNED-310303838/2021:0.0000020138,((USA/FL-CDC-STM-000057279/2021:0.0001024319,Venezuela/Fa1975/2021:0.0000670942):0.0000671315[87.5],((Portugal/PT5427/2021:0.0001016196,Portugal/PT10885/2021:0.0000339860):0.0000338157[78.2],(Spain/NC-CHN-01003339/2021:0.0000020138,(Brazil/AM-FIOCRUZ-ILMD2100281/2021:0.0002725061,(Venezuela/Anz3990/2021:0.0001015773,(USA/FL-CDC-QDX24799494/2021:0.0000335965,((Brazil/AM-FIOCRUZ-21896796DSA/2021:0.0000010000,(Brazil/BA-LACEN-BA367/2021:0.0000000000,Brazil/AM-FIOCRUZ-21890480ACC/2021:0.0000000000):0.0000010000):0.0001692152[98.9],(Brazil/PB-FIOCRUZ-25662/2021:0.0000678167,((Brazil/GO-1193/2021:0.0000000000,(Spain/PV-HUD-68147713/2021:0.0000000000,(Brazil/PR-FIOCRUZ-59601/2021:0.0000000000,(Brazil/SE-FIOCRUZ-17987/2021:0.0000000000,(Spain/NC-CHN-01003338/2021:0.0000000000,England/520336_B1_P0/2021:0.0000000000):0.0000000000):0.0000000000):0.0000000000):0.0000000000):0.0000020138,(Ecuador/NIC-INSPI-338694/2021:0.0000676943,(Brazil/SC-FIOCRUZ-31623/2021:0.0001372024,((Brazil/MS-4179/2021:0.0000337857,(Brazil/MS-FIOCRUZ-23712/2021:0.0000010000,Brazil/MS-FIOCRUZ-23712-3P/2021:0.0000020138):0.0000010000[0]):0.0000333235[87.6],((USA/TX-CDC-ASC210108457/2021:0.0000675072,(Mexico/MEX-InDRE_FD50031_S2110/2021:0.0000338607,((Mexico/SIN-CIAD-CLN_D0211/2021:0.0000020273,Mexico/SIN-LANGEBIO_IMSS_1260/2021:0.0000678625):0.0000679394[81.9],(USA/LA-CDC-2-4243076/2021:0.0000337889,(USA/LA-CDC-2-4242979/2021:0.0000336420,Mexico/YUC-InDRE_FB16602_S2940/2021:0.0001358694):0.0000010000[0]):0.0000029833[0]):0.0000028410[0]):0.0000665467[80.4]):0.0000333330[76.7],(Spain/PV-HUB-59084091/2021:0.0000677755,(((Brazil/MT-FUNED1200-510348576/2021:0.0001029515,Brazil/MT-FUNED1200-510347975/2021:0.0000020138):0.0000340014[75.5],(Brazil/MT-FUNED1200-510349448/2021:0.0000340223,Brazil/MT-FUNED1200-510347282/2021:0.0000020138):0.0000338784[79.2]):0.0004083248[100],((USA/FL-CDC-STM-000055971/2021:0.0000678788,((USA/OH-CDC-ASC210059185/2021:0.0000010000,USA/TX-CDC-STM-000054213/2021:0.0000020138):0.0000029088[0],((Venezuela/Coj167/2021:0.0000010000,(USA/AL-Compass/2021:0.0000000000,USA/AL-CDC-2-4356444/2021:0.0000000000):0.0000010000):0.0000335559[71.6],((USA/TX-HMH-MCoV-48106/2021:0.0000338819,USA/TX-HMH-MCoV-47004/2021:0.0000020138):0.0000338898[82.4],(USA/TX-HMH-MCoV-47528/2021:0.0000010000,(USA/TX-CDC-STM-000051151/2021:0.0000000000,USA/TX-HMH-MCoV-46842/2021:0.0000000000):0.0000010000):0.0000027022[0]):0.0000021691[0]):0.0000333523[0]):0.0000676005[86.9]):0.0000680032[85.2],(((USA/FL-CDC-ASC210058785/2021:0.0000337190,(Colombia/DC-I283/2021:0.0000336379,(USA/FL-BPHL-11641/2021:0.0000339328,(USA/VA-CDC-STM-000706603/2021:0.0000010000,USA/VA-CDC-2-4751021/2021:0.0000010000):0.0000333462[76.3]):0.0001358592[96.7]):0.0000010000[0]):0.0000338946[84.5],(((Argentina/PAIS-A0854/2021:0.0001019623,Argentina/PAIS-C0246/2021:0.0000015953):0.0000010000[0],(Argentina/PAIS-D0357/2021:0.0000017509,Argentina/INEI105533/2021:0.0000020138):0.0001021040[97.4]):0.0000334371[84.7],((Spain/AS-242199939/2021:0.0000338591,(Spain/AS-242193333/2021:0.0000675497,(Spain/AS-252142810/2021:0.0000680716,(Spain/AS-252123128/2021:0.0000020138,Spain/AS-252124593/2021:0.0000010000):0.0000010000[0]):0.0000336931[86.6]):0.0000010000[0]):0.0000677022[92.8],((Spain/MD-14258014/2021:0.0001016178,(Spain/MD-H12O_760/2021:0.0000020138,Spain/MD-56946112/2021:0.0000680202):0.0000338921[29.5]):0.0000021393[0],((Germany/un-RKI-I-125806/2021:0.0000677540,(Switzerland/ZH-ETHZ-660228/2021:0.0000339673,Germany/BY-RKI-I-151092/2021:0.0000020138):0.0000338687[85.4]):0.0000010000[0],((Spain/MD-H12O_762/2021:0.0000010000,Spain/MD-51273106/2021:0.0000010000):0.0000336927[79.8],(Spain/MD-HGUGM-592230/2021:0.0000020138,(USA/TX-CDC-ASC210071466/2021:0.0000675014,USA/TX-CDC-ASC210016381/2021:0.0000336749):0.0000010000[0]):0.0000010000[0]):0.0000339600[83.1]):0.0000334455[90.9]):0.0000014370[0]):0.0000020167[0]):0.0000010000[0]):0.0000010000[0],((Panama/GMI-PACOVIDVIRO837/2021:0.0000020138,((Colombia/G019378/2021:0.0001016509,(Spain/CT-HUVH-EX205082/2021:0.0000338762,(Spain/CT-HUJ23-53511/2021:0.0000339025,Spain/CT-HUVH-EX04707/2021:0.0000339019):0.0000010000[0]):0.0000679718[90.7]):0.0000020151[0],((USA/FL-CDC-ASC210162528/2021:0.0001357664,(USA/OR-CDC-ASC210053980/2021:0.0000020138,(USA/NY-PRL-2021_0406_00I03/2021:0.0000010000,(USA/VA-DCLS-4580/2021:0.0000339104,(USA/PA-CDC-STM-000051793/2021:0.0000338640,USA/FL-BPHL-2965/2021:0.0000337507):0.0000010000[0]):0.0000010000[0]):0.0000010000[0]):0.0000674136[85.4]):0.0000010000[0],(USA/IL-CDC-ASC210025142/2021:0.0000010000,((Ecuador/UEES-14917/2021:0.0000334478,Spain/PV-HUG22/2021:0.0001361153):0.0000339533[76.5],(USA/FL-BPHL-11612/2021:0.0000675559,(Chile/AN-92199/2021:0.0000672651,(USA/LA-CDC-ASC210049735/2021:0.0000340196,USA/TX-HMH-MCoV-38497/2021:0.0000020138):0.0001701132[97.4]):0.0000341607[75.7]):0.0000010000[0]):0.0000010000[0]):0.0000010000[0]):0.0000010000[0]):0.0000010000[0]):0.0000020346[0],(Venezuela/Lar7/2021:0.0001018770,(Mexico/ROO-LANGEBIO_IMSS_0927/2021:0.0000678234,((USA/TX-HMH-MCoV-47770/2021:0.0000020530,USA/TX-HMH-MCoV-48038/2021:0.0000020138):0.0000680056[95.7],((Argentina/INEI103155/2021:0.0000010000,(Argentina/INEI103154/2021:0.0000010000,Argentina/INEI103291/2021:0.0000010000):0.0000010000[0]):0.0000010000[0],(((USA/TX-CDC-ASC210039148/2021:0.0000336597,USA/TX-CDC-STM-000042540/2021:0.0000336606):0.0000010000[0],((USA/TX-CDC-ASC210070417/2021:0.0000000000,USA/NC-CDC-ASC210062232/2021:0.0000000000):0.0000020138,(USA/CA-CDPH-3000033200/2021:0.0000010000,(Mexico/ROO-IBT_IMSS_2065/2021:0.0000010000,Mexico/ROO-IBT_IMSS_1757/2021:0.0000010000):0.0000332237[77.8]):0.0000338112[86.4]):0.0000010000[0]):0.0000010000[0],(USA/TX-CDC-ASC210068960/2021:0.0000010000,(Spain/MD-HGUGM-5537130/2021:0.0000333014,((Mexico/TAM-InDRE_FB17418_S3982/2021:0.0000020244,Mexico/TAM-InDRE_FB15934_S2504/2021:0.0000672627):0.0000339114[43],(Mexico/TAM-InDRE_FB18906_S4637/2021:0.0000680128,((USA/GA-CDC-MMB09377170/2021:0.0000337190,USA/TX-HMH-MCoV-49068/2021:0.0000020138):0.0000010000[0],((Mexico/VER_IBT_IMSS_1595/2021:0.0000010000,(Mexico/TAM-InDRE_FB18902_S4636/2021:0.0000337376,Mexico/VER-IBT_IMSS_1901/2021:0.0000338002):0.0000010000[0]):0.0000010000[0],((Mexico/TAM-InDRE_FB17419_S3983/2021:0.0000338081,USA/TX-CDC-ASC210107419/2021:0.0000335616):0.0000010000[0],(USA/TX-CDC-STM-000704149/2021:0.0000677178,Mexico/TAM-InDRE_FB15953_S2508/2021:0.0000337995):0.0000010000[0]):0.0000010000[0]):0.0000010000[0]):0.0000010000[0]):0.0000029200[0]):0.0000336019[73.4]):0.0000023214[0]):0.0000010000[0]):0.0000010000[0]):0.0000027815[0]):0.0000029715[0]):0.0000333261[29.6]):0.0000021585[0]):0.0000333498[85.1]):0.0000010000[0]):0.0000019121[0]):0.0000015217[0]):0.0000013177[0]):0.0000010576[0]):0.0000011897[0]):0.0000010000[0]):0.0000010000[0]):0.0000010000[0]):0.0000010000[0]):0.0000010000[0]):0.0000010000[0]):0.0000020138[0]):0.0000010000[0]):0.0000010000[0]):0.0000027769[0]):0.0000026502[0]):0.0000021332[0]):0.0000013859[0]):0.0000037649[0]):0.0000010000[0]):0.0000010000[0]):0.0000010355[0]):0.0000010839[0]):0.0000022543[44.8]):0.0000395115[0]):0.0000040608[0]):0.0000021200[0]):0.0000023675[0]):0.0000024891[0]):0.0000023508[0]):0.0000011907[0]):0.0000010000[0]):0.0000029027[0]):0.0000026062[0]):0.0000010000[0]):0.0000023339[0]):0.0000024611[0]):0.0000010000[0]):0.0000017375[0]):0.0000022099[0]):0.0000010000[0]):0.0000024085[0]):0.0000021780[0]):0.0000019226[0]):0.0000028053[0]):0.0000015124[0]):0.0000025363[0]):0.0000010000[0]):0.0000021148[0]):0.0000024394[0]):0.0000016180[0]):0.0000010000[0]):0.0000016122[0]):0.0000020239[0]):0.0000020089[0]):0.0000024386[0]):0.0000010989[0]):0.0000022432[0]):0.0000022501[0]):0.0000022503[0]):0.0000021384[0]):0.0000025829[0]):0.0000020086[0]):0.0000010000[0]):0.0000028321[0]):0.0000022953[0]):0.0000025007[0]):0.0000010000[0]):0.0000010000[0]):0.0000010000[0]):0.0000010000[0]):0.0000010000[0],(((Brazil/RS-HBM-39484/2021:0.0001021203,((Brazil/RS-FUNED-430772041/2021:0.0000689356,Brazil/RS-FUNED-6924-21/2021:0.0000020138):0.0000010000[0],(Brazil/RS-HBM-39502/2021:0.0000342025,(Brazil/RS-FIOCRUZ-IAM11871/2021:0.0000343835,Brazil/RS-FIOCRUZ-IAM11875/2021:0.0000340040):0.0000341357[81.6]):0.0000010000[0]):0.0000010000[0]):0.0000338297[86.5],(Brazil/SC-FIOCRUZ-22821/2021:0.0002718015,((((Brazil/MT-LACENMT-510478561/2021:0.0001014848,Brazil/PR-FIOCRUZ-59350/2021:0.0001698359):0.0000010000[0],(Brazil/MG-LBI530/2021:0.0001350533,(Brazil/SP-2482/2021:0.0000020138,Brazil/SP-IB_RP98754/2021:0.0001362799):0.0000339784[78.5]):0.0000338960[80.1]):0.0000338703[85.8],(Brazil/MG-LBI550/2021:0.0002035641,(Brazil/MG-LBI214/2021:0.0000338466,(Brazil/SP-reBUT_352860238/2021:0.0001695747,(Brazil/PR-IPEC-203/2021:0.0000672754,((Brazil/RJ-FIOCRUZ-22060/2021:0.0002039712,(Brazil/PB-FIOCRUZ-25626/2021:0.0000338905,Brazil/PB-FIOCRUZ-25620/2021:0.0000678012):0.0000334257[78.9]):0.0000010000[0],((Brazil/PB-FIOCRUZ-25665/2021:0.0000339380,Brazil/PB-FIOCRUZ-44652/2021:0.0001753223):0.0000010000[0],(Brazil/PB-FIOCRUZ-25652/2021:0.0000330535,(Japan/PG-23480/2021:0.0000010000,(Japan/PG-23936/2021:0.0000000000,Japan/YCH0127/2021:0.0000000000):0.0000010000):0.0000339801[81.2]):0.0000010000[0]):0.0000010000[0]):0.0000010000[0]):0.0000339537[84.8]):0.0000010000[0]):0.0000010000[0]):0.0000338685[83.6]):0.0000029020[0],((Brazil/RJ-LNN03251/2021:0.0001360483,((Brazil/RS-HBM-39515/2021:0.0000341990,(Brazil/RS-FIOCRUZ-38637/2021:0.0002742746,((Argentina/UW21061444422/2021:0.0002379940,Argentina/PAIS-G0257/2021:0.0000677835):0.0000028328[0],(Argentina/INEI103842/2021:0.0000020138,(Argentina/INEI119661/2021:0.0000020138,(Argentina/PAIS-D0154/2021:0.0000693582,Argentina/INEI106715/2021:0.0001767499):0.0000012079[0]):0.0000022856[0]):0.0000029570[0]):0.0000339086[80]):0.0000029102[0]):0.0000677266[90.8],(Brazil/PR-FIOCRUZ-19090/2021:0.0001017820,(Brazil/SP-IAL-4436/2021:0.0002723343,(Brazil/MG-FIOCRUZ-494/2021:0.0002040982,(Brazil/MG-LBI240/2021:0.0000020138,((Brazil/ES-FIOCRUZ-34228/2021:0.0001699708,Brazil/MG-FIOCRUZ-151/2021:0.0003065256):0.0000010000[0],(Brazil/MG-FIOCRUZ-442/2021:0.0000335393,(Brazil/MG-FIOCRUZ-404/2021:0.0000702359,Brazil/MG-FIOCRUZ-391/2021:0.0000020138):0.0000010715[0]):0.0000010000[0]):0.0000010000[0]):0.0000010000[0]):0.0000339403[85.2]):0.0000010000[0]):0.0000023232[0]):0.0000339648[83.8]):0.0000015931[0],((((Brazil/SP-IB_100061/2021:0.0000678562,Brazil/MG-LBI690/2021:0.0001770126):0.0000337325[75],((Brazil/PR-IPEC_VIGCV19_CTB_0180/2021:0.0000020138,Brazil/PR-IPEC_VIGCV19_MAR_0792/2021:0.0002717894):0.0000334815[72.7],(Brazil/PR-IPEC_VIGCV19_MAR_0785/2021:0.0001696984,(Brazil/SP-IB_100093/2021:0.0000680090,Portugal/PT4003/2021:0.0000349789):0.0000020250[0]):0.0000339217[36.3]):0.0000024873[0]):0.0000029520[0],((Paraguay/244484/2021:0.0002040854,(Argentina/INEI106446/2021:0.0001025005,(Argentina/INEI104713/2021:0.0000696301,Argentina/INEI108202/2021:0.0001029775):0.0000010000[0]):0.0000020333[0]):0.0000339101[83.4],((Brazil/PE-FIOCRUZ-IAM3033/2021:0.0001355267,Germany/BW-RKI-I-188646/2021:0.0001020943):0.0000029984[0],((Brazil/RS-FIOCRUZ-33244/2021:0.0000338221,Brazil/BA-FIOCRUZ-PVM73575/2021:0.0001737383):0.0000010000[0],(Brazil/BA-UFOB-09211/2021:0.0000020138,Brazil/PE-FIOCRUZ-IAM2277/2021:0.0001389671):0.0000010000[0]):0.0000010779[0]):0.0000338764[84.2]):0.0000021010[0]):0.0000023372[0],((USA/MA-CDC-ASC210045377/2021:0.0000673528,((USA/FL-CDC-ASC210110321/2021:0.0000010000,USA/FL-CDC-ASC210154140/2021:0.0000010000):0.0001017914[93.7],(Brazil/SP-IB_111796/2021:0.0002379729,(Brazil/RN-FIOCRUZ-IAM4797/2021:0.0001364983,Brazil/RN-FIOCRUZ-IAM4853/2021:0.0000670731):0.0001024009[93.8]):0.0000338994[32.5]):0.0000029855[0]):0.0000010000[0],((Brazil/PB-FIOCRUZ-25661/2021:0.0000020138,(Argentina/PAIS-A0498/2021:0.0000343250,(Brazil/MG-NXBS1614GENOV701220212708/2021:0.0001368771,Brazil/MG-NVBS3373GENOV700922569103/2021:0.0002373711):0.0000025687[0]):0.0000028207[0]):0.0000010000[0],((Brazil/PB-FIOCRUZ-25676/2021:0.0001012606,Brazil/SP-IB_101581/2021:0.0001693141):0.0000010000[0],(((Brazil/MG-FIOCRUZ-1343/2021:0.0000691016,Brazil/SP-IB_119810/2021:0.0002709016):0.0000026863[0],(Brazil/PE-FIOCRUZ-IAM5378/2021:0.0000338198,((Brazil/BA-FIOCRUZ-18314/2021:0.0000020138,Brazil/PB-FIOCRUZ-25679/2021:0.0000340238):0.0000333195[82.3],((Brazil/PE-FIOCRUZ-IAM1900/2021:0.0001016081,Brazil/PB-FIOCRUZ-25638/2021:0.0001357479):0.0000010000[0],((Brazil/RN-FIOCRUZ-IAM4728/2021:0.0002045782,Brazil/PB-FIOCRUZ-25673/2021:0.0000330501):0.0000010000[0],(Brazil/PB-FIOCRUZ-41279/2021:0.0002367664,Brazil/PB-FIOCRUZ-44649/2021:0.0003480596):0.0000028000[0]):0.0000010000[0]):0.0000010000[0]):0.0000338559[86.4]):0.0000019187[0]):0.0000010000[0],((Paraguay/WOR12903A626/2021:0.0000020138,Brazil/RN-BA1200-240277206/2021:0.0000676901):0.0000010000[0],(((Brazil/RS-FIOCRUZ-IAM11640/2021:0.0000684109,Brazil/SP-3931/2021:0.0002031241):0.0000025311[0],(Brazil/MT-NVBS1297GENOV827708781198/2021:0.0002378713,Brazil/SP-reBUT_352994296/2021:0.0000675954):0.0000022349[0]):0.0000010000[0],(((Argentina/PAIS-A0519/2021:0.0000020138,(Brazil/SP-IB_119884/2021:0.0000339540,Brazil/SP-IB_123138/2021:0.0001030276):0.0000029629[100]):0.0000308943[100],(Argentina/UW21051084499/2021:0.0001710367,(Italy/LIG-186060857/2021:0.0001022502,(Brazil/SP-IB_116977/2021:0.0000010000,Brazil/SP-SJRP50816/2021:0.0001691646):0.0001696586[97.6]):0.0000333608[76.9]):0.0000026321[0]):0.0000017288[0],((Brazil/BA-LACEN-BA420/2021:0.0001013582,(Brazil/DF-4154/2021:0.0001361465,((Brazil/DF-NXBS134GENOV70973285605/2021:0.0000702346,Brazil/DF-FIOCRUZ-68192/2021:0.0000020138):0.0000010000[0],(Brazil/PR-FIOCRUZ-59313/2021:0.0000673373,Brazil/PI-FIOCRUZ-IAM3836/2021:0.0002039727):0.0000010000[0]):0.0000010000[0]):0.0000338476[83.7]):0.0000024007[0],((Brazil/RS-FIOCRUZ-14216/2021:0.0000028693,Brazil/PE-BA1200-260620982/2021:0.0001348146):0.0000677932[62.6],(USA/UT-CDC-2-4173966/2021:0.0001360662,(Brazil/SP-reBUT_352967652/2021:0.0001361825,(Brazil/SP-IB_100472/2021:0.0000010000,Brazil/SP-reBUT_770677/2021:0.0001016832):0.0000339488[76.3]):0.0000340918[75.9]):0.0000352442[78.7]):0.0000325651[78.6]):0.0000010000[0]):0.0000010000[0]):0.0000010000[0]):0.0000010000[0]):0.0000010000[0]):0.0000010000[0]):0.0000010000[0]):0.0000010000[0]):0.0000010000[0]):0.0000027124[0]):0.0000010000[0]):0.0000339998[85.6]):0.0000027811[0],(((Brazil/SP-IB_100925/2021:0.0001701444,(Brazil/MG-LBI514/2021:0.0000333120,(Brazil/MG-FIOCRUZ-196/2021:0.0000688254,(Brazil/MG-REDE-MG119/2021:0.0000010000,Brazil/MG-REDE-MG120/2021:0.0000010000):0.0001710270[98.6]):0.0000010000[0]):0.0000682570[88]):0.0001018824[91.7],((Chile/TA-89797/2021:0.0001023406,Chile/RM-93986/2021:0.0000678169):0.0000020577[0],((Brazil/SP-12013/2021:0.0002809010,(Brazil/RJ-4301/2021:0.0000010000,Brazil/RJ-IMTSP-CD4301/2021:0.0000010000):0.0001371561[94.1]):0.0001715041[96.3],((Brazil/SC-FIOCRUZ-45016/2021:0.0001738467,(Brazil/SE-FIOCRUZ-43228/2021:0.0001035835,Chile/LI-109288/2021:0.0000339440):0.0000020274[100]):0.0000317389[95.4],((Brazil/RJ-LNN04484/2021:0.0001700656,Argentina/INEI102868/2021:0.0000024199):0.0000670854[90.3],(Brazil/MG-FIOCRUZ-1342/2021:0.0001710265,((Brazil/PE-FIOCRUZ-IAM1614/2021:0.0000694077,(Brazil/PE-FIOCRUZ-IAM2047/2021:0.0001024179,Brazil/MT-3462/2021:0.0001015755):0.0000316494[43.3]):0.0000022785[99.9],((USA/CA-CDPH-2000049280/2021:0.0000338124,(USA/CA-CDPH-2000049527/2021:0.0000010000,(USA/CA-CDPH-2000049701/2021:0.0000000000,USA/CA-CDPH-3000046986/2021:0.0000000000):0.0000010000):0.0000029818[0]):0.0001694587[97.2],(Chile/RM-101042/2021:0.0001360535,((Brazil/MG-FIOCRUZ-1327/2021:0.0000696846,Brazil/BA-FIOCRUZ-PVM54543/2021:0.0000332835):0.0000334173[76.6],((Brazil/ES-FIOCRUZ-9910/2021:0.0000342205,Brazil/BA-BA1200-291504312/2021:0.0001353628):0.0000028358[0],((Brazil/SP-IB_112156/2021:0.0000016211,(Brazil/BA-LACEN-BA534/2021:0.0000331932,Brazil/SP-IB_116834/2021:0.0000345483):0.0001020192[94]):0.0000333409[84.5],(((Bolivia/21740/2021:0.0000675208,(USA/FL-CDC-QDX23353856/2021:0.0000337685,(USA/FL-CDC-STM-000704240/2021:0.0001698134,USA/TX-CDC-ASC210029583/2021:0.0000336228):0.0000010000[0]):0.0000342032[78.6]):0.0000333144[78.4],(Brazil/MG-FIOCRUZ-26/2021:0.0001029696,(Brazil/SE-BA1200-280137086/2021:0.0000675685,(Brazil/SE-FIOCRUZ-17989/2021:0.0000677009,(Brazil/DF-NVBS3898GENOV827823984726/2021:0.0001698563,(Brazil/BA-FIOCRUZ-PVM79102/2021:0.0001380653,Brazil/BA-FIOCRUZ-PVM73406/2021:0.0000680035):0.0000339616[75.8]):0.0000678222[88.4]):0.0000027662[0]):0.0000010000[0]):0.0000339548[78.8]):0.0000330969[79.4],((((Brazil/RS-FIOCRUZ-38646/2021:0.0002380582,Brazil/RS-HBM-39514/2021:0.0000677396):0.0000339003[77.2],(Brazil/PB-FIOCRUZ-41308/2021:0.0000010000,Brazil/PB-FIOCRUZ-39552/2021:0.0000010000):0.0002041285[99]):0.0000338978[76.1],((Brazil/SC-FIOCRUZ-41365/2021:0.0001353532,Brazil/CE-NVBS3018GENOV402503599461/2021:0.0002724798):0.0000020053[0],(Brazil/SP-IAL-4903/2021:0.0002726117,Brazil/SP-IB_112489/2021:0.0002378088):0.0000678664[87.4]):0.0000028863[0]):0.0000338626[74.3],((Brazil/SP-IMT-120/2021:0.0001051449,Brazil/MG-NVBS2996GENOV701232214059/2021:0.0001352740):0.0000022316[0],((Brazil/SP-IB_112955/2021:0.0003737654,(Brazil/SP-IB_118268/2021:0.0001748951,(Argentina/INEI107155/2021:0.0000354706,(Brazil/SP-L20-CAMPI290/2021:0.0001048064,(Brazil/PE-IMTSP-CD7684/2021:0.0002076430,(Brazil/BA-FIOCRUZ-PVM66569/2021:0.0004270203,Brazil/SP-IB_115273/2021:0.0006737238):0.0000023781[0]):0.0000028924[0]):0.0000021249[0]):0.0000025606[0]):0.0000028174[0]):0.0000026486[0],((Brazil/PE-FIOCRUZ-IAM2103/2021:0.0002027524,Brazil/MG-FIOCRUZ-406/2021:0.0001064598):0.0000020528[0],((Brazil/PA-ITV-1695/2021:0.0000687221,(Brazil/PR-BT47605FI/2021:0.0000020138,((Paraguay/59381/2021:0.0000335778,(Brazil/PR-BT56221FI/2021:0.0000020138,Brazil/PR-BT54513FI/2021:0.0000011370):0.0000010000[0]):0.0000010000[0],(Brazil/PR-BT51546FI/2021:0.0000020138,(Paraguay/244463/2021:0.0000336481,Brazil/PR-IPEC_VIGCV19_FOZ_0403/2021:0.0000341831):0.0001702521[97.2]):0.0000010000[0]):0.0000010000[0]):0.0000665976[86.5]):0.0000028669[0],(((Brazil/CE-FIOCRUZ-01069/2021:0.0000011640,(Brazil/CE-FIOCRUZ-00984/2021:0.0002725448,(Brazil/CE-IMTSP-CD7739/2021:0.0001016427,Brazil/PI-FIOCRUZ-IAM4004/2021:0.0000679161):0.0000334258[74.5]):0.0000026771[0]):0.0000010000[0],(Brazil/CE-FIOCRUZ-00658/2021:0.0001353221,(Brazil/CE-FIOCRUZ-14040/2021:0.0000676883,(Brazil/CE-FIOCRUZ-21053/2021:0.0001018060,Brazil/CE-FIOCRUZ-01104/2021:0.0001016255):0.0000340274[75.2]):0.0000010000[0]):0.0000334929[83.8]):0.0000679429[92.3],((Brazil/RS-FIOCRUZ-IAM11816/2021:0.0001725184,(Brazil/CE-FIOCRUZ-00446/2021:0.0001699033,(Brazil/RO-2180/2021:0.0001013505,Brazil/CE-IEC-177785/2021:0.0000343952):0.0000010000[0]):0.0001012720[94.4]):0.0000022021[0],((Brazil/SP-reBUT_352815757/2021:0.0001020246,((Brazil/PR-NVBS1111GENOV45367425738/2021:0.0001359087,Brazil/SE-FIOCRUZ-30338/2021:0.0001353623):0.0000010566[0],(Brazil/MG-FIOCRUZ-598/2021:0.0003050406,Brazil/SP-FMRP-1575/2021:0.0002393016):0.0000027422[0]):0.0000017819[0]):0.0000337813[83.9],(((Brazil/MS-FIOCRUZ-ILMD2202577/2021:0.0001703861,(Brazil/PR-IPEC_VIGCV19_FOZ_1356/2021:0.0000336816,Brazil/PR-FIOCRUZ-31729/2021:0.0001358335):0.0000676260[88.3]):0.0000339810[77],((Brazil/SC-NXBS1503GENOV45615128831/2021:0.0001023956,(Brazil/PR-FIOCRUZ-29297/2021:0.0002725561,(Brazil/PR-IPEC_VIGCV19_LON_0671/2021:0.0000677830,Brazil/PR-IPEC_VIGCV19_LON_0552/2021:0.0000678102):0.0000339142[76.5]):0.0000663780[81.2]):0.0000028865[0],(((Brazil/PR-FIOCRUZ-9281/2021:0.0000020138,Brazil/PR-NVBS915GENOV827677839869/2021:0.0002717483):0.0000010000[0],((Brazil/PR-NXBS333GENOV827537727442/2021:0.0001704617,(Brazil/PR-FIOCRUZ-59622/2021:0.0000679766,(Brazil/PR-NVBS3794GENOV827803532947/2021:0.0000680024,(Brazil/PR-15325/2021:0.0000021335,Brazil/PR-IPEC_VIGCV19_MAR_0784/2021:0.0000020138):0.0000339742[74.7]):0.0001360439[95.7]):0.0000339223[77.7]):0.0000022491[0],((Brazil/RS-FIOCRUZ-33265/2021:0.0002380872,Paraguay/WOR12903A648/2021:0.0002379523):0.0000021900[0],((Brazil/PR-IPEC_VIGCV19_CVL_1420/2021:0.0002028015,Paraguay/138045/2021:0.0002471777):0.0000026050[0],(Brazil/PR-NVBS3763GENOV827800273966/2021:0.0001013699,(Brazil/SP-IMT-SCP708/2021:0.0001398584,Brazil/MG-FIOCRUZ-602/2021:0.0002032089):0.0000023991[0]):0.0000026196[0]):0.0000029835[0]):0.0000010000[0]):0.0000010000[0]):0.0000010000[0],(Brazil/PR-FIOCRUZ-59131/2021:0.0000020138,((Brazil/PR-FIOCRUZ-59476/2021:0.0001360980,Brazil/PR-FIOCRUZ-29347/2021:0.0001716954):0.0000010000[0],(((Brazil/PR-FIOCRUZ-22793/2021:0.0001700514,(Brazil/SC-FIOCRUZ-38827/2021:0.0001020152,Brazil/PR-IPEC_VIGCV19_FOZ_1385/2021:0.0000675000):0.0000339752[75.5]):0.0000020203[0],(Brazil/PR-IPEC_VIGCV19_PG_0314/2021:0.0000680110,(Brazil/PR-FIOCRUZ-59367/2021:0.0001359266,(Brazil/PR-IPEC_VIGCV19_CTB_0006/2021:0.0001025075,Brazil/PR-FIOCRUZ-47374/2021:0.0001411862):0.0000338133[78.5]):0.0000027918[0]):0.0000019084[0]):0.0000010000[0],(((Paraguay/92075/2021:0.0000020138,Paraguay/WOR12903A769/2021:0.0001359954):0.0000339062[84.8],(Brazil/PR-FIOCRUZ-68387/2021:0.0001747100,Brazil/PR-FIOCRUZ-59138/2021:0.0000020138):0.0000339699[83.8]):0.0000017200[0],((Brazil/ES-FIOCRUZ-16399/2021:0.0000020138,Brazil/PR-FIOCRUZ-59609/2021:0.0000167959):0.0000171279[100],(Brazil/PR-IMTSP-CD7635/2021:0.0000346488,Brazil/PR-IPEC_VIGCV19_CTB_0202/2021:0.0002719787):0.0000020560[0]):0.0000010000[0]):0.0000010000[0]):0.0000010000[0]):0.0000010000[0]):0.0000010000[0]):0.0000010000[0]):0.0000010000[0]):0.0000337428[74.4],(((Brazil/AL-FIOCRUZ-6804/2021:0.0000020138,Brazil/AL-FIOCRUZ-21471/2021:0.0000340173):0.0001020176[96],((Brazil/SP-IB_117377/2021:0.0002054329,(Brazil/AL-FIOCRUZ-39936/2021:0.0001013136,Brazil/AL-FIOCRUZ-36550/2021:0.0001704414):0.0000338823[26.2]):0.0000029888[0],(Brazil/AL-FIOCRUZ-29003/2021:0.0001369163,(Mexico/CMX_LANGEBIO_IMSS_0482/2021:0.0001014224,(Brazil/SP-1934/2021:0.0000020138,((Brazil/MG-LBI228/2021:0.0000020138,Brazil/MG-NVBS3023GENOV701232117381/2021:0.0003060871):0.0000010000[0],(Brazil/SP-FIOCRUZ-67425/2021:0.0001360786,(USA/NV-SNPHL-344804/2021:0.0000337658,((USA/OR-CDC-ASC210105958/2021:0.0000337590,(USA/AZ-ASU5093/2021:0.0001019796,USA/OR-CDC-ASC210061214/2021:0.0000020138):0.0000340402[83.3]):0.0000010000[0],(USA/OR-OSPHL01047/2021:0.0000010000,(USA/OH-GD-SID-21062433168/2021:0.0000338094,(USA/SC-CDC-ASC210026964/2021:0.0000000000,(USA/NJ-CDC-ASC210039942/2021:0.0000000000,(USA/HI-H211670/2021:0.0000000000,(USA/OR-CDC-ASC210033989/2021:0.0000000000,(USA/OR-OSPHL-00161/2021:0.0000000000,(USA/OR-CDC-2-4177202/2021:0.0000000000,(USA/FL-CDC-STM-000055314/2021:0.0000000000,USA/OR-CDC-ASC210066606/2021:0.0000000000):0.0000000000):0.0000000000):0.0000000000):0.0000000000):0.0000000000):0.0000000000):0.0000020138):0.0000010000[0]):0.0000010000[0]):0.0000010000[0]):0.0001013227[95.2]):0.0000010000[0]):0.0000010000[0]):0.0000010000[0]):0.0000336964[86]):0.0000010000[0]):0.0000020118[0]):0.0000333477[85.5],((Brazil/MG-NVBS1311GENOV701224413439/2021:0.0000334176,Brazil/MG-FIOCRUZ-562/2021:0.0002378572):0.0000686115[88],(Suriname/SR-172/2021:0.0000332739,((Chile/RM-112349/2021:0.0000676950,(Uruguay/CUY2-000228_UYRO/2021:0.0000686696,(Brazil/RJ-LNN00397/2021:0.0000682778,(Brazil/RJ-LVM35672/2021:0.0000679999,(Brazil/MG-FIOCRUZ-98/2021:0.0000340785,(Brazil/SP-IB_RP_080/2021:0.0001361497,(Brazil/BA-LACEN-BA501/2021:0.0001013416,(Brazil/ES-FIOCRUZ-34108/2021:0.0000020138,((Brazil/MG-FUNED-LBI-BC14/2021:0.0000701328,Brazil/MG-FIOCRUZ-491/2021:0.0001717728):0.0000338120[77.9],((Brazil/BA-LACEN-BA434/2021:0.0002042537,Brazil/MG-SJRP50812/2021:0.0003694424):0.0000010000[0],(Brazil/PE-FIOCRUZ-IAM2830/2021:0.0000677419,(Brazil/PB-FIOCRUZ-41278/2021:0.0001354592,(Brazil/CE-FIOCRUZ-19028/2021:0.0000021799,Brazil/CE-FIOCRUZ-00859/2021:0.0001353811):0.0000671763[90.2]):0.0000027906[0]):0.0000340896[86.5]):0.0000361950[88.6]):0.0000010000[0]):0.0000025531[0]):0.0000011301[0]):0.0000010000[0]):0.0000010000[0]):0.0000010000[0]):0.0000010000[0]):0.0000369347[84.9]):0.0000024667[0],(Brazil/PR-FIOCRUZ-29361/2021:0.0002740863,(Argentina/INEI107766/2021:0.0001016509,(((Argentina/INEI106405/2021:0.0000335420,Argentina/INEI107071/2021:0.0000679005):0.0000010000[0],((Argentina/PAIS-E0219/2021:0.0000020138,(Argentina/PAIS-G0331/2021:0.0001377290,Argentina/INEI106222/2021:0.0000334629):0.0000339023[79.9]):0.0000010000[0],(Argentina/PAIS-F0070/2021:0.0000687853,(Argentina/INEI107652/2021:0.0000686967,(Argentina/INEI106102/2021:0.0000704410,(Argentina/INEI104668/2021:0.0000350260,(Argentina/INEI105305/2021:0.0000020138,Argentina/INEI105327/2021:0.0001414110):0.0000022146[0]):0.0000015333[0]):0.0000018076[0]):0.0000010000[0]):0.0000012100[0]):0.0000010000[0]):0.0000010000[0],(((Argentina/PAIS-J00014/2021:0.0000020138,(Argentina/PAIS-D0272/2021:0.0000692076,Argentina/INEI103603/2021:0.0000020138):0.0000012499[0]):0.0000678744[90.6],(USA/CA-CDPH-2000049048/2021:0.0000334593,(USA/CA-CDPH-3000035026/2021:0.0000011553,USA/CA-CDPH-3000035025/2021:0.0000011505):0.0000339822[78.9]):0.0001359464[96.9]):0.0000024316[0],((Argentina/INEI107074/2021:0.0000676391,(Argentina/INEI107087/2021:0.0001709717,Argentina/INEI106097/2021:0.0000676041):0.0000010000[0]):0.0000010000[0],((Argentina/INEI108108/2021:0.0000677169,Argentina/INEI107051/2021:0.0000677662):0.0000010000[0],((Argentina/INEI108689/2021:0.0001731598,Argentina/PAIS-G0237/2021:0.0000331192):0.0000010000[0],(Argentina/INEI106162/2021:0.0000335699,(Argentina/PAIS-E0241/2021:0.0000020138,Argentina/PAIS-E0232/2021:0.0000011279):0.0000335818[86.6]):0.0000010000[0]):0.0000010000[0]):0.0000010000[0]):0.0000010000[0]):0.0000010000[0]):0.0000010000[0]):0.0000340409[77.9]):0.0000339113[77.3]):0.0000024356[0]):0.0000025658[0]):0.0000016037[0]):0.0000022619[0]):0.0000010000[0]):0.0000021186[0]):0.0000010000[0]):0.0000026973[0]):0.0000010000[0]):0.0000025883[0]):0.0000014756[0]):0.0000026264[0]):0.0000022037[0]):0.0000026328[0]):0.0000010000[0]):0.0000023365[0]):0.0000015916[0]):0.0000024176[0]):0.0000025665[0]):0.0000010000[0]):0.0000013024[0]):0.0000029908[0]):0.0000026863[0]):0.0000021029[0]):0.0000012955[0]):0.0000027954[0],((Brazil/MG-LBI607/2021:0.0000020138,Suriname/SR-142/2021:0.0000665547):0.0000029485[0],((Brazil/MT-LACENMT-510478565/2021:0.0001355188,(Brazil/MT-LACENMT-510478564/2021:0.0000684616,((Brazil/MG-LBI623/2021:0.0001027477,(USA/KY-KSPHL-101126/2021:0.0000677501,(USA/IL-C21WGS1594/2021:0.0001020565,(USA/MI-CDC-ASC210110650/2021:0.0000010000,(USA/IL-CDC-ASC210157573/2021:0.0000000000,(USA/CA-CDPH-2000049674/2021:0.0000000000,USA/IL-CDC-ASC210231203/2021:0.0000000000):0.0000000000):0.0000010000):0.0000010000[0]):0.0000029808[0]):0.0001001033[90.1]):0.0000023948[0],((((USA/MN-CDC-IBX038031767370/2021:0.0000010000,USA/CA-SEARCH-8143/2021:0.0000010000):0.0000010000[0],(USA/CA-SEARCH-9577/2021:0.0000339660,((USA/TX-HMH-MCoV-47579/2021:0.0000337331,USA/CA-CDC-ASC210110672/2021:0.0000332371):0.0000010000[0],(USA/CA-SC-252685/2021:0.0000340033,(USA/CA-CDPH-2000047718/2021:0.0000010000,USA/CA-CDPH-2000049132/2021:0.0000010000):0.0000332744[74.7]):0.0000010000[0]):0.0000334985[85.4]):0.0000011356[0]):0.0000010000[0],((USA/CA-SEARCH-8130/2021:0.0000000000,(USA/CA-CDPH-3000032957/2021:0.0000000000,(USA/CA-SEARCH-8126/2021:0.0000000000,(USA/FL-CDC-ASC210067281/2021:0.0000000000,USA/FL-CDC-ASC210032296/2021:0.0000000000):0.0000000000):0.0000000000):0.0000000000):0.0000020138,(USA/CA-CDPH-3000032952/2021:0.0000010000,(USA/CA-CDPH-2000047182/2021:0.0000010000,((USA/CA-CDPH-2000047003/2021:0.0001018236,USA/CA-CDPH1699/2021:0.0000676966):0.0000010000[0],(USA/CA-CDPH-2000046924/2021:0.0000676427,(USA/CA-CDPH-3000045836/2021:0.0000000000,USA/CA-CDPH-3000041557/2021:0.0000000000):0.0000020138):0.0000010000[0]):0.0000010000[0]):0.0000010181[0]):0.0000339768[74]):0.0000010000[0]):0.0000010000[0],(((USA/NV-CDC-ASC210054339/2021:0.0000010000,USA/CA-CZB-32452/2021:0.0000010000):0.0000333389[74.4],(USA/UT-CDC-ASC210111910/2021:0.0000335872,(USA/UT-CDC-ASC210153822/2021:0.0000010000,USA/NM-CDC-ASC210108110/2021:0.0000010000):0.0000010000[0]):0.0001014397[96.2]):0.0000010000[0],((Mexico/ROO-InDRE_FB14092_S2115/2021:0.0000678187,(USA/FL-BPHL-2935/2021:0.0001016777,(USA/MA-CDC-STM-000061760/2021:0.0000337900,(USA/MA-CDC-STM-000068362/2021:0.0000010000,USA/MA-CDC-STM-000066849/2021:0.0000010000):0.0000334907[77.4]):0.0000678741[88.7]):0.0000020138[0]):0.0000010000[0],(((Brazil/MS-IAL-5100/2021:0.0000339617,Brazil/MS-3379/2021:0.0000020138):0.0000334383[82.7],(USA/CA-CDC-ASC210043107/2021:0.0000675804,((Mexico/SON-LANGEBIO_IMSS_1313/2021:0.0000674582,Mexico/GUA-IBT_IMSS_1853/2021:0.0000020138):0.0000010000[0],(France/ARA-HCL021085298401/2021:0.0000020138,(Brazil/SP-IB_RP51263/2021:0.0000338990,Brazil/MG-FUNED-LBI-BC60/2021:0.0000345135):0.0000339828[79.6]):0.0000010000[0]):0.0000010000[0]):0.0001018725[95.2]):0.0000025905[0],((USA/CA-CDPH-2000049486/2021:0.0000010000,USA/CA-CDPH-2000049200/2021:0.0000334291):0.0000676395[92.4],(USA/CA-CDC-ASC210065086/2021:0.0000679405,(USA/CA-CDPH-2000047861/2021:0.0000010000,(USA/CA-CDPH-2000047177/2021:0.0000010000,(USA/CA-CDPH-2000048299/2021:0.0000337606,(USA/CA-CDPH-2000046838/2021:0.0000000000,(USA/CA-CDPH-2000049450/2021:0.0000000000,USA/CA-CDPH-2000047008/2021:0.0000000000):0.0000000000):0.0000020138):0.0000010000[0]):0.0000010000[0]):0.0000010000[0]):0.0000010000[0]):0.0000338334[76.3]):0.0000010000[0]):0.0000010000[0]):0.0000020516[0]):0.0000010000[0]):0.0000028667[0]):0.0000345293[20.7]):0.0000340188[76.4],(((Brazil/CE-IMTSP-CD4338/2021:0.0000020138,(Brazil/MG-LBI675/2021:0.0000341019,Brazil/TO-3341/2021:0.0000675877):0.0000165448[100]):0.0000173239[0],(Brazil/SP-IB_117723/2021:0.0001364464,((Brazil/PE-FIOCRUZ-IAM1923/2021:0.0001697200,(Brazil/PE-FIOCRUZ-IAM1922/2021:0.0000337628,(Brazil/PE-FIOCRUZ-IAM2002/2021:0.0000010000,Brazil/PE-FIOCRUZ-IAM2039/2021:0.0000673914):0.0000338524[85.6]):0.0000028494[0]):0.0001351476[96.8],(Brazil/BA-FIOCRUZ-PVM61402/2021:0.0000333550,(Brazil/GO-HLAGYN-1486507/2021:0.0000686157,(Brazil/CE-FIOCRUZ-16054/2021:0.0000679342,(Brazil/RN_IMT_7.13/2021:0.0000677129,(Brazil/RN-00860/2021:0.0001016784,((Brazil/MT-UFMT207/2021:0.0000010000,Brazil/MT-NVBS2744GENOV827835141537/2021:0.0000010000):0.0001011554[95.8],(USA/NJ-CDC-ASC210005852/2021:0.0000677484,(Brazil/MG-FIOCRUZ-439/2021:0.0001354330,(Brazil/PB-FIOCRUZ-38038/2021:0.0001358479,(Brazil/BA-FIOCRUZ-PVM79155/2021:0.0001034291,(Brazil/RN-FIOCRUZ-IAM4872/2021:0.0000339258,((Brazil/PE-IMTSP-CD9304/2021:0.0001031728,Brazil/RN-FIOCRUZ-IAM5288/2021:0.0000020138):0.0000342735[84.7],((Brazil/PB-FIOCRUZ-25649/2021:0.0002372994,Brazil/MG-FUNED-39114-21/2021:0.0002043537):0.0001019968[91.8],((Brazil/RJ-4331/2021:0.0000010000,Brazil/RJ-IMTSP-CD4331/2021:0.0000010000):0.0000331264[93],(Brazil/RN-FIOCRUZ-IAM4739/2021:0.0001700058,((Brazil/CE-FIOCRUZ-00695/2021:0.0000020138,Brazil/SP-IB_110754/2021:0.0001343087):0.0000025420[0],(Brazil/PB-NXBS2510GENOV701310431460/2021:0.0001363408,((Brazil/BA-FIOCRUZ-PVM66989/2021:0.0000348257,(Brazil/BA-FIOCRUZ-PVM65485/2021:0.0001366845,Brazil/BA-FIOCRUZ-PVM61196/2021:0.0000341727):0.0000684407[87.4]):0.0000341684[74.1],(Brazil/RN-IMT-1.10/2021:0.0001353669,(Brazil/MG-FIOCRUZ-111/2021:0.0001696832,((Brazil/PE-BA1200-261044456/2021:0.0001356720,Brazil/RN-BA1200-240242004/2021:0.0000020138):0.0000337820[82.8],((Argentina/INEI100607/2021:0.0000010000,Argentina/INEI100867/2021:0.0000022937):0.0000679211[95.2],((Brazil/PB-FIOCRUZ-25666/2021:0.0000334768,((Brazil/PB-FIOCRUZ-25663/2021:0.0000020138,Brazil/PB-FIOCRUZ-25651/2021:0.0000332281):0.0000010000[0],(Brazil/PB-FIOCRUZ-25628/2021:0.0001358326,(Brazil/PE-6285/2021:0.0000012848,Brazil/PE-FIOCRUZ-IAM3769/2021:0.0002722731):0.0000680710[90.9]):0.0000010000[0]):0.0000010000[0]):0.0000338643[89.9],((Brazil/PB-FIOCRUZ-46033/2021:0.0002040134,Brazil/SC-FIOCRUZ-20600/2021:0.0001362208):0.0000336101[75.1],(Brazil/PB-FIOCRUZ-25641/2021:0.0001359491,(Brazil/GO-HLAGYN-1524932/2021:0.0000336617,((Brazil/BA-FIOCRUZ-PVM77754/2021:0.0001019779,Brazil/BA-LACEN-162/2021:0.0000020138):0.0000679320[92.7],(Brazil/PE-UFPE0174/2021:0.0001532035,(Uruguay/UY-NYULH2005/2021:0.0001029970,(Brazil/MT-NXBS1582GENOV827651673397/2021:0.0000685836,Brazil/RN-FIOCRUZ-69142/2021:0.0003061894):0.0000019284[0]):0.0000337292[35.2]):0.0000023900[0]):0.0000022889[0]):0.0000022001[0]):0.0000010000[0]):0.0000028950[0]):0.0000010000[0]):0.0000010000[0]):0.0000024628[0]):0.0000010000[0]):0.0000028771[0]):0.0000020138[0]):0.0000026684[0]):0.0000010000[0]):0.0000029524[0]):0.0000013413[0]):0.0000010000[0]):0.0000010000[0]):0.0000010000[0]):0.0000010000[0]):0.0000010000[0]):0.0000010000[0]):0.0000010000[0]):0.0000010000[0]):0.0000010000[0]):0.0000010000[0]):0.0000010000[0]):0.0000016519[0]):0.0000010000[0]):0.0000010000[0]):0.0000028648[0]):0.0000679582[78],(((Brazil/RS-FIOCRUZ-33264/2021:0.0002384296,Brazil/MG-FIOCRUZ-215/2021:0.0001364849):0.0000020115[0],(Brazil/RS-FIOCRUZ-28485/2021:0.0002394305,(Brazil/SC-FIOCRUZ-41326/2021:0.0001354959,(Brazil/SC-FIOCRUZ-30622/2021:0.0000338654,(Brazil/RS-FIOCRUZ-38627/2021:0.0000680153,Brazil/SC-FIOCRUZ-42798/2021:0.0001044843):0.0000014975[0]):0.0000010000[0]):0.0001700956[97.4]):0.0000330288[73.1]):0.0000338051[73.3],(Brazil/MG-FIOCRUZ-213/2021:0.0001359618,((Brazil/SP-L98-CD87586/2021:0.0001404024,(Paraguay/REDE-PY22/2021:0.0000010000,Paraguay/PY22/2021:0.0000010000):0.0002822905[94.6]):0.0000023174[0],(Brazil/SP-L98-CD87967/2021:0.0000020138,(Brazil/SC-FUNED-420622188/2021:0.0002718216,(Brazil/MT-LACENMT-510478618/2021:0.0001354265,((Brazil/MG-FIOCRUZ-129/2021:0.0000674793,Brazil/MG-FIOCRUZ-113/2021:0.0001392052):0.0001021153[93.3],((Argentina/INEI106274/2021:0.0000020138,(Brazil/PR-FIOCRUZ-59470/2021:0.0001359466,(Brazil/MA-IB_142869/2021:0.0001017689,(Argentina/INEI107059/2021:0.0000712543,(Argentina/INEI106285/2021:0.0000020138,((USA/NY-PRL-2021_0519_00B16/2021:0.0000674306,USA/UT-CDC-2-4394082/2021:0.0001021246):0.0000010000[0],(Argentina/INEI104138/2021:0.0000020138,(((Argentina/UW21031652366/2021:0.0000020138,Spain/CT-HUGTiPM018SC5G1/2021:0.0000678817):0.0000010000[0],(Argentina/INEI105823/2021:0.0000338374,(Argentina/INEI107601/2021:0.0000335642,Argentina/INEI107676/2021:0.0000010000):0.0001359040[98.5]):0.0000010000[0]):0.0000010000[0],((Argentina/INEI109354/2021:0.0001029245,Argentina/INEI106280/2021:0.0001370933):0.0000022726[0],((USA/NY-Wadsworth-21069437-01/2021:0.0000339561,USA/VA-DCLS-5383/2021:0.0000338226):0.0000012740[0],((USA/FL-CDC-ASC210115158/2021:0.0001355934,(USA/FL-CDC-ASC210112998/2021:0.0000010000,USA/FL-CDC-ASC210113000/2021:0.0000010000):0.0000334532[74.6]):0.0000010000[0],(USA/NY-PRL-0510_00B23/2021:0.0000020138,(USA/FL-CDC-ASC210240622/2021:0.0000686026,(USA/FL-CDC-ASC210158846/2021:0.0000020138,USA/FL-CDC-ASC210201815/2021:0.0001017346):0.0000331117[77.2]):0.0000337371[79.7]):0.0000010000[0]):0.0000010000[0]):0.0000337879[92.5]):0.0000026594[0]):0.0000010000[0]):0.0000010000[0]):0.0000029494[0]):0.0000019068[0]):0.0000320437[91.8]):0.0000029070[0]):0.0000322359[100]):0.0000017007[0],((Chile/TA-69308/2021:0.0000337265,(USA/CO-CDC-MMB08896536/2021:0.0000338350,(USA/CO-CDC-MMB09003996/2021:0.0000020138,((Argentina/PAIS-A0531/2021:0.0000020138,USA/CO-CDC-MMB08990098/2021:0.0000165574):0.0000169459[100],(USA/CO-CDC-MMB09133289/2021:0.0000000000,USA/CO-CDC-MMB08823648/2021:0.0000000000):0.0000020138):0.0000010000[0]):0.0000010000[0]):0.0000318955[98.2]):0.0000020134[0],((Chile/AN-92198/2021:0.0000338164,(Brazil/SC-FIOCRUZ-38826/2021:0.0002723747,Chile/RM-91881/2021:0.0001025971):0.0000010000[0]):0.0000336672[86.1],(Brazil/MT-3468/2021:0.0000338387,(Brazil/CE-FIOCRUZ-00179/2021:0.0001019940,(Brazil/MG-FIOCRUZ-15951/2021:0.0001011072,((Chile/LI-104032/2021:0.0000010000,Chile/LI-100616/2021:0.0000010000):0.0001020353[97.2],((Brazil/PA-FIOCRUZ-9264/2021:0.0000680104,(Brazil/RR-IEC-179037/2021:0.0000691933,Brazil/RR-FIOCRUZ-ILMD2100012/2021:0.0000456886):0.0000913989[88.5]):0.0000333179[74.7],((Chile/VS-88213/2021:0.0001028625,(Brazil/BA-FIOCRUZ-PVM68631/2021:0.0000169775,Chile/TA-82588/2021:0.0000340692):0.0000141302[0]):0.0000027062[0],(Brazil/AM-FIOCRUZ-20892204FL/2020:0.0000020138,(Brazil/PB-FIOCRUZ-25623/2021:0.0000680099,(Brazil/AM-FIOCRUZ-20843201ML/2020:0.0000020138,((Brazil/DF-LBI619/2021:0.0001694216,(Brazil/DF-NVBS3901GENOV827790079906/2021:0.0001355845,(Italy/EMR-C07_21_17/2021:0.0000675869,(Brazil/DF-FIOCRUZ-68120/2021:0.0000336336,(Brazil/DF-NXBS2243GENOV827650947758/2021:0.0001016379,(Brazil/DF-NXBS2314GENOV70975081526/2021:0.0001707974,(Brazil/DF-FIOCRUZ-68209/2021:0.0000337578,Brazil/SP-731105-NBD06/2021:0.0001693871):0.0000010000[0]):0.0000014104[0]):0.0000010000[0]):0.0000010000[0]):0.0000010000[0]):0.0000010000[0]):0.0000676587[74.3],((((Peru/LIM-INS-383/2021:0.0000672989,(Brazil/RS-NVBS2593GENOV45371035565/2021:0.0003407857,Brazil/PB-FIOCRUZ-38026/2021:0.0001360216):0.0000012386[0]):0.0000336128[85.1],(Brazil/PB-IEC-178830/2021:0.0000020138,((Brazil/DF-FIOCRUZ-68154/2021:0.0001357031,(Brazil/PA-FIOCRUZ-21294/2021:0.0000678702,(Brazil/PA-NVBS2721GENOV070977671237/2021:0.0001696664,(Brazil/PA-NVBS3064GENOV045950270653/2021:0.0001703723,Brazil/PA-FIOCRUZ-28763/2021:0.0003062907):0.0000339861[77.3]):0.0000010000[0]):0.0000010000[0]):0.0000339542[81],(Brazil/PA-IEC-178394/2021:0.0000336662,(Brazil/TO-UFT-652090/2021:0.0002378142,(Brazil/PA-FIOCRUZ-44435/2021:0.0001744954,(Brazil/PA-IEC-178680/2021:0.0002041329,((Brazil/PA-FIOCRUZ-14607/2021:0.0000020138,Brazil/PA-NVBS3065GENOV045950271025/2021:0.0001724609):0.0000018719[0],(Brazil/PA-FIOCRUZ-21282/2021:0.0001011739,(Brazil/PA-FIOCRUZ-30497/2021:0.0001700588,Brazil/PA-NVBS1357GENOV45949727502/2021:0.0001696510):0.0000026159[0]):0.0000010000[0]):0.0000010000[0]):0.0000028145[0]):0.0000338089[78]):0.0000337160[75.3]):0.0000674446[92.2]):0.0000308021[100]):0.0000029606[100]):0.0000010000[0],(((Brazil/GO-NVBS2564GENOV700800058873/2021:0.0001358697,Brazil/AM-FIOCRUZ-21893908JMS/2021:0.0001016859):0.0000029706[0],(Brazil/SP-IB_RP39885/2021:0.0000679524,((Brazil/SP-FMRP-2234/2021:0.0001031279,Brazil/SP-FMRP-2209/2021:0.0000679162):0.0000010000[0],((Brazil/SC-NVBS1298GENOV45615245927/2021:0.0001358538,(Brazil/SP-reBUT_353050540/2021:0.0001020333,Brazil/SP-FMRP-1008/2021:0.0000010000):0.0000010638[0]):0.0000339069[83.3],(Brazil/PR-IPEC_VIGCV19_FB_0504/2021:0.0001020335,(Brazil/SP-reBUT_353130786/2021:0.0002722356,((Brazil/SP-BT36562/2021:0.0002080987,Brazil/SP-BT36040/2021:0.0000345346):0.0000345186[77],(Brazil/SP-IB_RP25434/2021:0.0000020138,Brazil/SP-FMRP-1142/2021:0.0001030019):0.0000010000[0]):0.0000021094[0]):0.0000338175[82.3]):0.0000025307[0]):0.0000010000[0]):0.0000010000[0]):0.0000679507[91.1]):0.0000339501[85],((Peru/LIM-UPCH-0892/2021:0.0001694403,(Brazil/MG-FIOCRUZ-15962/2021:0.0001013959,(Brazil/SC-FIOCRUZ-20595/2021:0.0001020325,Switzerland/VS-HUG-SNRCI-34293469/2021:0.0001353672):0.0000010000[0]):0.0000010000[0]):0.0000339102[26.9],(Peru/HUA-INS-683/2020:0.0001352268,(Spain/AN-CBA-24129/2021:0.0001352160,(Peru/LOR-INS-582/2021:0.0000010000,((Peru/LOR-INS-598/2021:0.0000000000,(Peru/LOR-INS-591/2020:0.0000000000,(Peru/HUA-INS-691/2020:0.0000000000,(Peru/LOR-INS-580/2021:0.0000000000,Peru/LOR-INS-568/2021:0.0000000000):0.0000000000):0.0000000000):0.0000000000):0.0000010000,(((USA/AK-CDC-2-3925257/2021:0.0000674455,Peru/LOR-INS-592/2020:0.0000020138):0.0000010000[0],(Peru/LOR-INS-594/2020:0.0000020138,(Peru/HUA-INS-692/2020:0.0000020138,Peru/LOR-INS-577/2021:0.0000339496):0.0000338371[85.3]):0.0000010000[0]):0.0000010000[0],(Peru/CAJ-INS-4573/2021:0.0001015365,(Peru/LOR-INS-604/2021:0.0000010000,((Ecuador/USFQ-Ecu1034/2021:0.0000010000,Ecuador/USFQ-Ecu1041/2021:0.0000010000):0.0000339006[77.7],(Ecuador/USFQ-1133/2021:0.0000338465,(Ecuador/USFQ-ECU1145/2021:0.0000010000,Ecuador/USFQ-ECU1067/2021:0.0000010000):0.0000010000[0]):0.0001020408[93.6]):0.0000337811[79.3]):0.0000338138[84.8]):0.0000010000[0]):0.0000010000[0]):0.0000010000[0]):0.0000010000[0]):0.0000010000[0]):0.0000338404[74.7]):0.0000022477[0]):0.0000010000[0]):0.0000010000[0],(((Brazil/MG-FIOCRUZ-605/2021:0.0000688029,(Brazil/SP-3797/2021:0.0001021546,(Brazil/MT-NVBS2770GENOV070977387794/2021:0.0002721145,((Brazil/SP-reBUT_352950166/2021:0.0000010000,Brazil/SP-IB_101243/2021:0.0000010000):0.0001406688[97.4],(Brazil/SP-SJRP129881/2021:0.0000020138,(Brazil/SP-BT33512/2021:0.0000028212,Brazil/SP-BT38405/2021:0.0000683188):0.0000340109[85.8]):0.0000339841[88.5]):0.0000021079[0]):0.0000335739[83.6]):0.0000028043[0]):0.0000028782[0],(((Brazil/MT-3480/2021:0.0001353508,Brazil/TO-3553/2021:0.0001359390):0.0000344107[78],(Brazil/SP-IB_123868/2021:0.0000685828,(Brazil/MG-FIOCRUZ-157/2021:0.0001361177,(Brazil/SP-IB_123766/2021:0.0001020428,((Brazil/BA-FIOCRUZ-PVM75247/2021:0.0000020138,Brazil/BA-FIOCRUZ-PVM75249/2021:0.0000024265):0.0000010000[0],(Brazil/SP-IB_118519/2021:0.0000680087,(Brazil/RS-LMM60963/2021:0.0000341113,Brazil/PR-IPEC_VIGCV19_CTB_1085/2021:0.0002382530):0.0000331294[78.3]):0.0000011217[0]):0.0000010399[0]):0.0000339442[77.9]):0.0000679031[89.5]):0.0000026324[0]):0.0000020981[0],((((Brazil/PA-FIOCRUZ-44412/2021:0.0000347277,(Brazil/MG-FIOCRUZ-158/2021:0.0003061275,(Brazil/PA-FIOCRUZ-28737/2021:0.0000020138,(Brazil/PR-FIOCRUZ-HF34/2021:0.0000330862,Brazil/PA-FIOCRUZ-44493/2021:0.0001362646):0.0000010175[0]):0.0000010000[0]):0.0000029354[0]):0.0000337752[31.9],((Brazil/AL-FIOCRUZ-43124/2021:0.0000029252,Brazil/AL-FIOCRUZ-43146/2021:0.0000684033):0.0001703135[97],((Brazil/MG-FIOCRUZ-161/2021:0.0004077872,((Brazil/RS-FIOCRUZ-33285/2021:0.0001374114,Brazil/PI-FIOCRUZ-IAM3856/2021:0.0000679629):0.0000338214[77.7],(Brazil/RS-NVBS1060GENOV45366665036/2021:0.0001366674,Brazil/CE-FIOCRUZ-00860/2021:0.0001698429):0.0000029906[0]):0.0000020195[0]):0.0000335418[79.4],(Brazil/SP-IB_123870/2021:0.0000683728,(((Brazil/SP-IB_116068/2021:0.0000020138,(Brazil/SP-SJRP50785/2021:0.0000681869,(Brazil/SP-IB_116985/2021:0.0000343213,Brazil/SP-IB_116840/2021:0.0000684742):0.0000342547[78.2]):0.0000027675[0]):0.0000679819[94.9],((Brazil/AM-FIOCRUZ-21891112ISX/2021:0.0001701335,Brazil/SP-SJRP50705/2021:0.0001810386):0.0000904161[86],(Brazil/PR-FIOCRUZ-47357/2021:0.0001737388,((Brazil/MT-LACENMT-510478621/2021:0.0001016423,(Brazil/PR-IMTSP-CD15333/2021:0.0002052303,(Brazil/ES-FIOCRUZ-42495/2021:0.0000027902,(Brazil/SE-FIOCRUZ-43233/2021:0.0000679292,(Brazil/SE-FIOCRUZ-43238/2021:0.0000020138,Brazil/SE-FIOCRUZ-43225/2021:0.0000010000):0.0000010000[0]):0.0001367809[97.1]):0.0001373217[94.6]):0.0001019569[86.9]):0.0000026307[0],((Brazil/MS-IAL-5104/2021:0.0000679041,(Brazil/MS-NVBS1127GENOV45367661921/2021:0.0001353524,Brazil/SP-IB_114908/2021:0.0000341429):0.0000028509[0]):0.0000020027[0],(((Brazil/MS-FIOCRUZ-ILMD2202584/2021:0.0001358542,(Brazil/SP-IB_122534/2021:0.0000684777,Brazil/SP-IB_122393/2021:0.0000671816):0.0000337739[76]):0.0000679369[88.2],(Brazil/SP-IB_114562/2021:0.0000679163,(Brazil/SP-4025/2021:0.0000344202,Brazil/SP-IB_110180/2021:0.0000330178):0.0001356822[91.7]):0.0000028453[0]):0.0000029287[0],((Brazil/MS-4213/2021:0.0000020138,(Brazil/MS-IAL-5108/2021:0.0000341309,Brazil/MS-FIOCRUZ-69412/2021:0.0000452473):0.0000909125[89.5]):0.0000010000[0],((Brazil/MS-NVBS1118GENOV45367533662/2021:0.0001016518,(Brazil/MS-4207/2021:0.0001358771,Brazil/MS-FIOCRUZ-ILMD2202545/2021:0.0001354509):0.0000010000[0]):0.0000010000[0],((Brazil/SP-reBUT_352947431/2021:0.0000010000,Brazil/SP-IB_101689/2021:0.0000010000):0.0000331822[77.2],(Brazil/MS-NVBS2644GENOV45371607298/2021:0.0000684329,(Brazil/MS-4215/2021:0.0000339668,Brazil/MS-NVBS1134GENOV45367738548/2021:0.0001019654):0.0000333006[80.4]):0.0000339119[76.4]):0.0000010000[0]):0.0000010000[0]):0.0000010000[0]):0.0000010000[0]):0.0000010000[0]):0.0000021138[0]):0.0000338924[84.1]):0.0000010000[0]):0.0000021042[0],(Brazil/GO-DNAGYN-416/2021:0.0001695668,(Brazil/GO-HLAGYN-1683595/2021:0.0000677997,(((Brazil/GO-LACEN-290/2021:0.0001202621,(Brazil/GO-LACEN-298/2021:0.0001229844,Brazil/GO-DNAGYN-216/2021:0.0000854509):0.0000342847[0]):0.0000527300[80],(Brazil/GO-HLAGYN-1648746/2021:0.0000010000,(Brazil/DF-NVBS3914GENOV827818790714/2021:0.0001025743,(Brazil/RS-LMM60253/2021:0.0000341385,Brazil/DF-NVBS3876GENOV70977515951/2021:0.0000679029):0.0001020038[94.1]):0.0000338977[76.6]):0.0001022077[96.1]):0.0000024434[0],((Brazil/BA-LACEN-BA287/2021:0.0000020138,(Brazil/BA-UFOB-16656/2021:0.0001018945,(Brazil/BA-UFOB-16965/2021:0.0000338351,Brazil/BA-UFOB-17047/2021:0.0001019151):0.0000338798[78.3]):0.0000010000[0]):0.0000010000[0],(((Brazil/BA-LACEN-BA252/2021:0.0000020138,Brazil/BA-LACEN-BA289/2021:0.0000680085):0.0000010000[0],(Brazil/SP-HIAE-ID385/2021:0.0000675628,(Brazil/GO-HLAGYN-1640646/2021:0.0000020138,(Brazil/GO-LACEN-335/2021:0.0002423026,(Brazil/TO-UFT-862026/2021:0.0000020138,(Brazil/TO-FIOCRUZ-34959/2021:0.0000016420,Brazil/TO-FIOCRUZ-28722/2021:0.0000020138):0.0000010000[0]):0.0000332339[75.4]):0.0000010000[0]):0.0000010000[0]):0.0000340769[75.4]):0.0000010000[0],((Brazil/GO-HLAGYN-1622139/2021:0.0000020138,(Brazil/GO-HLAGYN-1764531/2021:0.0000010000,Brazil/GO-NVBS2556GENOV700800059054/2021:0.0000010000):0.0000333202[92.7]):0.0000010000[0],((Brazil/GO-HLAGYN-1721395/2021:0.0000687821,(Brazil/GO-HLAGYN-1611618/2021:0.0000020138,(Brazil/GO-HLAGYN-1730648/2021:0.0001361413,(Brazil/RO-FIOCRUZ-ILMD2100887/2021:0.0000010000,Brazil/RO-FIOCRUZ-ILMD2100872/2021:0.0000010000):0.0002377973[99.4]):0.0000337653[73.2]):0.0000010281[0]):0.0000337429[85.7],((Brazil/PR-BT75773FI/2021:0.0001695252,Brazil/PR-NVBS1073GENOV45366722432/2021:0.0000682809):0.0000028968[0],(Brazil/PR-FIOCRUZ-28424/2021:0.0000010000,(Brazil/PR-FIOCRUZ-38059/2021:0.0000000000,(Brazil/PR-FIOCRUZ-28442/2021:0.0000000000,Brazil/PR-FIOCRUZ-28423/2021:0.0000000000):0.0000000000):0.0000010000):0.0000010000[0]):0.0000337205[85.2]):0.0000020455[0]):0.0000010000[0]):0.0000010000[0]):0.0000010000[0]):0.0000334614[85.2]):0.0000024718[0]):0.0000348642[78.3]):0.0000021156[0]):0.0000029164[0]):0.0000025936[0]):0.0000026558[0]):0.0000010000[0],((((Brazil/PA-NVBS3062GENOV045950270639/2021:0.0001019157,Brazil/PA-FIOCRUZ-44416/2021:0.0001058239):0.0000334998[76.1],(Brazil/PB-FIOCRUZ-41275/2021:0.0000680167,(Brazil/PB-FIOCRUZ-44667/2021:0.0000349296,(Brazil/SP-IB_112480/2021:0.0000020138,(Brazil/RJ-LNN02035/2021:0.0000020138,((USA/CA-CDPH-2000049406/2021:0.0000010000,USA/CA-CDPH-3000043819/2021:0.0000010000):0.0001020388[93.7],(Brazil/ES-LACENES-320630275/2021:0.0000010000,(Brazil/ES-LACENES-320678120/2021:0.0000897197,(Brazil/ES-FIOCRUZ-54196/2021:0.0000020138,Brazil/ES-LACENES-320648852/2021:0.0000679780):0.0000331097[83.6]):0.0000020220[0]):0.0000451556[83.9]):0.0000023327[0]):0.0000010000[0]):0.0000018032[0]):0.0000016664[0]):0.0000010000[0]):0.0000339511[86.4],((Brazil/RN_IMT_4.23/2021:0.0001691006,Brazil/PA-FIOCRUZ-44470/2021:0.0002084137):0.0000020196[0],(((Brazil/TO-FIOCRUZ-47289/2021:0.0001016169,Brazil/CE-FIOCRUZ-12007/2021:0.0001356954):0.0000010000[0],((Brazil/PA-ITV-3110/2021:0.0000337808,Brazil/RN-FIOCRUZ-69234/2021:0.0000338162):0.0000010000[0],((Brazil/RJ-LNN03566/2021:0.0001017211,USA/CA-CDPH-3000134456/2021:0.0001017537):0.0000010000[0],(Brazil/MA-FIOCRUZ-32534/2021:0.0000020138,(Brazil/RJ-LNN03951/2021:0.0000010000,Brazil/RJ-NVBS3538GENOV700923905382/2021:0.0000010000):0.0000671079[94.4]):0.0000010000[0]):0.0000010000[0]):0.0000010000[0]):0.0000010000[0],((Brazil/PR-NVBS2681GENOV45371123989/2021:0.0000020138,Brazil/MA-FIOCRUZ-53481/2021:0.0001355623):0.0000010000[0],((Brazil/PI-FIOCRUZ-IAM3834/2021:0.0000336691,Brazil/SP-IB_121800/2021:0.0001015040):0.0000010000[0],((Brazil/AP-ITV-179377/2021:0.0001019415,Brazil/MA-NXBS2445GENOV701309731854/2021:0.0000681552):0.0000024782[0],((Brazil/SP-IB_122292/2021:0.0000010000,Brazil/SP-IB_123001/2021:0.0000677199):0.0000338865[76.3],(Brazil/RS-FIOCRUZ-45206/2021:0.0000020138,(Brazil/RS-LMM61813/2021:0.0000020138,Brazil/RS-LMM61811/2021:0.0000010915):0.0000029635[0]):0.0001016207[94.7]):0.0000679640[88.6]):0.0000024507[0]):0.0000010000[0]):0.0000016348[0]):0.0000010000[0]):0.0000020134[0]):0.0000333773[84.6],(Brazil/CE-FIOCRUZ-22050/2021:0.0000677037,((Brazil/RR-FIOCRUZ-ILMD2100036/2021:0.0000020138,((Brazil/CE-NVBS804GENOV45614833507/2021:0.0000348887,(Brazil/CE-FIOCRUZ-00614/2021:0.0000341375,Brazil/AP-FIOCRUZ-47750/2021:0.0001693100):0.0000339380[75.1]):0.0000027787[0],(Brazil/DF-NVBS3878GENOV827846088913/2021:0.0002040883,(Brazil/CE-FIOCRUZ-21057/2021:0.0000678567,(Brazil/CE-NVBS11GENOV045614776255/2021:0.0000337259,(Brazil/CE-FIOCRUZ-00791/2021:0.0000335851,(Brazil/RN-FIOCRUZ-69146/2021:0.0001016742,(Brazil/CE-FIOCRUZ-00655/2021:0.0001017699,Brazil/CE-FIOCRUZ-00533/2021:0.0000677745):0.0000339927[77.1]):0.0000342157[77.6]):0.0000010000[0]):0.0000338584[78.1]):0.0000339122[77.6]):0.0000029207[0]):0.0000015925[0]):0.0000010000[0],(((Brazil/PE-FIOCRUZ-IAM3189/2021:0.0001353664,Brazil/MA-IEC-179400/2021:0.0000344338):0.0000028783[0],(Brazil/CE-FIOCRUZ-00796/2021:0.0000020138,((Brazil/CE-FIOCRUZ-00858/2021:0.0000020138,Brazil/CE-FIOCRUZ-00795/2021:0.0000347273):0.0000010000[0],(Brazil/CE-NXBS369GENOV45614839059/2021:0.0000010000,(Brazil/CE-FIOCRUZ-00862/2021:0.0001019159,(Brazil/CE-FIOCRUZ-00575/2021:0.0001396610,(Brazil/CE-FIOCRUZ-00838/2021:0.0000338286,(Brazil/CE-FIOCRUZ-00449/2021:0.0000338487,Brazil/CE-FIOCRUZ-00667/2021:0.0000339268):0.0000339704[77]):0.0000675390[90.1]):0.0000681401[88.7]):0.0000010000[0]):0.0000010000[0]):0.0000010000[0]):0.0000339301[90.1]):0.0000010000[0],((Brazil/PA-NXBS1442GENOV45949396074/2021:0.0000337783,Brazil/PR-FIOCRUZ-28710/2021:0.0000338265):0.0000010000[0],(((Brazil/PA-FIOCRUZ-28746/2021:0.0000336598,Brazil/MG-FUNED-310715023/2021:0.0000020138):0.0000010000[0],(Brazil/CE-FIOCRUZ-22048/2021:0.0000340219,(Brazil/PE-FIOCRUZ-IAM2782/2021:0.0000337141,Brazil/MG-FIOCRUZ-525/2021:0.0000353081):0.0000010000[0]):0.0000010000[0]):0.0000010000[0],(Brazil/CE-FIOCRUZ-22051/2021:0.0000675858,((Brazil/CE-FIOCRUZ-22046/2021:0.0000675315,(Brazil/RJ-NXBS2036GENOV827704149244/2021:0.0001022417,Brazil/SP-IB_116052/2021:0.0001371946):0.0000010000[0]):0.0000010000[0],(((Brazil/PE-FIOCRUZ-IAM3139/2021:0.0000674713,(Switzerland/un-HUG-34686737/2021:0.0000010000,Switzerland/GE-HUG-34686747/2021:0.0000010000):0.0001351570[96.8]):0.0000010000[0],(Brazil/SP-IB_119893/2021:0.0001710602,(Brazil/CE-FIOCRUZ-00944/2021:0.0000685687,(Brazil/CE-IEC-180059/2021:0.0000333068,Brazil/CE-FIOCRUZ-00867/2021:0.0000339721):0.0000010000[0]):0.0000337514[85.6]):0.0000010000[0]):0.0000010000[0],((Brazil/CE-IEC-180056/2021:0.0000675331,(Brazil/CE-FIOCRUZ-00420/2021:0.0001357960,Brazil/DF-NXBS2280GENOV70975530734/2021:0.0001029466):0.0000678243[86.9]):0.0000024036[0],(Brazil/MG-FIOCRUZ-1348/2021:0.0000342768,(Brazil/RJ-FIOCRUZ-27870/2021:0.0000342481,((Brazil/RJ-LNN04161/2021:0.0000020138,Brazil/RJ-LNN04106/2021:0.0000345420):0.0000021419[0],(Brazil/RJ-LNN04268/2021:0.0000020138,Brazil/RJ-FIOCRUZ-34501/2021:0.0000020138):0.0000010727[0]):0.0000339812[78.7]):0.0001354496[94.6]):0.0000025293[0]):0.0000010000[0]):0.0000010000[0]):0.0000010000[0]):0.0000010000[0]):0.0000010000[0]):0.0000010000[0]):0.0000010000[0]):0.0000028968[0]):0.0000020768[0]):0.0000339059[85.1]):0.0000020108[0],((((Brazil/PA-LBI344/2021:0.0000344301,(Brazil/PA-LBI335/2021:0.0000010000,Brazil/PA-LBI575/2021:0.0000341311):0.0000342884[76.6]):0.0001372472[96.1],(Brazil/PE-IMTSP-CD12323/2021:0.0000675091,(Brazil/PE-FIOCRUZ-IAM1993/2021:0.0000332925,(Brazil/PE-FIOCRUZ-IAM2768/2021:0.0001013556,(Brazil/PE-IEC-180283/2021:0.0002378580,(Brazil/PE-UFPE0177/2021:0.0001626540,Brazil/PE-NXBS2414GENOV701309428617/2021:0.0000671798):0.0000010000[0]):0.0000010000[0]):0.0000010000[0]):0.0000020400[0]):0.0000412327[79.2]):0.0000339629[78.3],((Brazil/GO-FIOCRUZ-38204/2021:0.0000020138,Brazil/GO-LACEN-376/2021:0.0000691421):0.0001700596[98.1],((Brazil/PR-IMTSP-CD10849/2021:0.0001025097,(Brazil/SP-IB_110357/2021:0.0000681672,(Brazil/SP-IB_110297/2021:0.0001367541,Brazil/SP-IB_114918/2021:0.0001700923):0.0000337164[75.2]):0.0001015846[94.8]):0.0000028148[0],(Brazil/BA-LACEN-BA357/2021:0.0000682007,((Brazil/SP-IB_112492/2021:0.0000333143,Brazil/SP-IB_103030/2021:0.0000340967):0.0000012232[0],(Brazil/MT-NXBS378GENOV70973333931/2021:0.0000020138,(Brazil/BA-FIOCRUZ-PVM73274/2021:0.0000010000,Brazil/BA-FIOCRUZ-PVM79100/2021:0.0000010000):0.0001696093[98.2]):0.0001023326[96.2]):0.0000339535[85.4]):0.0000010000[0]):0.0000017481[0]):0.0000029397[0]):0.0000339056[86.6],(Brazil/PR-NVBS859GENOV827648034545/2021:0.0000338460,((Brazil/RJ-LNN03708/2021:0.0001019521,(Brazil/SP-reBUT_352963531/2021:0.0000010000,Brazil/SP-IB_101746/2021:0.0000010000):0.0000029617[0]):0.0000338999[85.2],(Brazil/TO-FIOCRUZ-38471/2021:0.0002036530,(Brazil/SC-FIOCRUZ-45029/2021:0.0000338232,((Brazil/PR-FIOCRUZ-28123/2021:0.0000671653,(Brazil/SP-IAL-4308/2021:0.0001013531,Brazil/SP-IB_113589/2021:0.0001027277):0.0001360450[91]):0.0000022415[0],(Brazil/SP-3259/2021:0.0000338948,(Brazil/GO-HLAGYN-1734168/2021:0.0000677707,(Brazil/SP-IB_111999/2021:0.0000338284,(Brazil/SP-2999/2021:0.0000020138,(((Brazil/SP-IB_101300/2021:0.0000010000,Brazil/SP-reBUT_352957304/2021:0.0000010000):0.0000339019[84.8],(Brazil/SP-IB_100682/2021:0.0000020138,(Brazil/SP-reBUT_352767969/2021:0.0000010000,(Brazil/SP-SJRP49670/2021:0.0001360388,(Brazil/SP-reBUT_352736011/2021:0.0000010000,(Brazil/SP-reBUT_352959595/2021:0.0000000000,(Brazil/SP-IB_100587/2021:0.0000000000,Brazil/SP-IB_101240/2021:0.0000000000):0.0000000000):0.0000010000):0.0000330114[74]):0.0000010000[0]):0.0000010000[0]):0.0000020244[0]):0.0000333528[85.9],(Brazil/SP-IB_115019/2021:0.0001714741,((Brazil/SP-BT35136/2021:0.0002042784,(Brazil/SP-IB_116992/2021:0.0001371956,(Brazil/MG-SJRP50619/2021:0.0002042694,Brazil/SP-IB_122482/2021:0.0001700316):0.0000010000[0]):0.0000343812[77.8]):0.0000339165[75.7],((Brazil/SP-IB_110772/2021:0.0000339258,(Brazil/SP-IB_111347/2021:0.0000339703,(Brazil/PR-NVBS1069GENOV45366711825/2021:0.0001727138,(Brazil/SP-IB_112070/2021:0.0000338244,Brazil/SP-IB_116984/2021:0.0000709073):0.0000339265[77.7]):0.0000010000[0]):0.0000027611[0]):0.0000337341[84.8],((Brazil/SP-3111/2021:0.0000000000,Brazil/SC-FIOCRUZ-22819/2021:0.0000000000):0.0000020138,(((Brazil/SP-IB_119192/2021:0.0000020138,Brazil/SP-IB_121783/2021:0.0000680271):0.0000679887[92.1],((Brazil/SP-IB_112454/2021:0.0001699312,(Brazil/SP-IB_123756/2021:0.0000346547,Brazil/SP-IB_116477/2021:0.0000020138):0.0000677965[94.1]):0.0000010000[0],(Brazil/SP-IB_112002/2021:0.0000020138,(Brazil/GO-HLAGYN-1672051/2021:0.0000020138,(Brazil/SP-NVBS1308GENOV701222783930/2021:0.0000353320,((Brazil/SP-IB_116059/2021:0.0000339206,((Brazil/SC-NXBS582GENOV45615055007/2021:0.0000010000,Brazil/SC-FIOCRUZ-30632/2021:0.0000010000):0.0000333621[80],(Brazil/SP-IB_123383/2021:0.0001360705,Brazil/SP-IB_118046/2021:0.0000685764):0.0000337364[77.1]):0.0000010000[0]):0.0000010491[0],((Brazil/SP-IB_121774/2021:0.0000350770,Brazil/SP-IB_114250/2021:0.0000673160):0.0000680235[89.6],(Brazil/SP-reBUT_352957435/2021:0.0000010000,(Brazil/SP-reBUT_352957434/2021:0.0000000000,(Brazil/SP-IB_101304/2021:0.0000000000,Brazil/SP-IB_101295/2021:0.0000000000):0.0000000000):0.0000010000):0.0000020076[0]):0.0000333524[40.2]):0.0000338623[72.6]):0.0000010000[0]):0.0000010000[0]):0.0000010000[0]):0.0000021385[0]):0.0001018775[96.4],((Brazil/MG-NXBS1504GENOV45615133378/2021:0.0002820030,Brazil/SP-IB_110372/2021:0.0001353657):0.0000025745[0],((Brazil/MT-NVBS2734GENOV070977951025/2021:0.0000676188,((Brazil/SP-BT45858/2021:0.0000349740,Brazil/SP-BT38174/2021:0.0000676104):0.0000010000[0],(Brazil/SP-BT33595/2021:0.0000335554,(Brazil/RJ-NVBS3507GENOV827812386104/2021:0.0001356547,Brazil/SP-FMRP-1350/2021:0.0000020138):0.0000675867[91.6]):0.0000010000[0]):0.0000010000[0]):0.0000338729[76.3],((Brazil/GO-FIOCRUZ-47679/2021:0.0000334664,Brazil/BA-FIOCRUZ-PVM80383/2021:0.0000685334):0.0000339014[77.2],(Brazil/SP-IB_RP86101/2021:0.0001013322,((Brazil/TO-UFT-421614/2021:0.0000686843,(Argentina/INEI104181/2021:0.0000340337,((Brazil/PR-15332/2021:0.0001033373,Brazil/SP-IB_117002/2021:0.0001356153):0.0000020101[0],(Brazil/SP-FIOCRUZ-36024/2021:0.0000679522,((Brazil/SP-IB_111454/2021:0.0000681152,Brazil/SP-IB_111458/2021:0.0000679718):0.0002037098[98.6],(Brazil/SP-IB_118430/2021:0.0001729878,(Brazil/SP-IB_RP89994/2021:0.0000010000,Brazil/SP-FMRP-1594/2021:0.0000010000):0.0000337410[76.1]):0.0000339067[74.8]):0.0000680439[86.5]):0.0000020607[0]):0.0000046896[94.3]):0.0000020410[0]):0.0000271786[81.7],((Brazil/PR-FIOCRUZ-59441/2021:0.0002374401,(Brazil/RN-FIOCRUZ-69156/2021:0.0001708694,(Brazil/SP-844221/2021:0.0000010000,Brazil/SP-IB_102572/2021:0.0000010000):0.0000335344[73.7]):0.0000333568[40]):0.0000029129[0],(Brazil/TO-3331/2021:0.0000335844,(Brazil/RS-FIOCRUZ-45191/2021:0.0000337289,((Brazil/PR-IPEC_VIGCV19_FOZ_0416/2021:0.0001356014,(Brazil/PR-FIOCRUZ-HF451/2021:0.0002380864,(Brazil/PR-FIOCRUZ-HF443/2021:0.0000332892,Brazil/PR-FIOCRUZ-HF453/2021:0.0000679231):0.0000010000[0]):0.0002040272[98.7]):0.0000338440[74.9],((Brazil/SP-reBUT_353059321/2021:0.0000010000,(Brazil/SP-reBUT_353064193/2021:0.0000000000,(Brazil/SP-IB_102237/2021:0.0000000000,Brazil/SP-IB_102222/2021:0.0000000000):0.0000000000):0.0000010000):0.0000672372[94.4],(Brazil/DF-NXBS2236GENOV827649797241/2021:0.0000338117,((Brazil/PR-FIOCRUZ-38057/2021:0.0002044927,(Brazil/DF-NXBS2310GENOV827651290723/2021:0.0001032097,(Brazil/MT-LACENMT-510478623/2021:0.0001375117,Brazil/MT-NVBS3104GENOV827833365966/2021:0.0000339427):0.0001020495[93.6]):0.0000010000[0]):0.0000680080[86],(Brazil/MT-LACENMT-510478630/2021:0.0002040631,(Brazil/SP-3007/2021:0.0000336693,(Brazil/GO-HLAGYN-1702195/2021:0.0001010554,(Brazil/SP-IB_110336/2021:0.0000020138,((Brazil/SP-FMRP-1401/2021:0.0001359251,(Brazil/SP-IB_101244/2021:0.0000010000,Brazil/SP-reBUT_352947254/2021:0.0000010000):0.0000027717[98.2]):0.0000320839[77.4],((Brazil/MT-LACENMT-510478548/2021:0.0001368462,((Brazil/PR-FIOCRUZ-59373/2021:0.0001000381,(Brazil/SC-FIOCRUZ-41346/2021:0.0000679380,Brazil/SC-FIOCRUZ-41347/2021:0.0001016031):0.0000698063[90.2]):0.0000338977[21.5],(Brazil/PR-FIOCRUZ-59644/2021:0.0000020138,((Brazil/PR-FIOCRUZ-HF333/2021:0.0000338487,Brazil/PR-FIOCRUZ-HF328/2021:0.0000337957):0.0000010000[0],(Brazil/PR-NVBS974GENOV827702541231/2021:0.0001017620,Brazil/PR-FIOCRUZ-HF337/2021:0.0000677776):0.0000010000[0]):0.0000010000[0]):0.0000029636[0]):0.0001006457[87.7]):0.0000010000[0],(Brazil/SP-IB_118539/2021:0.0001021079,((USA/CA-CDPH-3000122156/2021:0.0001012722,((Brazil/PR-NVBS2635GENOV827844670974/2021:0.0002041437,(Brazil/PR-FIOCRUZ-59436/2021:0.0000679336,(Brazil/PR-NVBS2676GENOV45371874232/2021:0.0000337951,Brazil/PR-NVBS2653GENOV45371019176/2021:0.0000020138):0.0000010000[0]):0.0001023043[94]):0.0000010000[0],(USA/FL-CDC-ASC210155596/2021:0.0001691108,(USA/MD-CDC-ASC210242010/2021:0.0000020138,(Brazil/PR-NXBS388GENOV45614767697/2021:0.0000342850,Spain/IB-HUSE-01478/2021:0.0001017401):0.0000010000[0]):0.0000010000[0]):0.0000340352[72.6]):0.0000338938[42.3]):0.0000334853[80.6],((Brazil/SC-FIOCRUZ-41339/2021:0.0001018497,((Brazil/PR-BT75299FI/2021:0.0000343591,(Brazil/PR-IPEC_VIGCV19_CTB_0958/2021:0.0000020138,Brazil/PR-IPEC_VIGCV19_CTB_0975/2021:0.0000336749):0.0000010000[0]):0.0001360865[96.5],((Brazil/RJ-13624/2021:0.0001405926,((Brazil/PR-FIOCRUZ-47376/2021:0.0000342667,Brazil/PR-FIOCRUZ-47375/2021:0.0000020138):0.0001369528[97.7],(Brazil/PR-NVBS991GENOV827713979856/2021:0.0000020138,(Brazil/PR-FIOCRUZ-28425/2021:0.0000020138,(Brazil/PR-14335/2021:0.0000337312,(Brazil/PR-IMTSP-CD14337/2021:0.0000336524,(Brazil/PR-FIOCRUZ-59496/2021:0.0000678800,Brazil/PR-NVBS3808GENOV827833490835/2021:0.0000338212):0.0000341573[78.4]):0.0000679926[88.5]):0.0000010000[0]):0.0000338372[91.4]):0.0000010000[0]):0.0000028546[0]):0.0000661185[83.5],((Brazil/SC-FIOCRUZ-42754/2021:0.0001028929,Brazil/BA-FIOCRUZ-PVM78078/2021:0.0001719826):0.0000028592[0],(Brazil/PI-FIOCRUZ-FioPi36/2021:0.0001012078,(Brazil/PR-IPEC_VIGCV19_LON_0818/2021:0.0000332802,(Brazil/GO-HLAGYN-1583318/2021:0.0000020138,(Brazil/PR-IMTSP-CD10794/2021:0.0000685317,((Brazil/MG-FIOCRUZ-153/2021:0.0000672992,(Brazil/MG-FIOCRUZ-112/2021:0.0000016591,Brazil/PR-IMTSP-CD13556/2021:0.0000342131):0.0000010838[0]):0.0000677830[89.8],(Brazil/SC-FIOCRUZ-45034/2021:0.0000676123,(Brazil/PA-FIOCRUZ-30493/2021:0.0001700971,((Brazil/RJ-LNN03567/2021:0.0000339622,(Brazil/RS-LMM61290/2021:0.0000010000,Paraguay/244473/2021:0.0000392563):0.0000012632[0]):0.0000795104[88.3],(Brazil/RS-NVBS1103GENOV45367266171/2021:0.0000332625,(Brazil/SC-FIOCRUZ-41329/2021:0.0000680185,(Brazil/SC-NVBS1324GENOV45615238431/2021:0.0000020138,Brazil/SC-FIOCRUZ-42777/2021:0.0000019918):0.0000014264[0]):0.0000345443[81.5]):0.0000341762[77.3]):0.0000407102[76.8]):0.0000026766[0]):0.0000012476[0]):0.0000010000[0]):0.0000010000[0]):0.0000010000[0]):0.0000021582[0]):0.0000011215[0]):0.0000017221[0]):0.0000021454[0]):0.0000010000[0]):0.0000028660[0],((Brazil/SP-IB_119424/2021:0.0001024165,(Brazil/SP-IB_112987/2021:0.0000334929,Brazil/SP-IAL-4528/2021:0.0000020138):0.0000010000[0]):0.0000333600[84],(((USA/FL-CDC-STM-000073791/2021:0.0000020138,(Mexico/BCN_InDRE_FB28107_S6101/2021:0.0000676138,(Mexico/TAM_IBT_IMSS_2309/2021:0.0000010000,(USA/TX-HMH-MCoV-50798/2021:0.0000340203,(USA/TX-HMH-MCoV-50869/2021:0.0000020138,USA/CA-CDC-ASC210240159/2021:0.0000337054):0.0000010000[0]):0.0000338464[75.1]):0.0000010000[0]):0.0000339132[84.1]):0.0001019330[96.3],(Brazil/SP-IB_111649/2021:0.0001020340,((Brazil/SP-IB_122626/2021:0.0001360022,(Brazil/SP-IB_122629/2021:0.0000010000,Brazil/SP-IB_123006/2021:0.0000010000):0.0000339598[71.9]):0.0000010000[0],((Brazil/SP-IB_120274/2021:0.0000675275,Brazil/SP-IB_111652/2021:0.0000020138):0.0000010000[0],(Brazil/SP-IB_118429/2021:0.0000020414,(Paraguay/244482/2021:0.0000010000,Paraguay/244476/2021:0.0000010000):0.0000339066[91.7]):0.0000010000[0]):0.0000010000[0]):0.0000012947[0]):0.0000332378[84.3]):0.0000026277[0],((Brazil/PB-FIOCRUZ-25639/2021:0.0000335531,((Brazil/PE-FIOCRUZ-IAM3075/2021:0.0001705842,(Brazil/PB-FIOCRUZ-39575/2021:0.0000020138,Brazil/RJ-LNN02710/2021:0.0000333997):0.0000010000[0]):0.0000680150[91.9],(Brazil/ES-FIOCRUZ-40147/2021:0.0000020138,(Brazil/MG-FIOCRUZ-159/2021:0.0001724183,(Brazil/PE-FIOCRUZ-IAM2567/2021:0.0000010000,Brazil/SP-IB_120742/2021:0.0001358892):0.0000336452[84.1]):0.0000015046[0]):0.0000339060[83.9]):0.0000028803[0]):0.0000010000[0],((Brazil/ES-FIOCRUZ-40208/2021:0.0000680083,(Brazil/PE-FIOCRUZ-IAM3088/2021:0.0001032525,Brazil/PE-FIOCRUZ-IAM3135/2021:0.0001360604):0.0000338865[77.4]):0.0000024483[0],((Brazil/RJ-NVBS3498GENOV700921546945/2021:0.0000020138,Brazil/SP-IB_122473/2021:0.0000687458):0.0000678093[89.9],(Brazil/SP-IB_123778/2021:0.0001699023,(Brazil/SP-FIOCRUZ-35282/2021:0.0001367280,Brazil/SP-FIOCRUZ-35281/2021:0.0000685229):0.0000010723[0]):0.0000671492[91.3]):0.0000024156[0]):0.0000020027[0]):0.0000010000[0]):0.0000020271[0]):0.0000338685[85.7]):0.0000010000[0]):0.0000020161[0]):0.0000026171[0]):0.0000010000[0]):0.0000010000[0]):0.0000010000[0]):0.0000020036[0]):0.0000025841[0]):0.0000010000[0]):0.0000010000[0]):0.0000010000[0]):0.0000010000[0]):0.0000010000[0]):0.0000020990[0]):0.0000023747[0]):0.0000010000[0]):0.0000020473[0]):0.0000010000[0]):0.0000026827[0]):0.0000010000[0]):0.0000026603[0]):0.0000010000[0]):0.0000010000[0]):0.0000027207[0]):0.0000020700[0]):0.0000020231[0]):0.0000010000[0]):0.0000010000[0]):0.0000021292[0]):0.0000015068[0]):0.0000026294[0]):0.0000010000[0]):0.0000010000[0]):0.0000010000[0]):0.0000010000[0]):0.0000029243[0]):0.0000022521[0]):0.0000345735[85.8]):0.0000345375[83.7]):0.0000345453[86],((Brazil/SP-reBUT_352735938/2021:0.0002041116,(Brazil/CE-FIOCRUZ-22071/2021:0.0001020866,Brazil/MG-FIOCRUZ-35/2021:0.0000674331):0.0000010000[0]):0.0000336715[74.1],((Brazil/SC-FIOCRUZ-39611/2021:0.0001016474,(Brazil/PR-IPEC_VIGCV19_CTB_0197/2021:0.0000010000,Brazil/PR-IPEC_VIGCV19_CTB_0188/2021:0.0000010000):0.0000334535[78.1]):0.0000338800[78],((Brazil/PR-FIOCRUZ-28115/2021:0.0001019542,(Brazil/ES-FUNED-320340308/2021:0.0001365460,(Brazil/MG-FUNED-LBI-BC13/2021:0.0001042210,(Brazil/MG-FIOCRUZ-607/2021:0.0002382815,(Brazil/MG-NXBS1444GENOV701219589613/2021:0.0000693833,(Brazil/MG-FIOCRUZ-219/2021:0.0002039718,Brazil/MG-NVBS3290GENOV701230863105/2021:0.0000334092):0.0000347316[77.6]):0.0000010000[0]):0.0000334694[79.3]):0.0000334872[77.7]):0.0000337656[79.4]):0.0000337988[76.9],((Brazil/SP-IB_111038/2021:0.0002041591,(((Brazil/MG-LBI241/2021:0.0001360607,Brazil/MG-FIOCRUZ-9388/2021:0.0000010000):0.0000330741[86.2],(Brazil/BA-IMTSP-CD7690/2021:0.0001020366,Brazil/SP-IB_101498/2021:0.0001360307):0.0000334615[75.6]):0.0000010000[0],((Brazil/SP-IB_121929/2021:0.0001714411,USA/CA-CDPH-UCSF-CC106/2021:0.0000020138):0.0000010000[0],(Brazil/MG-FIOCRUZ-15961/2021:0.0000677182,(Brazil/MG-FIOCRUZ-15954/2021:0.0000330768,USA/NJ-CDC-STM-000705678/2021:0.0002381849):0.0000010000[0]):0.0000010000[0]):0.0000010000[0]):0.0000020214[0]):0.0000339026[80.7],((Brazil/BA-FIOCRUZ-PVM77975/2021:0.0002052912,(USA/NY-CDC-ASC210055168/2021:0.0000020138,USA/NY-PRL-2021_0412_01A10/2021:0.0000010000):0.0000010000[0]):0.0000335528[73.5],(Chile/ML-107031/2021:0.0000679150,(((Brazil/RS-FIOCRUZ-42179/2021:0.0001014699,Brazil/RS-FIOCRUZ-45208/2021:0.0001698430):0.0002041250[98.1],(Brazil/RS-LMM61662/2021:0.0001695242,Paraguay/244475/2021:0.0001019728):0.0000029186[0]):0.0000338750[83.4],((Brazil/RS-FIOCRUZ-38673/2021:0.0002056006,(Brazil/RS-FIOCRUZ-IAM11898/2021:0.0000020138,(Brazil/RS-FIOCRUZ-IAM11902/2021:0.0000356083,(Brazil/RS-FIOCRUZ-IAM11803/2021:0.0001056134,Brazil/RS-FIOCRUZ-IAM12063/2021:0.0000020138):0.0000018215[0]):0.0000010000[0]):0.0000021128[0]):0.0001690362[95.8],((Brazil/RJ-FIOCRUZ-202211584/2021:0.0001020265,Brazil/SP-IB_114799/2021:0.0001353574):0.0000338808[75.7],((Argentina/INEI104940/2021:0.0001696742,(Brazil/RS-UFCSPA_LACEN-37312/2021:0.0002051252,Brazil/SP-2393/2021:0.0001360504):0.0000014495[0]):0.0000333235[82.4],((Brazil/PR-7634/2021:0.0002041196,Brazil/SC-FIOCRUZ-26729/2021:0.0000339908):0.0000336804[77.7],((Brazil/PA-FIOCRUZ-4066/2021:0.0000020138,(Brazil/RR-IEC-178370/2021:0.0000677895,(Brazil/MA-FIOCRUZ-41072/2021:0.0002039806,Brazil/PI-BA1200-220139278/2021:0.0000334484):0.0000333607[76.7]):0.0000020109[0]):0.0000339699[92],(Brazil/MG-FUNED-34996-21/2021:0.0000020138,(Brazil/MG-FIOCRUZ-20140/2021:0.0001020004,((Brazil/PI-BA1200-220126271/2021:0.0000336797,(Brazil/BA-LACEN-BA217/2021:0.0001356547,(Brazil/ES-FUNED-320300774/2021:0.0000020138,(Brazil/RO-BA1200-260463839/2021:0.0000020138,((Brazil/DF-1381/2021:0.0000010000,(Brazil/MT-3465/2021:0.0002035117,Brazil/TO-1420/2021:0.0000338360):0.0000020138[0]):0.0000025296[0],(Brazil/RO-1372/2021:0.0000339477,(Brazil/MG-FUNED-04-21/2021:0.0000010000,Brazil/MG-FUNED-03-21/2021:0.0000010000):0.0000671570[91.7]):0.0000024930[0]):0.0000027382[100]):0.0000028459[0]):0.0000024059[0]):0.0000247763[0]):0.0000012154[0],(Brazil/RS-REDE-IB-54888-17-Pelotas/2021:0.0000338202,((Brazil/AM-IMTSP-CD8829/2021:0.0002398954,(Brazil/DF-NVBS3894GENOV827816323013/2021:0.0000708687,Brazil/AM-FIOCRUZ-21896274JRM/2021:0.0000334946):0.0000029518[0]):0.0000336645[82],((Brazil/MG-NVBS3328GENOV700920255237/2021:0.0003399339,(Brazil/ES-FIOCRUZ-9907/2021:0.0000020138,(Chile/AN-116610/2021:0.0000681389,Chile/AN-109419/2021:0.0000338056):0.0001023577[93.3]):0.0000010000[0]):0.0000339492[74.4],((Brazil/MS-FIOCRUZ-ILMD2202592/2021:0.0002380506,((Brazil/PR-FIOCRUZ-68355/2021:0.0000677591,Brazil/AM-IMTSP-CD3171/2021:0.0000338795):0.0000020115[0],(Peru/LOR-INS-1905/2021:0.0000678731,(Brazil/BA-NVBS2578GENOV827831140121/2021:0.0000677454,Brazil/BA-FIOCRUZ-PVM70184/2021:0.0000678594):0.0001356705[97.1]):0.0000020138[0]):0.0000020283[0]):0.0000339138[78.7],(((Brazil/TO-UFT-941614/2021:0.0000355389,(Brazil/TO-3305/2021:0.0000020138,(Brazil/MT-3478/2021:0.0001355732,Brazil/TO-3542/2021:0.0000336149):0.0000010000[0]):0.0000010000[0]):0.0000336459[85.6],((Brazil/MT-3471/2021:0.0003061390,Brazil/MG-SJRP50389/2021:0.0001700931):0.0000010000[0],(Brazil/SP-2434/2021:0.0000020138,(Brazil/SP-IB_101199/2021:0.0001378414,France/ARA-HCL021049278701/2021:0.0000331482):0.0000010000[0]):0.0000010000[0]):0.0000010000[0]):0.0000334104[85.2],(((Argentina/INEI102870/2021:0.0000686946,Brazil/SP-IB_103106/2021:0.0000671520):0.0001697941[97.8],(((Brazil/RO-IAL-4349/2021:0.0000336893,Brazil/RO-IAL-4365/2021:0.0000679961):0.0001700248[97.7],((Brazil/SC-FIOCRUZ-39606/2021:0.0002041008,Brazil/GO-HLAGYN-1708293/2021:0.0001033460):0.0000029014[0],(Brazil/MG-FIOCRUZ-134/2021:0.0000678291,Brazil/MG-FIOCRUZ-556/2021:0.0000020138):0.0001016922[94.6]):0.0000334520[82.1]):0.0000024918[0],((Brazil/SP-IB_110791/2021:0.0000336370,Brazil/RO-2179/2021:0.0001019588):0.0000010000[0],((Brazil/AM-FIOCRUZ-21890495TMM/2021:0.0000337131,Brazil/AC-LNCC-00042/2021:0.0000341637):0.0000010000[0],((Brazil/SP-IB_101352/2021:0.0001693947,(Brazil/SP-IB_111811/2021:0.0002284951,Brazil/SP-reBUT_718226/2021:0.0001912595):0.0000895127[11.4]):0.0000025366[0],((Brazil/RS-FIOCRUZ-45158/2021:0.0000345420,Brazil/RS-FIOCRUZ-45161/2021:0.0000020138):0.0003402041[99.9],(Portugal/PT5462/2021:0.0000671335,(Brazil/RS-FIOCRUZ-21519/2021:0.0003403163,Brazil/SP-reBUT_801035/2021:0.0002042710):0.0000343652[72.4]):0.0000679356[88.4]):0.0000020738[0]):0.0000020887[0]):0.0000010000[0]):0.0000010000[0]):0.0000020136[0]):0.0000338935[84],(Brazil/RS-FIOCRUZ-33272/2021:0.0001026771,((Netherlands/LI-RIVM-24956/2021:0.0000675818,(Netherlands/NB-RIVM-19254/2021:0.0000344072,(Netherlands/GE-RIVM-20258/2021:0.0000010000,((Netherlands/NB-RIVM-17964/2021:0.0000338282,Netherlands/GE-RIVM-17112/2021:0.0000338150):0.0000010000[0],(Netherlands/GE-RIVM-18285/2021:0.0000020138,(Netherlands/GE-RIVM-25624/2021:0.0000340069,Netherlands/GE-RIVM-25002/2021:0.0000020138):0.0000339734[85.4]):0.0000010000[0]):0.0000010000[0]):0.0000010000[0]):0.0000029902[0]):0.0000333480[83.1],((Brazil/RS-FIOCRUZ-42178/2021:0.0000010000,Brazil/RS-FIOCRUZ-42037/2021:0.0000010000):0.0001697004[99.2],((Brazil/RJ-FIOCRUZ-28991/2021:0.0002401287,Brazil/RJ-FIOCRUZ-3814/2021:0.0000676715):0.0000020088[0],(Peru/MOQ-INS-4584/2021:0.0001355419,((Brazil/ES-FIOCRUZ-42485/2021:0.0001028597,((Brazil/AL-FIOCRUZ-28092/2021:0.0000676181,Brazil/AL-FIOCRUZ-21464/2021:0.0001358128):0.0000349037[74.7],(Brazil/AL-FIOCRUZ-21454/2021:0.0001372933,(Brazil/RO-IAL-6654/2021:0.0001019825,Brazil/RO-FIOCRUZ-ILMD2100868/2021:0.0000020013):0.0002378396[99]):0.0000339830[76.1]):0.0000128257[91.9]):0.0000210134[62.4],((Brazil/ES-FIOCRUZ-42454/2021:0.0001714376,Switzerland/VD-GEN3447/2021:0.0000160911):0.0000177193[0],((Chile/BI-133770/2021:0.0000679209,((Brazil/AC-LNCC-00073/2021:0.0001373336,USA/FL-CDC-ASC210156395/2021:0.0002728137):0.0000338394[76.1],((Chile/BI-127637/2021:0.0000680401,(Brazil/MG-FIOCRUZ-39218/2021:0.0000020296,Brazil/MG-FIOCRUZ-39204/2021:0.0001365828):0.0001354732[94.6]):0.0000010000[0],(Chile/BI-133783/2021:0.0000334676,(Argentina/INEI106465/2021:0.0000334422,(Paraguay/iics_11777/2021:0.0001016531,((Paraguay/iics_12605/2021:0.0000334862,(Paraguay/94853/2021:0.0000010000,(Paraguay/94850/2021:0.0000176297,Paraguay/94871/2021:0.0000020138):0.0000167461[99.7]):0.0002037523[99.3]):0.0000010000[0],((Paraguay/36182/2021:0.0000331206,Paraguay/57346/2021:0.0000671329):0.0000010000[0],((Paraguay/138322/2021:0.0000343321,Paraguay/iics_12225/2021:0.0001714158):0.0000020489[0],(Paraguay/WOR12903A802/2021:0.0001016010,Brazil/PR-FIOCRUZ-HF345/2021:0.0001356320):0.0000010000[0]):0.0000010000[0]):0.0000010000[0]):0.0000010000[0]):0.0000027656[63.2]):0.0001673103[85.1]):0.0000010000[0]):0.0000010000[0]):0.0000013495[0]):0.0000339085[85.9],((((Brazil/MG-FIOCRUZ-9368/2021:0.0000020138,(Brazil/MG-FIOCRUZ-9373/2021:0.0000683117,Brazil/MG-FIOCRUZ-9375/2021:0.0000010000):0.0000010000[0]):0.0000010000[0],(Brazil/MG-FIOCRUZ-9379/2021:0.0000000000,(Brazil/MG-FIOCRUZ-9365/2021:0.0000000000,(Brazil/MG-FIOCRUZ-9367/2021:0.0000000000,(Brazil/MG-FIOCRUZ-9360/2021:0.0000000000,Brazil/MG-FIOCRUZ-9395/2021:0.0000000000):0.0000000000):0.0000000000):0.0000000000):0.0000020138):0.0001700628[98],(Brazil/MG-FIOCRUZ-9378/2021:0.0000010000,(((Brazil/RS-FIOCRUZ-21527/2021:0.0000337548,Brazil/PR-FIOCRUZ-59419/2021:0.0000676648):0.0000010000[0],(Brazil/RN-00856/2021:0.0000337908,Brazil/PR-FIOCRUZ-28420/2021:0.0001018081):0.0000010000[0]):0.0000010000[0],(Brazil/PR-FIOCRUZ-59112/2021:0.0000337003,(Brazil/SC-FIOCRUZ-19097/2021:0.0001017514,(Paraguay/iics_12358/2021:0.0000010000,Paraguay/iics_12304/2021:0.0000010000):0.0001353644[97.3]):0.0000020138[0]):0.0000010000[0]):0.0000010000[0]):0.0000017499[0]):0.0000338164[83.5],((Brazil/AM-FIOCRUZ-21890017MD/2021:0.0000020138,(Brazil/GO-HLAGYN-1584920/2021:0.0001036223,Brazil/GO-HLAGYN-1473981/2021:0.0000693755):0.0000010000[0]):0.0000338442[90.8],(Brazil/SP-FMRP-861/2021:0.0000020138,(Brazil/PR-NVBS3839GENOV827808563205/2021:0.0002388758,((Brazil/AM-FIOCRUZ-21892872NRR/2021:0.0002040993,(Mexico/NLE-LANGEBIO_IMSS_0828/2021:0.0000680033,(USA/RI-CDC-2-4394078/2021:0.0000010000,USA/GA-CDC-ASC210037904/2021:0.0000010000):0.0001023618[94.8]):0.0000010000[0]):0.0000338476[69.4],((Brazil/CE-FIOCRUZ-01031/2021:0.0000340333,(Brazil/SP-IAL-4368/2021:0.0003067782,(Brazil/MG-FIOCRUZ-498/2021:0.0002041502,Brazil/SP-reBUT_861105/2021:0.0001361118):0.0000336146[74.6]):0.0001013369[91.5]):0.0000020050[0],((USA/CA-SDCPHL-60721280/2021:0.0000010234,Mexico/TAB-InDRE_FB17042_S3153/2021:0.0000339746):0.0001360341[97.2],((Brazil/PR-FIOCRUZ-59079/2021:0.0000338934,Brazil/RO-1368/2021:0.0000020138):0.0000334273[84.3],(Brazil/MG-FN3939/2021:0.0000338108,(((Brazil/MS-NXBS105GENOV700907460647/2021:0.0001049704,Brazil/ES-LACENES-320534031/2021:0.0000020138):0.0000679886[90.5],(Brazil/RS-FIOCRUZ-IAM11824/2021:0.0000351008,(Brazil/RO-C2176/2021:0.0000682589,(Brazil/MS-IAL-4162/2021:0.0000010000,Brazil/MS-1953/2021:0.0000335705):0.0000334765[85.7]):0.0000010000[0]):0.0000026802[0]):0.0000338831[84.9],(Brazil/PB-FIOCRUZ-25635/2021:0.0000338870,(Brazil/SP-BT33071/2021:0.0002398006,(Brazil/RS-FIOCRUZ-IAM12080/2021:0.0002114496,((Argentina/INEI105599/2021:0.0001712176,(Argentina/INEI104233/2021:0.0000348592,(Argentina/INEI103433/2021:0.0000343775,Argentina/INEI103434/2021:0.0000029075):0.0000333342[80.3]):0.0000678315[87.4]):0.0000676533[88],((Brazil/MT-NVBS3066GENOV045615562833/2021:0.0000673842,(Brazil/AC-SM-1812/2021:0.0000691661,(Brazil/CE-IEC-180060/2021:0.0002378293,Brazil/SP-IB_110935/2021:0.0001354136):0.0000010315[0]):0.0000026350[0]):0.0000333336[86.2],(Brazil/TO-UFT-632046/2021:0.0002749961,((France/ARA-HCL021018423801/2021:0.0000010000,(Brazil/PR-FIOCRUZ-59101/2021:0.0000010000,Brazil/PR-FIOCRUZ-59102/2021:0.0000010000):0.0001011209[96.8]):0.0000333686[75.1],((Brazil/RS-FIOCRUZ-7382/2021:0.0001013777,Brazil/PI-FIOCRUZ-IAM3853/2021:0.0002038306):0.0000339390[76.3],(((Brazil/CE-FIOCRUZ-00411/2021:0.0002720403,(Brazil/AC-MB-07697/2021:0.0001381345,(Brazil/RS-FIOCRUZ-42126/2021:0.0000681044,Brazil/LMM61284/2021:0.0001359037):0.0001020302[86.9]):0.0000020479[0]):0.0000334897[73.9],((Brazil/SP-IB_111263/2021:0.0002714553,(Brazil/MG-LBI1140/2021:0.0001419491,Brazil/MG-FIOCRUZ-502/2021:0.0000012891):0.0001020325[94.4]):0.0000023085[0],(((Brazil/RS-LMM46233/2021:0.0003058883,Brazil/MG-LBI174/2021:0.0001036750):0.0000020501[0],((Brazil/RS-FIOCRUZ-42077/2021:0.0003061697,Brazil/RS-FIOCRUZ-33283/2021:0.0000677936):0.0000010000[0],((Brazil/RS-FIOCRUZ-42082/2021:0.0000677326,(Brazil/RS-FIOCRUZ-21506/2021:0.0001017877,Brazil/RS-FUNED-19136-21/2021:0.0001017120):0.0000010000[0]):0.0000010000[0],((Brazil/RS-FUNED-19008-21/2021:0.0000339979,Brazil/RS-HBM-39523/2021:0.0000338587):0.0000010000[0],(Brazil/RS-REDE-IB-54894-17-Pelotas/2021:0.0001356159,Uruguay/DLSP_377R/2021:0.0000338303):0.0000010000[0]):0.0000010000[0]):0.0000010000[0]):0.0000010000[0]):0.0000029294[0],(Uruguay/UY-NYULH2136/2021:0.0000340389,(((Uruguay/CUY2-000231_UYCA/2021:0.0000027018,Uruguay/DLSP_p636/2021:0.0000336392):0.0000338628[84],(Uruguay/CUY1-000094_UYCA/2021:0.0000010000,(Uruguay/CUY2-000204_UYMO/2021:0.0000020138,Uruguay/UY-NYULH2119/2021:0.0001374340):0.0000029211[0]):0.0000027191[0]):0.0000010000[0],((Uruguay/CUY2-000254_UYMO/2021:0.0000352241,(Uruguay/DLSP_p626/2021:0.0000345225,Uruguay/DLSP_p627_2/2021:0.0000332596):0.0001020625[93.4]):0.0000023573[0],((Uruguay/UY-NYULH1968/2021:0.0000020138,(Uruguay/DLSP_2992/2021:0.0001677629,Uruguay/UY-NYULH1931/2021:0.0000688475):0.0000028923[0]):0.0000026263[0],((Uruguay/UY-NYULH2115/2021:0.0000010000,Uruguay/UY-NYULH2190/2021:0.0000010000):0.0000340005[78.1],(Uruguay/UY-NYULH1954/2021:0.0000020138,Uruguay/UY-NYULH1962/2021:0.0000026006):0.0000350291[78.1]):0.0000331799[83]):0.0000010000[0]):0.0000010000[0]):0.0000010965[0]):0.0000680099[91.8]):0.0000679762[89.2]):0.0000679883[91.3]):0.0000023536[0],((Brazil/RS-FIOCRUZ-42113/2021:0.0002040903,(Brazil/SC-FIOCRUZ-22804/2021:0.0001695405,((Brazil/RJ-NXBS80GENOV827523172508/2021:0.0001038094,(Brazil/RJ-FIOCRUZ-33650/2021:0.0001021097,Brazil/RJ-LNN03222/2021:0.0001021818):0.0000336045[76.6]):0.0000683799[88.4],((Brazil/RN-FIOCRUZ-IAM4681/2021:0.0000020138,(Brazil/MG-FIOCRUZ-146/2021:0.0001695771,Brazil/RJ-FIOCRUZ-9402/2021:0.0000020138):0.0000337626[86.3]):0.0000010000[0],(Brazil/RJ-FIOCRUZ-17603/2021:0.0001048697,(Brazil/MG-LNN02356/2021:0.0000010000,Brazil/MG-LNN02357/2021:0.0000010000):0.0000330633[84.7]):0.0000011615[0]):0.0000010000[0]):0.0001012934[96.7]):0.0000029633[0]):0.0000339303[81.1],(((Brazil/RS-FIOCRUZ-38633/2021:0.0000339163,Brazil/RS-FIOCRUZ-33269/2021:0.0000338671):0.0001017146[93.2],(Venezuela/Bol129/2021:0.0001696415,(Brazil/RS-FIOCRUZ-33255/2021:0.0000675325,Brazil/RS-FIOCRUZ-IAM11899/2021:0.0001364508):0.0001025632[92.1]):0.0000010000[0]):0.0000333483[74.7],(Brazil/SP-2304/2021:0.0001018993,((Brazil/MG-FIOCRUZ-100/2021:0.0001561154,Brazil/ES-FIOCRUZ-3596/2021:0.0000232013):0.0000252369[72.7],(((Brazil/MT-3510/2021:0.0002047274,Brazil/RJ-LNN00166/2021:0.0002040730):0.0000026710[0],(Brazil/PR-FIOCRUZ-29396/2021:0.0001697283,Portugal/PT6198/2021:0.0001015045):0.0000020100[0]):0.0000333460[93],((Bolivia/21731/2021:0.0000010000,Bolivia/21742/2021:0.0000010000):0.0000679936[95.8],((Brazil/AM-FIOCRUZ-21897583ERF/2021:0.0001698243,Brazil/PE-IEC-178405/2021:0.0000336326):0.0000334045[78.6],(((Jordan/AM-Biolab011/2021:0.0001019737,(Jordan/Biolab0148/2021:0.0000336449,Jordan/AM-Biolab012/2021:0.0000680449):0.0000339435[77.8]):0.0000020109[0],(Jordan/Biolab0150/2021:0.0000010000,(Jordan/AZ-Biolab039/2021:0.0000000000,Jordan/AZ-Biolab038/2021:0.0000000000):0.0000010000):0.0000023955[0]):0.0000333519[93.4],(Brazil/RJ-FIOCRUZ-48130/2021:0.0002054235,(Brazil/LMM61193/2021:0.0000676618,(Brazil/GO-3280/2021:0.0001017591,(((Brazil/MG-FUNED-43578-21/2021:0.0001020397,Brazil/RJ-FUNED-330105720/2020:0.0001700938):0.0000020951[0],(Brazil/RJ-FUNED-330213780/2021:0.0001348686,(Brazil/MG-FUNED-44115-21/2021:0.0001027252,Brazil/RJ-FUNED-330310278/2021:0.0001012348):0.0000333579[42.2]):0.0000020517[0]):0.0001360819[98.2],((Brazil/SP-FMRP-901/2021:0.0000020138,(Brazil/AC-LNCC-00085/2021:0.0001349600,Brazil/SP-reBUT_869423/2021:0.0001381095):0.0000026088[0]):0.0000026402[0],((Brazil/RS-HBM-39492/2021:0.0000679046,Brazil/SC-FIOCRUZ-22815/2021:0.0000337972):0.0000677865[91.9],((Brazil/SP-IAL-5072/2021:0.0001696875,(Brazil/SP-3577/2021:0.0001695128,((Brazil/MG-FIOCRUZ-130/2021:0.0001703187,Brazil/MS-NVBS1048GENOV45366510718/2021:0.0001359255):0.0000010000[0],(Brazil/SP-C2136/2021:0.0000339474,(Brazil/SP-FIOCRUZ-50324/2021:0.0001057750,Brazil/CE-FIOCRUZ-01119/2021:0.0002087817):0.0000010000[0]):0.0000012272[0]):0.0000010000[0]):0.0000340230[76.4]):0.0000333557[77],((Brazil/RS-FIOCRUZ-IAM11798/2021:0.0001737133,(((Uruguay/DLSP_394/2021:0.0000339359,Uruguay/DLSP_372/2021:0.0000338404):0.0000680152[90],((Brazil/RJ-LVM39804/2021:0.0000707615,Brazil/RJ-LNN00714/2021:0.0001671801):0.0000677890[81.9],(Brazil/RJ-FUNED-330107714/2020:0.0002042916,Switzerland/ZH-UZH-IMV-3ba4738d/2021:0.0002045435):0.0000990685[91.2]):0.0000369499[78]):0.0000029102[0],(Brazil/PA-IEC1200-178130/2021:0.0000020138,((Paraguay/WOR12903A631/2021:0.0003052965,USA/FL-BPHL-3174/2021:0.0001695053):0.0000028889[0],(Argentina/PAIS-G0234/2021:0.0001025513,(Brazil/MG-FIOCRUZ-135/2021:0.0002383819,((Brazil/SP-IB_121892/2021:0.0000689253,Brazil/SP-IB_115757/2021:0.0001021855):0.0000010000[0],(Brazil/RJ-FIOCRUZ-29742/2021:0.0001360902,(Brazil/MG-FIOCRUZ-9393/2021:0.0000335687,(Argentina/INEI106631/2021:0.0001697093,(Argentina/INEI108750/2021:0.0000683117,Argentina/INEI104146/2021:0.0000020138):0.0000010000[0]):0.0000339343[81.7]):0.0000340241[76.9]):0.0000010000[0]):0.0000010000[0]):0.0000339499[83.5]):0.0000021507[0]):0.0000013404[0]):0.0000010000[0]):0.0000020266[0]):0.0000338897[83.5],(Brazil/ES-FIOCRUZ-16387/2021:0.0001698887,(Brazil/MG-FIOCRUZ-15950/2021:0.0000339707,(((Brazil/AP-FIOCRUZ-32313/2021:0.0000020138,(Brazil/MS-FIOCRUZ-ILMD2202542/2021:0.0000010000,Brazil/SP-IB_122905/2021:0.0001016965):0.0002382601[99.3]):0.0000672492[90.5],(Italy/LOM-UNIBS-UOI-20210122-PV/2021:0.0000674682,(Brazil/RS-FIOCRUZ-IAM11680/2021:0.0001719975,Brazil/AP-FIOCRUZ-40095/2021:0.0002377307):0.0000010000[0]):0.0000020250[0]):0.0000333252[82.9],(Brazil/RO-IAL-4354/2021:0.0002039242,(Brazil/PR-FIOCRUZ-29433/2021:0.0002735798,((Brazil/RJ-35534/2021:0.0000336138,(USA/TX-HMH-MCoV-28413/2021:0.0000020138,(Brazil/RJ-FIOCRUZ-9428/2021:0.0000331068,Brazil/SP-IAL-4624/2021:0.0002721018):0.0000010000[0]):0.0000010000[0]):0.0000338808[85.3],((Brazil/MG-FIOCRUZ-596/2021:0.0000020138,Norway/15192/2021:0.0001011660):0.0000024689[0],((Brazil/RR-FIOCRUZ-ILMD2100139/2021:0.0002720756,(Brazil/CE-FIOCRUZ-00837/2021:0.0001696547,(Brazil/RN-FIOCRUZ-IAM4663/2021:0.0000339315,Brazil/CE-FIOCRUZ-00697/2021:0.0000678918):0.0000010000[0]):0.0000020045[0]):0.0000334636[83],(Chile/RM-ISPC-76500/2021:0.0001716012,((Brazil/SP-FMRP-832/2021:0.0000020138,(Brazil/GO-HLAGYN-1614067/2021:0.0000342358,(Brazil/RS-FIOCRUZ-38630/2021:0.0000659637,Brazil/SP-NVBS1362GENOV130638086111/2021:0.0000685232):0.0000015598[0]):0.0000025866[0]):0.0000011988[0],((Brazil/SP-1029/2021:0.0000020138,(Brazil/AM-FIOCRUZ-21894085ARV/2021:0.0001358423,(Spain/CT-BST9924972660/2021:0.0001360290,(Spain/CT-BST9924857305/2021:0.0000339643,Spain/CT-BST9924859316/2021:0.0000020138):0.0000017736[0]):0.0000338421[85.5]):0.0000023172[0]):0.0000338492[93],((Brazil/BA-LACEN-155/2021:0.0000010000,(Belgium/UZA-UA-TDB074/2021:0.0001017703,(Brazil/MT-LACENMT-510478681/2021:0.0002444711,Brazil/MT-NVBS2919GENOV827852464022/2021:0.0000678868):0.0002389958[98.8]):0.0000010756[0]):0.0000331517[93.8],((Brazil/RS-FIOCRUZ-42131/2021:0.0001013486,(Brazil/GO-HLAGYN-1590093/2021:0.0001359927,(USA/FL-CDC-STM-000046369/2021:0.0000010000,(USA/NC-CDC-ASC210018039/2021:0.0000000000,(USA/FL-USAFSAM-S1763/2021:0.0000000000,(USA/FL-TGH-0247/2021:0.0000000000,USA/FL-TGH-0410/2021:0.0000000000):0.0000000000):0.0000000000):0.0000010000):0.0000686597[91.8]):0.0000020092[0]):0.0000333476[87.2],((Brazil/PB-FIOCRUZ-IAM3662/2021:0.0002822207,(Brazil/PB-FIOCRUZ-38024/2021:0.0001360518,Brazil/PB-FIOCRUZ-25625/2021:0.0000020138):0.0000015640[0]):0.0000677007[89.7],((USA/MA-NEIDL-00720/2021:0.0000339767,(USA/MA-CDC-STM-000068249/2021:0.0000332114,((USA/RI-RISHL-E00932/2021:0.0000020138,(USA/MA-CDC-STM-000029211/2021:0.0000000000,USA/MA-CDC-ASC210021238/2021:0.0000000000):0.0000010000):0.0000010000[0],(USA/MA-CDC-ASC210054590/2021:0.0000339270,(USA/RI-RISHL-E01209/2021:0.0000010000,(USA/MA-CDC-ASC210033315/2021:0.0000000000,USA/TN-CDC-ASC210032486/2021:0.0000000000):0.0000010000):0.0000332955[77.9]):0.0000010000[0]):0.0000010000[0]):0.0000338246[78.4]):0.0000339727[80.3],(Brazil/SP-reBUT_352880515/2021:0.0002039798,(((France/PAC-CHUNICE-2104202517/2021:0.0000020138,(France/PAC-CHUNICE-2103080664/2021:0.0000010000,(France/PAC-CHUNICE-2103093800/2021:0.0000337494,France/PAC-HCL021056641501/2021:0.0000339991):0.0000010000[0]):0.0000010000[0]):0.0000338579[84.3],(France/ARA-0011076/2021:0.0000020138,(Switzerland/GE-33122304/2021:0.0000000000,(Switzerland/GE-33115015/2021:0.0000000000,(France/ARA-HCL021022318601/2021:0.0000000000,(France/PAC-HCL021032421001/2021:0.0000000000,France/ARA-HCL021017354801/2021:0.0000000000):0.0000000000):0.0000000000):0.0000000000):0.0000010000):0.0000010000[0]):0.0000677849[89.2],(England/PHEC-U307UDE1/2021:0.0001020534,(Brazil/CE-FIOCRUZ-01117/2021:0.0003061772,((Brazil/SP-IB_111076/2021:0.0003745318,(Brazil/PR-IPEC_VIGCV19_LON_0577/2021:0.0001355723,USA/TX-HMH-MCoV-25288/2021:0.0000024291):0.0000020263[0]):0.0000339097[83.1],((Brazil/SP-IB_116629/2021:0.0001017449,(Spain/PV-HUG20/2021:0.0000336253,((Spain/PV-HUB-56696432/2021:0.0000020138,(Spain/PV-HUG16/2021:0.0000020138,Spain/HUB-59055008/2021:0.0001007048):0.0000020194[0]):0.0000010000[0],((Spain/PV-HUG2/2021:0.0000337263,(Spain/PV-HUB-51173353/2021:0.0000020138,Spain/HUB-54332889/2021:0.0000679088):0.0000340373[83.2]):0.0000010000[0],(Spain/PV-HUB-59058821/2021:0.0000000000,(Spain/PV-HUB-56707221/2021:0.0000000000,(Spain/PV-HUB-50865835/2021:0.0000000000,Spain/PV-HUB-56696391/2021:0.0000000000):0.0000000000):0.0000000000):0.0000020138):0.0000010000[0]):0.0000010000[0]):0.0000020267[0]):0.0000333250[85.2],(Brazil/CE-FIOCRUZ-12097/2021:0.0000338892,((Brazil/MG-FIOCRUZ-497/2021:0.0001709537,Brazil/SP-IB_102669/2021:0.0000683291):0.0000339170[76],((Brazil/BA-LACEN-BA267/2021:0.0002043187,Brazil/PA-FIOCRUZ-30490/2021:0.0001699860):0.0000675048[84.4],(Brazil/PB-FIOCRUZ-41282/2021:0.0002721061,(((USA/FL-BPHL-11770/2021:0.0001700199,(Brazil/MG-LNN03189/2021:0.0002725627,Brazil/AM-FIOCRUZ-21892543FSD/2021:0.0002041193):0.0000333647[72.9]):0.0000020230[0],((Brazil/PR-IPEC_VIGCV19_CTB_0044/2021:0.0002040467,Brazil/SP-IB_118522/2021:0.0001700494):0.0000010000[0],((Brazil/SP-IB_119185/2021:0.0002381286,Brazil/SP-reBUT_353148305/2021:0.0001020354):0.0000336387[76.4],(Brazil/SP-IB_116516/2021:0.0002739051,Portugal/PT20162/2021:0.0001012379):0.0000026035[0]):0.0000010000[0]):0.0000015265[0]):0.0000333449[91.9],((Colombia/DC-UANDES-G015436/2021:0.0000336234,(Brazil/RJ-LNN00982/2021:0.0001368797,USA/TX-HMH-MCoV-46693/2021:0.0002381315):0.0000010000[0]):0.0000334709[85.7],(Brazil/MG-FIOCRUZ-38/2021:0.0001018955,(Brazil/PR-FIOCRUZ-HF468/2021:0.0002374079,((Brazil/GO-HLAGYN-1461917/2021:0.0000020138,(Uruguay/CUY1-000129_UYSA/2021:0.0000020138,(Argentina/INEI101620/2021:0.0000020138,(Brazil/SP-IB_115744/2021:0.0001372345,(Brazil/SP-2361/2021:0.0001302037,Uruguay/DLSP_4112/2021:0.0000683526):0.0000027457[0]):0.0000022239[0]):0.0000025114[0]):0.0000028169[0]):0.0000019664[0],(((Brazil/AM-FIOCRUZ-COVAC06566/2021:0.0001015138,Brazil/AM-FIOCRUZ-21899650JLF/2021:0.0001033447):0.0001020329[84.9],((Uruguay/CHY-M531/2021:0.0000010094,(Uruguay/CUY2-000233_UYRO/2021:0.0000020138,Uruguay/CUY1-000062_UYRO/2021:0.0000340963):0.0000010000[0]):0.0000675769[83.9],(Brazil/SP-FMRP-1030/2021:0.0000340823,(Brazil/SP-FMRP-1047/2021:0.0000020138,(Brazil/SP-FMRP-1061/2021:0.0000339912,(Brazil/SP-IB_RP49307/2021:0.0000692023,Brazil/SP-FMRP-1046/2021:0.0000340910):0.0000010000[0]):0.0000010000[0]):0.0000010000[0]):0.0000678772[94.1]):0.0000024071[0]):0.0000020002[0],((Brazil/SC-FIOCRUZ-19128/2021:0.0000340966,Brazil/SC-FIOCRUZ-19105/2021:0.0000020138):0.0000338368[85],((Brazil/MG-FUNED-LBI-BC10/2021:0.0001396431,(Brazil/PR-FIOCRUZ-59167/2021:0.0000675792,(Paraguay/WOR12903A678/2021:0.0002041848,(((Brazil/BA-LACEN-BA292/2021:0.0000010000,Brazil/BA-LACEN-BA443/2021:0.0000677230):0.0001019921[96.3],(Brazil/RS-FIOCRUZ-42175/2021:0.0000339713,Brazil/SC-FIOCRUZ-31604/2021:0.0000020138):0.0001357142[97.1]):0.0000010000[0],(Brazil/PE-IEC-178403/2021:0.0000337107,(Brazil/SC-FIOCRUZ-10888/2021:0.0000020138,(Brazil/PR-NVBS1015GENOV827650470737/2021:0.0002040730,(Brazil/PR-FIOCRUZ-12967/2021:0.0000010000,Brazil/PR-23310/2021:0.0000676267):0.0000337797[83.9]):0.0000010000[0]):0.0000339772[73.8]):0.0000010000[0]):0.0000010000[0]):0.0000342015[80.5]):0.0000315706[100]):0.0000023505[63.2],(((Brazil/MG-FUNED-LBI-BC68/2021:0.0001039700,Brazil/MG-FIOCRUZ-29/2021:0.0001017982):0.0000010000[0],(Brazil/BA-FIOCRUZ-PVM52995/2021:0.0001016904,France/ARA-HCL021050671601/2021:0.0001018007):0.0000020138[0]):0.0000339641[90.4],((Brazil/MG-FUNED-LBI-BC71/2021:0.0002108658,(Brazil/MT-3464/2021:0.0001363683,((Brazil/GO-LACEN-318/2021:0.0002091399,Brazil/GO-DNAGYN-198/2021:0.0001067802):0.0000010000[0],(Spain/PV-HUG6/2021:0.0000680128,(Brazil/MG-REDE-MG83/2021:0.0001020454,(Brazil/MG-REDE-MG86/2021:0.0001702206,(((Brazil/MG-REDE-MG100/2021:0.0001354592,Brazil/MG-REDE-MG89/2021:0.0000337758):0.0000010000[0],((Brazil/MG-REDE-MG72/2021:0.0001357944,Brazil/MG-REDE-MG116/2021:0.0001695076):0.0000010000[0],((Brazil/MG-REDE-MG117/2021:0.0002726782,Brazil/MG-REDE-MG78/2021:0.0003402299):0.0000010000[0],(Brazil/MG-REDE-MG111/2021:0.0000688330,Brazil/MG-REDE-MG94/2021:0.0000334304):0.0000010000[0]):0.0000010000[0]):0.0000010000[0]):0.0000010000[0],(((Brazil/MG-REDE-MG87/2021:0.0001021029,Brazil/MG-REDE-MG113/2021:0.0001020365):0.0000678064[82],(Brazil/MG-REDE-MG103/2021:0.0002399872,Brazil/MG-REDE-MG118/2021:0.0001705711):0.0000026420[0]):0.0000024679[0],((Brazil/MG-REDE-MG85/2021:0.0000333605,(Brazil/MG-REDE-MG122/2021:0.0000679921,(Brazil/MG-REDE-MG106/2021:0.0000342093,Brazil/MG-REDE-MG107/2021:0.0000339669):0.0000344848[77.5]):0.0000344780[77.9]):0.0000332100[82],(Brazil/MG-REDE-MG131/2021:0.0002717529,((Brazil/MG-REDE-MG105/2021:0.0001013353,(Brazil/MG-REDE-MG98/2021:0.0000343495,Brazil/MG-REDE-MG114/2021:0.0001352024):0.0000337670[77.2]):0.0000010000[0],(Brazil/MG-REDE-MG129/2021:0.0000673567,(Brazil/MG-REDE-MG112/2021:0.0002041844,Brazil/MG-REDE-MG108/2021:0.0001022223):0.0000010000[0]):0.0000010000[0]):0.0000010000[0]):0.0000337568[84.9]):0.0000028125[0]):0.0000029326[0]):0.0000016361[0]):0.0000339028[78.8]):0.0000339730[78.6]):0.0000014710[0]):0.0000023677[0]):0.0000675572[86.4]):0.0000020629[0],((Brazil/ES-FIOCRUZ-34117/2021:0.0005787601,(USA/MA-CDC-ASC210055437/2021:0.0001020470,Sweden/2866962263/2021:0.0001692240):0.0000339013[75.7]):0.0001018534[92],((Paraguay/iics_12342/2021:0.0000020138,(Brazil/RS-NVBS2699GENOV45370707197/2021:0.0003753102,((Paraguay/239868/2021:0.0001689592,(Paraguay/WOR12903A796/2021:0.0001712604,Paraguay/239878/2021:0.0001349484):0.0001019397[79.6]):0.0000028525[0],(Paraguay/239817/2021:0.0001356181,(Brazil/PR-FIOCRUZ-59469/2021:0.0002717021,((USA/TX-HMH-MCoV-45833/2021:0.0000010000,(USA/CA-CDPH-2000048341/2021:0.0000010000,USA/CA-CDPH-2000048333/2021:0.0000010000):0.0000029807[0]):0.0000681713[88.2],((Brazil/MG-FIOCRUZ-1274/2021:0.0001639205,Brazil/PR-15327/2021:0.0001633434):0.0000498700[74],(Paraguay/iics_10008/2021:0.0000020138,((Paraguay/91566/2021:0.0001360437,(Paraguay/59428/2021:0.0000880229,Paraguay/54964/2021:0.0000880354):0.0000616314[78.8]):0.0000338969[78],((Paraguay/WOR12903A806/2021:0.0003403105,(Paraguay/WOR12903A835/2021:0.0001398970,(Paraguay/92045/2021:0.0000679527,Paraguay/239864/2021:0.0002383398):0.0001010805[92.2]):0.0000025335[0]):0.0000673913[89.1],((Paraguay/WOR12903A801/2021:0.0000674339,((Paraguay/60828/2021:0.0000337249,Paraguay/WOR12903A815/2021:0.0001017628):0.0000010000[0],(Paraguay/61966/2021:0.0000010000,(Paraguay/60815/2021:0.0000678583,Paraguay/62230/2021:0.0000338295):0.0000338921[77.1]):0.0000010000[0]):0.0000010000[0]):0.0000333819[74.7],((Paraguay/WOR12903A840/2021:0.0002716233,(Paraguay/iics_10159/2021:0.0000692159,(Paraguay/iics_9282/2021:0.0000020138,Paraguay/iics_9341/2021:0.0000020138):0.0000010000[0]):0.0000010000[0]):0.0000337313[72.9],(Paraguay/iics_12008/2021:0.0000020138,((Paraguay/iics_12702/2021:0.0000340035,Paraguay/iics_12435/2021:0.0000020138):0.0000338281[85],(Paraguay/WOR12903A860/2021:0.0001357381,(Paraguay/WOR12903A676/2021:0.0000678593,(Paraguay/WOR12903A865/2021:0.0001360544,(Brazil/SP-IMT-373/2021:0.0000020138,(Paraguay/WOR12903A808/2021:0.0003062350,((Paraguay/WOR12903A819/2021:0.0001702006,Paraguay/WOR12903A829/2021:0.0000681556):0.0000333306[74.9],(Brazil/SP-IMT-SCP125/2021:0.0000339258,(Paraguay/WOR12903A792/2021:0.0002040564,(Paraguay/244477/2021:0.0002376865,(Paraguay/WOR12903A854/2021:0.0002725347,Paraguay/WOR12903A657/2021:0.0001016707):0.0000678064[39.2]):0.0000024201[0]):0.0000020023[0]):0.0000023919[0]):0.0000024229[0]):0.0000010000[0]):0.0000010000[0]):0.0000010000[0]):0.0000010000[0]):0.0000010000[0]):0.0000010000[0]):0.0000010000[0]):0.0000015177[0]):0.0000026873[0]):0.0000027905[0]):0.0000025869[0]):0.0000022396[0]):0.0000027407[0]):0.0000022258[0]):0.0000337790[44.3]):0.0000022260[0]):0.0000020737[0]):0.0000072999[100]):0.0000264781[73.2],((((Brazil/PB-FIOCRUZ-39574/2021:0.0002027822,Brazil/PE-UFPE0163/2021:0.0002062054):0.0001019600[82.2],(Brazil/MG-FUNED-LBI-BC48/2021:0.0000693278,((Brazil/BA-FIOCRUZ-42744/2021:0.0003739413,Brazil/CE-IEC-179332/2021:0.0001388681):0.0000021312[0],(Brazil/MG-FIOCRUZ-39212/2021:0.0000347486,(Brazil/MG-FIOCRUZ-39206/2021:0.0000679760,(Brazil/MG-FIOCRUZ-39202/2021:0.0000010000,(Brazil/MG-FIOCRUZ-39214/2021:0.0000000000,(Brazil/MG-FIOCRUZ-39213/2021:0.0000000000,(Brazil/MG-FIOCRUZ-39205/2021:0.0000000000,(Brazil/MG-FIOCRUZ-39208/2021:0.0000000000,Brazil/MG-FIOCRUZ-39211/2021:0.0000000000):0.0000000000):0.0000000000):0.0000000000):0.0000010000):0.0000011453[0]):0.0000330494[75.8]):0.0001353126[95.8]):0.0000029842[76]):0.0000296290[64.3]):0.0000023697[0],(((Brazil/PR-IPEC_VIGCV19_LON_0808/2021:0.0003072120,(Brazil/PA-ITV-1776/2021:0.0001719489,Brazil/PB-IEC-177564/2021:0.0000334176):0.0000010000[0]):0.0001026326[90.9],((Brazil/GO-HLAGYN-1574957/2021:0.0001031951,((Brazil/PB-FIOCRUZ-41300/2021:0.0001361150,(Brazil/SP-IB_RP50277/2021:0.0001355124,(Brazil/CE-FIOCRUZ-00750/2021:0.0000339278,Brazil/CE-FIOCRUZ-00731/2021:0.0000010000):0.0000010000[0]):0.0000683538[92.8]):0.0000010000[0],(Brazil/SP-FMRP-949/2021:0.0000020138,(Brazil/SP-FMRP-954/2021:0.0000020138,(Brazil/SP-FMRP-948/2021:0.0000010000,(Brazil/SP-HCRP006/2021:0.0000010000,Brazil/SP-HCRP004/2021:0.0000343834):0.0000341253[77.1]):0.0000010000[0]):0.0000010000[0]):0.0001018375[94.7]):0.0000332122[86.2]):0.0000017148[0],(((Brazil/AM-FIOCRUZ-ILMD2100636/2021:0.0001699113,Brazil/AM-FIOCRUZ-ILMD2100634/2021:0.0000674338):0.0001360377[95],(Brazil/PA-NVBS3312GENOV070977972181/2021:0.0003745554,(Brazil/TO-NXBS145GENOV70972460881/2021:0.0002400180,(Brazil/TO-3317/2021:0.0000020138,(Brazil/SP-FIOCRUZ-43821/2021:0.0001022864,(Brazil/SP-FIOCRUZ-35079/2021:0.0000685204,Brazil/SP-IB_114447/2021:0.0001010973):0.0000334939[75.1]):0.0001022096[93.8]):0.0000341759[84.3]):0.0000010000[0]):0.0000333632[86.3]):0.0000020934[0],((USA/FL-CDC-STM-000061804/2021:0.0000689785,(Italy/VEN-IZSVe-21RS1738-2_VR/2021:0.0001702175,(USA/FL-CDC-STM-000069368/2021:0.0000339451,(USA/FL-CDC-STM-000056858/2021:0.0000338348,(USA/OR-CDC-STM-000067204/2021:0.0000010000,USA/OR-CDC-STM-000069807/2021:0.0000010000):0.0000332821[78.3]):0.0000010000[0]):0.0000019858[0]):0.0000339719[78.5]):0.0000336935[78.3],(((USA/CA-CDC-ASC210112323/2021:0.0001021228,Panama/GMI-PACOVIDVIRO940/2021:0.0000334842):0.0000338991[78.6],(USA/FL-CDC-STM-000705337/2021:0.0001019209,(USA/CA-HLX-STM-0006097-B07/2021:0.0000676238,(Mexico/MEX-LANGEBIO_IMSS_1752/2021:0.0000680284,Mexico/MEX-InDRE_FD72397_S2950/2021:0.0000688412):0.0000333416[74.9]):0.0000010000[0]):0.0000336689[83.7]):0.0000010000[0],((Panama/GMI-PASEQ187/2021:0.0000020138,(Panama/GMI-PASEQ170/2021:0.0000339193,Panama/PA4861-GMI/2021:0.0000338771):0.0001023278[93.9]):0.0000680849[92.1],(Belgium/AZKLINA121-088538/2021:0.0001014863,(USA/FL-BPHL-12907/2021:0.0000672292,(USA/FL-CDC-IBX388132266984/2021:0.0000677380,((USA/CT-Yale-2516/2021:0.0000338500,(USA/FL-CDC-STM-000065275/2021:0.0000010000,USA/IL-CDC-ASC210060907/2021:0.0000010000):0.0000673268[89]):0.0000010000[0],(USA/MN-CDC-IBX157947220099/2021:0.0000677936,(USA/CA-CDC-ASC210060728/2021:0.0001016566,USA/FL-CDC-STM-000065917/2021:0.0000338288):0.0000010000[0]):0.0000010000[0]):0.0000010000[0]):0.0000010000[0]):0.0000336013[86.1]):0.0000010000[0]):0.0000010000[0]):0.0000010000[0]):0.0000335132[75.4]):0.0000017073[0]):0.0000010616[0]):0.0000026305[0],((Paraguay/iics_9982/2021:0.0000336057,(Paraguay/239867/2021:0.0001698503,Paraguay/WOR12903A868/2021:0.0000675175):0.0000342368[75.6]):0.0000339491[78.6],((Paraguay/244481/2021:0.0002728100,(Argentina/INEI103375/2021:0.0000681993,((Paraguay/58295/2021:0.0000335125,(Paraguay/iics_10010/2021:0.0000020138,(Paraguay/WOR12903A635/2021:0.0001706055,(Paraguay/WOR12903A633/2021:0.0000679711,Paraguay/WOR12903A596/2021:0.0000339878):0.0000338807[81.1]):0.0000010000[0]):0.0000010000[0]):0.0000010000[0],(Paraguay/60757/2021:0.0000010000,((Paraguay/138122/2021:0.0000010000,Paraguay/138140/2021:0.0000338215):0.0001018796[95.2],(Paraguay/iics_12266/2021:0.0001399180,Paraguay/iics_12256/2021:0.0001011203):0.0000024895[0]):0.0000024081[0]):0.0000010000[0]):0.0000010000[0]):0.0000029834[0]):0.0001010547[92.8],(((Paraguay/WOR12903A610/2021:0.0001358462,(Paraguay/REDE-PY34/2021:0.0000010000,Paraguay/PY34/2021:0.0000010000):0.0003127097[99.8]):0.0000025974[0],((Paraguay/iics_9670/2021:0.0000010000,Paraguay/iics_9055/2021:0.0000020138):0.0000010000[0],((Paraguay/58641/2021:0.0000332465,Paraguay/60573/2021:0.0000010000):0.0001020136[94.9],(Paraguay/WOR12903A818/2021:0.0002042335,(Paraguay/WOR12903A613/2021:0.0000680824,Paraguay/iics_11963/2021:0.0000020111):0.0000343391[87.1]):0.0000010000[0]):0.0000010000[0]):0.0000010000[0]):0.0000679997[88.2],((Paraguay/REDE-PY21/2021:0.0000010000,Paraguay/PY21/2021:0.0000010000):0.0000686689[90.2],(Paraguay/91551/2021:0.0000678337,((Paraguay/iics_10145/2021:0.0000020138,(Paraguay/iics_11428/2021:0.0000334425,Paraguay/iics_10726/2021:0.0000020138):0.0000010000[0]):0.0000010000[0],((Paraguay/iics_10714/2021:0.0000020138,(Paraguay/91528/2021:0.0000676557,Paraguay/WOR12903A646/2021:0.0001700380):0.0000020019[0]):0.0000010000[0],((Argentina/INEI106998/2021:0.0000349898,(Paraguay/iics_9241/2021:0.0000010000,Paraguay/iics_9343/2021:0.0000010000):0.0000673656[86.3]):0.0000020715[0],((Paraguay/WOR12903A790/2021:0.0001761872,(Paraguay/WOR12903A645/2021:0.0001019146,Paraguay/iics_12689/2021:0.0000010000):0.0000330844[86.1]):0.0000012935[0],(Paraguay/iics_11771/2021:0.0001016985,(Paraguay/WOR12903A774/2021:0.0001017914,((Paraguay/iics_10689/2021:0.0000020138,Paraguay/iics_9855/2021:0.0000010000):0.0000010000[0],(Paraguay/WOR12903A849/2021:0.0001030138,Uruguay/UY-NYULH2153/2021:0.0000336039):0.0000010000[0]):0.0000010000[0]):0.0000339276[85.7]):0.0000010000[0]):0.0000339759[79.4]):0.0000010000[0]):0.0000010000[0]):0.0000010000[0]):0.0000029021[0]):0.0000339517[78.7]):0.0000339556[77.8]):0.0000028519[0]):0.0000339516[84.3]):0.0000333518[82.9]):0.0000010000[0],((Brazil/RS-FIOCRUZ-28484/2021:0.0002380413,((USA/CA-SEARCH-9574/2021:0.0000010000,USA/KY-CDC-ASC210076070/2021:0.0000010000):0.0000676034[90.1],(Brazil/MG-FIOCRUZ-15315/2021:0.0000020138,(Brazil/MG-FIOCRUZ-37/2021:0.0000676806,Brazil/CE-FIOCRUZ-14132/2021:0.0001044660):0.0000020676[0]):0.0000027080[0]):0.0000338149[43.4]):0.0000024019[0],((Brazil/PI-FIOCRUZ-FioPi38/2021:0.0002050062,((Brazil/ES-LACENES-320653716/2021:0.0002041478,(Brazil/PE-9326/2021:0.0000676285,(Brazil/MG-NXBS192GENOV700905515097/2021:0.0001711587,Brazil/PI-BA1200-220133985/2021:0.0001017111):0.0000010000[0]):0.0000678542[91.4]):0.0000026871[0],(Brazil/PI-IAL-4692/2021:0.0000678341,((Brazil/MT-LACENMT-510478767/2021:0.0000337079,(Brazil/MG-NXBS771GENOV700905024322/2021:0.0001370943,Brazil/MG-FIOCRUZ-201/2021:0.0000333763):0.0000681993[89.9]):0.0000010000[0],(Brazil/PI-FIOCRUZ-IAM3858/2021:0.0000337021,(Brazil/MA-FIOCRUZ-32588/2021:0.0001358164,(Brazil/PI-BA1200-220132484/2021:0.0000010000,Brazil/PI-BA1200-220124747/2021:0.0000010000):0.0001011891[92.9]):0.0000010000[0]):0.0000010000[0]):0.0000010000[0]):0.0000019092[0]):0.0000010000[0]):0.0000339420[84.7],((((Brazil/MG-NVBS623GENOV700905276608/2021:0.0001021564,Brazil/MG-FIOCRUZ-9394/2021:0.0000020138):0.0000341925[85.3],(Brazil/PI-FIOCRUZ-IAM3871/2021:0.0001355335,((Brazil/PI-FIOCRUZ-IAM4006/2021:0.0001015132,(Brazil/PI-FIOCRUZ-IAM3849/2021:0.0000020138,Brazil/PI-FIOCRUZ-IAM3872/2021:0.0001702480):0.0000341230[84.1]):0.0000010000[0],(Brazil/PI-BA1200-220131762/2021:0.0000020138,(Brazil/SP-IB_RP24436/2021:0.0001362863,Brazil/DF-NXBS2286GENOV70975081366/2021:0.0001373212):0.0000010000[0]):0.0000010000[0]):0.0000010000[0]):0.0000339157[85.2]):0.0000010000[0],((Brazil/AM-FIOCRUZ-21890391EMC/2021:0.0001696989,Brazil/RJ-FIOCRUZ-13891/2021:0.0000676553):0.0000010000[0],(((Italy/LAZ-INMI-1604/2021:0.0000679934,Germany/BY-RKI-I-187538/2021:0.0000012933):0.0000331796[82.2],(Spain/CT-HUVH-E99165/2021:0.0000010000,(Germany/BY-RKI-I-194298/2021:0.0000020138,((Spain/CT-HUGTiPM024CO4A2/2021:0.0000000000,(Spain/CT-RB27889/2021:0.0000000000,(Spain/CT-HUGTiPM024CO4F3/2021:0.0000000000,(Spain/CT-RB27979/2021:0.0000000000,Spain/CT-LabRefCat-7153523/2021:0.0000000000):0.0000000000):0.0000000000):0.0000000000):0.0000010000,((Spain/CT-HUGTiPR022MD9B5/2021:0.0000679486,Denmark/DCGC-111285/2021:0.0000337387):0.0000010000[0],((Spain/CT-HUGTiPM024CO4C3/2021:0.0000338030,(Italy/SIC-AOUP-UNIPA_84935/2021:0.0000010000,(Italy/SIC-AOUP-UNIPA_84506/2021:0.0000000000,Italy/SIC-AOUP-UNIPA_84043/2021:0.0000000000):0.0000010000):0.0000333256[80]):0.0000010000[0],((Italy/LAZ-IFO-07223344/2021:0.0000010000,(Italy/LAZ-IFO-07103247/2021:0.0000010000,((Italy/LAZ-IFO-07103044/2021:0.0001016479,Italy/LAZ-IFO-07013111/2021:0.0000339515):0.0000010000[0],(Spain/NC-CHN-01004190/2021:0.0000674744,Italy/LAZ-IFO-07033072/2021:0.0000020138):0.0000010000[0]):0.0000010000[0]):0.0000010000[0]):0.0000335472[92.2],(France/IDF-ERFB-2068719670/2021:0.0000336800,((France/BFC-BFC-268GE12091848/2021:0.0000010000,France/OCC-CHU-TLS-212021240401/2021:0.0000010000):0.0000025852[0],(France/GES-HMN-21072260968/2021:0.0000020138,(France/OCC-ERFB-2068628277/2021:0.0000677901,(France/OCC-ERFB-2068652425/2021:0.0000338824,(Sweden/SE00595886/2021:0.0000010000,(Sweden/DC112209401/2021:0.0000010000,Sweden/SE00603656/2021:0.0000010000):0.0000010000[0]):0.0001656948[91.5]):0.0000028592[0]):0.0000026689[0]):0.0000020738[0]):0.0000339241[86.5]):0.0000020450[0]):0.0000010000[0]):0.0000010000[0]):0.0000010000[0]):0.0000010000[0]):0.0000010000[0]):0.0000010000[0]):0.0001017028[96.2],(Brazil/SC-FIOCRUZ-19130/2021:0.0001360129,((Brazil/SP-1812/2021:0.0000335236,(Brazil/PR-IPEC_VIGCV19_LON_0622/2021:0.0000676288,(Brazil/SC-FIOCRUZ-67259-R1/2021:0.0000020138,((Brazil/RS-UFCSPA_LACEN-37531/2021:0.0001016543,Brazil/SC-NXBS505GENOV045614783123/2021:0.0001696142):0.0000010000[0],(Brazil/SC-FIOCRUZ-38824/2021:0.0002381695,Brazil/SP-FIOCRUZ-35265/2021:0.0000341110):0.0000010000[0]):0.0000010000[0]):0.0000678249[91.4]):0.0000026435[0]):0.0000010000[0],((((Brazil/PR-IMTSP-CD14718/2021:0.0002063457,Brazil/PR-NVBS3781GENOV827822353851/2021:0.0001362256):0.0000336825[75.1],(Chile/LL-ISPC-95598/2021:0.0000337182,(Chile/RM-93805/2021:0.0000336565,Chile/RM-77288/2021:0.0000337260):0.0000010000[0]):0.0000339097[84.9]):0.0000024563[0],(Brazil/RS-FIOCRUZ-IAM12002/2021:0.0001367123,(Brazil/SP-IB_110093/2021:0.0001020204,((Brazil/SC-FUNED-19-843/2021:0.0000020138,Brazil/SC-NVBS3768GENOV44906578447/2021:0.0002718161):0.0000010000[0],(Brazil/SC-FIOCRUZ-19127/2021:0.0000020138,(Brazil/SC-FIOCRUZ-45037/2021:0.0001024687,England/CAMC-13D2BD3/2021:0.0000172213):0.0000167600[100]):0.0000010000[0]):0.0000015942[0]):0.0000679773[91.1]):0.0000022404[0]):0.0000011935[0],(((Brazil/SC-FIOCRUZ-10870/2021:0.0001015617,USA/NJ-NYGC-S-HU-4145-A-PNVQ957/2021:0.0000677212):0.0000010000[0],(USA/FL-BPHL-1355/2021:0.0001358594,(Brazil/SC-FIOCRUZ-33105/2021:0.0001358414,(Brazil/SC-FIOCRUZ-7177/2021:0.0000020138,Brazil/SC-FIOCRUZ-45055/2021:0.0001015650):0.0000010000[0]):0.0000336972[84.3]):0.0000010000[0]):0.0000010000[0],((Brazil/SP-IB_100415/2021:0.0000337262,(Brazil/SP-IB_RP64392/2021:0.0000337862,Brazil/SP-IB_RP64413/2021:0.0000347700):0.0001363185[96.3]):0.0000020628[0],(Brazil/DF-FIOCRUZ-68183/2021:0.0000337580,(Uruguay/DLSP_3854/2021:0.0003393389,(Brazil/RS-REDE-IB-17064-16-Jaguarao/2021:0.0000334598,USA/NY-CDC-ASC210039860/2021:0.0001022991):0.0000338740[34.6]):0.0000029563[0]):0.0000010000[0]):0.0000010000[0]):0.0000010000[0]):0.0000010000[0]):0.0000023727[0]):0.0000333394[85.8]):0.0000029886[0]):0.0000010000[0]):0.0000010000[0],((Brazil/RJ-FIOCRUZ-202211599/2021:0.0002719736,(Brazil/MG-FIOCRUZ-15970/2021:0.0000020138,(Brazil/RS-FIOCRUZ-7350/2021:0.0000020138,Brazil/SC-NVBS14GENOV045614859002/2021:0.0001370817):0.0000010000[0]):0.0000010000[0]):0.0000027816[0],(Brazil/SP-IB_119205/2021:0.0001367074,((Brazil/RS-FIOCRUZ-IAM11669/2021:0.0000679833,(Brazil/RS-FIOCRUZ-IAM11779/2021:0.0001049845,Brazil/RS-FIOCRUZ-IAM11659/2021:0.0001363987):0.0000340449[74.8]):0.0000025199[0],(Brazil/ES-LACENES-320615671/2021:0.0001359792,(((Brazil/RJ-FIOCRUZ-37372/2021:0.0001366815,(Brazil/PR-IPEC_VIGCV19_LON_0803/2021:0.0002033937,((Brazil/SC-FIOCRUZ-39594/2021:0.0000020138,Brazil/SC-FIOCRUZ-34952/2021:0.0000010000):0.0000010000[0],(Brazil/SC-FIOCRUZ-38828/2021:0.0000339389,Brazil/PR-IPEC_VIGCV19_LON_0811/2021:0.0000338423):0.0000010000[0]):0.0000010000[0]):0.0000028259[0]):0.0001360366[96.2],(((Brazil/SC-FIOCRUZ-25336-R2/2021:0.0000679335,Brazil/SC-FIOCRUZ-26690/2021:0.0000010000):0.0000681132[70.2],(Brazil/GO-HLAGYN-1595442/2021:0.0001366265,(Brazil/PE-FIOCRUZ-IAM2816/2021:0.0001024961,(Brazil/PE-NXBS2356GENOV827659274350/2021:0.0001021086,(Brazil/PE-FIOCRUZ-IAM3157/2021:0.0000020138,(Brazil/PE-FIOCRUZ-IAM3164/2021:0.0000100717,Brazil/PE-FIOCRUZ-IAM2265/2021:0.0000353285):0.0000232789[100]):0.0000664871[85.6]):0.0000029477[0]):0.0000343258[81.9]):0.0000020292[0]):0.0000334040[73.9],((Brazil/SP-IAL-5060/2021:0.0000680386,((Brazil/SP-IB_116798/2021:0.0000021404,(Brazil/SP-IB_116582/2021:0.0000341887,Brazil/SP-IB_116792/2021:0.0001045946):0.0001021363[87.9]):0.0000335423[74.3],((Brazil/SP-NVBS1305GENOV821436898883/2021:0.0001017423,Brazil/SP-IB_115398/2021:0.0001028628):0.0000010000[0],((Brazil/SP-IB_110971/2021:0.0000335972,(Brazil/SP-IB_120282/2021:0.0000680149,(Brazil/SP-IB_120290/2021:0.0000020138,Brazil/SP-IB_123743/2021:0.0000342452):0.0001020343[94.1]):0.0000339464[75.9]):0.0000010000[0],(Brazil/SP-NVBS2802GENOV821440013449/2021:0.0000675680,(Brazil/SP-IB_118164/2021:0.0000338020,(Brazil/SP-IB_118047/2021:0.0000337865,(Brazil/SP-IB_124404/2021:0.0002034946,Brazil/SP-NVBS2803GENOV821439997156/2021:0.0000677852):0.0000010000[0]):0.0000010000[0]):0.0001019211[95.8]):0.0000010000[0]):0.0000010000[0]):0.0000010000[0]):0.0000023468[0]):0.0000673465[91.3],(((Brazil/RS-FIOCRUZ-33291/2021:0.0000028235,Brazil/RS-FIOCRUZ-IAM11801/2021:0.0002066934):0.0000676344[92.1],(Brazil/RS-LMM47414/2021:0.0000336612,(Brazil/RS-FIOCRUZ-28515/2021:0.0000020138,((Brazil/RS-FIOCRUZ-IAM11664/2021:0.0000339772,(Brazil/SP-reBUT_352977867/2021:0.0000010000,Brazil/SP-IB_101783/2021:0.0000010000):0.0001010547[96]):0.0000010000[0],(Brazil/PR-BT51185FI/2021:0.0000347599,(Brazil/RS-FIOCRUZ-IAM11675/2021:0.0000020138,(Brazil/RS-FIOCRUZ-IAM11667/2021:0.0000010000,Brazil/RS-FIOCRUZ-IAM11666/2021:0.0000010000):0.0000010000[0]):0.0000680121[89.7]):0.0000019141[0]):0.0000010000[0]):0.0000010000[0]):0.0000026785[0]):0.0000339491[86.4],(Brazil/SC-FIOCRUZ-19135/2021:0.0001011443,((Brazil/SC-NVBS903GENOV44905351171/2021:0.0001019705,(Brazil/RS-FIOCRUZ-38657/2021:0.0001703256,Brazil/RS-FIOCRUZ-33294/2021:0.0000333006):0.0000677486[89.1]):0.0000329984[76.7],(Brazil/RS-FIOCRUZ-42112/2021:0.0002715981,(Brazil/PR-IPEC_VIGCV19_CTB_0156/2021:0.0000336029,(Brazil/TO-3310/2021:0.0000676314,(Brazil/PR-NVBS1068GENOV45366705404/2021:0.0000335923,(Brazil/RS-FIOCRUZ-14234/2021:0.0000677185,(((Brazil/RS-FIOCRUZ-42148/2021:0.0000010000,(Brazil/RS-FIOCRUZ-42135/2021:0.0000010000,Brazil/RS-FIOCRUZ-42136/2021:0.0000010000):0.0001020331[95.4]):0.0001015565[94.4],((Brazil/RS-FIOCRUZ-37510/2021:0.0000676601,Brazil/RS-FIOCRUZ-21514/2021:0.0000334137):0.0000010000[0],(Brazil/RS-FIOCRUZ-28456/2021:0.0000339814,Brazil/RJ-NXBS66GENOV827522722780/2021:0.0000696098):0.0000010000[0]):0.0000010000[0]):0.0000339831[74.8],(Brazil/RS-FIOCRUZ-7388/2021:0.0000020138,(((Brazil/RS-FIOCRUZ-45188/2021:0.0000010000,Brazil/SP-HIAE-ID289/2021:0.0000332072):0.0001359465[96.7],(Brazil/RS-FIOCRUZ-28498/2021:0.0000679972,(Brazil/RS-FIOCRUZ-45200/2021:0.0000343824,Brazil/PR-IPEC_VIGCV19_LON_0838/2021:0.0000337741):0.0000339655[78.4]):0.0000029548[0]):0.0001020373[95.6],(Brazil/RS-NVBS3134GENOV045615617526/2021:0.0002379899,(Brazil/SP-IB_101420/2021:0.0000337654,(Brazil/RS-FIOCRUZ-33305/2021:0.0001360721,(Brazil/RS-FIOCRUZ-IAM11705/2021:0.0001016892,(Brazil/RS-UFCSPA_LACEN-33703/2021:0.0000674019,((Brazil/RS-FIOCRUZ-22952/2021:0.0000679178,Brazil/BA-NXBS259GENOV45614776569/2021:0.0000337892):0.0001357550[96.9],((Brazil/PR-NVBS1032GENOV45366308490/2021:0.0000337386,((Brazil/PR-FIOCRUZ-59641/2021:0.0000020138,Brazil/SP-NVBS2805GENOV827832363390/2021:0.0000694717):0.0000010000[0],(Brazil/PR-FIOCRUZ-59642/2021:0.0000020138,(Brazil/PR-FIOCRUZ-59653/2021:0.0000676166,Brazil/PR-NVBS3826GENOV827798824218/2021:0.0000676245):0.0000010000[0]):0.0000010000[0]):0.0000010000[0]):0.0001011783[96],((Brazil/SP-IB_119422/2021:0.0000028992,Brazil/SP-IB_119423/2021:0.0000340086):0.0002391219[99.8],((Brazil/SP-IB_101859/2021:0.0000010000,Brazil/SP-reBUT_352994163/2021:0.0000010000):0.0001020579[95.3],((Brazil/RS-FIOCRUZ-7378/2021:0.0000000000,(Brazil/RS-FIOCRUZ-7375/2021:0.0000000000,(Brazil/RS-FIOCRUZ-7387/2021:0.0000000000,(Brazil/RS-UFCSPA_LACEN-12944/2021:0.0000000000,(Brazil/RS-FIOCRUZ-7367/2021:0.0000000000,(Brazil/RS-HBM-39505/2021:0.0000000000,(Brazil/RS-FIOCRUZ-7385/2021:0.0000000000,(Brazil/RS-UFCSPA_LACEN-13790/2021:0.0000000000,(Brazil/RS-FIOCRUZ-7376/2021:0.0000000000,Brazil/RS-HBM-39489/2021:0.0000000000):0.0000000000):0.0000000000):0.0000000000):0.0000000000):0.0000000000):0.0000000000):0.0000000000):0.0000000000):0.0000020138,((Brazil/PR-BT56579FI/2021:0.0001028998,(Brazil/CE-FIOCRUZ-00382/2021:0.0002724803,(Brazil/SC-FIOCRUZ-19139/2021:0.0000680145,(Brazil/RS-UFCSPA_LACEN-40277/2021:0.0000339705,Brazil/RS-FIOCRUZ-45192/2021:0.0001036606):0.0000339986[80.2]):0.0000330580[76.8]):0.0000010000[0]):0.0000333939[85.5],(((Brazil/SP-IB_118644/2021:0.0002745591,Brazil/SP-IB_110670/2021:0.0001354237):0.0000338182[74.5],((Brazil/SP-reBUT_353061226/2021:0.0000000000,Brazil/SP-IB_101421/2021:0.0000000000):0.0000020138,(Brazil/SP-reBUT_352779478/2021:0.0000020138,(Brazil/SP-IB_111342/2021:0.0000676630,(Brazil/SP-IB_115122/2021:0.0000020138,(Brazil/SP-IB_117342/2021:0.0001053722,Brazil/SP-IB_117664/2021:0.0000338259):0.0000340970[78.3]):0.0000679886[92.6]):0.0000010000[0]):0.0000010000[0]):0.0000010000[0]):0.0000332034[86.8],((Brazil/SP-831692/2021:0.0000010000,Brazil/SP-IB_102415/2021:0.0000010000):0.0000671986[92.9],(Brazil/GO-HLAGYN-1578509/2021:0.0000676301,(Brazil/RS-UFCSPA_LACEN-22006/2021:0.0001024610,(Brazil/CE-FIOCRUZ-00322/2021:0.0000333035,(Uruguay/CUY1-000115_UYRN/2021:0.0000694773,(Brazil/RJ-LNN00437/2021:0.0001014500,((Brazil/SC-FIOCRUZ-45025/2021:0.0000696262,Brazil/SC-FIOCRUZ-45050/2021:0.0000337518):0.0001022920[93.9],((Brazil/RS-FIOCRUZ-33290/2021:0.0000333696,(Brazil/RS-FIOCRUZ-28459/2021:0.0000349138,(Brazil/RS-NVBS2630GENOV45371884248/2021:0.0000679527,Brazil/RS-NVBS1038GENOV45366408947/2021:0.0000020138):0.0001696383[98.2]):0.0000341288[75]):0.0001355331[97.5],(Brazil/RS-HBM-39487/2021:0.0001264196,(Brazil/BA-FIOCRUZ-PVM54726/2021:0.0001358806,((Brazil/PR-FIOCRUZ-22786/2021:0.0000010000,(Brazil/PR-FIOCRUZ-29846/2021:0.0000000000,Brazil/PR-FIOCRUZ-19051/2021:0.0000000000):0.0000010000):0.0000331675[91.4],(Brazil/PR-IPEC_VIGCV19_CTB_0002/2021:0.0003742731,((Brazil/RJ-IMTSP-CD5023/2021:0.0000010000,((Brazil/RJ-5023/2021:0.0000000000,Brazil/SE-FIOCRUZ-17927/2021:0.0000000000):0.0000020138,(Brazil/SE-FIOCRUZ-30349/2021:0.0000339969,(Brazil/SE-FIOCRUZ-43227/2021:0.0001385506,(Brazil/CE-FIOCRUZ-00170/2021:0.0000338015,(Brazil/PE-FIOCRUZ-IAM2625/2021:0.0002753533,((Brazil/BA-FIOCRUZ-PVM78030/2021:0.0000010000,Brazil/BA-FIOCRUZ-PVM79764/2021:0.0000338262):0.0002057466[99.6],(Brazil/PB-BA1200-250096856/2021:0.0000020138,(Brazil/RJ-IMTSP-CD7112/2021:0.0000020138,Brazil/SE-FIOCRUZ-48883/2021:0.0001360313):0.0000336427[84.5]):0.0000010547[0]):0.0000347673[81]):0.0000024809[0]):0.0000334161[33.5]):0.0000021563[0]):0.0000010000[0]):0.0000010000[0]):0.0000029186[0],((Brazil/SP-IB_115403/2021:0.0000025491,(Brazil/SP-IAL-5057/2021:0.0000678356,(Brazil/SP-IB_123753/2021:0.0000020138,((Brazil/SP-IB_123748/2021:0.0000680010,(Brazil/SP-IB_122384/2021:0.0000016577,Brazil/SP-IB_122386/2021:0.0000339597):0.0000011339[0]):0.0001017069[95.2],((Brazil/SP-IB_118337/2021:0.0000350846,Brazil/SP-IB_118338/2021:0.0001757506):0.0001718413[89.7],(Brazil/SP-IB_116580/2021:0.0000690816,Brazil/SP-IB_115399/2021:0.0000020138):0.0000338425[85.6]):0.0000022976[0]):0.0000010000[0]):0.0000024620[0]):0.0000338211[82.9]):0.0000679936[94.1],((Brazil/SP-IB_100553/2021:0.0000672255,(Brazil/SP-reBUT_353049364/2021:0.0000010000,Brazil/SP-IB_102167/2021:0.0000010000):0.0000339673[74.9]):0.0000010000[0],(((Brazil/SP-IB_100566/2021:0.0000337010,(Brazil/SP-IB_100428/2021:0.0000010000,Brazil/SP-reBUT_352621991/2021:0.0000010000):0.0000010000[0]):0.0000337879[72.4],(Brazil/SP-IB_113391/2021:0.0000678844,(Brazil/SP-IB_113392/2021:0.0000010000,Brazil/SP-IB_113389/2021:0.0000010000):0.0000015135[0]):0.0001700774[96.7]):0.0000029089[0],((Brazil/SE-FIOCRUZ-18067/2021:0.0000672121,((Brazil/SE-FIOCRUZ-17942/2021:0.0000335697,(Brazil/SE-FIOCRUZ-18065/2021:0.0000010000,Brazil/SE-FIOCRUZ-18007/2021:0.0000010000):0.0000333009[76.2]):0.0000010000[0],((Brazil/ES-FIOCRUZ-9901/2021:0.0000337910,Brazil/SE-FIOCRUZ-10247/2021:0.0000020138):0.0000010000[0],(Brazil/SP-FIOCRUZ-36342/2021:0.0001369957,Brazil/SP-IB_102141/2021:0.0000678585):0.0000010000[0]):0.0000010000[0]):0.0000010000[0]):0.0000331965[76.8],(((Brazil/SP-3578/2021:0.0000679429,(Brazil/SP-2975/2021:0.0000339748,Brazil/SP-2969/2021:0.0000026501):0.0000330711[42.7]):0.0000024190[0],(Brazil/SP-reBUT_353062609/2021:0.0000010000,(Brazil/SP-IAL-4466/2021:0.0000020138,((Brazil/SP-reBUT_353064368/2021:0.0001020146,Brazil/SP-IB_119522/2021:0.0000687763):0.0000338982[77.2],(Brazil/SP-IB_120273/2021:0.0001020569,(Brazil/SP-IB_118341/2021:0.0000339067,(Brazil/SP-IB_123746/2021:0.0000339251,Brazil/SP-IB_123742/2021:0.0000020516):0.0000018131[0]):0.0000339694[77.1]):0.0000338761[77.6]):0.0000028742[0]):0.0000010000[0]):0.0000025744[0]):0.0000331515[76.8],((Brazil/SP-IB_113075/2021:0.0000020138,(Brazil/SP-IB_120284/2021:0.0000337169,Brazil/SP-IB_110520/2021:0.0000679852):0.0000010000[0]):0.0000010943[0],(((Brazil/SP-IB_113390/2021:0.0000341395,Brazil/SP-IB_113592/2021:0.0000672706):0.0000345834[43.9],(Brazil/SP-IB_113153/2021:0.0000010000,(Brazil/SP-IB_118343/2021:0.0000680012,Brazil/SP-IB_116581/2021:0.0000342049):0.0000336703[78.7]):0.0000010000[0]):0.0000673760[86.8],((Brazil/SP-reBUT_353134960/2021:0.0000010000,Brazil/SP-IB_102993/2021:0.0000010000):0.0001360530[98.2],(Brazil/SP-IB_100564/2021:0.0000010000,(Brazil/SP-reBUT_352727611/2021:0.0000020138,(Brazil/SP-IB_100568/2021:0.0000010000,Brazil/SP-reBUT_352727623/2021:0.0000010000):0.0000334709[90.9]):0.0000010000[0]):0.0000010000[0]):0.0000331464[84.6]):0.0000020605[0]):0.0000024273[0]):0.0000332158[44.1]):0.0000021701[0]):0.0000028022[0]):0.0000023578[0]):0.0000338139[82.5]):0.0000335254[82.5]):0.0000014779[0]):0.0000022689[0]):0.0000332884[81.8]):0.0000027594[37.9]):0.0000010000[0]):0.0000010000[0]):0.0000010000[0]):0.0000010000[0]):0.0000010000[0]):0.0000010000[0]):0.0000010000[0]):0.0000010000[0]):0.0000010000[0]):0.0000010000[0]):0.0000029230[0]):0.0000022338[0]):0.0000010000[0]):0.0000010000[0]):0.0000010000[0]):0.0000028734[0]):0.0000010000[0]):0.0000010000[0]):0.0000010000[0]):0.0000020938[0]):0.0000010000[0]):0.0000010000[0]):0.0000010000[0]):0.0000010000[0]):0.0000024542[0]):0.0000010000[0]):0.0000010000[0]):0.0000028684[0]):0.0000010000[0]):0.0000024931[0]):0.0000012176[0]):0.0000029870[0]):0.0000025614[37.9]):0.0000023881[0],((Brazil/RJ-FIOCRUZ-1153/2021:0.0000348955,((Brazil/RJ-FIOCRUZ-48353/2021:0.0003401731,(Brazil/RJ-LNN03577/2021:0.0000024324,(Brazil/RJ-FIOCRUZ-01142/2021:0.0000021622,Brazil/RJ-UFRJ-48243/2021:0.0000334769):0.0000340323[39.5]):0.0002379052[99.7]):0.0000025430[0],((Brazil/RJ-FIOCRUZ-1164/2021:0.0000701180,(Brazil/RJ-FIOCRUZ-30945/2021:0.0000020138,Brazil/RJ-FIOCRUZ-30609/2021:0.0000345631):0.0003671109[99.8]):0.0000409333[74.7],(((Brazil/RJ-LNN00178/2021:0.0002042070,Netherlands/OV-RIVM-22696/2021:0.0001355061):0.0000010000[0],(Brazil/RJ-LNN03396/2021:0.0001012892,(Brazil/RJ-LNN00075/2021:0.0000020138,(Brazil/RJ-LNN00066/2021:0.0000020138,(Brazil/RJ-LNN00074/2021:0.0000689336,Brazil/RJ-LNN01650/2021:0.0000336173):0.0000010000[0]):0.0000010000[0]):0.0000010000[0]):0.0000678170[87.8]):0.0000010000[0],((Brazil/RJ-LNN00192/2021:0.0000674847,Brazil/RJ-LNN00072/2021:0.0000683386):0.0000010000[0],(Brazil/RJ-FIOCRUZ-34504/2021:0.0001731718,(Brazil/RJ-LNN00186/2021:0.0000020138,(Brazil/RJ-LNN00553/2021:0.0000340505,(Brazil/RJ-LNN01733/2021:0.0001367804,(Brazil/RJ-LNN00179/2021:0.0000681917,((Brazil/RJ-LNN00330/2021:0.0000341015,Brazil/RJ-LNN02722/2021:0.0003737463):0.0000024722[0],(Brazil/RJ-LNN02485/2021:0.0000686636,Brazil/RJ-LNN01877/2021:0.0000339030):0.0000342627[77.5]):0.0000021334[0]):0.0000018126[0]):0.0000012750[0]):0.0000010000[0]):0.0000010000[0]):0.0000010000[0]):0.0000010000[0]):0.0000010000[0]):0.0000021438[0]):0.0000020626[100]):0.0000318435[97.7],(((Brazil/PR-IPEC_VIGCV19_CTB_0175/2021:0.0000020138,(Brazil/PR-IPEC_VIGCV19_CTB_0178/2021:0.0000010000,(Brazil/PR-IPEC_VIGCV19_CTB_0179/2021:0.0000020138,(Brazil/RS-FIOCRUZ-42094/2021:0.0001360208,(Brazil/SC-FIOCRUZ-34942/2021:0.0000339858,Brazil/SC-FIOCRUZ-31628/2021:0.0000349926):0.0001705457[97.9]):0.0000010000[0]):0.0000010000[0]):0.0000010000[0]):0.0000019986[0],((Brazil/SP-IB_RP44272/2021:0.0000336910,Brazil/SP-FMRP-1243/2021:0.0000027493):0.0000026413[0],(Brazil/SP-FMRP-2270/2021:0.0000679597,(Brazil/SP-FMRP-2230/2021:0.0000700904,(Brazil/SP-FMRP-1557/2021:0.0000020138,(Brazil/SP-FMRP-1579/2021:0.0000020138,Brazil/SP-FMRP-1534/2021:0.0000691249):0.0000029502[0]):0.0001020211[94.4]):0.0000339516[78.2]):0.0000024723[0]):0.0000338723[84.6]):0.0001016830[95],(((Brazil/SP-NVBS1284GENOV827708085715/2021:0.0001361614,(Brazil/SP-IB_111997/2021:0.0000338097,Brazil/SP-reBUT_CRSL09/2021:0.0000339683):0.0000010000[0]):0.0000337351[74.4],(Brazil/SC-FIOCRUZ-19109/2021:0.0000000000,(Netherlands/GE-RIVM-20354/2021:0.0000000000,(Brazil/SC-FIOCRUZ-19125/2021:0.0000000000,(Netherlands/GE-RIVM-21794/2021:0.0000000000,(Brazil/RS-REDE-IB-16761-16-Pelotas/2021:0.0000000000,(Netherlands/GE-RIVM-16699/2021:0.0000000000,(Brazil/RS-HBM-39500/2021:0.0000000000,(Brazil/SC-FIOCRUZ-19110/2021:0.0000000000,(England/CAMC-13DCC5E/2021:0.0000000000,Netherlands/GE-RIVM-30560/2021:0.0000000000):0.0000000000):0.0000000000):0.0000000000):0.0000000000):0.0000000000):0.0000000000):0.0000000000):0.0000000000):0.0000020138):0.0000010000[0],(((((Brazil/RJ-LNN03557/2021:0.0000010000,Brazil/RJ-LNN03642/2021:0.0000010000):0.0000333315[77],(Brazil/RS-UFCSPA_LACEN-32994/2021:0.0001352375,Brazil/SC-FIOCRUZ-23237/2021:0.0001021259):0.0000339136[78.4]):0.0000010000[0],((Netherlands/GE-RIVM-23692/2021:0.0000338108,(Netherlands/GE-RIVM-19649/2021:0.0000010000,Netherlands/GE-RIVM-20410/2021:0.0000010000):0.0000333435[78.6]):0.0000010000[0],(Brazil/RJ-FIOCRUZ-21018/2021:0.0000020138,(Brazil/SC-FIOCRUZ-19101/2021:0.0000020138,(Brazil/RS-FIOCRUZ-42142/2021:0.0000020138,(Brazil/LMM61248/2021:0.0001019793,Brazil/RS-FIOCRUZ-33266/2021:0.0000336174):0.0000339409[78.3]):0.0001359929[97.5]):0.0000340564[83.4]):0.0000010000[0]):0.0000010000[0]):0.0000010000[0],(((Brazil/RS-HBM-39482/2021:0.0000677808,Brazil/SP-2628/2021:0.0000677307):0.0000010000[0],((Brazil/SC-FIOCRUZ-19106/2021:0.0000338575,USA/NY-CDC-ASC210010968/2021:0.0000338431):0.0000010000[0],((Brazil/RS-FIOCRUZ-21518/2021:0.0000675311,(Brazil/RS-FIOCRUZ-33306/2021:0.0002377140,Netherlands/GE-RIVM-19320/2021:0.0000676748):0.0000010000[0]):0.0000010000[0],(((Brazil/SC-FIOCRUZ-45015/2021:0.0000677000,(Brazil/SP-IB_100942/2021:0.0000010000,Brazil/SP-reBUT_352796551/2021:0.0000010000):0.0000672264[86.6]):0.0000010000[0],((Brazil/RS-REDE-IB-54852-17-Pelotas-RS/2021:0.0001015927,(Brazil/RS-FIOCRUZ-28455/2021:0.0001018087,Brazil/RS-HBM-39493/2021:0.0000337897):0.0001018799[91.3]):0.0000010000[0],(Brazil/RJ-LNN02004/2021:0.0001016084,(Brazil/RS-FIOCRUZ-IAM11686/2021:0.0000341167,Brazil/RS-FIOCRUZ-IAM11672/2021:0.0000020138):0.0000338356[85.9]):0.0000010000[0]):0.0000010000[0]):0.0000010000[0],((Brazil/RS-FIOCRUZ-14236/2021:0.0000338605,(Brazil/GO-HLAGYN-1661564/2021:0.0000020138,(Brazil/GO-HLAGYN-1695941/2021:0.0000674839,Brazil/GO-HLAGYN-1688784/2021:0.0000681169):0.0000340420[79.7]):0.0000338858[83.5]):0.0000010000[0],((Brazil/PR-NVBS948GENOV827691403435/2021:0.0001353362,(Brazil/SP-IB_116070/2021:0.0000678375,Brazil/SP-IB_113155/2021:0.0000338555):0.0000681294[88.6]):0.0000339507[76.2],(Netherlands/GE-RIVM-30049/2021:0.0000340260,(Netherlands/GE-RIVM-19576/2021:0.0000010000,(Netherlands/GE-RIVM-21789/2021:0.0000000000,(Netherlands/GE-RIVM-21779/2021:0.0000000000,(Netherlands/GE-RIVM-20400/2021:0.0000000000,(Netherlands/GE-RIVM-21809/2021:0.0000000000,(Netherlands/GE-RIVM-20390/2021:0.0000000000,(Netherlands/GE-RIVM-21784/2021:0.0000000000,(Netherlands/GE-RIVM-21804/2021:0.0000000000,Netherlands/GE-RIVM-20382/2021:0.0000000000):0.0000000000):0.0000000000):0.0000000000):0.0000000000):0.0000000000):0.0000000000):0.0000020138):0.0000010000[0]):0.0000675296[90.5]):0.0000010000[0]):0.0000010000[0]):0.0000010000[0]):0.0000010000[0]):0.0000010000[0]):0.0000010000[0],(((Brazil/RS-HBM-39501/2021:0.0000338456,(Brazil/PE-FIOCRUZ-IAM3127/2021:0.0001362103,Brazil/SC-UFSC-194/2021:0.0000169754):0.0000167531[100]):0.0000010000[0],(((Brazil/RS-FIOCRUZ-14251/2021:0.0000130243,Brazil/AM-NVBS650GENOV827552666603/2021:0.0002405803):0.0000207996[90.8],(Brazil/PR-IPEC_VIGCV19_GPA_0377/2021:0.0001354497,Brazil/MS-NVBS1132GENOV45367695377/2021:0.0002055002):0.0000339618[75.8]):0.0000019606[0],((Brazil/SP-2634/2021:0.0001355566,(Brazil/MG-NXBS1826GENOV700912546978/2021:0.0002387295,Brazil/MG-NXBS1827GENOV700912547227/2021:0.0000690137):0.0000020515[0]):0.0000021456[0],((Brazil/RS-NVBS1091GENOV45367066702/2021:0.0002733497,Brazil/SC-UFSC-120/2021:0.0000679822):0.0000020734[0],(Brazil/SC-FIOCRUZ-31634/2021:0.0001382655,Brazil/SC-FIOCRUZ-42753/2021:0.0001408541):0.0000334686[76.6]):0.0000025086[0]):0.0000022017[0]):0.0000010337[0]):0.0000010000[0],((((Brazil/RS-FIOCRUZ-IAM11713/2021:0.0000684398,Brazil/RS-HBM-39510/2021:0.0000162474):0.0000171019[65.6],(Brazil/GO-HLAGYN-1518265/2021:0.0001020161,Brazil/GO-HLAGYN-1501909/2021:0.0000027179):0.0000677766[92]):0.0000016157[0],((Brazil/RS-FUNED-14020-21/2021:0.0000010000,(Brazil/RS-FUNED-16376-21/2021:0.0000340801,Brazil/RS-FUNED-15461-21/2021:0.0000020138):0.0000010000[0]):0.0000679762[91.8],((Brazil/RS-FIOCRUZ-28504/2021:0.0001018103,Brazil/RS-FIOCRUZ-IAM11645/2021:0.0000337860):0.0000010000[0],(Brazil/RS-FIOCRUZ-42070/2021:0.0001358121,(Brazil/RS-NXBS1535GENOV45615196786/2021:0.0001751267,(Brazil/RS-FIOCRUZ-42066/2021:0.0000679373,Brazil/RS-FIOCRUZ-38628/2021:0.0000020138):0.0000025838[0]):0.0000675545[90.8]):0.0000022406[0]):0.0000338533[85.8]):0.0000015097[0]):0.0000017653[0],(((Brazil/SP-IB_117663/2021:0.0001035079,Brazil/SP-IB_112993/2021:0.0000332951):0.0000333998[78.8],((Brazil/SP-HIAE-ID067/2021:0.0000020138,Brazil/SP-IB_119089/2021:0.0000674948):0.0000010000[0],(Brazil/SP-IB_117665/2021:0.0001026007,(Brazil/SP-NXBS509GENOV827539448543/2021:0.0000020138,Brazil/SP-IB_119077/2021:0.0001361386):0.0000010000[0]):0.0000010000[0]):0.0000010000[0]):0.0000680096[91.6],(Brazil/RJ-FIOCRUZ-27900/2021:0.0001014675,(Brazil/SP-IB_110344/2021:0.0001352471,(Brazil/SP-reBUT_353083233/2021:0.0001020287,((Brazil/SP-IB_116666/2021:0.0000020138,(Brazil/SP-IB_110400/2021:0.0000345208,Brazil/SP-IB_119276/2021:0.0000342385):0.0000014377[0]):0.0000010000[0],(Brazil/SP-IB_116668/2021:0.0001015267,(Brazil/SP-IB_119281/2021:0.0000010000,Brazil/SP-IB_120272/2021:0.0000010000):0.0001354970[96.6]):0.0000010000[0]):0.0000010824[0]):0.0000010000[0]):0.0000676443[91.2]):0.0000027059[0]):0.0000012178[0]):0.0000010000[0]):0.0000010000[0]):0.0000010000[0]):0.0000010000[0],((Brazil/RS-FIOCRUZ-IAM11740/2021:0.0000679243,(Brazil/RS-FIOCRUZ-IAM11774/2021:0.0002062636,((Brazil/RS-FIOCRUZ-IAM11654/2021:0.0000020138,(Brazil/RS-FIOCRUZ-IAM11726/2021:0.0000341980,Brazil/RS-FIOCRUZ-IAM12050/2021:0.0001041924):0.0000017586[0]):0.0000024080[0],(Brazil/PR-FIOCRUZ-59389/2021:0.0000339024,(Brazil/GO-LB-29_78934/2021:0.0000021679,(Brazil/DF-FIOCRUZ-68195/2021:0.0001360047,Brazil/DF-NVBS3865GENOV827823578611/2021:0.0000335168):0.0000334114[80]):0.0000010000[0]):0.0001020354[95.4]):0.0000330036[78.1]):0.0000339241[74.8]):0.0000333584[78.2],((Netherlands/GE-RIVM-30048/2021:0.0000010000,((Brazil/RS-FIOCRUZ-IAM11689/2021:0.0000683534,((Brazil/SP-834874/2021:0.0000010000,Brazil/SP-IB_102553/2021:0.0000010000):0.0000677518[88.5],((Brazil/SP-reBUT_353197759/2021:0.0000010000,Brazil/SP-IB_102974/2021:0.0000010000):0.0000679812[93.5],(Brazil/SP-reBUT_353197264/2021:0.0000010000,Brazil/SP-IB_102694/2021:0.0000010000):0.0000010000[0]):0.0000334653[76.9]):0.0000332652[77.4]):0.0000025050[0],(Brazil/RS-FIOCRUZ-33258/2021:0.0000683596,((Brazil/SP-IB_110022/2021:0.0001360465,((Brazil/DF-NVBS3869GENOV70977848646/2021:0.0000676275,Brazil/DF-NXBS1835GENOV827656101451/2021:0.0000334462):0.0000010000[0],(Brazil/DF-NXBS2259GENOV70974723892/2021:0.0000020138,(Brazil/DF-NXBS569GENOV827536312892/2021:0.0000344512,Brazil/DF-NXBS2279GENOV70975081281/2021:0.0001019840):0.0000010000[0]):0.0000010000[0]):0.0000018432[0]):0.0001020271[83.7],((Brazil/RJ-LVM35733/2021:0.0001020575,Brazil/SP-IB_110632/2021:0.0001712255):0.0000020142[0],(Brazil/SP-reBUT_765391/2021:0.0000020138,(Brazil/SP-765391-NBD01/2021:0.0000000000,(Brazil/SP-IB_100332/2021:0.0000000000,(Brazil/SP-IB_100066/2021:0.0000000000,Brazil/SP-reBUT_871106/2021:0.0000000000):0.0000000000):0.0000000000):0.0000010000):0.0000010000[0]):0.0000333512[72.4]):0.0000027756[0]):0.0000020460[0]):0.0000010000[0]):0.0000010000[0],((Uruguay/DLSP_348/2021:0.0001359057,Brazil/MS-3393/2021:0.0001360163):0.0000024515[0],(((Brazil/RS-8680/2021:0.0000309791,Argentina/PAIS-A0552/2021:0.0000353144):0.0000028309[100],(Netherlands/OV-RIVM-21772/2021:0.0000340286,Netherlands/GE-RIVM-21717/2021:0.0000020138):0.0000679497[90.9]):0.0000027048[0],((Brazil/RS-UFCSPA_LACEN-36905/2021:0.0001360517,Brazil/RS-HBM-39497/2021:0.0000337745):0.0000010000[0],(Brazil/RS-FIOCRUZ-42036/2021:0.0001020263,(Brazil/RS-LMM54335/2021:0.0006129213,((Argentina/PAIS-D0354/2021:0.0001059628,Argentina/PAIS-A1003/2021:0.0002471807):0.0000028228[0],((Argentina/UW21040604031/2021:0.0000336036,Argentina/INEI107231/2021:0.0000336021):0.0000010000[0],((Argentina/INEI107882/2021:0.0003745654,Iceland/11423/2021:0.0000020138):0.0000020138[0],(((Brazil/PR-NVBS2702GENOV45371728955/2021:0.0001693962,(Brazil/PR-FIOCRUZ-HF450/2021:0.0000020138,Brazil/PR-FIOCRUZ-HF351/2021:0.0000678988):0.0000010000[0]):0.0001359356[96.1],(Argentina/INEI104557/2021:0.0000000000,(Argentina/UW21052334226/2021:0.0000000000,Argentina/INEI107712/2021:0.0000000000):0.0000000000):0.0000020138):0.0000010000[0],(((Argentina/INEI105354/2021:0.0000677166,Argentina/INEI106702/2021:0.0000020138):0.0000010000[0],(Argentina/INEI103535/2021:0.0000020138,Argentina/INEI104554/2021:0.0000677713):0.0000010000[0]):0.0000010000[0],(((Argentina/INEI106982/2021:0.0001018834,Argentina/INEI104115/2021:0.0000676799):0.0000010000[0],(Argentina/INEI109467/2021:0.0001015687,(Argentina/INEI109697/2021:0.0000010000,Argentina/INEI109696/2021:0.0000336919):0.0000681534[89.6]):0.0000338952[77.9]):0.0000010000[0],((Argentina/INEI106584/2021:0.0000337595,(Argentina/INEI108706/2021:0.0001362182,Argentina/INEI106669/2021:0.0000677014):0.0000010000[0]):0.0000010000[0],((Argentina/INEI108382/2021:0.0001014944,(Argentina/INEI106243/2021:0.0000685155,Argentina/INEI108378/2021:0.0001015963):0.0000342039[78]):0.0000010000[0],((((Argentina/INEI107739/2021:0.0001718674,((Argentina/INEI105466/2021:0.0000020138,Argentina/INEI105783/2021:0.0000822090):0.0001218699[95],(Argentina/INEI103537/2021:0.0000339745,(Argentina/PAIS-A0937/2021:0.0000344196,Argentina/INEI103534/2021:0.0000010000):0.0000012015[0]):0.0000010000[0]):0.0000334290[85.3]):0.0000020075[0],((Argentina/INEI104150/2021:0.0000345773,(Argentina/INEI107746/2021:0.0000349362,Argentina/INEI106256/2021:0.0000331438):0.0000663540[84.1]):0.0000028667[0],(Argentina/PAIS-G0366/2021:0.0000020138,(Switzerland/BS-UHB-42914516/2021:0.0000020138,(Argentina/INEI108155/2021:0.0000695498,Argentina/INEI106186/2021:0.0000020138):0.0000012831[0]):0.0000010000[0]):0.0000339530[92.3]):0.0000022900[0]):0.0000010000[0],((Argentina/INEI106725/2021:0.0001061384,Argentina/INEI104509/2021:0.0000020138):0.0000349703[84.4],((Argentina/PAIS-D0231/2021:0.0000020138,(Argentina/PAIS-D0271/2021:0.0000020138,(Argentina/PAIS-D0266/2021:0.0000020138,(Argentina/PAIS-D0346/2021:0.0000677404,Argentina/INEI104532/2021:0.0000337175):0.0000010000[0]):0.0000010000[0]):0.0000010000[0]):0.0000010000[0],(Argentina/PAIS-D0361/2021:0.0000343958,(Argentina/PAIS-D0144/2021:0.0000338472,((Argentina/PAIS-D0362/2021:0.0000020138,Argentina/PAIS-D0242/2021:0.0000020138):0.0000012400[0],(Argentina/PAIS-D0283/2021:0.0000020138,(Argentina/PAIS-D0288/2021:0.0000348199,Argentina/PAIS-D0276/2021:0.0000020138):0.0000021547[0]):0.0000017125[0]):0.0000022336[0]):0.0001020362[93.3]):0.0000346325[78.1]):0.0000330725[87.6]):0.0000010000[0]):0.0000010000[0],(((Argentina/PAIS-A0808/2021:0.0000334497,(Argentina/INEI107913/2021:0.0001695746,Argentina/INEI105635/2021:0.0001024604):0.0000337959[75.7]):0.0000028025[0],(((Argentina/INEI104760/2021:0.0000339351,(Argentina/INEI109437/2021:0.0001378234,(Argentina/INEI108668/2021:0.0000677246,Argentina/INEI105801/2021:0.0000334287):0.0000010000[0]):0.0000341909[84.1]):0.0000332245[80.3],(Argentina/INEI106169/2021:0.0000335802,((Argentina/INEI108274/2021:0.0000342891,Argentina/INEI107259/2021:0.0000020138):0.0000689839[88.9],(Argentina/INEI107272/2021:0.0001698962,Argentina/INEI106621/2021:0.0000335481):0.0000340200[76.9]):0.0000336010[74.7]):0.0000027943[0]):0.0000010000[0],((Switzerland/BS-UHB-42855779/2021:0.0001352763,(Argentina/INEI109815/2021:0.0000338768,(Argentina/INEI104901/2021:0.0000692567,(Argentina/INEI107248/2021:0.0001360026,Argentina/INEI107693/2021:0.0000024317):0.0000339662[79.8]):0.0000338812[78.5]):0.0000013392[0]):0.0000338632[86],(Argentina/INEI107260/2021:0.0001039570,(Argentina/INEI105742/2021:0.0001055644,(Argentina/UW21040700646/2021:0.0001012712,(Argentina/UW21031915742/2021:0.0000020138,(Argentina/UW21041494573/2021:0.0001354905,Argentina/UW21052486662/2021:0.0000680646):0.0000010000[0]):0.0000010000[0]):0.0000532596[70.7]):0.0000392379[0]):0.0000435903[100]):0.0000020673[0]):0.0000026847[0]):0.0000010000[0],(Argentina/INEI103536/2021:0.0000020138,(((Argentina/INEI106191/2021:0.0000686635,Argentina/PAIS-G0309/2021:0.0001011984):0.0000340151[78.1],(Argentina/INEI104591/2021:0.0000023636,Argentina/INEI107267/2021:0.0000020138):0.0000339522[85.2]):0.0000010000[0],(((Argentina/INEI105795/2021:0.0000341849,(Argentina/INEI105296/2021:0.0000344154,(Argentina/INEI104377/2021:0.0000020138,(Argentina/INEI106403/2021:0.0001349311,(Argentina/INEI108702/2021:0.0001040511,Argentina/INEI106390/2021:0.0001411856):0.0000341949[75.6]):0.0000022812[0]):0.0000021276[0]):0.0000026760[0]):0.0000010000[0],((Argentina/INEI104561/2021:0.0000343075,Argentina/INEI107881/2021:0.0000333128):0.0000010000[0],(Argentina/INEI107632/2021:0.0001013648,(Argentina/PAIS-A0856/2021:0.0000335366,(Argentina/INEI106093/2021:0.0000680128,(Argentina/PAIS-A0817/2021:0.0000673743,(Argentina/INEI107223/2021:0.0000010000,Argentina/INEI107222/2021:0.0000010000):0.0000690847[91.7]):0.0000012147[0]):0.0000342841[80.9]):0.0000332842[80.5]):0.0000010000[0]):0.0000336865[79.5]):0.0000010000[0],(((Argentina/INEI107102/2021:0.0001374219,Argentina/INEI107095/2021:0.0000339453):0.0000338138[77.6],(Argentina/PAIS-A0839/2021:0.0000338744,(Argentina/INEI108391/2021:0.0002405673,Argentina/INEI104128/2021:0.0000020138):0.0000010000[0]):0.0000010000[0]):0.0000010000[0],(((Argentina/UW21063083373/2021:0.0001020236,Paraguay/iics_12552/2021:0.0000338910):0.0000337398[80.3],(Argentina/INEI108366/2021:0.0001030436,(Argentina/INEI106471/2021:0.0001026769,Argentina/INEI106200/2021:0.0001717368):0.0000029975[0]):0.0000012286[0]):0.0000010000[0],((Argentina/PAIS-F0068/2021:0.0000010000,Argentina/INEI109199/2021:0.0000339438):0.0001017883[96],((Spain/MC-ISCIII-215995/2021:0.0000020138,(Spain/MC-11073608/2021:0.0000010000,((Spain/MC-ISCIII-216080/2021:0.0000338521,(Spain/MC-ISCIII-215112/2021:0.0000339284,Spain/MC-ISCIII-215113/2021:0.0000677259):0.0000010000[0]):0.0000010000[0],(Spain/MC-ISCIII-216090/2021:0.0000000000,(Spain/MC-ISCIII-215115/2021:0.0000000000,(Spain/MC-ISCIII-215116/2021:0.0000000000,Spain/MD-HGUGM-690154/2021:0.0000000000):0.0000000000):0.0000000000):0.0000010000):0.0000010000[0]):0.0000010000[0]):0.0000336496[84.2],(Argentina/INEI104226/2021:0.0000020138,(Argentina/INEI104227/2021:0.0000020138,((Spain/AN-CBA-05131/2021:0.0000010000,Spain/AN-CBA-05147/2021:0.0000010000):0.0000020097[0],(Spain/AN-CBA-05770/2021:0.0000339909,(Spain/AN-CBA-08531/2021:0.0000339771,(Spain/AN-CBA-05721/2021:0.0000010000,(Spain/AN-CBA-08595/2021:0.0000010000,Spain/AN-CBA-08536/2021:0.0000010000):0.0000010000[0]):0.0000026130[0]):0.0000020760[0]):0.0000333511[36.5]):0.0000672669[88.3]):0.0000023073[0]):0.0000011991[0]):0.0000677063[92.9]):0.0000010000[0]):0.0000010000[0]):0.0000010000[0]):0.0000010000[0]):0.0000010000[0]):0.0000010000[0]):0.0000010000[0]):0.0000010000[0]):0.0000010000[0]):0.0000010000[0]):0.0000010000[0]):0.0000010000[0]):0.0000010000[0]):0.0000010000[0]):0.0000028439[0]):0.0000334536[77.6]):0.0000029394[0]):0.0000013111[0]):0.0000023873[0]):0.0000011686[0]):0.0000010000[0]):0.0000023571[0]):0.0000022292[0]):0.0000010000[0]):0.0000010000[0]):0.0000010000[0]):0.0000337628[84.3]):0.0000020349[0]):0.0000338966[82.7]):0.0000340393[79.7]):0.0000337710[77.1]):0.0000331937[85.1]):0.0000334553[86.9]):0.0000022536[0]):0.0000019089[0]):0.0000010000[0]):0.0000017851[0]):0.0000021081[0]):0.0000021140[0]):0.0000017846[0]):0.0000026070[0]):0.0000011401[0]):0.0000022523[0]):0.0000022649[0]):0.0000026860[0]):0.0000010000[0]):0.0000021986[0]):0.0000021294[0]):0.0000023456[0]):0.0000025544[0]):0.0000010000[0]):0.0000029889[0]):0.0000029069[0]):0.0000020008[0]):0.0000016827[0]):0.0000025399[0]):0.0000011992[0]):0.0000026960[0]):0.0000024557[0]):0.0000022007[0]):0.0000010000[0]):0.0000022227[0]):0.0000015777[0]):0.0000010722[0]):0.0000024093[0]):0.0000019027[0]):0.0000021505[0]):0.0000029740[0]):0.0000010063[0]):0.0000020988[0]):0.0000021753[0]):0.0000014851[0]):0.0000029607[0]):0.0000010000[0]):0.0000026065[0]):0.0000023251[0]):0.0000010000[0]):0.0000020210[0]):0.0000024835[0]):0.0000021771[0]):0.0000010000[0]):0.0000010947[0]):0.0000028429[0]):0.0000027338[0]):0.0000019763[0]):0.0000020396[0]):0.0000020475[0]):0.0000020346[0]):0.0000023926[0]):0.0000012946[0]):0.0000026076[0]):0.0000023978[0]):0.0000023714[0]):0.0000021466[0]):0.0000010000[0]):0.0000027412[0]):0.0000011406[0]):0.0000014968[0]):0.0000012455[0]):0.0000013083[0]):0.0000027955[0]):0.0000012259[0]):0.0000019846[0]):0.0000026459[0]):0.0000013071[0]):0.0000021777[0]):0.0000026519[0]):0.0000029927[0]):0.0000010000[0]):0.0000027485[0]):0.0000025207[0]):0.0000025776[0]):0.0000010138[0]):0.0000010000[0]):0.0000028304[0]):0.0000010000[0]):0.0000020102[0]):0.0000017638[0]):0.0000010000[0]):0.0000011638[0]):0.0000027347[0]):0.0000013164[0]):0.0000020174[0]):0.0000016131[0]):0.0000011706[0]):0.0000017427[0]):0.0000023369[0]):0.0000011611[0]):0.0000014972[0]):0.0000028074[0]):0.0000017433[0]):0.0000020138[0]):0.0000021297[0]):0.0000010761[0]):0.0000012977[0]):0.0000026967[0]):0.0000025814[0]):0.0000014512[0]):0.0000012974[0]):0.0000028802[0]):0.0000029181[0]):0.0000021704[0]):0.0000013563[0]):0.0000028788[0]):0.0000010000[0]):0.0000011032[0]):0.0000027762[0]):0.0000027855[0]):0.0000015322[0]):0.0000012417[0]):0.0000023125[0]):0.0000026541[0]):0.0000022775[0]):0.0000026453[0]):0.0000020559[0]):0.0000021446[0]):0.0000029442[0]):0.0000022415[0]):0.0000028173[0]):0.0000028609[0]):0.0000029019[0]):0.0000010000[0]):0.0000020138[0]):0.0000010000[0]):0.0000010000[0]):0.0000010000[0]):0.0000010000[0]):0.0000024143[0]):0.0000020682[0]):0.0000021729[0]):0.0000023598[0]):0.0000010072[0]):0.0000011873[0]):0.0000021478[0]):0.0000020450[0]):0.0000022189[0]):0.0000011672[0]):0.0000027808[0]):0.0000020452[0]):0.0000016666[0]):0.0000011523[0]):0.0000013450[0]):0.0000011701[0]):0.0000013231[0]):0.0000020793[0]):0.0000022068[0]):0.0000022388[0]):0.0000020435[0]):0.0000015503[0]):0.0000016624[0]):0.0000029265[0]):0.0000015949[0]):0.0000020138[0]):0.0000022674[0]):0.0000022218[0]):0.0000023380[0]):0.0000020295[0]):0.0000023483[0]):0.0000020138[0]):0.0000020373[0]):0.0000026424[0]):0.0000010000[0]):0.0000023935[0]):0.0000010000[0]):0.0000020138[0]):0.0000024462[0]):0.0000023883[0]):0.0000010000[0]):0.0000010000[0]):0.0000023207[0]):0.0000029018[0]):0.0000022185[0]):0.0000012859[0]):0.0000024543[0]):0.0000023236[0]):0.0000010000[0]):0.0000020928[0]):0.0000010812[0]):0.0000015859[0]):0.0000026746[0]):0.0000020138[0]):0.0000021172[0]):0.0000020295[0]):0.0000017474[0]):0.0000025382[0]):0.0000020065[0]):0.0000025760[0]):0.0000010000[0]):0.0000021319[0]):0.0000020694[0]):0.0000022582[0]):0.0000020576[0]):0.0000010000[0]):0.0000018334[0]):0.0000018409[0]):0.0000021466[0]):0.0000027151[0]):0.0000019898[0]):0.0000028777[0]):0.0000024867[0]):0.0000024761[0]):0.0000025360[0]):0.0000023885[0]):0.0000020585[0]):0.0000022207[0]):0.0000025158[0]):0.0000027469[0]):0.0000010000[0]):0.0000024554[0]):0.0000029161[0]):0.0000029601[0]):0.0000024067[0]):0.0000028980[0]):0.0000020037[0]):0.0000022453[0]):0.0000025172[0]):0.0000022421[0]):0.0000026473[0]):0.0000023552[0]):0.0000029566[0]):0.0000026394[0]):0.0000028808[0]):0.0000023514[0]):0.0000028761[0]):0.0000362040[73.4]):0.0001698258[87]):0.0000415132[73.8]):0.0000678837[38.3]):0.0000679010[77.3]):0.0002236787[92.2]):0.0000362011[15.2]):0.0001819590[97.3]):0.0000332468[77.9]):0.0000023187[0]):0.0000339666[83.2]):0.0000023042[0]):0.0000017498[0]):0.0000010000[0]):0.0000010000[0]);
