# Supplementary material for: Higher frequency of interstate over international transmission chains of SARS-CoV-2 virus at the Rio Grande do Sul - Brazil state borders
Source: Virus Res. 2024 Dec 17;351:199500. doi: 10.1016/j.virusres.2024.199500 (PMC11720880; doi:10.1016/j.virusres.2024.199500)
Supplement: Supplementary file 7 [file mmc7.zip]

Archive with 12 entries (12 files):
- delta.nwk.txt
- __MACOSX/._delta.nwk.txt
- delta_annot_support_number.svg
- __MACOSX/._delta_annot_support_number.svg
- delta_annot_support_symbol.svg
- __MACOSX/._delta_annot_support_symbol.svg
- delta_colapsed.svg
- __MACOSX/._delta_colapsed.svg
- delta_itol.txt
- __MACOSX/._delta_itol.txt
- delta_support_symbol.svg
- __MACOSX/._delta_support_symbol.svg
