# Supplementary material for: Higher frequency of interstate over international transmission chains of SARS-CoV-2 virus at the Rio Grande do Sul - Brazil state borders
Source: Virus Res. 2024 Dec 17;351:199500. doi: 10.1016/j.virusres.2024.199500 (PMC11720880; doi:10.1016/j.virusres.2024.199500)
Supplement: Supplementary file 7 [file mmc7.zip › delta.nwk.txt]

(India/MH-NCCS-P1162000180788/2021:0.0005451487,NC_045512.2:0.0001362071,(Brazil/PA-ITV-3485/2021:0.0009256327,(Brazil/PR-IPEC_VIGCV19_MAR_1293/2021:0.0001050707,(Brazil/PR-IPEC_VIGCV19_CTB_1036/2021:0.0000680066,(Brazil/PR-IPEC_VIGCV19_CTB_1117/2021:0.0000338975,(Brazil/PR-IPEC_VIGCV19_MAR_0794/2021:0.0002041992,(Brazil/PR-IPEC_VIGCV19_CTB_1076/2021:0.0003743083,((Brazil/PR-IPEC_VIGCV19_LON_0928/2021:0.0001623498,(Mexico/DUR-CABANA-MX-UGA-IMSS_ITV_UBA_UCR_UdA_UPC-3353/2021:0.0004293458,Guatemala/2610/2021:0.0001489259):0.0002254274[96.9]):0.0001569855[90.7],((Brazil/PR-IPEC_VIGCV19_LON_0841/2021:0.0002195351,Brazil/PR-IPEC_VIGCV19_LON_0934/2021:0.0001205746):0.0001020267[86.8],((India/DL-ILBS-64830/2020:0.0005961598,((India/AP-CCMB-BN189/2021:0.0001020389,(USA/CA-CDPH-UCSF-CC100/2021:0.0001023480,(India/MH-ICMR-NIV-INSACOG-2019nCoV-279084/2020:0.0006348250,Henan/GPDC-0000005/2020:0.0002381737):0.0000334430[72]):0.0000334430[73.6]):0.0001196205[90.3],((Rwanda/CV2223/2020:0.0001604497,India/KL-GENESCOV04556/2021:0.0001029054):0.0003675560[99.4],(Senegal/1785/2020:0.0002454148,(India/DL-ICMR-NIMR_75/2021:0.0000828919,India/KL-GENESCOV04539/2021:0.0001928690):0.0001167685[88.3]):0.0001407786[93]):0.0000710398[45.5]):0.0000557105[29.1]):0.0001776700[94.5],(Brazil/SP-IB_137301/2021:0.0005276036,((USA/TX-HMH-MCoV-60488/2021:0.0000334430,USA/TX-HMH-MCoV-66837/2021:0.0000680301):0.0000334430[75.3],(((USA/KY-DC-DW084_F10/2020:0.0000708745,Germany/NW-RKI-I-323171/2020:0.0005211707):0.0000010000[0],((Slovenia/21-12330/2020:0.0003750969,USA/TX-HMH-MCoV-57573/2021:0.0000020138):0.0000334430[39.1],(USA/TX-HMH-MCoV-62387/2021:0.0000334430,(France/IDF-HMN-21082300614/2021:0.0000680198,((USA/TX-HMH-MCoV-66876/2021:0.0000010000,(USA/TX-HMH-MCoV-67885/2021:0.0000334430,USA/TX-HMH-MCoV-67981/2021:0.0000010000):0.0000680221[89.9]):0.0000010000[0],((USA/TX-HMH-MCoV-52780/2021:0.0000334430,USA/TX-HMH-MCoV-53594/2021:0.0000334430):0.0000334430[80.7],(USA/TX-HMH-MCoV-66843/2021:0.0001020355,(USA/TX-HMH-MCoV-59568/2021:0.0000010000,USA/TX-HMH-MCoV-59674/2021:0.0000334430):0.0000680258[86]):0.0000010000[0]):0.0000334430[86.2]):0.0000680235[91]):0.0000010000[0]):0.0000020138[0]):0.0000336270[74.3]):0.0000010000[0],(((Turkey/HSGM-F7883/2021:0.0000680192,((India/TN-INSACOG-CBR-S7138/2021:0.0000010000,India/TN-CBR-7138/2021:0.0000010000):0.0002721270[99.6],(India/MN-IBSD-KJG-P2-72/2021:0.0001360461,((Germany/NW-RKI-I-323204/2020:0.0000010000,Germany/NW-RKI-I-323206/2020:0.0000010000):0.0002722302[99.6],(India/DL-ILBS-B_77/2021:0.0003551204,((Germany/NW-RKI-I-323170/2020:0.0000010000,Germany/NW-RKI-I-323195/2020:0.0000010000):0.0004082813[100],(USA/LA-EVTL6285/2021:0.0001700632,(India/KA-SLS-SEQ-5051/2021:0.0000680211,(USA/TX-HMH-MCoV-67184/2021:0.0000334828,(India/OR-ILSGS10693/2021:0.0001761090,India/TG-CDFD-128238/2021:0.0000334430):0.0000886733[80.3]):0.0000010000[0]):0.0000021427[0]):0.0000010000[91.4]):0.0000010000[0]):0.0000010000[0]):0.0000020138[0]):0.0000010000[0]):0.0000020535[0]):0.0000010000[0],(((Portugal/PT8425/2021:0.0000680180,(India/MH-IISER-Pune-IP01456/2021:0.0002055991,(France/NAQ-ERFB-2071139983/2021:0.0004081255,(India/MH-IISER-Pune-IP-01003/2021:0.0002717251,(Senegal/509/2020:0.0001042915,India/TG-CDFD-C-223701/2021:0.0002040926):0.0000027487[27.1]):0.0000353142[79.6]):0.0000010000[0]):0.0000010000[0]):0.0000010000[0],((Iran/GRC-S1218/2021:0.0000334430,Bahrain/21342615321_S33_L001/2021:0.0002040717):0.0000334430[39.8],(Bahrain/21342843220_S37_L001/2021:0.0002721403,((Bahrain/21342596693_S9_L001/2021:0.0000680173,Bahrain/400169647/2021:0.0001020493):0.0000010000[0],((Bahrain/342409632/2021:0.0001360630,Bahrain/921205201/2021:0.0002040787):0.0000010000[0],(Bahrain/21922109236_S18_L001/2021:0.0005104141,(Bahrain/400173378/2021:0.0001360753,Bahrain/342427151/2021:0.0001020298):0.0001700677[96.8]):0.0000010000[0]):0.0000010000[0]):0.0000010000[0]):0.0000334430[75.8]):0.0000010000[0]):0.0000010000[0],(France/ARA-ERFB-2071116048/2021:0.0003401051,(((India/MH-ACTREC-155/2021:0.0001360967,India/AP-CCMB-CIA7576/2021:0.0003023114):0.0000379691[74.8],((India/AP-CCMB-CIA7551/2021:0.0000680110,India/AP-CCMB-CIA9156/2021:0.0000334430):0.0001020273[93.8],(India/AP-CCMB-CIA7559/2021:0.0001700215,India/AP-CCMB-CIA7577/2021:0.0001360179):0.0000334430[73.7]):0.0000010000[0]):0.0000334430[83.3],(((India/KL-GENESCOV06304/2021:0.0002722800,India/AP-CCMB-CIA7564/2021:0.0003742136):0.0000334430[74.6],(India/MH-NEERI-CIA2560/2021:0.0000680188,((Turkey/HSGM-E19539/2021:0.0001360210,India/TN-CL1821_S157_R1_001/2021:0.0002675570):0.0000010000[0],(Bahrain/921068973/2021:0.0001360692,(Brazil/SC-NVBS7682GENOV45616552697/2021:0.0001360517,Brazil/SP-NVBS7690GENOV821445591249/2021:0.0000010000):0.0001360836[97]):0.0000334430[76.5]):0.0000010000[0]):0.0000386562[81.4]):0.0000010000[0],((Brazil/RN-LACENRN-240786093/2021:0.0001361249,(Brazil/RN-LACENRN-240786045/2021:0.0003250368,(Brazil/RN-LACENRN-240785968/2021:0.0002620543,(Brazil/RN-LACENRN-240786087/2021:0.0001712163,(Brazil/RN-LACENRN-240786052/2021:0.0003117044,(Brazil/PR-IPEC_VIGCV19_LON_0826/2021:0.0001020328,Brazil/PR-IPEC_VIGCV19_CTB_1120/2021:0.0001700915):0.0001699326[97.6]):0.0000333536[73]):0.0000527449[78.4]):0.0001018462[86.1]):0.0000833976[89.5]):0.0002040963[98],(Brazil/GO-Cov2-IPTSP-738/2021:0.0000693724,((((Brazil/PB-FIOCRUZ-64740/2021:0.0001700714,(Brazil/MG-LBI1128/2021:0.0000705923,Brazil/MG-FIOCRUZ-AR-235/2021:0.0001028687):0.0001370539[96]):0.0000010000[0],((Brazil/CE-FIOCRUZ-00898/2021:0.0001360408,(Brazil/MG-LBI1153/2021:0.0005189573,Switzerland/SH-ETHZ-33582649/2021:0.0001360711):0.0000679964[87.9]):0.0000010000[0],((Brazil/RJ-NVBS6397GENOV828067660117/2021:0.0001360430,Brazil/RN-FIOCRUZ-48792/2021:0.0001717517):0.0000010000[0],((Brazil/SP-IB_130921/2021:0.0000680349,Brazil/RJ-NVBS8753GENOV700950720903/2021:0.0001709788):0.0000010000[0],((Brazil/MT-NVBS5951GENOV070981974553/2021:0.0001360370,Brazil/SP-IB_122305/2021:0.0001020251):0.0000010000[0],((Brazil/PR-NXBS5138GENOV700930501782/2021:0.0001386027,Brazil/MG-NVBS8814GENOV700948602129/2021:0.0001700648):0.0000334430[75.2],(Brazil/RJ-NVBS6390GENOV828066137184/2021:0.0000680273,Brazil/MG-FIOCRUZ-AR-94/2021:0.0001371982):0.0000334430[74.5]):0.0000010000[0]):0.0000010000[0]):0.0000010000[0]):0.0000010000[0]):0.0000010000[0]):0.0000010000[0],((Brazil/TO-LBI1157/2021:0.0000689773,Brazil/RJ-FIOCRUZ-00013/2021:0.0000010000):0.0000334430[85.1],(((Brazil/GO-LACEN-515/2021:0.0001020234,(Brazil/GO-LACEN-634/2021:0.0000687341,Brazil/SP-IB_135269/2021:0.0000010000):0.0000334430[85]):0.0000010000[0],((Brazil/GO-LACEN-537/2021:0.0001360343,Brazil/AL-FIOCRUZ-IAM5214/2021:0.0003423370):0.0000010000[0],(Brazil/SP-IB_130620/2021:0.0001368976,(Brazil/SP-IB_135251/2021:0.0000680204,(Brazil/GO-LACEN-569/2021:0.0001372101,(Brazil/SP-IB_21_128227/2021:0.0001020314,Brazil/MG-FIOCRUZ-AR-86/2021:0.0001029054):0.0000334430[76.6]):0.0000010000[0]):0.0000010000[0]):0.0000334430[74.3]):0.0000010000[0]):0.0000010000[0],(Brazil/MA-IB_143178/2021:0.0000010000,((Brazil/SP-IB_140861/2021:0.0002721225,Brazil/SP-IB_121138/2021:0.0000334430):0.0000010000[0],(Brazil/SP-IB_117325/2021:0.0000010000,(Brazil/SP-IB_121145/2021:0.0000680139,((Brazil/SC-FIOCRUZ-50079/2021:0.0001357438,Brazil/SC-NVBS4824GENOV045615936887/2021:0.0000023514):0.0000680202[77.6],(Brazil/SC-FIOCRUZ-46110/2021:0.0000334430,((Brazil/SC-NVBS7174GENOV045616282532/2021:0.0000680183,Brazil/SC-FIOCRUZ-56844/2021:0.0004082251):0.0000010000[0],((Brazil/SC-NVBS6872GENOV045616261063/2021:0.0000680170,Brazil/SC-FIOCRUZ-47325/2021:0.0000698147):0.0000010000[0],(Brazil/SC-NVBS7660GENOV45616545941/2021:0.0001412063,Brazil/PR-NVBS7868GENOV45616644774/2021:0.0001020290):0.0000010000[0]):0.0000010000[0]):0.0000010000[0]):0.0000325480[75.7]):0.0000686416[88.6]):0.0000010000[0]):0.0000010000[0]):0.0000010000[0]):0.0000010000[0]):0.0000010000[0]):0.0000334430[85.4]):0.0000028742[0],(Brazil/SP-IB_137260/2021:0.0001360955,(((Brazil/PR-FIOCRUZ-ICC1508/2021:0.0000680199,Brazil/PR-FIOCRUZ-ICC1521/2021:0.0001360585):0.0000022392[0],(Brazil/PR-FIOCRUZ-ICC1539/2021:0.0000346892,(Brazil/PR-FIOCRUZ-ICC833/2021:0.0000680168,Brazil/PR-FIOCRUZ-ICC1653/2021:0.0000010000):0.0000333954[78]):0.0000680181[88.6]):0.0001357366[95.9],(((((Brazil/MG-HLAGYN-1872144/2021:0.0000680249,(Brazil/RN-LACENRN-240785925/2021:0.0002384876,(Brazil/RN-NVBS9740GENOV045616920915/2021:0.0000680225,(Brazil/RN-FIOCRUZ-69350/2021:0.0000680254,(Brazil/RN-FIOCRUZ-67078/2021:0.0000680387,(Brazil/RN-FIOCRUZ-69351/2021:0.0000010000,Brazil/RN-FIOCRUZ-69225/2021:0.0000010000):0.0000334430[76]):0.0000010000[0]):0.0000334430[84.3]):0.0000010000[0]):0.0002721514[99.5]):0.0000334430[75.6],((Brazil/TO-LNN04162/2021:0.0000334430,(Brazil/SP-IB_123454/2021:0.0000334430,Brazil/SP-IB_130462/2021:0.0001029045):0.0000010000[0]):0.0000010000[0],(Brazil/SP-NVBS3161GENOV701236642773/2021:0.0000010000,(Brazil/DF-NVBS4123GENOV827947568277/2021:0.0000334430,(Brazil/SP-IB_133554/2021:0.0001020271,(Brazil/MG-HLAGYN-1879778/2021:0.0000334430,(Brazil/MG-HLAGYN-1872150/2021:0.0000010000,Brazil/MG-HLAGYN-1861296/2021:0.0000694667):0.0000010000[0]):0.0000680168[94.1]):0.0000010000[0]):0.0000010000[0]):0.0000010000[0]):0.0000010000[0]):0.0000334430[88.1],((Brazil/SP-IB_136422/2021:0.0001020297,(((Brazil/SP-IB_140734/2021:0.0000680196,Brazil/SP-IB_143190/2021:0.0000680197):0.0000334430[76.2],(Brazil/RJ-NVBS11921GENOV828494105397/2021:0.0000350008,(Brazil/RJ-NVBS11909GENOV828509917045/2021:0.0000680308,Brazil/RJ-FIOCRUZ-00352/2021:0.0000689831):0.0000334430[75.1]):0.0000010000[0]):0.0000334430[83.3],((Brazil/MG-FIOCRUZ-AR-233/2021:0.0000334430,Brazil/MG-FIOCRUZ-AR-295/2021:0.0001028607):0.0001366598[97.9],(Brazil/SP-IB_139922/2021:0.0003424850,((Brazil/MT-REDE-L1BC41LAMT/2021:0.0003742628,(USA/PA-CDC-QDX29011290/2021:0.0000010000,(Brazil/PR-FIOCRUZ-ICC2706/2021:0.0002381079,(Brazil/PR-FIOCRUZ-60245/2021:0.0000680290,Brazil/SP-NVBS11485GENOV045617270224/2021:0.0000680278):0.0000334430[77.3]):0.0000010000[0]):0.0000010000[0]):0.0000334430[71.5],(Brazil/SP-IB_129530/2021:0.0000010000,(Brazil/SP-IB_135829/2021:0.0000683298,((Brazil/SP-IB_133334/2021:0.0000334430,Brazil/GO-LACEN-517/2021:0.0001024556):0.0000334430[79.6],(Brazil/SP-IB_129998/2021:0.0000334430,Brazil/SP-IB_SEQ02667/2021:0.0000689484):0.0000010000[0]):0.0000010000[0]):0.0000010000[0]):0.0000010000[0]):0.0000020138[0]):0.0000333328[45.6]):0.0000010000[0]):0.0000680173[93.2]):0.0000010000[0],((Brazil/SP-NVBS11334GENOV828490333930/2021:0.0002040758,(Brazil/SP-IB_133274/2021:0.0000680294,(Brazil/AM-FIOCRUZ-ILMD2200288/2021:0.0000814964,(Argentina/INEI114005/2021:0.0000010000,(Argentina/INEI115314/2021:0.0000334430,Argentina/INEI113993/2021:0.0000010000):0.0000010000[0]):0.0000334430[77.2]):0.0001234851[93.5]):0.0000334430[76.7]):0.0000010000[0],(Brazil/SP-IB_130638/2021:0.0000010000,(Brazil/SP-IB_128677/2021:0.0000680192,((Brazil/SP-IB_139074/2021:0.0001020417,(Brazil/SP-IB_21_127748/2021:0.0000010000,Brazil/SP-IAL-4619/2021:0.0000010000):0.0000010000[0]):0.0000334430[73.4],((Brazil/SP-NVBS11456GENOV828486943518/2021:0.0001020765,(Brazil/MA-FIOCRUZ-56019/2021:0.0000680211,(Brazil/SP-NVBS8193GENOV828226737070/2021:0.0000680251,Brazil/SP-IB_135384/2021:0.0000334430):0.0000334430[79.3]):0.0000010000[0]):0.0000334430[73.4],(Brazil/RN-FIOCRUZ-69336/2021:0.0001360434,((Brazil/PR-FIOCRUZ-ICC2735/2021:0.0004463513,(Brazil/SP-IB_134407/2021:0.0000680264,Brazil/SP-SEQ02143/2021:0.0000010000):0.0001360542[96.5]):0.0000010000[0],(Brazil/PR-NVBS7564GENOV828232312193/2021:0.0002041404,(Brazil/SP-IB_139450/2021:0.0001363437,Brazil/SP-IB_137867/2021:0.0000680310):0.0001020508[91.6]):0.0000680135[87.8]):0.0000334430[85.6]):0.0000010000[0]):0.0000334430[26.9]):0.0000010000[0]):0.0000010000[0]):0.0000010000[0]):0.0000010000[0]):0.0000343288[86.2]):0.0000023183[0],((Brazil/MG-FIOCRUZ-242/2021:0.0001020727,(((Brazil/BA-FIOCRUZ-PVM85800/2021:0.0000334430,Brazil/BA-FIOCRUZ-PVM88219/2021:0.0001370347):0.0001360808[96.1],((Brazil/GO-FIOCRUZ-67207/2021:0.0000334430,Brazil/MT-LACENMT-510478696/2021:0.0000010000):0.0000010000[0],(Brazil/MT-LACENMT-510478765/2021:0.0000334430,(Brazil/MT-REDE-L1BC42LAMT/2021:0.0002041501,Brazil/MT-REDE-L1BC31LAMT/2021:0.0004764787):0.0000680186[86.5]):0.0000680201[90.5]):0.0001360592[96.7]):0.0000334430[73.3],((Brazil/SP-IB_144740/2021:0.0001700685,(Brazil/RJ-NVBS5381GENOV827963075063/2021:0.0001701245,(Brazil/MG-FIOCRUZ-AR-402/2021:0.0001020497,Brazil/MG-FIOCRUZ-AR-306/2021:0.0001020436):0.0003062779[99.6]):0.0000334430[73.5]):0.0000010000[0],((Brazil/SP-IB_127731/2021:0.0000680216,(Brazil/RJ-LNN05406/2021:0.0001726538,Brazil/RJ-LNN03676/2021:0.0000010000):0.0000010000[0]):0.0000010000[0],(Brazil/RJ-NVBS6230GENOV828067143528/2021:0.0000334430,(Brazil/RJ-LNN04279/2021:0.0000010000,((Brazil/RJ-LNN06310/2021:0.0001024064,(Brazil/PB-FIOCRUZ-52760/2021:0.0000334430,Brazil/PB-FIOCRUZ-61688/2021:0.0000680207):0.0000680212[89.2]):0.0000010000[0],(Brazil/RJ-NXBS5158GENOV827953734666/2021:0.0001700649,(Brazil/BA-LACEN-BA736-291683575/2021:0.0001360458,(Brazil/RJ-LNN05605/2021:0.0000010000,(Brazil/MG-FIOCRUZ-AR-396/2021:0.0001707110,Brazil/RJ-LNN05560/2021:0.0000681452):0.0000010000[0]):0.0000010000[0]):0.0000334430[85.6]):0.0000010000[0]):0.0000010000[0]):0.0000334430[80.3]):0.0000010000[0]):0.0000010000[0]):0.0000010000[0]):0.0000334430[87.1]):0.0000010000[0],(((Brazil/RJ-NVBS6329GENOV821444061125/2021:0.0001700537,Brazil/RJ-NVBS6439GENOV828060956613/2021:0.0001700607):0.0000010000[0],(Brazil/PR-NVBS4482GENOV827973382526/2021:0.0000010000,Brazil/PR-NVBS4488GENOV827981962345/2021:0.0000010000):0.0000334430[73.8]):0.0000010000[0],((Brazil/PR-NVBS4513GENOV827974418866/2021:0.0000334430,(Brazil/PR-NVBS5875GENOV828113930300/2021:0.0000334430,((Brazil/SC-FIOCRUZ-12149/2021:0.0001356148,(Brazil/SC-NVBS10637GENOV045616941637/2021:0.0002721134,Brazil/PR-IPEC_VIGCV19_LON_0887/2021:0.0000334430):0.0000010000[0]):0.0000334430[75.5],((Brazil/RS-FIOCRUZ-61360/2021:0.0000010000,((Brazil/RS-LMM68031/2021:0.0000680615,Brazil/RS-LMM67526/2021:0.0000681971):0.0001700913[97.5],(Brazil/RS-FIOCRUZ-66759/2021:0.0002073641,Brazil/RS-RSBR50028/2021:0.0000010000):0.0001020534[94.3]):0.0000334430[73.6]):0.0001360469[96.6],(Brazil/SC-FIOCRUZ-50062/2021:0.0000020138,(((Brazil/PR-IMTSP-CD27091/2021:0.0001381921,Brazil/SC-FIOCRUZ-55356/2021:0.0000334430):0.0000020082[0],(Brazil/AC-FIOCRUZ-ILMD2202108/2021:0.0000010000,Brazil/AC-FIOCRUZ-ILMD2202132/2021:0.0000334430):0.0001358275[95.9]):0.0000333375[38],(Brazil/SC-NVBS7577GENOV044909062271/2021:0.0001360535,(Brazil/SC-UFSC-52-1/2021:0.0001398301,(Brazil/SC-UFSC-48-56/2021:0.0001645289,Brazil/SC-UFSC-45-102/2021:0.0001060338):0.0000411836[74.4]):0.0000020138[0]):0.0000335698[74.6]):0.0000020445[0]):0.0000010000[91.5]):0.0000010000[0]):0.0000020138[0]):0.0000334430[83.9]):0.0000010000[0],((Brazil/SP-IB_129936/2021:0.0001026624,Brazil/MG-FIOCRUZ-AR-168/2021:0.0002383712):0.0000334430[75.4],((Brazil/SP-BT2021102709/2021:0.0002085823,(Brazil/SP-IB_131081/2021:0.0001020288,((Brazil/SP-IB_SEQ01005/2021:0.0000700025,Brazil/MG-FIOCRUZ-AR-114/2021:0.0000693752):0.0000010000[0],((Brazil/PR-FIOCRUZ-57078/2021:0.0000680359,Brazil/PR-NVBS8519GENOV045385434415/2021:0.0001020571):0.0000334430[78.8],(Brazil/SP-IB_RP132919/2021:0.0000334430,(Brazil/SP-IB_SEQ20486/2021:0.0000350733,Brazil/SP-IB_RP142175/2021:0.0000510024):0.0000510361[78.5]):0.0000680207[89]):0.0000010000[0]):0.0000010000[0]):0.0000334430[77.7]):0.0000334430[78.1],((Brazil/SP-IB_128897/2021:0.0001020295,(Brazil/SP-IB_131328/2021:0.0000010000,(Brazil/SP-IB_129248/2021:0.0000010000,Brazil/SP-IB_131311/2021:0.0000694608):0.0000010000[0]):0.0001362676[97.8]):0.0000010000[0],(Argentina/INEI113104/2021:0.0000354919,((Argentina/INEI115618/2021:0.0000010000,(Argentina/INEI117169/2021:0.0000010000,(Argentina/INEI115648/2021:0.0000010000,Argentina/INEI115644/2021:0.0000010000):0.0000010000[0]):0.0000010000[0]):0.0000680223[91.4],(Argentina/INEI113092/2021:0.0000347980,((Argentina/INEI115613/2021:0.0000334430,(Argentina/INEI115619/2021:0.0000334430,(Argentina/INEI116857/2021:0.0000010000,Argentina/INEI115621/2021:0.0000010000):0.0000010000[0]):0.0001020359[96.9]):0.0000010000[0],(((Argentina/INEI114635/2021:0.0000010000,Argentina/INEI116203/2021:0.0000010000):0.0000334430[85.6],(Argentina/INEI115623/2021:0.0000010000,(Argentina/INEI114650/2021:0.0000010000,Argentina/INEI115752/2021:0.0000010000):0.0000010000[0]):0.0000010000[0]):0.0000334430[79],(Argentina/INEI113077/2021:0.0000708785,(Argentina/INEI115629/2021:0.0000686730,(Argentina/INEI113083/2021:0.0000010000,(Argentina/INEI113084/2021:0.0000703411,(Argentina/INEI113080/2021:0.0000010000,(Argentina/INEI113082/2021:0.0000354888,Argentina/INEI113081/2021:0.0000010000):0.0000010000[0]):0.0000010000[0]):0.0000010000[0]):0.0000010000[0]):0.0000334430[83.6]):0.0000010000[0]):0.0000010000[0]):0.0000010000[0]):0.0000334430[86.2]):0.0000010000[0]):0.0002039183[99.1]):0.0000334430[84.6]):0.0000010000[0]):0.0000010000[0]):0.0000010000[0]):0.0000010000[0]):0.0000010000[0]):0.0000010000[0],(((Brazil/RJ-UFRJ-49224/2021:0.0000010000,((Brazil/ES-FIOCRUZ-49298/2021:0.0001022096,Brazil/RJ-UFRJ-48003/2021:0.0000334430):0.0000010000[0],(((Brazil/RJ-FIOCRUZ-40623/2021:0.0000334430,Brazil/MG-FIOCRUZ-AR-98/2021:0.0001725312):0.0000334430[77.3],(Brazil/MG-FIOCRUZ-AR-153/2021:0.0000680140,(Brazil/RJ-FIOCRUZ-45831/2021:0.0001020245,Brazil/RJ-LNN05821/2021:0.0000334430):0.0000010000[0]):0.0000334430[84.3]):0.0000010000[0],((Brazil/ES-LACENES-320925890/2021:0.0003170863,Brazil/ES-FIOCRUZ-65516/2021:0.0000020138):0.0001020225[94.2],((Brazil/RS-LNN04159/2021:0.0000703732,Brazil/RJ-LNN04141/2021:0.0000349257):0.0000691776[89.2],((Brazil/PR-IPEC_VIGCV19_CTB_1109/2021:0.0001700778,Brazil/MG-FIOCRUZ-280/2021:0.0001363759):0.0000680092[85.6],(Brazil/RJ-FIOCRUZ-01014/2021:0.0000334430,(Brazil/RJ-LNN04070/2021:0.0000684997,((Brazil/SP-HIAE-ID1005/2021:0.0000680173,(Brazil/MG-FIOCRUZ-45269/2021:0.0000010000,(Brazil/MG-FIOCRUZ-45246/2021:0.0000010000,Brazil/MG-FIOCRUZ-45229/2021:0.0000010000):0.0000334430[73.4]):0.0000010000[0]):0.0000334430[74.4],((Brazil/RJ-LNN05109/2021:0.0000334430,(Brazil/MG-FIOCRUZ-288/2021:0.0001020378,Brazil/MG-FIOCRUZ-AR-122/2021:0.0001035394):0.0000680246[87.8]):0.0000334430[78.2],((Switzerland/TG-ETHZ-33603142/2021:0.0000334430,(Brazil/MG-LNN04837/2021:0.0000010000,(Brazil/RJ-LNN05080/2021:0.0000334430,(Brazil/GO-HLAGYN-1962772/2021:0.0002435104,Brazil/RJ-LNN04808/2021:0.0000334430):0.0000334430[77.4]):0.0000010000[0]):0.0000010000[0]):0.0000334430[76.7],((Brazil/PR-NVBS7238GENOV828124050615/2021:0.0000680165,(Brazil/RN-NVBS11447GENOV045952880997/2021:0.0002381143,Brazil/SP-IB_137762/2021:0.0000334430):0.0002721704[99.7]):0.0000334430[75.8],(Brazil/RJ-LNN05372/2021:0.0002058076,((Brazil/SP-IB_122204/2021:0.0000010000,Brazil/SP-IB_122206/2021:0.0000010000):0.0000334430[76.8],(Brazil/RJ-LNN05726/2021:0.0001371951,((Brazil/PA-FIOCRUZ-67549/2021:0.0002721390,(Brazil/PA-FIOCRUZ-64506/2021:0.0001360664,(Brazil/RJ-NVBS11957GENOV700965619704/2021:0.0001029580,Brazil/SC-FIOCRUZ-67813/2021:0.0000680558):0.0000680282[87.5]):0.0001360590[95.7]):0.0001020362[92.1],(((Brazil/PB-FIOCRUZ-57418/2021:0.0000020138,(Brazil/PB-LaBiMol-611612L/2021:0.0001025380,Brazil/PB-FIOCRUZ-66360/2021:0.0000664356):0.0000334430[40.3]):0.0001345130[95.3],(Brazil/RN-FIOCRUZ-54061/2021:0.0001020285,(((Brazil/PB-LaBiMol-591111L/2021:0.0001376367,Brazil/PB-FIOCRUZ-66372/2021:0.0001361911):0.0000680665[88.8],(Brazil/RN-FIOCRUZ-69356/2021:0.0001020306,(Brazil/RN-FIOCRUZ-54103/2021:0.0000334430,Brazil/RN-FIOCRUZ-53980/2021:0.0000010000):0.0000010000[0]):0.0000334430[84.3]):0.0000010000[0],(((Brazil/RN-FIOCRUZ-48805/2021:0.0000345769,Brazil/PB-FIOCRUZ-51464/2021:0.0000682361):0.0000010000[0],((Brazil/PB-FIOCRUZ-49079/2021:0.0000334430,Brazil/PB-FIOCRUZ-49047/2021:0.0000352905):0.0000334430[77.3],(Brazil/PB-FIOCRUZ-66795/2021:0.0001020419,(Brazil/PB-FIOCRUZ-57412/2021:0.0000010000,Brazil/PB-FIOCRUZ-57390/2021:0.0000334430):0.0000334430[74.5]):0.0001020400[94.5]):0.0000334430[78.6]):0.0000010000[0],((Brazil/PB-FIOCRUZ-61643/2021:0.0000680193,(Brazil/PB-FIOCRUZ-47890/2021:0.0000334430,(Brazil/PB-FIOCRUZ-66892/2021:0.0003423463,Brazil/PB-FIOCRUZ-51442/2021:0.0000349144):0.0000010000[0]):0.0000010000[0]):0.0000334430[74.4],((Brazil/PE-FIOCRUZ-IAM8801/2021:0.0001360561,Brazil/RN-NVBS7821GENOV45951980056/2021:0.0001700765):0.0001020310[93.1],(Brazil/PB-FIOCRUZ-58945/2021:0.0001020319,(Brazil/MA-FIOCRUZ-53469/2021:0.0000010000,Brazil/GO-LACEN-637/2021:0.0000345887):0.0000010000[0]):0.0000334430[86.3]):0.0000010000[0]):0.0000010000[0]):0.0000010000[0]):0.0000010000[0]):0.0000010000[0]):0.0000334430[75.4],((Brazil/SP-IB_123441/2021:0.0000334430,((Brazil/SP-NVBS6903GENOV828089394212/2021:0.0000684234,Brazil/SP-IB_130315/2021:0.0000010000):0.0001025599[95.5],((Brazil/SP-IB_121154/2021:0.0000334430,(Brazil/SP-IB_133086/2021:0.0001372269,Brazil/SP-IB_127693/2021:0.0000010000):0.0001020277[95.1]):0.0000010000[0],((Brazil/SP-IB_122304/2021:0.0000010000,Brazil/SP-IB_SEQ00256/2021:0.0000686012):0.0000334430[26.9],(Brazil/SP-IB_133070/2021:0.0002049607,(Brazil/SP-IB_SEQ00242/2021:0.0000334430,((Brazil/SP-IB_123452/2021:0.0000000000,Brazil/SP-IB_117694/2021:0.0000000000):0.0000010000,(Brazil/SP-IB_121167/2021:0.0000010000,(Brazil/SP-IB_128537/2021:0.0000703849,(Brazil/SP-SEQ13502/2021:0.0002072040,(Brazil/PR-FIOCRUZ-ICC571/2021:0.0000010000,(Brazil/PR-FIOCRUZ-ICC656/2021:0.0000010000,Brazil/PR-FIOCRUZ-ICC655/2021:0.0000010000):0.0000010000[0]):0.0003062118[99.5]):0.0000334430[75.2]):0.0000010000[0]):0.0000010000[0]):0.0000010000[0]):0.0000010000[0]):0.0000334430[74.5]):0.0000010000[0]):0.0000319615[92.8]):0.0000010000[0]):0.0000010000[0],((Brazil/RJ-LNN06451/2021:0.0002382182,Brazil/RJ-LNN06358/2021:0.0001360894):0.0000334430[75.3],(Brazil/PI-NVBS7437GENOV701328656947/2021:0.0000334430,((Brazil/SP-IB_130614/2021:0.0000680196,Brazil/SP-IB_127923/2021:0.0000334430):0.0000334430[78],(Brazil/SP-IB_126134/2021:0.0000010000,((Brazil/SP-IB_135017/2021:0.0000680246,(Brazil/SP-IB_138165/2021:0.0000010000,Brazil/RJ-NVBS9582GENOV700955894852/2021:0.0001360411):0.0000334430[77.9]):0.0000680138[88],((Brazil/RJ-FIOCRUZ-37852/2021:0.0000000000,(Brazil/SP-IB_128248/2021:0.0000000000,(Brazil/RJ-LNN04137/2021:0.0000000000,(Brazil/RJ-FIOCRUZ-33487/2021:0.0000000000,(Brazil/RJ-LNN04028/2021:0.0000000000,(Brazil/SP-IB_127220/2021:0.0000000000,Brazil/RJ-FIOCRUZ-31847/2021:0.0000000000):0.0000000000):0.0000000000):0.0000000000):0.0000000000):0.0000000000):0.0000010000,(Brazil/PI-NVBS9848GENOV701341476805/2021:0.0001368304,(Brazil/SE-FIOCRUZ-50837/2021:0.0001020271,(Brazil/SP-IB_139784/2021:0.0001360428,((Brazil/RJ-LNN05870/2021:0.0000334430,(Brazil/RN-FIOCRUZ-54006/2021:0.0000334430,(Brazil/PB-LaBiMol-221011L/2021:0.0002036319,Argentina/INEI112387/2021:0.0002433880):0.0000020138[0]):0.0000334430[78.2]):0.0000680197[89.4],(Brazil/RJ-FIOCRUZ-31984/2021:0.0000694358,(Brazil/RJ-LNN04138/2021:0.0000334430,((Brazil/RJ-NVBS11936GENOV828515160602/2021:0.0002041113,Brazil/RJ-NVBS11979GENOV700965344002/2021:0.0002041285):0.0000679964[87.7],((Brazil/MG-FIOCRUZ-357/2021:0.0001984140,Brazil/MG-FIOCRUZ-AR-131/2021:0.0001029184):0.0000397778[76],((Brazil/SP-IB_138253/2021:0.0001028858,Brazil/SP-IB_135038/2021:0.0000010000):0.0001020266[95.3],((Brazil/RJ-NVBS6173GENOV700939117854/2021:0.0000010000,(Brazil/SP-NVBS3100GENOV827843773683/2021:0.0001020267,Brazil/RJ-NVBS8650GENOV890121868562/2021:0.0001020586):0.0000010000[0]):0.0000334430[86.5],((Brazil/RJ-LNN06894/2021:0.0001020424,Brazil/RJ-LNN07141/2021:0.0001364838):0.0001020257[93.1],((Brazil/SP-IB_119934/2021:0.0000010000,(Brazil/SP-IB_123098/2021:0.0000010000,Brazil/SP-IB_123062/2021:0.0000010000):0.0001020284[95.6]):0.0000334430[74.6],(Brazil/MG-NVBS5459GENOV700929868377/2021:0.0001020285,((Brazil/PB-FIOCRUZ-52791/2021:0.0001726628,Brazil/RN-FIOCRUZ-48803/2021:0.0001037118):0.0000334430[76.4],(Brazil/RJ-FIOCRUZ-40877/2021:0.0000334430,(Brazil/RJ-LNN04030/2021:0.0000344924,(Brazil/RJ-LNN03759/2021:0.0000010000,(Brazil/BA-FIOCRUZ-PVM86452/2021:0.0000346095,(Brazil/RJ-LNN06368/2021:0.0001029155,((Brazil/AP-IEC-180498/2021:0.0000680271,(Brazil/RN-FIOCRUZ-57907/2021:0.0001360460,Brazil/RN-FIOCRUZ-54073/2021:0.0000010000):0.0001020371[94.5]):0.0000334430[76.2],((Brazil/RJ-NVBS6333GENOV828120172403/2021:0.0002381233,Brazil/RJ-LNN06009/2021:0.0000689086):0.0000334430[73.9],((Brazil/RJ-LNN06975/2021:0.0000680552,(Brazil/RJ-NVBS8929GENOV828238135697/2021:0.0001349697,Brazil/MG-FIOCRUZ-AR-111/2021:0.0000347822):0.0000020138[0]):0.0000680241[91.6],((Brazil/DF-NVBS3949GENOV827795260514/2021:0.0000010000,Brazil/PE-NVBS4421GENOV701323199074/2021:0.0001020304):0.0000334430[74.4],(Germany/SN-RKI-I-213363/2021:0.0000680245,(Brazil/RJ-NVBS8667GENOV828214379596/2021:0.0002057612,(Brazil/MG-FIOCRUZ-45247/2021:0.0000685884,((Brazil/SC-FIOCRUZ-54178/2021:0.0002381403,(Brazil/SP-IB_145307/2021:0.0000680223,USA/FL-CDC-QDX31683116/2021:0.0001020363):0.0001020693[93.9]):0.0000334430[73.9],((Brazil/GO-HLAGYN-1925356/2021:0.0001700611,((Brazil/SP-IB_123107/2021:0.0000680136,Brazil/MG-FIOCRUZ-616/2021:0.0004083276):0.0000680252[88],(Brazil/SP-IB_124771/2021:0.0001020324,Brazil/SP-NVBS4812GENOV827957136046/2021:0.0000334430):0.0000010000[0]):0.0000010000[0]):0.0000334430[71.2],(Brazil/MG-NVBS8639GENOV700950769247/2021:0.0000334430,((Brazil/SP-NVBS11355GENOV828495582128/2021:0.0005103660,(Brazil/SP-NXBS4902GENOV821441757069/2021:0.0000334430,(Brazil/SP-IB_125288/2021:0.0000710835,Brazil/AM-FIOCRUZ-ILMD2100752/2021:0.0000010000):0.0000334430[86]):0.0000010000[0]):0.0000334430[85],(Brazil/SP-IB_122203/2021:0.0001367624,(Brazil/RJ-LNN07281/2021:0.0000680218,(Brazil/RJ-NVBS11963GENOV700965959145/2021:0.0000334430,(Brazil/RJ-LNN07322/2021:0.0000334430,Brazil/RJ-LNN07321/2021:0.0000334430):0.0000334430[76.2]):0.0000334430[74.4]):0.0001020312[92]):0.0000010000[0]):0.0000334430[86.9]):0.0000021139[0]):0.0000010000[0]):0.0000010000[0]):0.0000010000[0]):0.0000010000[0]):0.0000028080[0]):0.0000010000[0]):0.0000010000[0]):0.0000010000[0]):0.0000010000[0]):0.0000010000[0]):0.0000010000[0]):0.0000010000[0]):0.0000010000[0]):0.0000010000[0]):0.0000028081[0]):0.0000010000[0]):0.0000028080[0]):0.0000010000[0]):0.0000028080[0]):0.0000010000[0]):0.0000010000[0]):0.0000010000[0]):0.0000010000[0]):0.0000010000[0]):0.0000010000[0]):0.0000010000[0]):0.0000010000[0]):0.0000010000[0]):0.0000010000[0]):0.0000010000[0]):0.0000010000[0]):0.0000010000[0]):0.0000010000[0]):0.0000010000[0]):0.0000010000[0]):0.0000010000[0]):0.0000010000[0]):0.0000010000[0]):0.0000010000[0]):0.0000010000[0]):0.0000010000[0]):0.0000010000[0]):0.0000010000[0]):0.0000010000[0]):0.0000010000[0]):0.0000010000[0]):0.0000020138[0]):0.0000010000[0]):0.0000010000[0]):0.0000010000[0]):0.0000010000[0]):0.0000010000[0],((Brazil/RJ-UFRJ-53913/2021:0.0001702627,(Brazil/SP-IB_139913/2021:0.0000692126,(Brazil/SP-IB_131855/2021:0.0000010000,Brazil/SP-IB_136440/2021:0.0000010000):0.0000010000[0]):0.0000680173[83.7]):0.0000010000[0],(((Brazil/SP-IB_130952/2021:0.0001020416,(Brazil/MG-FIOCRUZ-45248/2021:0.0000010000,(Brazil/RJ-LNN06027/2021:0.0002046717,Brazil/RJ-COVID-19_UFRJ-49059/2021:0.0000334430):0.0000010000[0]):0.0000334430[73.8]):0.0000010000[0],(((Brazil/MG-LBI952/2021:0.0001738567,((Brazil/MG-LBI998/2021:0.0000348090,Brazil/MG-LBI1001/2021:0.0000350853):0.0000347958[78.2],(Brazil/PA-ITV-3407/2021:0.0000662300,(Brazil/PA-ITV-3415/2021:0.0001846759,Brazil/PA-ITV-3399/2021:0.0005942945):0.0001255697[89.5]):0.0001172288[89.4]):0.0000010000[0]):0.0000010000[0],((Brazil/PB-FIOCRUZ-44643/2021:0.0000702155,(Brazil/PR-FIOCRUZ-53776/2021:0.0001381449,(Brazil/MT-REDE-L1BC38LAMT/2021:0.0004426162,Brazil/MT-REDE-L1BC46LAMT/2021:0.0000830760):0.0001937321[89.4]):0.0000020344[0]):0.0000967868[81.1],(((Brazil/RS-LMM63583/2021:0.0000679921,Brazil/RS-LMM63533/2021:0.0000010000):0.0000838388[87.5],(Brazil/RS-LMM66142/2021:0.0001019999,(Brazil/RS-LMM66137/2021:0.0000334430,Brazil/RS-LMM66133/2021:0.0001699853):0.0000010000[0]):0.0000526032[78.5]):0.0000679930[73.3],(Brazil/RS-LMM65443/2021:0.0000679988,(Brazil/RS-LMM64224/2021:0.0000674619,(Brazil/RS-LMM64669/2021:0.0000679698,(Brazil/RS-LMM66050/2021:0.0000677036,((Brazil/RS-LMM65636/2021:0.0000338039,(Brazil/RS-LMM64199/2021:0.0000679178,(Brazil/RS-LMM66132/2021:0.0001699403,(Brazil/RS-LMM65736/2021:0.0001360128,Brazil/RS-LMM65943/2021:0.0001360090):0.0000679771[89.1]):0.0001019432[91.4]):0.0000675628[81.7]):0.0000021810[0],(Brazil/RS-LMM64790/2021:0.0001011907,((Brazil/RS-LMM64395/2021:0.0003721132,Brazil/GO-IPTSP-740/2021:0.0002874672):0.0000331943[48.6],(Brazil/RS-LMM66216/2021:0.0002145818,(Brazil/RS-LMM66057/2021:0.0001263157,(Brazil/RS-LMM64393/2021:0.0000334430,(Brazil/RS-LMM64986/2021:0.0000010000,(Brazil/RS-LMM65307/2021:0.0000680007,Brazil/RS-LMM64811/2021:0.0000679949):0.0000010000[0]):0.0000010000[0]):0.0000764581[56.7]):0.0000338784[42.1]):0.0001581846[95.9]):0.0000699641[87.9]):0.0000339640[40.1]):0.0000679801[80.7]):0.0000338980[75.8]):0.0000669568[83]):0.0000020000[0]):0.0001512302[96.5]):0.0001545406[96.2]):0.0000029849[0]):0.0000337449[92.2],((Brazil/SP-IB_134483/2021:0.0003509336,(Brazil/PR-IPEC_VIGCV19_LON_0889/2021:0.0001020086,((Brazil/SP-IB_119541/2021:0.0001020328,Brazil/PR-IPEC_VIGCV19_CTB_0996/2021:0.0000334430):0.0000680259[88.5],(Brazil/PR-IPEC_VIGCV19_CTB_1034/2021:0.0001020296,Brazil/PR-IPEC_VIGCV19_CTB_1004/2021:0.0001700561):0.0000010000[0]):0.0000010000[0]):0.0000010000[0]):0.0000677034[87.9],((Brazil/SP-IB_132377/2021:0.0001700667,(Brazil/SP-IB_138733/2021:0.0000680184,(Brazil/SP-IB_133507/2021:0.0000685835,(Brazil/MG-NVBS7056GENOV701259878845/2021:0.0000010000,(Brazil/SP-IB_132468/2021:0.0000334430,((Brazil/SC-FIOCRUZ-64810/2021:0.0002040851,(Brazil/SP-IB_130997/2021:0.0000670228,(Brazil/PR-FIOCRUZ-63843/2021:0.0001020130,Brazil/PR-FIOCRUZ-66510/2021:0.0000020138):0.0001020339[89.9]):0.0000020138[0]):0.0000010000[0],(Brazil/SP-NVBS7731GENOV828210312467/2021:0.0000010000,(((Brazil/PR-IPEC_VIGCV19_GPA_0945/2021:0.0000010000,Brazil/PR-IPEC_VIGCV19_GPA_0947/2021:0.0000680196):0.0000680194[91.3],(Brazil/RN-FIOCRUZ-66071/2021:0.0001360466,(Brazil/SP-IB_130270/2021:0.0000010000,Brazil/MA-NVBS7485GENOV701330081928/2021:0.0000010000):0.0000334430[73.3]):0.0000010000[0]):0.0000010000[0],((Brazil/SP-IB_144734/2021:0.0001020391,Argentina/INEI116808/2021:0.0000681751):0.0000680276[90.1],((Brazil/RR-FIOCRUZ-ILMD2200012/2021:0.0000680250,(Brazil/SP-IB_140104/2021:0.0000010000,Brazil/SP-IB_138654/2021:0.0000670456):0.0000020138[0]):0.0002041131[97.5],(Brazil/SP-IB_138480/2021:0.0000688130,(Brazil/PR-FIOCRUZ-ICC3177/2021:0.0000680290,Brazil/PR-FIOCRUZ-ICC3178/2021:0.0000010000):0.0000334430[77.6]):0.0000334430[78.6]):0.0000010000[0]):0.0000010000[0]):0.0000010000[0]):0.0000010000[0]):0.0000010000[0]):0.0000010000[0]):0.0000010000[0]):0.0000010000[0]):0.0000680217[87.8]):0.0000334430[74.6],(Brazil/PR-IPEC_VIGCV19_CTB_1007/2021:0.0000680171,(((Brazil/RJ-LNN06331/2021:0.0001372003,Brazil/RJ-NVBS8861GENOV828232483589/2021:0.0001360710):0.0000680179[86.1],(Brazil/BA-LNN04704/2021:0.0000010000,(Brazil/AL-FIOCRUZ-28069/2021:0.0001360614,(Brazil/RN-NVBS11701GENOV045952912629/2021:0.0000334430,Brazil/BA-FIOCRUZ-PVM88291/2021:0.0001020839):0.0001020482[94.1]):0.0000334430[74.5]):0.0000334430[77.1]):0.0000334430[79.3],(Brazil/RJ-NVBS8928GENOV828232947937/2021:0.0000334430,((Brazil/SC-FIOCRUZ-58838/2021:0.0000346855,USA/IA-CDC-ASC210471722/2021:0.0000680217):0.0000334430[76.8],(Brazil/RJ-LNN04144/2021:0.0000334430,((Brazil/PR-FIOCRUZ-59502/2021:0.0000680261,(Brazil/MG-FIOCRUZ-330/2021:0.0000680194,((Brazil/MG-FIOCRUZ-1468/2021:0.0000353078,Brazil/MG-FIOCRUZ-AR-471/2021:0.0000010000):0.0000334430[86.9],(Brazil/MG-FIOCRUZ-AR-410/2021:0.0000680177,(Brazil/MG-FIOCRUZ-AR-323/2021:0.0000334430,(Brazil/MG-FIOCRUZ-AR-409/2021:0.0000346506,Brazil/MG-FIOCRUZ-AR-321/2021:0.0000010000):0.0000010000[0]):0.0000010000[0]):0.0000334430[84.5]):0.0000010000[0]):0.0001020526[94.4]):0.0000334430[75.7],(((Paraguay/322176/2021:0.0002052566,Chile/VS-163214/2021:0.0001020597):0.0000680207[85.3],((Brazil/RJ-FIOCRUZ-48906/2021:0.0000700851,(Brazil/RJ-LNN03705/2021:0.0000010000,Brazil/SP-IB_135110/2021:0.0001361506):0.0000010000[0]):0.0000010000[0],(Brazil/SP-NVBS3544GENOV827846405000/2021:0.0001020303,(Brazil/MT-NXBS4740GENOV827926783493/2021:0.0000334430,(Brazil/RJ-LNN07275/2021:0.0000346622,Brazil/RJ-LNN07276/2021:0.0000010000):0.0002070117[98.6]):0.0000010000[0]):0.0000010000[0]):0.0000010000[0]):0.0000334430[84.4],(Brazil/RJ-LNN06796/2021:0.0002375595,(((Brazil/SP-IB_144119/2021:0.0003368653,(Brazil/RJ-LNN07138/2021:0.0000344902,Brazil/RJ-LNN07288/2021:0.0001042492):0.0000689903[88.9]):0.0000373726[75.2],(Brazil/DF-NVBS3903GENOV827834566546/2021:0.0000010000,(Brazil/GO-NVBS5761GENOV700800131323/2021:0.0001360367,(Brazil/RJ-LNN06940/2021:0.0001020255,Brazil/SE-FIOCRUZ-66861/2021:0.0001700934):0.0000010000[0]):0.0000010000[0]):0.0000010000[0]):0.0000334605[81.4],((Brazil/RJ-FIOCRUZ-44850/2021:0.0001020334,(Brazil/RJ-NVBS8644GENOV700949203813/2021:0.0003741585,Brazil/RJ-FIOCRUZ-46225/2021:0.0001020301):0.0000020138[0]):0.0001020339[94.6],(Brazil/PB-FIOCRUZ-51468/2021:0.0002040682,((Brazil/MG-FIOCRUZ-AR-390/2021:0.0000334430,(Brazil/SP-NVBS9859GENOV828385133966/2021:0.0001360426,(Brazil/MG-MGBR50497/2021:0.0001700642,(Brazil/MS-NVBS11905GENOV700964320014/2021:0.0001020281,USA/GA-CDC-MMB11849650/2021:0.0000680163):0.0000010000[0]):0.0000334430[87.9]):0.0000010000[0]):0.0000334430[85.6],((Brazil/RJ-IMTSP-CD22769/2021:0.0001020603,(Brazil/CE-LACENCE-231992234/2021:0.0001020435,Brazil/CE-FIOCRUZ-29071/2021:0.0001020454):0.0000680223[85.7]):0.0001360470[96.1],(((Brazil/MG-FIOCRUZ-340/2021:0.0000010000,(Brazil/GO-FIOCRUZ-62468/2021:0.0001387883,(Brazil/MG-FIOCRUZ-AR-258/2021:0.0000334430,Brazil/GO-FIOCRUZ-51339/2021:0.0000353230):0.0000334430[81]):0.0000010000[0]):0.0000010000[0],((Brazil/SP-IB_123453/2021:0.0000334430,Brazil/SP-IB_118670/2021:0.0000334430):0.0000010000[0],((Brazil/PE-FIOCRUZ-IAM6004/2021:0.0002245853,Brazil/PE-FIOCRUZ-IAM6007/2021:0.0000687566):0.0001506989[96.1],(Brazil/PE-FIOCRUZ-IAM2852/2021:0.0000334430,(Brazil/RJ-LNN04078/2021:0.0000010000,(Brazil/RJ-LNN04255/2021:0.0000010000,(Brazil/RS-LMM60260/2021:0.0000010000,Brazil/RJ-LNN05891/2021:0.0001715536):0.0000010000[0]):0.0000010000[0]):0.0000010000[0]):0.0000010000[0]):0.0000010000[0]):0.0000010000[0]):0.0000334430[85.4],((Brazil/CE-NVBS5382GENOV700931126175/2021:0.0001371343,((Brazil/MG-LBI1078/2021:0.0000010000,Brazil/MG-LBI1054/2021:0.0000506845):0.0000510412[83.2],(Brazil/MG-FIOCRUZ-227/2021:0.0000010000,((Brazil/MG-FIOCRUZ-262/2021:0.0000680193,(Brazil/MG-FIOCRUZ-AR-371/2021:0.0000010000,Brazil/MG-FIOCRUZ-AR-363/2021:0.0000334430):0.0001360403[98.5]):0.0000010000[0],((Brazil/MG-FIOCRUZ-AR-298/2021:0.0000010000,Brazil/MG-FIOCRUZ-AR-293/2021:0.0000685828):0.0000334430[85.4],((Brazil/MG-FIOCRUZ-AR-330/2021:0.0000334430,Brazil/MG-FIOCRUZ-622/2021:0.0001700563):0.0000334430[77],(Brazil/MG-FIOCRUZ-318/2021:0.0000334430,(Brazil/MG-FIOCRUZ-332/2021:0.0000010000,Brazil/MG-FIOCRUZ-320/2021:0.0000334430):0.0000010000[0]):0.0001020481[94.4]):0.0000334430[77.4]):0.0000010000[0]):0.0000010000[0]):0.0000010000[0]):0.0001019807[93.7]):0.0000334370[77.6],(((Brazil/MG-FIOCRUZ-638/2021:0.0001358799,Brazil/RJ-LNN05060/2021:0.0000682255):0.0000680184[86.5],(((Brazil/RJ-LNN05346/2021:0.0001020399,(Brazil/SP-IB_134402/2021:0.0001020511,Brazil/MG-FIOCRUZ-AR-196/2021:0.0000680309):0.0001360825[95.1]):0.0000010000[0],(Brazil/MG-FIOCRUZ-AR-449/2021:0.0001715644,(Brazil/MG-FIOCRUZ-AR-422/2021:0.0000010000,((Brazil/MG-FIOCRUZ-648/2021:0.0001360407,(Brazil/MG-FIOCRUZ-AR-442/2021:0.0000010000,Brazil/MG-FIOCRUZ-AR-450/2021:0.0000010000):0.0000010000[0]):0.0000334430[88.5],((Brazil/MG-FIOCRUZ-AR-217/2021:0.0001028971,Brazil/MG-FIOCRUZ-AR-423/2021:0.0000334430):0.0000010000[0],(Brazil/MG-FIOCRUZ-1362/2021:0.0000010000,(Brazil/MG-FIOCRUZ-1439/2021:0.0000352555,Brazil/MG-FIOCRUZ-1420/2021:0.0000010000):0.0000010000[0]):0.0000334430[90.9]):0.0000010000[0]):0.0000334430[78.1]):0.0000010000[0]):0.0001360360[89.4]):0.0000334430[73.5],(Brazil/MG-LNN04841/2021:0.0000010000,((Brazil/SP-IB_131300/2021:0.0001025217,(Brazil/GO-FIOCRUZ-47747/2021:0.0000680276,((Brazil/GO-HLAGYN-1939009/2021:0.0000334430,Brazil/GO-HLAGYN-1868084/2021:0.0000010000):0.0000682451[87.5],(Brazil/GO-HLAGYN-1864974/2021:0.0000334430,Brazil/GO-HLAGYN-1856016/2021:0.0000010000):0.0000685917[86.6]):0.0000682433[85.8]):0.0001360589[95.2]):0.0000334430[77.8],((Brazil/GO-HLAGYN-1764555/2021:0.0000334430,(Brazil/GO-HLAGYN-1796191/2021:0.0000010000,(Brazil/GO-HLAGYN-1771951/2021:0.0000010000,Brazil/GO-HLAGYN-1786309/2021:0.0000010000):0.0000010000[0]):0.0000010000[0]):0.0000334430[78.4],((Brazil/RJ-LNN07345/2021:0.0001360644,(Brazil/MS-FIOCRUZ-ILMD2202589/2021:0.0000010000,(Brazil/MS-FIOCRUZ-ILMD2202590/2021:0.0000334430,(Brazil/RJ-NVBS11971GENOV828483804416/2021:0.0000010000,Brazil/RJ-NVBS11961GENOV828483343571/2021:0.0000010000):0.0001700568[97.5]):0.0000010000[0]):0.0000010000[0]):0.0001020274[93.7],(Brazil/ES-FIOCRUZ-51926/2021:0.0000010000,(Brazil/ES-FIOCRUZ-51925/2021:0.0000010000,((Brazil/ES-LACENES-320942785/2021:0.0000386621,(Brazil/ES-FIOCRUZ-65388/2021:0.0000334430,Brazil/ES-FIOCRUZ-67342/2021:0.0000680223):0.0000334430[79.2]):0.0000794948[89.7],(Brazil/BA-BABR50006/2021:0.0001031514,(Brazil/PR-FIOCRUZ-ICC2725/2021:0.0000680212,Brazil/SP-IB_143584/2021:0.0000010000):0.0000680237[88.5]):0.0000334430[75.6]):0.0000401242[75.1]):0.0000010000[0]):0.0000792938[86.7]):0.0000010000[0]):0.0000010000[0]):0.0000010000[0]):0.0000010000[0]):0.0000010000[0]):0.0000010000[0],(((Brazil/MG-LBI1073/2021:0.0001023226,((Brazil/RJ-FIOCRUZ-42918/2021:0.0000680401,USA/OR-OHSU-12758/2021:0.0000680181):0.0000010000[0],(Brazil/ES-FIOCRUZ-57246/2021:0.0000334430,(Brazil/PR-FIOCRUZ-55396/2021:0.0000680265,((Brazil/RS-FIOCRUZ-61398/2021:0.0000680770,Brazil/RS-FIOCRUZ-61244/2021:0.0000010000):0.0000680234[87.9],(Chile/VS-171474/2021:0.0000010000,(Argentina/INEI112989/2021:0.0000010000,Argentina/INEI113613/2021:0.0001045199):0.0000010000[0]):0.0000334430[77.2]):0.0000680195[87.8]):0.0000334430[77.9]):0.0000010000[0]):0.0000010000[0]):0.0000334430[71.5],((Brazil/SP-IB_133318/2021:0.0000334430,((Brazil/SP-IB_132408/2021:0.0001020323,(Brazil/SP-IB_126803/2021:0.0000010000,(Brazil/SP-IB_133452/2021:0.0000334430,Brazil/SP-IB_132443/2021:0.0001700592):0.0000010000[0]):0.0000334430[74.5]):0.0000010000[0],((Brazil/SP-NVBS4649GENOV827974206982/2021:0.0000334430,(Brazil/SP-IB_131675/2021:0.0001028818,Brazil/SP-IB_21_127760/2021:0.0000680222):0.0000334430[76.9]):0.0000010000[0],((Brazil/SP-IB_123074/2021:0.0000680198,Brazil/SP-IB_123100/2021:0.0000334430):0.0000334430[78.6],(Brazil/SP-IB_131697/2021:0.0000696764,Brazil/SP-IB_21_127811/2021:0.0000346127):0.0000334430[78.8]):0.0000010000[0]):0.0000010000[0]):0.0000010000[0]):0.0000334430[79.9],((Brazil/RJ-LNN07113/2021:0.0001021782,Brazil/PR-IPEC_VIGCV19_CTB_1118/2021:0.0001020275):0.0000010000[0],((Brazil/SP-IB_121143/2021:0.0000680161,Brazil/SP-IB_137677/2021:0.0000680175):0.0000010000[0],((Brazil/RJ-NVBS11973GENOV700966370741/2021:0.0003401858,(Brazil/RJ-NVBS5443GENOV827939721918/2021:0.0000334430,(USA/UT-UPHL-210902122594/2021:0.0000010000,USA/UT-UPHL-210901357428/2021:0.0000010000):0.0000334430[78.3]):0.0000334430[76.5]):0.0000680123[88.5],((Brazil/DF-NVBS3872GENOV70977737537/2021:0.0000010000,(Brazil/MG-FIOCRUZ-AR-212/2021:0.0000010000,Brazil/MG-FIOCRUZ-AR-251/2021:0.0000685706):0.0000010000[0]):0.0000010000[0],(Brazil/MG-FIOCRUZ-AR-113/2021:0.0000010000,(Brazil/GO-HLAGYN-1888849/2021:0.0000334430,Brazil/GO-HLAGYN-1879605/2021:0.0000010000):0.0000334430[76.3]):0.0000010000[0]):0.0000680218[88.6]):0.0000010000[0]):0.0000010000[0]):0.0000010000[0]):0.0000010000[0]):0.0000334430[13.4],((Brazil/MG-LBI1060/2021:0.0000010000,USA/TX-CDC-LC0221279/2021:0.0000680313):0.0000334430[83.8],(((Brazil/MG-LBI1056/2021:0.0000679912,(Brazil/MG-LBI1080/2021:0.0001398971,Brazil/MG-LBI1061/2021:0.0000679910):0.0000010000[0]):0.0000334430[83.5],(Brazil/MG-LBI1052/2021:0.0000334430,(Brazil/MG-LBI1075/2021:0.0000334430,Brazil/MG-LBI1053/2021:0.0000679898):0.0000334430[77.1]):0.0000010000[0]):0.0000334430[80.1],(Brazil/SP-IB_139765/2021:0.0000334430,(((Brazil/RJ-FIOCRUZ-34492/2021:0.0000334430,Colombia/ANT-LDSP1058/2021:0.0000010000):0.0000010000[0],((Brazil/RS-FIOCRUZ-53170/2021:0.0000334430,Brazil/RS-LMM63585/2021:0.0000334430):0.0000010000[0],(Brazil/RJ-FIOCRUZ-37617/2021:0.0000010000,(Brazil/RJ-FIOCRUZ-202211634/2021:0.0000010000,(Brazil/SP-IB_143273/2021:0.0001384163,Brazil/BA-BABR50007/2021:0.0002041135):0.0000334430[76]):0.0000010000[0]):0.0000010000[0]):0.0000010000[0]):0.0000010000[0],((Brazil/SP-IB_121169/2021:0.0001360420,(Argentina/INEI110949/2021:0.0003061383,Paraguay/281093/2021:0.0001371330):0.0000010000[0]):0.0000010000[0],(((Brazil/SP-IMTSP-CD25054/2021:0.0001360873,Brazil/RJ-FIOCRUZ-34243/2021:0.0001360422):0.0000010000[0],(Brazil/SP-IAL-6090/2021:0.0000010000,(Brazil/SP-IB_138823/2021:0.0000010000,Brazil/SP-IB_138185/2021:0.0002064085):0.0000334430[87.8]):0.0000680184[92.3]):0.0000010000[0],((Canada/BC-BCCDC-179715/2021:0.0000334430,(Brazil/RJ-LNN06988/2021:0.0002381003,England/PHEC-3N049ND1/2021:0.0000680398):0.0000010000[0]):0.0000010000[0],((Brazil/RJ-LNN03555/2021:0.0000680175,(Brazil/SC-FIOCRUZ-56927/2021:0.0000334430,Brazil/SP-NVBS11426GENOV828486545460/2021:0.0001399705):0.0000334430[77]):0.0000010000[0],((Brazil/MG-MGBR50038/2021:0.0003061432,(Brazil/RJ-NVBS8603GENOV700948799751/2021:0.0002040788,(Brazil/RJ-LNN06769/2021:0.0000334430,Brazil/RJ-NVBS8685GENOV700947196971/2021:0.0000334430):0.0001020379[93.7]):0.0000334430[75.5]):0.0000010000[0],((Brazil/RJ-NVBS6592GENOV828087105278/2021:0.0002040798,(Brazil/MG-NVBS9618GENOV700955945202/2021:0.0002041647,Brazil/MT-LACENMT-510478694/2021:0.0000681023):0.0000334430[74.9]):0.0000010000[0],((Brazil/MG-FIOCRUZ-AR-37/2021:0.0001700699,Brazil/lavras/2021:0.0001360514):0.0000010000[0],(Brazil/RJ-FIOCRUZ-41998/2021:0.0000334430,Brazil/RJ-NVBS8783GENOV828213984371/2021:0.0002380888):0.0000010000[0]):0.0000010000[0]):0.0000010000[0]):0.0000010000[0]):0.0000010000[0]):0.0000010000[0]):0.0000010000[0]):0.0000010000[0]):0.0000010000[0]):0.0000010000[0]):0.0000010000[0]):0.0000334430[71.5]):0.0000010000[0]):0.0000020113[0]):0.0000120339[90.5]):0.0000015165[0]):0.0000010000[0]):0.0000010000[0]):0.0000010000[0]):0.0000026445[0]):0.0000010000[0]):0.0000026646[0]):0.0000020138[0]):0.0000010014[0]):0.0000010000[0]):0.0000010000[0]):0.0000010000[0]):0.0000010000[0]):0.0000010000[0]):0.0000010000[0]):0.0000020261[100]):0.0000010000[0]):0.0000010000[0],(((Brazil/SP-IB_143151/2021:0.0000010000,Brazil/SP-IB_144274/2021:0.0000334430):0.0003742054[99.9],(Brazil/RJ-COVID-19_UFRJ-47945/2021:0.0000334430,(Brazil/RJ-NVBS6273GENOV828104912339/2021:0.0000334430,(Brazil/SP-IB_123086/2021:0.0000334430,Brazil/TO-NVBS4198GENOV070980562430/2021:0.0000683509):0.0000010000[0]):0.0000010000[0]):0.0000020138[0]):0.0000334430[38.5],((Brazil/GO-LACEN-702/2021:0.0000349281,(Brazil/MG-LBI1070/2021:0.0001020005,(((Portugal/PT19977/2021:0.0000010000,(Portugal/PT19688/2021:0.0000000000,Portugal/PT20000/2021:0.0000000000):0.0000010000):0.0002041122[98.8],(Brazil/RJ-LNN05476/2021:0.0001362224,(Brazil/GO-FIOCRUZ-55508/2021:0.0000010000,(Brazil/DF-NVBS9952GENOV828369084680/2021:0.0000680242,(Brazil/BA-LACEN-BA759-291690178/2021:0.0000010000,((Brazil/RJ-FIOCRUZ-00267/2021:0.0002381123,Brazil/MG-FUNED-311026030/2021:0.0002383916):0.0000334430[75.6],(Brazil/MG-FUNED-310905057/2021:0.0000680164,Brazil/MG-LBI1072/2021:0.0001023174):0.0000010000[0]):0.0000010000[0]):0.0000058158[0]):0.0000021567[0]):0.0000015349[0]):0.0000204828[0]):0.0000029554[77.5],(Brazil/BA-LACEN-BA506/2021:0.0000010000,((Brazil/PE-BA1200-261057733/2021:0.0000334430,Brazil/BA-LACEN-BA684-291652977/2021:0.0000010000):0.0001360413[98.2],(Brazil/RJ-FIOCRUZ-44329/2021:0.0000334430,((Brazil/RJ-LNN05590/2021:0.0001701229,(Brazil/PR-FIOCRUZ-60298/2021:0.0001397896,Brazil/PR-FIOCRUZ-ICC685/2021:0.0002041023):0.0002722085[99.2]):0.0000334430[71.3],(Brazil/ES-FIOCRUZ-55288/2021:0.0001360458,(Brazil/RJ-IMTSP-CD15306/2021:0.0000010000,(Brazil/BA-FIOCRUZ-PVM88236/2021:0.0001021937,((Brazil/MG-FIOCRUZ-1319/2021:0.0002751108,Brazil/MA-FIOCRUZ-53523/2021:0.0001020751):0.0000334430[76.7],((Brazil/PR-FIOCRUZ-ICC2734/2021:0.0002041128,((Brazil/PR-FIOCRUZ-60196/2021:0.0000334430,Brazil/PR-IMTSP-CD25005/2021:0.0000010000):0.0000334430[77.9],(Brazil/PR-IMTSP-CD24338/2021:0.0000680185,Brazil/RJ-NVBS8680GENOV700950441174/2021:0.0000010000):0.0000680197[89.1]):0.0000334430[76.2]):0.0000334430[79.6],((Brazil/MG-NVBS5414GENOV700929097883/2021:0.0000010000,Brazil/RN-FIOCRUZ-50171/2021:0.0000680189):0.0000334430[75.4],((Brazil/PR-FIOCRUZ-57126/2021:0.0002382316,Brazil/RJ-NVBS11938GENOV828505627221/2021:0.0004424671):0.0000334430[74.9],(((France/CVL-HMN-21122040424/2021:0.0000680221,France/IDF-LBZ-YX2112020126/2021:0.0000334430):0.0000334430[80.5],(France/COR-HCL021197506501/2021:0.0000334430,((Spain/AN-CBA-17121/2021:0.0000680220,France/ARA-HCL021211927301/2021:0.0000334430):0.0000010000[0],(France/PDL-LBZC-194173050063/2021:0.0000010000,France/COR-HCL021199429501/2021:0.0000010000):0.0000010000[0]):0.0000010000[0]):0.0000010000[0]):0.0001020328[96.1],(Brazil/DF-LB-536975756/2021:0.0001360658,((Brazil/SC-FIOCRUZ-52716/2021:0.0001020324,(Brazil/BA-FIOCRUZ-PVM86521/2021:0.0002396342,(Brazil/RJ-FIOCRUZ-34474/2021:0.0000010000,(Brazil/MG-LBI1087/2021:0.0000879203,(Brazil/DF-LB-537136674/2021:0.0002721765,((Brazil/MG-FIOCRUZ-AR-253/2021:0.0000334430,Brazil/MG-FIOCRUZ-618/2021:0.0001164414):0.0000383289[72.9],(Brazil/MG-FIOCRUZ-AR-338/2021:0.0001028571,(Brazil/MG-FIOCRUZ-1324/2021:0.0001360575,(Brazil/MG-FIOCRUZ-1318/2021:0.0000010000,Brazil/MG-FIOCRUZ-1317/2021:0.0000010000):0.0000334430[81.6]):0.0000010000[0]):0.0000680257[73.4]):0.0000785626[90.1]):0.0000386190[77.9]):0.0000010000[0]):0.0000020138[0]):0.0000441549[83.7]):0.0000010000[0],((Brazil/SP-IB_122656/2021:0.0000010000,Brazil/SP-L175-CD17135/2021:0.0000346392):0.0000010000[0],(((USA/CT-CDC-LC0240360/2021:0.0000680166,USA/CT-Yale-8180/2021:0.0000010000):0.0000680167[93.2],((USA/MA-CDC-ASC210098636/2021:0.0000010000,USA/CT-CDC-QDX27788375/2021:0.0000010000):0.0000010000[0],(USA/MA-CDCBI-CRSP_THPUL3UHNAGCNLGB/2021:0.0000680170,(USA/MA-CDC-ASC210097261/2021:0.0000334430,USA/CT-CDC-ASC210134061/2021:0.0000680172):0.0000334430[76.3]):0.0000010000[0]):0.0000010000[0]):0.0000334430[83.3],((USA/CT-CDC-LC0258372/2021:0.0001360587,(USA/CT-JAX-JAX001644/2021:0.0000680170,(Canada/un-NML-155058/2021:0.0000010000,(USA/CT-Yale-16895/2021:0.0000000000,USA/CT-Yale-16856/2021:0.0000000000):0.0000010000):0.0000010000[0]):0.0000010000[0]):0.0000334430[86.9],(USA/CT-JAX-JAX001770/2021:0.0000334430,(((USA/CT-CDC-LC0262108/2021:0.0000010000,USA/CT-CDC-LC0239141/2021:0.0000334430):0.0000010000[0],(USA/ME-HETL-J7235/2021:0.0001360424,USA/CT-CDC-QDX28360804/2021:0.0000334430):0.0000010000[0]):0.0000010000[0],(USA/CT-CDC-QDX28360798/2021:0.0000010000,(USA/CT-CDC-QDX28360799/2021:0.0000000000,(USA/CT-Yale-16751/2021:0.0000000000,(USA/CT-Yale-16748/2021:0.0000000000,(USA/CT-Yale-17581/2021:0.0000000000,(USA/CT-Yale-16784/2021:0.0000000000,(USA/CT-Yale-16731/2021:0.0000000000,USA/CT-Yale-14543/2021:0.0000000000):0.0000000000):0.0000000000):0.0000000000):0.0000000000):0.0000000000):0.0000010000):0.0000010000[0]):0.0000010000[0]):0.0000334430[86.1]):0.0000010000[0]):0.0000334430[85.8]):0.0000334430[84]):0.0000010000[0]):0.0000010000[0]):0.0000010000[0]):0.0000010000[0]):0.0000010000[0]):0.0000010000[0]):0.0000010000[0]):0.0000010000[0]):0.0000010000[0]):0.0000010000[0]):0.0000010000[0]):0.0000010000[0]):0.0000020138[0]):0.0000010000[0]):0.0000029569[0]):0.0000010000[0]):0.0000323016[71.5],((Brazil/RJ-LNN04963/2021:0.0000334430,Brazil/RJ-COVID-19_UFRJ-49646/2021:0.0000010000):0.0000010000[0],((Brazil/RS-LMM66134/2021:0.0001020031,(Brazil/SC-NVBS7830GENOV45616692973/2021:0.0000671115,(Brazil/RS-LMM72404/2021:0.0000020138,Brazil/SC-NVBS8199GENOV45616627593/2021:0.0001019743):0.0000334430[41.4]):0.0000020138[0]):0.0001360265[96.6],(((Brazil/BA-FIOCRUZ-59738/2021:0.0002037138,(Brazil/PE-FIOCRUZ-IAM6359/2021:0.0000349542,Brazil/BA-LACEN-1030-292033998/2021:0.0001018956):0.0000680175[76.4]):0.0000021904[0],((Brazil/PE-FIOCRUZ-IAM4334/2021:0.0000334430,Brazil/PE-FIOCRUZ-IAM6351/2021:0.0002107343):0.0000010000[0],(Brazil/PE-FIOCRUZ-IAM6023/2021:0.0001700898,Brazil/RJ-NVBS9517GENOV700958439227/2021:0.0001020561):0.0000334430[76]):0.0000339345[82]):0.0000334430[85],(Brazil/RJ-LNN04181/2021:0.0000334430,((Brazil/SP-IAL-5397/2021:0.0000680267,(Brazil/MG-FIOCRUZ-AR-367/2021:0.0001020328,(Brazil/MG-FIOCRUZ-AR-387/2021:0.0000010000,(Brazil/MG-FIOCRUZ-AR-389/2021:0.0000010000,(Brazil/MG-FIOCRUZ-AR-318/2021:0.0000682481,Brazil/MG-FIOCRUZ-AR-369/2021:0.0000345636):0.0000010000[0]):0.0000010000[0]):0.0000010000[0]):0.0000334430[76.6]):0.0001020355[93.5],((Brazil/RJ-NVBS11991GENOV700965563601/2021:0.0001406576,Brazil/RJ-NVBS9649GENOV828362492062/2021:0.0000742171):0.0003340873[99.7],(Brazil/MG-FIOCRUZ-45230/2021:0.0000010000,(Brazil/MG-FIOCRUZ-AR-190/2021:0.0001714390,((Brazil/PR-FIOCRUZ-ICC510/2021:0.0003402087,Brazil/RJ-LNN07179/2021:0.0001029942):0.0000334430[74.4],(Brazil/RJ-NXBS5128GENOV827931378714/2021:0.0001020300,(Brazil/PR-IPEC_VIGCV19_CTB_1276/2021:0.0000010000,((Brazil/SP-IB_143708/2021:0.0001715101,(Brazil/PR-FIOCRUZ-ICC633/2021:0.0000334430,Brazil/PR-FIOCRUZ-ICC2825/2021:0.0001020341):0.0000680174[88]):0.0000680212[89.2],((Brazil/SP-IB_143312/2021:0.0002040809,(Brazil/RJ-LNN07409/2021:0.0002407003,(Brazil/SP-IB_140180/2021:0.0000334430,Brazil/RN-FIOCRUZ-69342/2021:0.0000682408):0.0000334430[76.2]):0.0000334430[77.5]):0.0000334430[77.4],((Brazil/RO-FIOCRUZ-ILMD2100995/2021:0.0000010000,Brazil/RO-FIOCRUZ-ILMD2201439/2021:0.0000010000):0.0001360430[97.4],(Brazil/RN-FIOCRUZ-66082/2021:0.0002040705,(Brazil/MG-FIOCRUZ-45217/2021:0.0000346278,(Brazil/MG-FIOCRUZ-45253/2021:0.0000010000,((Brazil/PR-BT81000FI/2021:0.0000688781,Brazil/PR-IPEC_VIGCV19_CTB_1010/2021:0.0000680364):0.0001020552[93.9],(Brazil/MG-FIOCRUZ-45267/2021:0.0000680409,((Brazil/PR-FIOCRUZ-ICC778/2021:0.0002041774,(Brazil/PR-FIOCRUZ-60184/2021:0.0000334430,(Brazil/PR-FIOCRUZ-60228/2021:0.0000680191,Brazil/PR-FIOCRUZ-57082/2021:0.0000680182):0.0000010000[0]):0.0000334430[75.1]):0.0000334430[76],(Brazil/RJ-LNN04009/2021:0.0000010000,(Brazil/RJ-LNN05730/2021:0.0000683598,(Brazil/SP-IB_140738/2021:0.0003420636,((Brazil/SC-FIOCRUZ-54169/2021:0.0001020465,((Brazil/SP-NVBS11411GENOV828511457423/2021:0.0002721777,Brazil/MG-MGBR50151/2021:0.0002381291):0.0000334430[73.6],((Brazil/RJ-LNN05909/2021:0.0001022838,(Brazil/PR-BT81812FI/2021:0.0000684578,Brazil/SP-IB_136926/2021:0.0000346847):0.0000010000[0]):0.0000010000[0],((Brazil/RJ-NVBS6451GENOV700939805225/2021:0.0001360389,Brazil/RJ-LNN05195/2021:0.0000680162):0.0000010000[0],((Brazil/SP-IB_140731/2021:0.0001717922,Brazil/RJ-LNN03996/2021:0.0000010000):0.0000010000[0],(Brazil/CE-FIOCRUZ-00486/2021:0.0000010000,(Brazil/RJ-LNN03688/2021:0.0000010000,((Brazil/PR-IPEC_VIGCV19_CTB_0973/2021:0.0000680173,(Brazil/RJ-FIOCRUZ-00215/2021:0.0001020347,Brazil/DF-NVBS9086GENOV828224386706/2021:0.0001360455):0.0000680148[87]):0.0000010000[0],(((Brazil/RN-FIOCRUZ-53997/2021:0.0000334430,Brazil/PB-FIOCRUZ-66402/2021:0.0000680179):0.0000334430[78.9],(Brazil/MS-FIOCRUZ-ILMD2202708/2021:0.0000682195,(Brazil/BA-NVBS11190GENOV701347816186/2021:0.0000680245,(Brazil/BA-FIOCRUZ-PVM86901/2021:0.0000010000,Brazil/BA-FIOCRUZ-PVM87169/2021:0.0000334430):0.0000334430[74.4]):0.0001020558[94.4]):0.0000010000[0]):0.0000010000[0],(((Brazil/RJ-NVBS3752GENOV827835503472/2021:0.0000680168,Brazil/ES-FIOCRUZ-51970/2021:0.0000334430):0.0000010000[0],(Brazil/RJ-LNN03780/2021:0.0000334430,(Brazil/SP-IB_129081/2021:0.0000334430,(Brazil/SP-IB_131664/2021:0.0000689877,Brazil/SP-IB_126113/2021:0.0000010000):0.0000334430[80.5]):0.0000334430[79.6]):0.0000010000[0]):0.0000010000[0],(((Brazil/RJ-LNN06923/2021:0.0002749423,Brazil/RJ-LNN03681/2021:0.0000010000):0.0000010000[0],(Brazil/CE-FIOCRUZ-53101CE/2021:0.0002801625,(Brazil/CE-FIOCRUZ-29096/2021:0.0001362004,Brazil/CE-FIOCRUZ-32097CE/2021:0.0000348396):0.0000010000[0]):0.0000680170[85.1]):0.0000010000[0],((Germany/BY-RKI-I-217533/2021:0.0000334430,(Brazil/RJ-LNN06566/2021:0.0001372200,Brazil/SP-IB_131049/2021:0.0001360502):0.0000334430[76.1]):0.0000010000[0],(Brazil/RJ-LNN06084/2021:0.0000334430,(Brazil/SP-IB_128686/2021:0.0000680203,(Brazil/SC-FIOCRUZ-62270/2021:0.0002721449,Belgium/UZA-UA-CV2155735272/2021:0.0000680335):0.0000334430[77.1]):0.0000010000[0]):0.0000010000[0]):0.0000010000[0]):0.0000010000[0]):0.0000010000[0]):0.0000010000[0]):0.0000010000[0]):0.0000010000[0]):0.0000010000[0]):0.0000010000[0]):0.0000010000[0]):0.0000020138[0]):0.0000020138[0]):0.0000010000[91.9],(Brazil/MG-FIOCRUZ-298/2021:0.0002721709,((Brazil/MT-NVBS5955GENOV070982381978/2021:0.0001700869,((Brazil/SP-NVBS8167GENOV828255410180/2021:0.0000347683,(Brazil/SP-IB_RP127028/2021:0.0000680103,Brazil/SP-NVBS11709GENOV828519676710/2021:0.0000680232):0.0001020529[92.9]):0.0000010000[0],((Brazil/PI-NVBS11172GENOV701347129736/2021:0.0002040040,Brazil/SP-27038/2021:0.0000010000):0.0000345806[43.6],(Brazil/SP-IB_143182/2021:0.0000010000,Brazil/SP-IB_143268/2021:0.0000334430):0.0000334430[35.6]):0.0001013711[93.2]):0.0001020524[94.2]):0.0000334430[75.2],((Brazil/MG-FIOCRUZ-AR-284/2021:0.0000682854,Brazil/MG-FIOCRUZ-AR-195/2021:0.0000010000):0.0002048734[99.2],(Brazil/RJ-LNN05716/2021:0.0000334430,(Brazil/PR-BT77074FI/2021:0.0000010000,(Brazil/RJ-FIOCRUZ-0967/2021:0.0001382259,((Brazil/RJ-NVBS3687GENOV827829218337/2021:0.0000000000,(Brazil/PR-NVBS2602GENOV827814810478/2021:0.0000000000,(Brazil/RJ-LNN04091/2021:0.0000000000,Brazil/PR-IPEC_VIGCV19_MAR_1298/2021:0.0000000000):0.0000000000):0.0000000000):0.0000010000,(Brazil/RJ-LNN06670/2021:0.0001700598,(Brazil/PR-FIOCRUZ-ICC1558/2021:0.0002381050,(Brazil/RJ-FIOCRUZ-48321/2021:0.0000334430,(Brazil/RN-FIOCRUZ-54060/2021:0.0001020288,(Brazil/RJ-LNN04063/2021:0.0000010000,(Brazil/RJ-LNN04297/2021:0.0000010000,(Brazil/SP-IB_SEQ00348/2021:0.0001034444,(Brazil/RJ-LNN04005/2021:0.0000010000,((Brazil/PR-IPEC_VIGCV19_MAR_1317/2021:0.0001020110,(((Brazil/PR-IPEC_VIGCV19_MAR_1303/2021:0.0000334430,Brazil/PR-IPEC_VIGCV19_GPA_0949/2021:0.0000334430):0.0000334430[81.9],(Brazil/PR-IPEC_VIGCV19_CTB_1060/2021:0.0000010000,((Brazil/PR-FIOCRUZ-68422/2021:0.0001020362,Brazil/PR-IMTSP-CD19212/2021:0.0000010000):0.0000334430[73.3],(Brazil/PR-IPEC_VIGCV19_CTB_1058/2021:0.0000680220,Brazil/PR-IPEC_VIGCV19_MAR_1325/2021:0.0000334430):0.0000010000[0]):0.0000010000[0]):0.0000010000[0]):0.0000334430[77.5],((Brazil/PR-IPEC_VIGCV19_MAR_1320/2021:0.0001020300,Brazil/PR-IPEC_VIGCV19_MAR_1315/2021:0.0000334430):0.0000010000[0],(Brazil/SP-IB_130991/2021:0.0000010000,((Brazil/PR-IPEC_VIGCV19_CTB_1059/2021:0.0000334430,Brazil/PR-IPEC_VIGCV19_MAR_1311/2021:0.0000680269):0.0000680242[88.9],(Brazil/PR-NVBS10021GENOV045388819684/2021:0.0000680201,(Brazil/PR-FIOCRUZ-60224/2021:0.0001700752,Brazil/PR-IMTSP-CD19210/2021:0.0000684698):0.0000334430[78.4]):0.0000334430[75]):0.0000010000[0]):0.0000010000[0]):0.0000010000[0]):0.0000010000[0]):0.0000334430[75.5],(Brazil/RJ-LNN04026/2021:0.0000351412,(Brazil/SP-LNN04641/2021:0.0000680178,(Brazil/GO-HLAGYN-1959948/2021:0.0001395531,(((Brazil/SP-IB_123926/2021:0.0000334430,(Brazil/SP-IB_140325/2021:0.0002721262,Brazil/SP-IAL-5436/2021:0.0000680210):0.0001020263[93.5]):0.0000334430[77.4],((Brazil/RN-LACENRN-240786086/2021:0.0001020364,(Brazil/MG-LBI1135/2021:0.0001041134,(Brazil/MG-LBI1191/2021:0.0001059864,Brazil/MG_LBI_1194/2021:0.0001370395):0.0002415934[97.6]):0.0000020138[0]):0.0000334430[83.8],((Brazil/RJ-NVBS8616GENOV828232439548/2021:0.0000680165,(Brazil/GO-HLAGYN-1933488/2021:0.0002087186,Brazil/GO-HLAGYN-1867968/2021:0.0000334430):0.0000680242[86.6]):0.0000010000[0],(Brazil/PE-FIOCRUZ-IAM3519/2021:0.0000010000,(Brazil/RS-FIOCRUZ-61344/2021:0.0000680192,Brazil/SP-IB_121140/2021:0.0000334430):0.0000010000[0]):0.0000010000[0]):0.0000010000[0]):0.0000010000[0]):0.0000334430[86.3],(Brazil/RJ-LNN04766/2021:0.0002086223,(((Brazil/SP-IB_131345/2021:0.0000351237,Brazil/SP-IB_132177/2021:0.0000899824):0.0000453442[77.5],(Brazil/RJ-FIOCRUZ-43436/2021:0.0000334430,((Brazil/RJ-LNN07261/2021:0.0000010000,(Brazil/RJ-LACENRJ-330850440/2021:0.0001023148,Brazil/RJ-NVBS11974GENOV700967489329/2021:0.0000010000):0.0000680209[92.6]):0.0001020399[94.5],((Brazil/RJ-LNN06823/2021:0.0000681269,Brazil/RJ-NVBS12004GENOV700965490686/2021:0.0000680212):0.0000010000[0],(Brazil/RJ-LNN07143/2021:0.0000686432,Brazil/RJ-NVBS9414GENOV700955606738/2021:0.0001360472):0.0000010000[0]):0.0000334430[76.5]):0.0000680179[87.5]):0.0000010000[0]):0.0000334430[75.3],(Brazil/RJ-LNN04425/2021:0.0000010000,(Brazil/RJ-LNN03961/2021:0.0000334430,((Brazil/PR-FIOCRUZ-ICC688/2021:0.0000010000,Brazil/PR-FIOCRUZ-ICC686/2021:0.0000334430):0.0001701562[98.2],((Brazil/RN-FIOCRUZ-48784/2021:0.0000688016,(Brazil/RJ-LNN06667/2021:0.0001020283,Brazil/RJ-NVBS8637GENOV700948297868/2021:0.0000010000):0.0000680252[90.6]):0.0000334430[78.3],((Brazil/SP-IB_145049/2021:0.0002380959,(Brazil/MG-FIOCRUZ-337/2021:0.0001702352,(Brazil/SP-IB_145667/2021:0.0001384148,(Brazil/SC-UFSC-49-4/2021:0.0000695147,(Brazil/SC-UFSC-51-49/2021:0.0000353032,Brazil/SC-UFSC-49-67/2021:0.0000010000):0.0000010000[0]):0.0000346717[76.7]):0.0000690503[87.9]):0.0000010000[0]):0.0000334430[72.9],(Brazil/PR-IPEC_VIGCV19_MAR_1299/2021:0.0001360453,(((Brazil/RO-FIOCRUZ-ILMD2100895/2021:0.0000509967,Brazil/RO-FIOCRUZ-ILMD2100897/2021:0.0000010000):0.0000510362[83.2],(Brazil/MG-FIOCRUZ-312/2021:0.0001020375,(Brazil/MG-FIOCRUZ-250/2021:0.0000010000,Brazil/MG-FIOCRUZ-259/2021:0.0000010000):0.0000010000[0]):0.0000334430[79.1]):0.0000334430[78],(Brazil/RJ-NVBS9574GENOV828356893455/2021:0.0002047513,(Brazil/PR-IPEC_VIGCV19_MAR_1291/2021:0.0000680186,((Brazil/SP-IB_122669/2021:0.0000010000,(Brazil/SP-IB_122671/2021:0.0000000000,Brazil/RJ-LNN03616/2021:0.0000000000):0.0000010000):0.0000334430[91.4],(Brazil/PR-BT76656FI/2021:0.0000010000,(((Brazil/BA-FIOCRUZ-62049/2021:0.0000680237,Brazil/RN-NVBS10046GENOV045952397273/2021:0.0001020476):0.0001360258[94.9],((Brazil/PR-FIOCRUZ-ICC854/2021:0.0001360437,Brazil/PR-FIOCRUZ-ICC625/2021:0.0000010000):0.0001360716[97],((Brazil/PR-NVBS8484GENOV828229844621/2021:0.0000334430,Brazil/PR-NVBS8545GENOV828225005101/2021:0.0000010000):0.0000334430[83.8],(Brazil/PR-IPEC_VIGCV19_GPA_0948/2021:0.0000010000,(Brazil/PR-IPEC_VIGCV19_MAR_1309/2021:0.0000334430,(Brazil/BA-LACEN-BA732-291686307/2021:0.0000334430,Brazil/MA-FIOCRUZ-56006/2021:0.0000680202):0.0000334430[76.3]):0.0000010000[0]):0.0000010000[0]):0.0000021063[0]):0.0000333336[44.5]):0.0000020438[0],((Brazil/SP-HIAE-ID589/2021:0.0000334430,(Brazil/SP-HIAE-ID574/2021:0.0000010000,Brazil/SP-HIAE-ID321/2021:0.0000010000):0.0000010000[0]):0.0000334430[76.5],((Brazil/RJ-LNN07043/2021:0.0001360726,Brazil/SP-IB_RP128675/2021:0.0001376625):0.0000334430[74.8],((Brazil/SP-IB_140803/2021:0.0000680160,(Brazil/RJ-LNN06775/2021:0.0000334430,(Brazil/RJ-LNN06555/2021:0.0001030476,Brazil/SP-IB_138839/2021:0.0000010000):0.0000010000[0]):0.0000010000[0]):0.0001020273[95.8],((Brazil/RJ-NVBS11937GENOV700967324316/2021:0.0000680197,(Brazil/RJ-NVBS11954GENOV700965746240/2021:0.0000010000,Brazil/RJ-LNN07272/2021:0.0000010000):0.0000010000[0]):0.0000680180[93.1],(((Brazil/ES-FIOCRUZ-65619/2021:0.0000334430,Brazil/ES-FIOCRUZ-63309/2021:0.0001020392):0.0001020417[94.2],(Brazil/RJ-NVBS9380GENOV828339958997/2021:0.0001020390,((Brazil/RN-NVBS8921GENOV700949665932/2021:0.0000680143,Brazil/RJ-NVBS8731GENOV700949934908/2021:0.0000010000):0.0001020244[96.8],(Brazil/SP-IB_145947/2021:0.0001366653,((Brazil/RJ-NVBS9550GENOV828373760945/2021:0.0000010000,(Brazil/MG-FIOCRUZ-AR-393/2021:0.0000334430,Brazil/RJ-NVBS9480GENOV828396440572/2021:0.0000334430):0.0000010000[0]):0.0000010000[0],(Brazil/RJ-NVBS9640GENOV828373829567/2021:0.0000010000,(Brazil/SP-IB_140686/2021:0.0000352685,(Brazil/SP-IB_143713/2021:0.0000680163,Brazil/SP-IB_143166/2021:0.0000010000):0.0000334430[78.9]):0.0000334430[81]):0.0000334430[76.6]):0.0000010000[0]):0.0001020255[95.1]):0.0000010000[0]):0.0000334430[80]):0.0000334430[78.3],((Brazil/MG-FIOCRUZ-AR-38/2021:0.0001924997,Brazil/RJ-UFRJ-49946/2021:0.0000010000):0.0000949165[91.8],((Brazil/MG-LBI965/2021:0.0000849918,Brazil/MG-LBI956/2021:0.0000876513):0.0000687678[89.2],(Brazil/MG-FIOCRUZ-AR-93/2021:0.0002745588,(Brazil/PB-FIOCRUZ-46034/2021:0.0000010000,(((Brazil/RJ-FIOCRUZ-44857/2021:0.0000680179,Brazil/MG-FIOCRUZ-AR-218/2021:0.0002381191):0.0000010000[0],(Brazil/PB-FIOCRUZ-47813/2021:0.0000680168,(Brazil/MG-FIOCRUZ-AR-174/2021:0.0001371654,Brazil/PB-FIOCRUZ-46036/2021:0.0000010000):0.0000010000[0]):0.0000010000[0]):0.0000010000[0],((Brazil/PB-FIOCRUZ-66365/2021:0.0001021186,(Brazil/PB-FIOCRUZ-62183/2021:0.0000680204,Brazil/PB-FIOCRUZ-62179/2021:0.0000010000):0.0000010000[0]):0.0000680190[90.9],(Brazil/PR-FIOCRUZ-57083/2021:0.0001360440,(Brazil/PR-IPEC_VIGCV19_LON_0863/2021:0.0000010000,(Brazil/PR-IPEC_VIGCV19_LON_0860/2021:0.0000000000,Brazil/PR-IPEC_VIGCV19_LON_0840/2021:0.0000000000):0.0000010000):0.0000010000[0]):0.0000334430[84.4]):0.0000010000[0]):0.0000010000[0]):0.0000010000[0]):0.0000010000[0]):0.0000334430[20.7]):0.0000020138[0]):0.0000010000[0]):0.0000010000[0]):0.0000010000[0]):0.0000010000[0]):0.0000010000[0]):0.0000010000[0]):0.0000010000[0]):0.0000010000[0]):0.0000010000[0]):0.0000010000[0]):0.0000010000[0]):0.0000010000[0]):0.0000010000[0]):0.0000010000[0]):0.0000010000[0]):0.0000010000[0]):0.0000010000[0]):0.0000010000[0]):0.0000010000[0]):0.0000010000[0]):0.0000010000[0]):0.0000010000[0]):0.0000010000[0]):0.0000010000[0]):0.0000010000[0]):0.0000010000[0]):0.0000010000[0]):0.0000010000[0]):0.0000010000[0]):0.0000010000[0]):0.0000010000[0]):0.0000010000[0]):0.0000010000[0]):0.0000010000[0]):0.0000010000[0]):0.0000010000[0]):0.0000010000[0]):0.0000010000[0]):0.0000010000[0]):0.0000020280[0]):0.0000010000[0]):0.0000010000[0]):0.0000010000[0]):0.0000010000[0]):0.0000010000[0]):0.0000010000[0]):0.0000010000[0]):0.0000010000[0]):0.0000010000[0]):0.0000010000[0]):0.0000010000[0]):0.0000010000[0]):0.0000010000[0]):0.0000010000[0]):0.0000010000[0]):0.0000010000[0]):0.0000010000[0]):0.0000010000[0]):0.0000010000[0]):0.0000022246[0]):0.0000020138[0]):0.0000010000[0]):0.0000010000[0]):0.0000338759[72.2]):0.0000020500[0]):0.0000010000[0]):0.0000010000[0]):0.0000010000[0],((((Brazil/SP-IB_128658/2021:0.0000010000,(Brazil/SP-IB_139133/2021:0.0001024760,(Brazil/SP-IB_134338/2021:0.0001360358,(Brazil/SP-IB_RP122073/2021:0.0001221710,Brazil/SP-FMRP-1672/2021:0.0000010000):0.0000816295[79]):0.0000010000[0]):0.0000010000[0]):0.0000010000[0],((Brazil/SP-HIAE-ID238/2021:0.0000334430,Brazil/SP-IB_RP126296/2021:0.0001700529):0.0000010000[0],(Brazil/SP-IB_129419/2021:0.0001020218,(Brazil/RS-FIOCRUZ-61423/2021:0.0001360375,(Brazil/SP-IB_138150/2021:0.0000686602,Brazil/SP-NVBS7743GENOV701271305169/2021:0.0000334430):0.0000334430[80.7]):0.0000010000[0]):0.0000010000[0]):0.0000010000[0]):0.0000010000[0],((Paraguay/291032/2021:0.0000334430,(Paraguay/285035/2021:0.0002093469,(Paraguay/257274/2021:0.0000020138,Paraguay/291035/2021:0.0002775530):0.0001268160[81.9]):0.0000424242[75]):0.0000010000[0],(Paraguay/281296/2021:0.0000010000,((Paraguay/322249/2021:0.0001030300,Paraguay/272549/2021:0.0000334430):0.0000010000[0],(Paraguay/322217/2021:0.0000010000,(Paraguay/281460/2021:0.0000010000,(Paraguay/315549/2021:0.0002761163,(Paraguay/317914/2021:0.0002055718,Paraguay/282242/2021:0.0000687335):0.0000010000[0]):0.0000010000[0]):0.0000010000[0]):0.0000010000[0]):0.0000010000[0]):0.0000334430[75.2]):0.0001020057[94.1]):0.0001020067[94.4],((Brazil/MG-LBI992/2021:0.0000696805,(Brazil/MG-FIOCRUZ-AR-6/2021:0.0000334430,(Brazil/MG-FIOCRUZ-AR-176/2021:0.0000334430,Brazil/MG-FIOCRUZ-AR-191/2021:0.0000685149):0.0000010000[0]):0.0000334430[75.5]):0.0000683024[90.7],(((Brazil/PR-FIOCRUZ-ICC537/2021:0.0000334430,(Brazil/MG-LBI1077/2021:0.0001039079,(Brazil/MG-FIOCRUZ-AR-104/2021:0.0000346303,(Portugal/PT16811/2021:0.0000010000,Portugal/PT16813/2021:0.0000010000):0.0000680150[84.2]):0.0000010000[0]):0.0000334430[82.7]):0.0000010000[0],(Brazil/RJ-UFRJ-47703/2021:0.0000010000,((((Brazil/AM-FIOCRUZ-21894210VSS/2021:0.0000010000,(Brazil/MG-FIOCRUZ-317/2021:0.0001021532,Brazil/MG-FIOCRUZ-AR-59/2021:0.0000344924):0.0000010000[0]):0.0000010000[0],((Brazil/BA-FIOCRUZ-PVM86529/2021:0.0001360638,Brazil/BA-NVBS7618GENOV828219454410/2021:0.0000334430):0.0000680246[37.1],((Brazil/MG-LBI957/2021:0.0000696824,Brazil/PI-NVBS9073GENOV701336066028/2021:0.0000680249):0.0000334430[76.3],((Brazil/PR-IMTSP-CD18331/2021:0.0000010000,(Brazil/BA-FIOCRUZ-PVM86543/2021:0.0000010000,Brazil/BA-FIOCRUZ-PVM86542/2021:0.0000010000):0.0000334430[93.3]):0.0000010000[0],(Brazil/ES-FIOCRUZ-40219/2021:0.0000010000,(Brazil/RO-IAL-6655/2021:0.0000334430,Brazil/PR-FIOCRUZ-ICC3103/2021:0.0001026358):0.0000010000[0]):0.0000010000[0]):0.0000010000[0]):0.0000334430[71.5]):0.0000010000[0]):0.0000334430[85.6],((Brazil/SE-FIOCRUZ-48848/2021:0.0000010000,(Brazil/RO-FIOCRUZ-ILMD2101025/2021:0.0001020257,Brazil/MS-FIOCRUZ-ILMD2202693/2021:0.0000334430):0.0000010000[0]):0.0000010000[0],((Brazil/SP-SEQ00905/2021:0.0000010000,((USA/MA-CDC-LC0350800/2021:0.0000010000,USA/MA-CDCBI-CRSP_6D45MWVDJTBHOLAY/2021:0.0000010000):0.0001020302[91.8],(Brazil/MG-FIOCRUZ-AR-364/2021:0.0000010000,(Brazil/MG-FIOCRUZ-1361/2021:0.0000334430,Brazil/MG-FIOCRUZ-AR-421/2021:0.0000010000):0.0000680230[90.6]):0.0003061749[99.8]):0.0000010000[0]):0.0000010000[0],(Brazil/ES-FIOCRUZ-42473/2021:0.0000010000,((Brazil/RJ-LNN04475/2021:0.0000334430,Brazil/MS-FIOCRUZ-ILMD2202672/2021:0.0001020271):0.0000010000[0],(Brazil/MG-FIOCRUZ-AR-255/2021:0.0000685871,((Brazil/MG-FIOCRUZ-AR-337/2021:0.0000010000,Brazil/MG-FIOCRUZ-AR-198/2021:0.0000010000):0.0000010000[0],(Brazil/MG-FIOCRUZ-AR-292/2021:0.0000334430,(Brazil/MG-FIOCRUZ-AR-477/2021:0.0000348896,Brazil/MG-FIOCRUZ-AR-366/2021:0.0000334430):0.0000334430[79.2]):0.0000334430[77]):0.0000334430[78.6]):0.0000334430[78.9]):0.0000010000[0]):0.0000010000[0]):0.0000010000[0]):0.0000010000[0]):0.0000334430[85.7],((Brazil/SP-IB_124184/2021:0.0000010000,((Brazil/RJ-LNN03661/2021:0.0000010000,Brazil/SP-IB_120337/2021:0.0000010000):0.0000010000[0],((Brazil/SP-IB_132460/2021:0.0000680165,(Brazil/PR-NVBS11258GENOV045394706183/2021:0.0003061803,Brazil/SP-IB_128600/2021:0.0001020722):0.0000334430[76.5]):0.0000010000[0],((Brazil/RS-LMM62763/2021:0.0000345212,Brazil/MG-FIOCRUZ-45250/2021:0.0000334430):0.0000010000[0],(Brazil/DF-NVBS4140GENOV827974938951/2021:0.0000680164,(Denmark/DCGC-137071/2021:0.0000010000,Denmark/DCGC-133575/2021:0.0000010000):0.0000334430[77.1]):0.0000010000[0]):0.0000010000[0]):0.0000010000[0]):0.0000010000[0]):0.0000010000[0],((Brazil/PR-IPEC_VIGCV19_LON_0822/2021:0.0000334430,(Brazil/SP-IB_140724/2021:0.0002042932,Brazil/SP-IB_131841/2021:0.0000010000):0.0000010000[0]):0.0000010000[0],(((Brazil/RJ-NVBS6534GENOV828113461002/2021:0.0001038321,Brazil/GO-HLAGYN-1854856/2021:0.0001381726):0.0000010000[0],(Brazil/SP-IB_140733/2021:0.0000334430,((Brazil/PB-FIOCRUZ-54696/2021:0.0001360488,Belgium/UGent-9663/2021:0.0000680184):0.0000010000[0],((Brazil/RN-FIOCRUZ-69347/2021:0.0000010000,Norway/16036/2021:0.0000334430):0.0000010000[0],((Brazil/PR-FIOCRUZ-57070/2021:0.0001360455,Brazil/MG-FIOCRUZ-AR-29/2021:0.0001700643):0.0000010000[0],(Brazil/SC-FIOCRUZ-46128/2021:0.0000010000,((Brazil/SP-IMTSP-CD19618/2021:0.0000334430,(Brazil/MS-NVBS11916GENOV700965766507/2021:0.0001360784,(Brazil/ES-FIOCRUZ-67355/2021:0.0000334430,Brazil/ES-FIOCRUZ-67281/2021:0.0000703508):0.0000334430[76.5]):0.0001700948[98.8]):0.0000010000[0],(Brazil/MA-FIOCRUZ-56017/2021:0.0000334430,((Brazil/MA-FIOCRUZ-56939/2021:0.0000010000,Brazil/MA-FIOCRUZ-56055/2021:0.0000010000):0.0001700546[97.3],(Brazil/TO-UFT-693018/2021:0.0001020401,USA/AZ-TG1140154/2021:0.0000680268):0.0002381118[98.9]):0.0000010000[0]):0.0000010000[0]):0.0000010000[0]):0.0000010000[0]):0.0000010000[0]):0.0000010000[0]):0.0000334430[75.9]):0.0000010000[0]):0.0000010000[0],(((Brazil/GO-HLAGYN-1873763/2021:0.0001707598,(Brazil/PB-FIOCRUZ-59980/2021:0.0001020303,Brazil/PB-FIOCRUZ-62194/2021:0.0000010000):0.0000680168[91.6]):0.0000010000[0],((Brazil/GO-FIOCRUZ-51351/2021:0.0000693115,(Brazil/GO-HLAGYN-1836446/2021:0.0000344951,Brazil/GO-HLAGYN-1864978/2021:0.0000010000):0.0000334430[80.9]):0.0000334430[78.5],((Brazil/GO-HLAGYN-1902476/2021:0.0000347428,Scotland/QEUH-2C30F62/2021:0.0001700688):0.0000680171[88.4],((Brazil/GO-HLAGYN-1895190/2021:0.0000334430,Brazil/GO-HLAGYN-1894613/2021:0.0001043471):0.0000334430[77.2],(Brazil/GO-HLAGYN-1846900/2021:0.0000334430,(Brazil/GO-HLAGYN-1902286/2021:0.0000680274,Brazil/GO-HLAGYN-1879337/2021:0.0000334430):0.0000334430[77.7]):0.0000010000[0]):0.0000010000[0]):0.0000334430[86.5]):0.0000010000[0]):0.0000010000[0],((Brazil/MG-FIOCRUZ-AR-268/2021:0.0000685886,(Brazil/MG-FIOCRUZ-AR-400/2021:0.0001020341,(Brazil/MG-FIOCRUZ-AR-401/2021:0.0001021484,Brazil/MG-FIOCRUZ-AR-426/2021:0.0000705114):0.0000010000[0]):0.0000334430[79.9]):0.0001020354[93.4],(Brazil/RN-FIOCRUZ-54080/2021:0.0000334430,(Brazil/RN-FIOCRUZ-54047/2021:0.0000334430,((Brazil/RN-FIOCRUZ-54013/2021:0.0000000000,Brazil/GO-FIOCRUZ-51335/2021:0.0000000000):0.0000010000,((Brazil/RN-FIOCRUZ-54079/2021:0.0001360702,(Brazil/SP-NVBS11580GENOV701802248385/2021:0.0001700862,Brazil/SP-FMRP-1725/2021:0.0001361864):0.0000334430[73.6]):0.0000010000[0],(Brazil/RN-FIOCRUZ-54043/2021:0.0000010000,((Brazil/RN-FIOCRUZ-66129/2021:0.0000010000,USA/OH-CDC-ASC210078096/2021:0.0000680160):0.0000010000[0],(Brazil/MS-FIOCRUZ-ILMD2202839/2021:0.0003061306,(Brazil/RN-FIOCRUZ-66078/2021:0.0000334430,(Brazil/RN-FIOCRUZ-66081/2021:0.0001020265,Brazil/RN-FIOCRUZ-67081/2021:0.0001700657):0.0000010000[0]):0.0000334430[84]):0.0000010000[0]):0.0000010000[0]):0.0000010000[0]):0.0000010000[0]):0.0000010000[0]):0.0000010000[0]):0.0000334430[85.9]):0.0000010000[0]):0.0000010000[0]):0.0000010000[0]):0.0000010000[0]):0.0000010000[0]):0.0000010000[0]):0.0000010000[0]):0.0000334430[85.2],(Brazil/RJ-LNN03923/2021:0.0001028938,((Brazil/GO-FIOCRUZ-62561/2021:0.0001020283,(((Brazil/AM-FIOCRUZ-ILMD2100811/2021:0.0000334430,(Brazil/MT-LACENMT-510478709/2021:0.0001698498,(Brazil/AM-FIOCRUZ-ILMD2101232/2021:0.0000681941,Brazil/AM-FIOCRUZ-ILMD2101162/2021:0.0000020138):0.0001360570[93.5]):0.0000333306[76.6]):0.0000678522[89.6],((Brazil/PR-FIOCRUZ-63738/2021:0.0000708876,Brazil/PR-FIOCRUZ-ICC3145/2021:0.0001360774):0.0002721345[98.7],(Brazil/GO-FIOCRUZ-65269/2021:0.0000681009,((Brazil/GO-IPTSP-627/2021:0.0001703498,(Brazil/MG-HLAGYN-1861313/2021:0.0000334430,(Brazil/MG-HLAGYN-1861298/2021:0.0000010000,(Brazil/MG-HLAGYN-1891471/2021:0.0000686126,Brazil/MG-HLAGYN-1872154/2021:0.0000010000):0.0000685894[87.8]):0.0000010000[0]):0.0001371810[94.8]):0.0000010000[0],(((Brazil/GO-FIOCRUZ-47693/2021:0.0000010000,Brazil/MG-HLAGYN-1861304/2021:0.0000685979):0.0000010000[0],(Brazil/ES-FIOCRUZ-65354/2021:0.0001020241,(Brazil/GO-LACEN-710/2021:0.0000020138,(Brazil/GO-HLAGYN-1956067/2021:0.0000010000,Brazil/GO-HLAGYN-1957556/2021:0.0000010000):0.0000681586[93.1]):0.0001708871[98.8]):0.0000010000[0]):0.0000010000[0],(Brazil/DF-IAL-5674/2021:0.0001020274,(Brazil/GO-DNAGYN-426/2021:0.0000010000,(Brazil/GO-DNAGYN-424/2021:0.0000010000,(Brazil/GO-DNAGYN-425/2021:0.0000010000,(Brazil/DF-FIOCRUZ-68103/2021:0.0000010000,(Brazil/GO-FIOCRUZ-42740/2021:0.0000010000,(Brazil/GO-FIOCRUZ-61034/2021:0.0001020317,Brazil/DF-LACENDF_UnB-18816575_632/2021:0.0000010000):0.0000010000[0]):0.0000010000[0]):0.0000680172[94.7]):0.0000010000[0]):0.0000010000[0]):0.0000680144[86.7]):0.0000010000[0]):0.0000010000[0]):0.0000020106[0]):0.0000020138[0]):0.0000332778[73.6]):0.0000020024[0],((Brazil/GO-FIOCRUZ-47651/2021:0.0000334430,((Brazil/RN-FIOCRUZ-57909/2021:0.0001020392,(Brazil/DF-NVBS6029GENOV828088961057/2021:0.0001700605,Brazil/GO-FIOCRUZ-62576/2021:0.0000687094):0.0000010000[0]):0.0000010000[0],(Brazil/GO-LACEN-684/2021:0.0000698083,(Brazil/GO-FIOCRUZ-67195/2021:0.0000010000,Brazil/GO-LACEN-670/2021:0.0000010000):0.0000347198[76.9]):0.0000680225[44.6]):0.0000334430[71.5]):0.0000010000[0],((((Brazil/GO-FIOCRUZ-65198/2021:0.0002380828,Brazil/GO-HLAGYN-1966087/2021:0.0002391306):0.0000010000[0],(Brazil/MG-FIOCRUZ-AR-431/2021:0.0001711746,Brazil/GO-HLAGYN-1933799/2021:0.0002768541):0.0000010000[0]):0.0000010000[0],(((Brazil/GO-FIOCRUZ-65214/2021:0.0001700586,(Brazil/MG-HLAGYN-1872161/2021:0.0000010000,Brazil/MG-HLAGYN-1853496/2021:0.0000010000):0.0000334430[73.7]):0.0000010000[0],(Brazil/ES-FIOCRUZ-54299/2021:0.0000334430,(Brazil/GO-NVBS11223GENOV700800290372/2021:0.0002721123,(Portugal/PT18619/2021:0.0000010000,Portugal/PT18861/2021:0.0000010000):0.0000334430[75.1]):0.0000010000[0]):0.0000010000[0]):0.0000010000[0],((Brazil/MG-FIOCRUZ-AR-205/2021:0.0000680195,(Brazil/DF-NVBS9059GENOV828226581475/2021:0.0002377690,(Brazil/GO-FIOCRUZ-65281/2021:0.0000679790,Brazil/GO-FIOCRUZ-62463/2021:0.0001018709):0.0000680340[82.1]):0.0000020138[0]):0.0000010000[0],((Brazil/GO-HLAGYN-1963503/2021:0.0001043365,(Brazil/DF-NVBS9052GENOV828252436701/2021:0.0001020409,Brazil/MG-FIOCRUZ-AR-156/2021:0.0000010000):0.0000334430[85]):0.0000010000[0],(Brazil/GO-FIOCRUZ-65187/2021:0.0002040868,(Brazil/MT-NVBS8049GENOV701272443129/2021:0.0000334430,(Brazil/DF-NVBS6105GENOV828118428680/2021:0.0000010000,(Brazil/GO-FIOCRUZ-62499/2021:0.0001700574,USA/FL-CDC-ASC210477046/2021:0.0002040763):0.0000010000[0]):0.0000334430[80.2]):0.0000334430[78.1]):0.0000334430[77.5]):0.0000010000[0]):0.0000010000[0]):0.0000010000[0]):0.0000010000[0],(((Brazil/DF-NVBS5914GENOV070982854397/2021:0.0000000000,Portugal/PT18495/2021:0.0000000000):0.0000010000,(Brazil/GO-FIOCRUZ-47681/2021:0.0000010000,((Brazil/DF-NVBS5989GENOV828086727655/2021:0.0000680172,(Brazil/GO-HLAGYN-1864386/2021:0.0002063845,(Brazil/GO-HLAGYN-1888869/2021:0.0000695453,Brazil/GO-HLAGYN-1879719/2021:0.0000688460):0.0000334430[75.1]):0.0000334430[75.7]):0.0000010000[0],((Brazil/GO-FIOCRUZ-58019/2021:0.0001020472,Brazil/DF-NVBS4165GENOV827963048524/2021:0.0000680127):0.0001020341[92.8],(Brazil/DF-NVBS4144GENOV070980029964/2021:0.0000334430,Brazil/SP-HIAE-ID945/2021:0.0001360455):0.0000334430[77.6]):0.0000010000[0]):0.0000010000[0]):0.0000010000[0]):0.0000010000[0],((((Brazil/MS-FIOCRUZ-ILMD2202827/2021:0.0000010000,Brazil/MS-FIOCRUZ-ILMD2202795/2021:0.0000010000):0.0001021392[94.2],(Brazil/GO-FIOCRUZ-67136/2021:0.0001020672,Brazil/DF-NVBS9955GENOV828350548764/2021:0.0001360631):0.0000334430[78.9]):0.0000010000[0],((Brazil/DF-NVBS9987GENOV828351894198/2021:0.0001701539,Brazil/DF-NVBS9172GENOV828237847508/2021:0.0004767229):0.0000334430[74],(Brazil/MG-HLAGYN-1853483/2021:0.0000010000,(Brazil/MG-HLAGYN-1872152/2021:0.0000334430,(Brazil/MG-HLAGYN-1872145/2021:0.0000684163,(Brazil/MG-HLAGYN-1872153/2021:0.0000010000,Brazil/MG-HLAGYN-1861289/2021:0.0000010000):0.0000010000[0]):0.0000010000[0]):0.0000010000[0]):0.0000334430[79.1]):0.0000010000[0]):0.0000010000[0],((Brazil/GO-FIOCRUZ-65191/2021:0.0002382444,Brazil/SP-IB_138676/2021:0.0002390222):0.0000334430[76.7],((Brazil/MT-NVBS6823GENOV701261153992/2021:0.0000020138,(Brazil/MT-NVBS5965GENOV070982234977/2021:0.0000334852,Norway/23507/2021:0.0000679892):0.0000333371[79.3]):0.0001020825[95.3],(Brazil/CE-FIOCRUZ-36054CE/2021:0.0002053348,(((Brazil/GO-FIOCRUZ-58077/2021:0.0001020366,(Brazil/GO-FIOCRUZ-58073/2021:0.0000010000,Brazil/MS-FIOCRUZ-ILMD2203017/2021:0.0002391609):0.0000334430[84.7]):0.0000010000[0],(Brazil/GO-FIOCRUZ-55465/2021:0.0000010000,(Brazil/GO-FIOCRUZ-62475/2021:0.0002722006,Brazil/DF-NVBS9929GENOV828357195565/2021:0.0000680174):0.0000010000[0]):0.0000010000[0]):0.0000010000[0],(Brazil/GO-FIOCRUZ-42738/2021:0.0000334430,(Canada/BC-BCCDC-254085/2021:0.0001020357,(Brazil/TO-FIOCRUZ-67844/2021:0.0001023165,(Brazil/TO-UFT-223039/2021:0.0001403268,(Brazil/MG-TOBR00009/2021:0.0000010000,(Brazil/TO-FIOCRUZ-67731/2021:0.0000334430,Brazil/GO-HLAGYN-1946051/2021:0.0001043323):0.0000010000[0]):0.0000010000[0]):0.0000323192[72]):0.0000679904[87.2]):0.0001360675[95.6]):0.0000020138[0]):0.0000020138[0]):0.0000010000[90.9]):0.0000020138[0]):0.0000010000[0]):0.0000010000[0]):0.0000010000[0]):0.0000010000[0]):0.0000010000[0]):0.0000010000[0]):0.0000680155[90],((((Brazil/PA-FIOCRUZ-64620/2021:0.0002740523,Brazil/PA-FIOCRUZ-51807/2021:0.0000010000):0.0000010000[0],((Brazil/GO-HLAGYN-1876070/2021:0.0000696148,(Brazil/PR-FIOCRUZ-ICC1520/2021:0.0000680180,(Brazil/SP-IB_143326/2021:0.0000680175,Brazil/MG-FIOCRUZ-647/2021:0.0000334430):0.0000010000[0]):0.0000334430[85.6]):0.0000010000[0],((Brazil/TO-FIOCRUZ-66180/2021:0.0001020292,Brazil/SP-IB_RP128645/2021:0.0001758281):0.0000010000[0],(Brazil/GO-HLAGYN-1963881/2021:0.0001391213,(Brazil/GO-FIOCRUZ-58066/2021:0.0000334430,(Brazil/TO-FIOCRUZ-47290/2021:0.0000010000,(Brazil/MT-LACENMT-510478698/2021:0.0001700705,(Brazil/MT-LACENMT-510478763/2021:0.0000010000,Brazil/MT-LACENMT-510478697/2021:0.0000010000):0.0003742130[100]):0.0000010000[0]):0.0000010000[0]):0.0000334430[85.2]):0.0000010000[0]):0.0000010000[0]):0.0000010000[0]):0.0001020286[96.6],(Brazil/RR-FIOCRUZ-ILMD2100029/2021:0.0000010000,((Brazil/TO-FIOCRUZ-67822/2021:0.0001020515,(Brazil/MT-TOBR00092/2021:0.0000334430,(Brazil/TO-FIOCRUZ-66212/2021:0.0001700573,Brazil/GO-HLAGYN-1878997/2021:0.0000334430):0.0000010000[0]):0.0000010000[0]):0.0000334430[84.6],((Brazil/GO-LACEN-780/2021:0.0002052402,(Brazil/GO-FIOCRUZ-65267/2021:0.0000674276,Brazil/GO-LACEN-635/2021:0.0000702132):0.0002381481[98.6]):0.0000333641[76.1],((Brazil/AP-FIOCRUZ-66921/2021:0.0001011805,(Brazil/AL-FIOCRUZ-IAM4413/2021:0.0001711247,Brazil/AL-FIOCRUZ-IAM5638/2021:0.0000680882):0.0000020138[0]):0.0000680300[74.4],(Brazil/GO-FIOCRUZ-55477/2021:0.0000010000,(Brazil/SP-IMTSP-CD18636/2021:0.0001715185,(Brazil/GO-FIOCRUZ-60110/2021:0.0000334430,(Brazil/GO-FIOCRUZ-65288/2021:0.0001026570,Brazil/GO_LGBio-143564/2021:0.0001026819):0.0000334430[77.3]):0.0001020217[93]):0.0000024956[0]):0.0000337203[71.5]):0.0000028820[0]):0.0000334430[86.5]):0.0000010000[0]):0.0000010000[0]):0.0001020254[93.6],(((Brazil/RS-FIOCRUZ-45154/2021:0.0000334430,(Brazil/RS-FIOCRUZ-45138/2021:0.0000010000,Brazil/RS-FIOCRUZ-49515/2021:0.0000334430):0.0000010000[0]):0.0000010000[0],(Brazil/RS-FIOCRUZ-61410/2021:0.0000680145,(Brazil/RS-FIOCRUZ-42944/2021:0.0000334430,Brazil/PR-FIOCRUZ-51530/2021:0.0000334430):0.0000010000[0]):0.0000334430[83.9]):0.0000334430[84.6],((Brazil/MG-MGBR50409/2021:0.0001700992,(Brazil/RS-NVBS11251GENOV045394617724/2021:0.0000680190,((Brazil/RS-FIOCRUZ-61393/2021:0.0000688068,(Brazil/RS-LMM67062/2021:0.0000921609,Brazil/RS-LMM67802/2021:0.0000695091):0.0000454044[79]):0.0000010000[0],(Brazil/RS-LMM67209/2021:0.0001021715,(Brazil/RJ-NVBS11995GENOV700967093922/2021:0.0000684586,(Brazil/RS-LACEN-3741121/2021:0.0000334430,Brazil/RS-LMM67914/2021:0.0000334430):0.0001020358[94]):0.0000334430[75.6]):0.0000010000[0]):0.0000010000[0]):0.0000680296[86.9]):0.0000334430[75.4],((Brazil/SP-IB_RP131809/2021:0.0000680336,(Brazil/SP-IB_RP130810/2021:0.0000010000,((Brazil/SP-IB_142679/2021:0.0001020400,Brazil/SP-IB_RP138165/2021:0.0000334430):0.0000010000[0],(Brazil/SP-IB_RP131225/2021:0.0000010000,(((Brazil/SP-FMRP-2375/2021:0.0000680179,((Brazil/SP-IB_RP131355/2021:0.0000010000,Brazil/SP-IB_RP136024/2021:0.0000334430):0.0000010000[0],(Brazil/SP-IB_RP133888/2021:0.0000334430,(Brazil/SP-IB_RP140445/2021:0.0001366165,Brazil/SP-IB_142668/2021:0.0000334430):0.0000334430[76.2]):0.0000010000[0]):0.0000334430[78.4]):0.0000334430[78.3],((Brazil/SP-IB_142630/2021:0.0000685917,Brazil/SP-FMRP-2358/2021:0.0000353765):0.0000010000[0],(Brazil/SP-IB_RP141070/2021:0.0001020324,(Brazil/SP-IB_RP141907/2021:0.0001020319,((Brazil/SP-IB_SEQ20146/2021:0.0000010000,Brazil/SP-IB_SEQ20669/2021:0.0000010000):0.0000334430[76.8],(Brazil/SP-IB_144995/2021:0.0001033224,(Brazil/SP-IB_144664/2021:0.0000010000,Brazil/SP-IB_142656/2021:0.0000010000):0.0000010000[0]):0.0000334430[80.8]):0.0000680243[88.2]):0.0000334430[77.2]):0.0000010000[0]):0.0000334430[78.8]):0.0000010000[0],((Brazil/SP-IB_RP137224/2021:0.0000010000,(Brazil/SP-IB_RP141424/2021:0.0000334430,(Brazil/SP-IB_145013/2021:0.0000010000,Brazil/SP-IB_146966/2021:0.0000334430):0.0000680218[88.8]):0.0000334430[78.5]):0.0001020289[96.8],(Brazil/SP-IB_RP136011/2021:0.0000334430,((Brazil/SP-IB_RP129867/2021:0.0000010000,Brazil/SP-IB_RP128126/2021:0.0000684874):0.0000010000[0],(Brazil/SP-IB_RP127565/2021:0.0000010000,(((Brazil/SP-IB_RP130386/2021:0.0000010000,(Brazil/SP-IB_RP130797/2021:0.0000344474,Brazil/SP-IB_RP133374/2021:0.0000010000):0.0000010000[0]):0.0000010000[0],(Brazil/SP-IB_RP133373/2021:0.0000334430,((Brazil/SP-IB_145019/2021:0.0000334430,Brazil/SP-IB_144663/2021:0.0000334430):0.0000680183[89.4],(Brazil/SP-IB_145024/2021:0.0000010000,(Brazil/SP-IB_RP136012/2021:0.0000334430,(Brazil/SP-IB_RP145437/2021:0.0000334430,(Brazil/SP-IB_146871/2021:0.0000010000,Brazil/SP-IB_145326/2021:0.0000683523):0.0000010000[0]):0.0000010000[0]):0.0000010000[0]):0.0000010000[0]):0.0000334430[81.9]):0.0000334430[80]):0.0000334430[85.6],(((Brazil/SP-IB_RP141943/2021:0.0000680191,(Brazil/SP-IB_142803/2021:0.0000010000,Brazil/SP-IB_142723/2021:0.0000010000):0.0000010000[0]):0.0000334430[84.5],(Brazil/SP-IB_144699/2021:0.0000334430,(Brazil/SP-IB_SEQ24958/2021:0.0000687347,Brazil/SP-IB_RP138593/2021:0.0000010000):0.0000010000[0]):0.0000010000[0]):0.0000334430[84.3],(Brazil/SP-FMRP-2349/2021:0.0000010000,(Brazil/SP-IB_142710/2021:0.0000010000,((Brazil/SP-IB_RP141044/2021:0.0000010000,(Brazil/SP-IB_RP133812/2021:0.0001020281,Brazil/SP-IB_RP136884/2021:0.0000334430):0.0000010000[0]):0.0000334430[74.7],(Brazil/SP-IB_RP141036/2021:0.0000334430,(Brazil/SP-IB_142789/2021:0.0000334430,(Brazil/SP-IB_145001/2021:0.0000010000,Brazil/SP-IB_142727/2021:0.0000010000):0.0000010000[0]):0.0000334430[77.6]):0.0001020339[92.7]):0.0000010000[0]):0.0000010000[0]):0.0000010000[0]):0.0001020290[95.3]):0.0000010000[0]):0.0000010000[0]):0.0000010000[0]):0.0000334430[87.1]):0.0000010000[0]):0.0000010000[0]):0.0000010000[0]):0.0000010000[0]):0.0000010000[0]):0.0001360496[97.5],(Brazil/MG-FIOCRUZ-45223/2021:0.0000010000,(Brazil/MG-FIOCRUZ-339/2021:0.0001020537,(((Brazil/MG-NVBS8834GENOV700946775658/2021:0.0000010000,Brazil/MG-NVBS8762GENOV700946833037/2021:0.0000010000):0.0000010000[0],(Brazil/MG-NVBS9674GENOV700955774819/2021:0.0001360395,(Brazil/MG-NVBS9469GENOV700956113020/2021:0.0000334430,(Brazil/MG-NVBS9388GENOV700955546980/2021:0.0000334430,Brazil/MG-NVBS9412GENOV700955486712/2021:0.0000334430):0.0000334430[76.6]):0.0000680186[75.6]):0.0000010000[0]):0.0001700652[99.1],((Brazil/MG-FIOCRUZ-AR-96/2021:0.0000334430,(Brazil/RJ-LNN04771/2021:0.0000334430,(((Brazil/SP-NVBS10876GENOV828368469273/2021:0.0001020319,(Brazil/SP-IB_139782/2021:0.0000010000,Brazil/SP-IB_141907/2021:0.0000010000):0.0000010000[0]):0.0000680189[90.5],(Brazil/SP-IB_145338/2021:0.0000682287,(Brazil/SP-IB_SEQ20533/2021:0.0000334430,Brazil/SP-IB_142644/2021:0.0000010000):0.0000684791[88.2]):0.0000681601[87.5]):0.0000334430[75.5],(((Brazil/SP-NVBS10087GENOV828380928253/2021:0.0000334430,(Brazil/PR-FIOCRUZ-ICC790/2021:0.0003061896,(Brazil/SC-NVBS10829GENOV045616890676/2021:0.0001047699,(USA/NJ-NYGC-S-JF-8962-AFLP398/2021:0.0000334430,(USA/NY-PRL-2021_1122_01A24/2021:0.0000010000,(USA/UT-UPHL-220103175045/2021:0.0001020127,USA/NY-PRL-2021_1126_00F10/2021:0.0000334430):0.0000334430[78.1]):0.0000334430[77.6]):0.0000680111[87.2]):0.0000334430[76]):0.0000334430[75.5]):0.0000680079[88.5],(Brazil/PR-IPEC_VIGCV19_LON_0866/2021:0.0001360449,((Brazil/RS-NVBS7209GENOV29708383801/2021:0.0000020138,(Brazil/RS-FIOCRUZ-49564/2021:0.0000010000,(Brazil/RS-FIOCRUZ-61371/2021:0.0000334430,Brazil/RS-FIOCRUZ-61226/2021:0.0000334430):0.0000010000[86.7]):0.0000333341[72.8]):0.0000344957[72.8],(Brazil/RS-FIOCRUZ-45145/2021:0.0000350277,((Brazil/RS-NVBS7210GENOV29199535301/2021:0.0000010000,((Brazil/RS-FIOCRUZ-49579/2021:0.0000010000,(Brazil/RS-LMM67662/2021:0.0001036018,Brazil/RS-RSBR50027/2021:0.0001360401):0.0000334430[74.6]):0.0000334430[86],(Brazil/RS-FIOCRUZ-49526/2021:0.0000010000,(Brazil/SC-FIOCRUZ-50089/2021:0.0000010000,(Brazil/RS-LMM66645/2021:0.0001715183,Brazil/SC-FIOCRUZ-59879/2021:0.0002040179):0.0000334430[72.5]):0.0000334430[84.3]):0.0001370378[97.7]):0.0000010000[0]):0.0000010000[0],((Brazil/RS-FIOCRUZ-61408/2021:0.0001022627,(Brazil/GO-FIOCRUZ-47742/2021:0.0000680142,(Brazil/RS-LMM67599/2021:0.0002399485,Portugal/PT20349/2021:0.0000680190):0.0001020404[93.5]):0.0001020368[93.4]):0.0000010000[0],(Brazil/RS-NVBS7208GENOV68128515101/2021:0.0000698564,(Brazil/GO-FIOCRUZ-55473/2021:0.0001353931,((Brazil/RS-LMM62523/2021:0.0000685521,Paraguay/281293/2021:0.0002390792):0.0000020077[0],(Brazil/RS-FIOCRUZ-40610/2021:0.0000010000,((Brazil/RS-FIOCRUZ-42932/2021:0.0000010000,(Brazil/RS-LMM62516/2021:0.0001373574,(Brazil/RS-LMM67287/2021:0.0000334430,Brazil/PR-FIOCRUZ-ICC3125/2021:0.0001705126):0.0000334430[76.5]):0.0000334430[78.2]):0.0000334430[84.7],(Brazil/SC-FIOCRUZ-56909/2021:0.0000680197,((Brazil/RS-FIOCRUZ-53229/2021:0.0001360445,(Chile/VS-189648/2021:0.0000680249,Chile/VS-189650/2021:0.0000010000):0.0000680242[93.4]):0.0000010000[0],(((Brazil/PR-IMTSP-CD24343/2021:0.0000334430,(Brazil/PR-FIOCRUZ-60283/2021:0.0000010000,Brazil/PR-IMTSP-CD24349/2021:0.0000010000):0.0000010000[0]):0.0000334430[86.6],(Brazil/RS-UW21112212117/2021:0.0000334430,(Brazil/RS-LMM67630/2021:0.0000334430,(Brazil/RS-LMM67633/2021:0.0000010000,Brazil/RS-LMM67921/2021:0.0000346344):0.0000010000[0]):0.0000334430[78.7]):0.0000334430[80]):0.0000010000[0],(Brazil/RS-LMM67166/2021:0.0000686134,(Brazil/PR-NVBS8466GENOV828237525376/2021:0.0001360434,(Brazil/RS-FIOCRUZ-61353/2021:0.0000010000,(Brazil/RS-RSBR50025/2021:0.0002726819,(Brazil/RS-FIOCRUZ-49557/2021:0.0000010000,(Brazil/RS-LMM67127/2021:0.0003462601,Brazil/RS-LMM66951/2021:0.0001376264):0.0000334430[77]):0.0000010000[0]):0.0000010000[0]):0.0000010000[0]):0.0000334430[71.5]):0.0000010000[0]):0.0000010000[0]):0.0000010000[0]):0.0000680192[91.3]):0.0000010000[0]):0.0000010000[0]):0.0000020113[0]):0.0000333351[43.8]):0.0000026608[0]):0.0000010000[0]):0.0000010000[0]):0.0000020138[0]):0.0000010000[91.4]):0.0000010000[0]):0.0000680029[84.3],(Brazil/SP-HIAE-ID380/2021:0.0000334430,((Brazil/RJ-IMTSP-CD27039/2021:0.0001020406,Brazil/RJ-NVBS11907GENOV700966717355/2021:0.0000334430):0.0002040803[99.5],(((Brazil/RJ-NVBS9546GENOV828396973230/2021:0.0002380855,(Brazil/SP-HIAE-ID673/2021:0.0000010000,(Brazil/SP-IB_132458/2021:0.0000334430,Brazil/SP-HIAE-ID784/2021:0.0001360400):0.0000010000[0]):0.0000010000[0]):0.0000680176[89.2],(Brazil/SP-IB_123075/2021:0.0000334430,(Brazil/SP-IB_122302/2021:0.0000010000,(Brazil/SP-HIAE-ID309/2021:0.0000010000,((Brazil/SP-IB_131001/2021:0.0000010000,(Brazil/SP-IB_138850/2021:0.0002401153,(Brazil/MG-FIOCRUZ-AR-470/2021:0.0002301349,(Brazil/MG-FIOCRUZ-AR-469/2021:0.0000346816,Brazil/MG-NVBS11625GENOV045617239054/2021:0.0000334430):0.0000680212[90.9]):0.0000010000[0]):0.0000368876[85.3]):0.0000738125[91.3],((Brazil/SP-IB_127782/2021:0.0000334430,Brazil/SP-IB_135125/2021:0.0001363594):0.0000334430[76.4],(Brazil/PR-IPEC_VIGCV19_CTB_1066/2021:0.0000334430,(Brazil/GO-HLAGYN-1945510/2021:0.0001715458,(Brazil/SP-IB_140695/2021:0.0000345836,(Brazil/RN-BTPRBR00015/2021:0.0003402311,Brazil/SP-IB_138158/2021:0.0000683388):0.0000010000[0]):0.0000680211[89.5]):0.0000334430[76.8]):0.0000010000[0]):0.0000334430[87]):0.0000010000[0]):0.0000010000[0]):0.0000010000[0]):0.0000369102[80.7]):0.0000369251[79.4],(((Brazil/SP-IB_144981/2021:0.0000683409,Brazil/PE-LACENPE-261515482/2021:0.0000010000):0.0000680161[91.6],(((Brazil/BA-FIOCRUZ-PVM87893/2021:0.0002757489,(Brazil/BA-NVBS7621GENOV828203339419/2021:0.0000010000,(Brazil/BA-FIOCRUZ-PVM95322/2021:0.0000704575,Brazil/BA-NVBS9352GENOV828401858033/2021:0.0000680307):0.0000010000[0]):0.0000680257[88]):0.0001020330[92.1],(Brazil/RS-FIOCRUZ-42949/2021:0.0000010000,(Brazil/AC-FUNED1200-120164428/2021:0.0002046341,((Brazil/RS-LACEN-3725421/2021:0.0002041097,(Brazil/SP-IB_139135/2021:0.0000334430,(Brazil/SP-IB_139737/2021:0.0000334430,(Brazil/SP-IB_139736/2021:0.0000010000,Brazil/SP-IB_139145/2021:0.0000346883):0.0000010000[0]):0.0000334430[79.5]):0.0000334430[72.7]):0.0001020402[92.8],(Brazil/RS-LACEN-3672421/2021:0.0002722067,(Brazil/RS-FIOCRUZ-53218/2021:0.0000010000,(Brazil/MT-REDE-L1BC32LAMT/2021:0.0002055646,(Brazil/RO-FIOCRUZ-ILMD2201466/2021:0.0001700919,((USA/MA-CDC-ASC210656704/2021:0.0000334430,USA/MA-CDCBI-CRSP_PKT35VXFE2L5ZUUI/2021:0.0000010000):0.0001020316[95.6],(Brazil/RO-FIOCRUZ-ILMD2200441/2021:0.0000010000,(USA/CA-SDCPHL-112421-050/2021:0.0000010000,(Brazil/RO-FIOCRUZ-ILMD2201410/2021:0.0000334430,((Brazil/MT-REDE-L1BC36LAMT/2021:0.0003686240,Brazil/RO-FIOCRUZ-ILMD2203529/2021:0.0000020138):0.0000370114[44],(Chile/VS-197790/2021:0.0000010000,Chile/VS-197791/2021:0.0000010000):0.0001353029[93.7]):0.0000010000[0]):0.0000010000[0]):0.0000010000[0]):0.0000010000[0]):0.0000010000[0]):0.0000010000[0]):0.0000668065[92.3]):0.0000020138[0]):0.0000334430[81.4]):0.0000334430[77.5]):0.0000010000[0]):0.0000010000[0]):0.0000334430[73.3],((Brazil/PE-NVBS8418GENOV828265460038/2021:0.0001700560,(Brazil/PR-NVBS11047GENOV828355315255/2021:0.0000680158,(Brazil/GO-LGBio-153279/2021:0.0000010000,(Brazil/GO-LGBio-161828/2021:0.0000334430,((Brazil/RJ-NVBS11940GENOV828543102209/2021:0.0000010000,Brazil/RJ-NVBS11987GENOV828537308365/2021:0.0000010000):0.0001020442[96.4],((Brazil/GO-LACEN-760/2021:0.0000334430,(Brazil/GO-LACEN-754/2021:0.0000010000,Brazil/GO-LACEN-761/2021:0.0000334430):0.0000334430[85.8]):0.0000010000[0],(Brazil/GO-HLAGYN-1958323/2021:0.0000010000,(Brazil/GO-HLAGYN-1970594/2021:0.0000010000,(Brazil/GO-HLAGYN-1970588/2021:0.0000010000,Brazil/GO-HLAGYN-1961710/2021:0.0000347709):0.0000010000[0]):0.0000010000[0]):0.0000010000[0]):0.0000010000[0]):0.0000340700[77.4]):0.0000340697[79.1]):0.0001373365[96.3]):0.0000340686[76.3]):0.0000681234[88.1],(((Brazil/SP-IB_137444/2021:0.0002056493,(USA/CA-CDC-ASC210180302/2021:0.0000010000,USA/CA-CDC-ASC210180303/2021:0.0000010000):0.0000681940[88.4]):0.0000334430[28.2],((Brazil/ES-FIOCRUZ-55253/2021:0.0002040795,Brazil/MG-LBI1086/2021:0.0002387047):0.0000010000[0],(Brazil/MG-FUNED-311108129/2021:0.0001020165,(Brazil/GO-FIOCRUZ-60107/2021:0.0001361454,(Brazil/MG-FUNED-310999524/2021:0.0001360481,Brazil/CE-FIOCRUZ-51209CE/2021:0.0001717447):0.0000010000[0]):0.0000010000[0]):0.0000334430[77.2]):0.0000010000[0]):0.0001008673[93.6],((Brazil/GO-FIOCRUZ-58118/2021:0.0001020296,Brazil/MG-MGBR50142/2021:0.0002040776):0.0000010000[0],(Brazil/MG-LBI1079/2021:0.0001051057,((Brazil/BA-FIOCRUZ-PVM88243/2021:0.0000010000,(Brazil/MG-FIOCRUZ-1358/2021:0.0000334430,Brazil/MG-FIOCRUZ-AR-418/2021:0.0000348720):0.0000680281[72.9]):0.0000668889[79.4],(USA/CT-CDC-QDX32187309/2021:0.0000334430,(USA/VT-CDCBI-CRSP_DQAQF5W4SREAEROL/2021:0.0000334430,(USA/RI-CDC-LC0430114/2021:0.0000010000,USA/VT-CDCBI-CRSP_3DDI45MWUPHWMV4S/2021:0.0000010000):0.0000010000[0]):0.0000010000[0]):0.0001360556[97.1]):0.0000010000[0]):0.0000339714[85.1]):0.0000339917[82.9]):0.0000010000[0]):0.0000010000[0]):0.0000021936[0]):0.0000020138[0],(USA/NY-PRL-2021_0924_04B21/2021:0.0001020280,(Brazil/BA-FIOCRUZ-PVM87917/2021:0.0002108254,(Brazil/PE-IMTSP-CD23964/2021:0.0001028564,((Brazil/SE-FIOCRUZ-55164/2021:0.0000407335,Brazil/SE-FIOCRUZ-64438/2021:0.0000682470):0.0001643193[97.2],(Brazil/TO-UFT-892567/2021:0.0001025728,((Brazil/AM-FIOCRUZ-21891090ASS/2021:0.0001013922,Brazil/MG-NVBS9456GENOV700956035049/2021:0.0001694760):0.0001700587[97.8],((Brazil/PR-IMTSP-CD19570/2021:0.0000680175,((Brazil/PR-NVBS4555GENOV827954973798/2021:0.0000334430,(Chile/VS-156426/2021:0.0000334430,(Brazil/PR-FIOCRUZ-ICC2789/2021:0.0001705658,((Brazil/RS-LMM68168/2021:0.0001030182,Brazil/RN-NVBS11137GENOV45952971022/2021:0.0001020317):0.0000010000[0],(Brazil/SC-FIOCRUZ-61437/2021:0.0000334430,Brazil/SC-UFSC-43-27/2021:0.0000347667):0.0000334430[81]):0.0000334430[82.4]):0.0000010000[0]):0.0001698808[96.2]):0.0000010000[0],(Brazil/PR-IMTSP-CD22403/2021:0.0000010000,((Brazil/PR-FIOCRUZ-55404/2021:0.0000010000,(Brazil/PR-FIOCRUZ-57058/2021:0.0000680200,(Brazil/SE-FIOCRUZ-57551/2021:0.0001020522,Brazil/PR-FIOCRUZ-68384/2021:0.0000680188):0.0000010000[0]):0.0000010000[0]):0.0000010000[0],(Brazil/PR-FIOCRUZ-55406/2021:0.0000334430,(Brazil/PR-FIOCRUZ-63805/2021:0.0002118103,((Brazil/PR-FIOCRUZ-ICC758/2021:0.0001700605,Brazil/PR-NVBS5844GENOV828097561422/2021:0.0001020309):0.0000010000[0],((Brazil/PR-FIOCRUZ-ICC562/2021:0.0001020413,Brazil/PR-FIOCRUZ-57121/2021:0.0000680219):0.0000680191[87.4],(Brazil/MG-FIOCRUZ-AR-392/2021:0.0000680968,Brazil/RO-FIOCRUZ-ILMD2201417/2021:0.0000680607):0.0001020347[94.4]):0.0000010000[0]):0.0000010000[0]):0.0000334430[84]):0.0000010000[0]):0.0000010000[0]):0.0000334430[93]):0.0000010000[0]):0.0001020284[95.6],((USA/AL-UAB-GX673/2021:0.0000334430,(USA/AL-HGSC-JMAB/2021:0.0000010000,(USA/AL-UAB-GX1348/2021:0.0001020314,USA/AL-CDC-ASC210272275/2021:0.0000680174):0.0000010000[0]):0.0000010000[0]):0.0000680174[92],((Brazil/PR-IMTSP-CD19223/2021:0.0000010000,(Brazil/RJ-NVBS11976GENOV828504036710/2021:0.0001355514,(Brazil/PR-FIOCRUZ-ICC773/2021:0.0004083276,(Brazil/RJ-NVBS9641GENOV828356742173/2021:0.0000689488,Mexico/NLE_INER_IMSS_2769/2021:0.0000010000):0.0000020138[0]):0.0000334430[42.2]):0.0000010000[0]):0.0000680191[92],((Brazil/RS-FIOCRUZ-53250/2021:0.0000680182,((Brazil/RS-LMM72396/2021:0.0000010000,Brazil/RS-LMM72393/2021:0.0000010000):0.0000334430[92.5],(Brazil/PR-FIOCRUZ-60270/2021:0.0002040800,(Spain/AN-CBA-15202/2021:0.0000334430,(Spain/AN-CBA-15203/2021:0.0000334430,Spain/AN-CBA-14983/2021:0.0000334430):0.0000010000[0]):0.0001360437[97.4]):0.0000010000[0]):0.0000010000[0]):0.0000334430[86],((Brazil/MA-FIOCRUZ-56049/2021:0.0000680159,(Brazil/RN-FIOCRUZ-69243/2021:0.0000010000,(Brazil/RN-FIOCRUZ-69244/2021:0.0000010000,(Brazil/RN-FIOCRUZ-69226/2021:0.0000334430,(Brazil/RN-FIOCRUZ-69133/2021:0.0000010000,Brazil/RN-FIOCRUZ-69232/2021:0.0000334430):0.0000334430[85]):0.0000010000[0]):0.0000010000[0]):0.0000010000[0]):0.0001020264[95.2],(Brazil/MG-LBI1059/2021:0.0000010000,((Brazil/MT-NVBS7163GENOV828066558606/2021:0.0000680204,Brazil/MG-LBI1057/2021:0.0000334430):0.0000334430[77.2],((Brazil/SP-NXBS5100GENOV827963372438/2021:0.0000010000,((Brazil/PA-FIOCRUZ-67057/2021:0.0001360415,Brazil/MG-FIOCRUZ-AR-46/2021:0.0001360470):0.0000010000[0],(USA/NY-PRL-2021_0816_01H22/2021:0.0000010000,USA/NY-CDC-LC0197742/2021:0.0000334430):0.0000680184[92.7]):0.0000010000[0]):0.0000010000[0],(Brazil/PR-IMTSP-CD18322/2021:0.0000010000,((Brazil/RS-FIOCRUZ-66757/2021:0.0001056589,Argentina/PAIS-E0870/2021:0.0000334430):0.0000010000[0],(Argentina/PAIS-E0815/2021:0.0000010000,(Argentina/PAIS-E0821/2021:0.0000010000,Argentina/PAIS-E0877/2021:0.0000010000):0.0000010000[0]):0.0000334430[72.4]):0.0001700613[98.6]):0.0000334430[75.3]):0.0000010000[0]):0.0000334430[85.2]):0.0000152875[98]):0.0000024844[0]):0.0000025498[0]):0.0000010000[0]):0.0000010000[0]):0.0000020138[0]):0.0000010000[0]):0.0000010000[0]):0.0000010000[0]):0.0000010000[0]):0.0000010000[0]):0.0000363747[0]):0.0000339763[36.5]):0.0000010000[0]):0.0000029412[0]):0.0000010000[0]):0.0000010000[0]):0.0000010000[0]):0.0000010000[0]):0.0000010000[0],(((Brazil/SP-IB_127686/2021:0.0000010000,Brazil/SP-IB_129723/2021:0.0000010000):0.0001020290[97.1],(Brazil/SP-IB_123440/2021:0.0000010000,Brazil/MG-FIOCRUZ-AR-138/2021:0.0000686234):0.0000010000[0]):0.0000334430[75.7],(Brazil/GO-LACEN-790/2021:0.0002721153,((Brazil/MG-HLAGYN-1879774/2021:0.0000680158,(Brazil/GO-HLAGYN-1918140/2021:0.0001048598,Brazil/MG-HLAGYN-1872136/2021:0.0001028899):0.0000010000[0]):0.0000334430[76.3],(Brazil/RJ-NVBS8584GENOV828226336303/2021:0.0001360370,(((Brazil/MG-NVBS5412GENOV700929098101/2021:0.0000334430,USA/IL-RIPHL_10490/2021:0.0001360507):0.0000334430[75.9],((Brazil/MG-NVBS5513GENOV700931661010/2021:0.0002040684,Brazil/MG-FIOCRUZ-AR-303/2021:0.0002381369):0.0000010000[0],(Brazil/RJ-NVBS6187GENOV828082890933/2021:0.0000334430,(Brazil/SP-IB_132413/2021:0.0000010000,(Brazil/SP-IB_140280/2021:0.0001035463,(Brazil/SP-IAL-5496/2021:0.0000680478,Brazil/SP-IB_141889/2021:0.0003402274):0.0000334430[75.9]):0.0000334430[77.6]):0.0001700523[98.7]):0.0000010000[0]):0.0000010000[0]):0.0000334430[86],(Brazil/RJ-LNN04197/2021:0.0000334430,((Brazil/DF-NVBS4208GENOV827948418984/2021:0.0000680210,((Brazil/RS-FIOCRUZ-61342/2021:0.0000010000,Brazil/RS-NVBS8489GENOV045385608977/2021:0.0000334430):0.0001360488[97.1],(Brazil/RS-FIOCRUZ-61401/2021:0.0001021318,Brazil/SP-SEQ23130/2021:0.0003110383):0.0000334430[74.5]):0.0000334430[77.6]):0.0000010000[0],((Brazil/SC-UFSC-40-16/2021:0.0001281934,Brazil/SC-FIOCRUZ-42786/2021:0.0001727366):0.0000423888[72.3],((Brazil/MG-FIOCRUZ-336/2021:0.0000680395,Brazil/MG-FIOCRUZ-AR-119/2021:0.0000010000):0.0001020314[95.5],(Brazil/RJ-LNN04171/2021:0.0000010000,((Brazil/SP-IB_RP140378/2021:0.0000334430,(Brazil/ES-NVBS9537GENOV700957240855/2021:0.0000334430,(Brazil/RS-NVBS11245GENOV045393332802/2021:0.0000680179,(Brazil/RS-FIOCRUZ-66758/2021:0.0001029570,(Brazil/RS-LACEN-3737021/2021:0.0001360574,Brazil/RS-NVBS10037GENOV045388794943/2021:0.0000010000):0.0000334430[71.5]):0.0000010000[0]):0.0000334430[79.5]):0.0000680175[88]):0.0000020857[0],((Brazil/MG-NVBS5506GENOV700929833528/2021:0.0000334430,((((Brazil/MG-FIOCRUZ-AR-325/2021:0.0000683141,Brazil/SP-IB_127699/2021:0.0000680211):0.0000334430[76.5],(Brazil/GO-FIOCRUZ-62470/2021:0.0001020278,(Brazil/PA-FIOCRUZ-51745/2021:0.0000010000,Brazil/RJ-NVBS9397GENOV828344773776/2021:0.0001360568):0.0000334430[87.7]):0.0000010000[0]):0.0000010000[0],((Brazil/ES-FIOCRUZ-54205/2021:0.0000680159,(Brazil/SP-IB_143720/2021:0.0002057859,Brazil/SP-IB_RP130573/2021:0.0001700577):0.0000680253[89.1]):0.0000010000[0],(Brazil/SP-HIAE-ID344/2021:0.0000000000,(Brazil/RJ-LNN04628/2021:0.0000000000,(Brazil/SC-NXBS4767GENOV045615837023/2021:0.0000000000,(Brazil/RJ-LNN03391/2021:0.0000000000,(Brazil/SP-IB_121146/2021:0.0000000000,(Brazil/SP-HIAE-ID577/2021:0.0000000000,Brazil/RJ-FIOCRUZ-32083/2021:0.0000000000):0.0000000000):0.0000000000):0.0000000000):0.0000000000):0.0000000000):0.0000010000):0.0000010000[0]):0.0000010000[0],(Brazil/RS-FIOCRUZ-45142/2021:0.0000693157,((Brazil/RS-LMM68164/2021:0.0003493889,Brazil/RS-FIOCRUZ-49585/2021:0.0000346543):0.0000683204[65],(Brazil/RN-NVBS5908GENOV828120548574/2021:0.0001020288,((Brazil/RS-LMM68059/2021:0.0002432538,Brazil/RS-FIOCRUZ-61295/2021:0.0001020607):0.0000334430[76.5],((Brazil/RS-FIOCRUZ-61374/2021:0.0001360418,(Brazil/RS-LMM63651/2021:0.0000334430,(Brazil/RS-FIOCRUZ-49548/2021:0.0001028864,Brazil/RS-FIOCRUZ-49504/2021:0.0000354673):0.0000010000[0]):0.0000010000[0]):0.0000010000[0],((Brazil/RS-FIOCRUZ-45136/2021:0.0001020282,(Brazil/RS-FIOCRUZ-53245/2021:0.0001700916,(Brazil/RS-NVBS7207GENOV68194515101/2021:0.0000010000,Brazil/RS-LMM62955/2021:0.0001023158):0.0000010000[0]):0.0000334430[84.2]):0.0000010000[0],((Brazil/MG-HLAGYN-1891486/2021:0.0000701155,(Brazil/DF-NVBS9210GENOV828231729169/2021:0.0000334430,Brazil/SP-NVBS11315GENOV045617228553/2021:0.0002721630):0.0000334430[78.8]):0.0000334430[76.6],((Brazil/RS-FIOCRUZ-49522/2021:0.0000010000,(Brazil/RS-LACEN-3682421/2021:0.0000680309,Brazil/RS-LMM72410/2021:0.0000010000):0.0000680187[89.1]):0.0000334430[84.6],(Brazil/RS-FIOCRUZ-61415/2021:0.0000334430,(Brazil/RS-FIOCRUZ-61385/2021:0.0002053711,Brazil/SP-IB_134737/2021:0.0001715273):0.0001020168[91.7]):0.0000010000[0]):0.0000334430[86.1]):0.0000010000[0]):0.0000010000[0]):0.0000010000[0]):0.0000010000[0]):0.0000333849[72.5]):0.0000020138[0]):0.0000010000[0]):0.0000010000[0]):0.0000010000[0],((Brazil/ES-FIOCRUZ-65351/2021:0.0001020335,(Brazil/SP-IB_140073/2021:0.0001747690,Brazil/SP-IB_123450/2021:0.0000334430):0.0000334430[75.1]):0.0000010000[0],(((Brazil/MG-MGBR50411/2021:0.0003061269,(Brazil/SP-IB_132649/2021:0.0000334430,Brazil/RJ-NVBS9721GENOV700957246789/2021:0.0001360429):0.0000334430[76.6]):0.0000023647[0],(Brazil/MG-FIOCRUZ-45227/2021:0.0000010000,((Brazil/RS-FIOCRUZ-61278/2021:0.0002041137,Brazil/SP-SEQ11832/2021:0.0001372585):0.0000334430[75.7],((Brazil/RS-FIOCRUZ-61358/2021:0.0002040973,Brazil/RS-FIOCRUZ-45151/2021:0.0000010000):0.0000010000[0],((Brazil/RS-FIOCRUZ-53195/2021:0.0000010000,Brazil/RS-FIOCRUZ-53193/2021:0.0000334430):0.0000334430[75.5],(Brazil/RS-FIOCRUZ-61327/2021:0.0000510037,Brazil/RS-LMM67162/2021:0.0000334430):0.0000510364[79.3]):0.0000334430[78.7]):0.0000334430[86.5]):0.0000010000[0]):0.0000010000[0]):0.0000010000[0],(((Brazil/DF-NVBS10798GENOV828390622615/2021:0.0001021287,Brazil/ES-NVBS9634GENOV700957262147/2021:0.0001715886):0.0000679703[89.2],(Brazil/RJ-FIOCRUZ-46223/2021:0.0000010000,(Brazil/MG-HLAGYN-1879779/2021:0.0001041612,Brazil/MG-HLAGYN-1872138/2021:0.0000010000):0.0000010000[0]):0.0000334430[74.4]):0.0000010000[0],(Portugal/PT19627/2021:0.0001701450,(Brazil/PR-NVBS5861GENOV828070076301/2021:0.0001020278,((Brazil/PE-IMTSP-CD27019/2021:0.0002041449,Brazil/BA-NVBS11900GENOV828509746522/2021:0.0002044099):0.0000679960[87],((Brazil/SC-UFSC-44-110/2021:0.0001360713,USA/NM-CDC-LC0437127/2021:0.0003742817):0.0000679949[88],(((Brazil/MG-FIOCRUZ-305/2021:0.0000334430,Brazil/SP-IB_142819/2021:0.0001701063):0.0000010000[0],(Brazil/GO-FIOCRUZ-62471/2021:0.0000010000,(Brazil/SP-IB_133514/2021:0.0000010000,Brazil/SP-IB_131925/2021:0.0000334430):0.0000010000[0]):0.0000010000[0]):0.0000334430[91.4],((Brazil/MG-FIOCRUZ-453/2021:0.0002382756,((Brazil/PA-FIOCRUZ-66974/2021:0.0001020375,(Brazil/MG-FIOCRUZ-AR-170/2021:0.0000334430,(Brazil/MG-FIOCRUZ-297/2021:0.0001021119,(Brazil/MG-FIOCRUZ-296/2021:0.0000334430,Brazil/MG-FIOCRUZ-347/2021:0.0000010000):0.0000334430[85.1]):0.0000010000[0]):0.0000334430[85.7]):0.0000010000[0],((Brazil/MG-FIOCRUZ-268/2021:0.0000334430,((Brazil/RS-LMM67807/2021:0.0001741014,Brazil/SP-NVBS11320GENOV828491117881/2021:0.0000334430):0.0000680176[87.2],(Brazil/AP-APBR50004/2021:0.0001360581,Brazil/SP-IB_145699/2021:0.0001715810):0.0000334430[72.9]):0.0000334430[77.5]):0.0000010000[0],(Brazil/PE-NVBS4378GENOV827941484948/2021:0.0000010000,(Brazil/GO-HLAGYN-1895115/2021:0.0000010000,(((Brazil/MG-FUNED-310999521/2021:0.0000334430,Brazil/MG-FUNED-310999522/2021:0.0000680274):0.0002381683[98.9],(Brazil/MG-FIOCRUZ-AR-432/2021:0.0000351335,(Brazil/MG-FIOCRUZ-AR-334/2021:0.0000010000,Brazil/MG-FIOCRUZ-AR-376/2021:0.0001729398):0.0000010000[0]):0.0001360954[96]):0.0000334430[75.9],((Brazil/MG-FIOCRUZ-AR-280/2021:0.0001038818,Brazil/MG-FIOCRUZ-315/2021:0.0001020374):0.0000010000[0],(Brazil/CE-FIOCRUZ-28221/2021:0.0002401963,(Brazil/MG-FIOCRUZ-238/2021:0.0001029000,(Brazil/MG-FIOCRUZ-237/2021:0.0000334430,(Brazil/MG-FIOCRUZ-247/2021:0.0000010000,(Brazil/MG-FIOCRUZ-AR-175/2021:0.0001028804,Brazil/MG-FIOCRUZ-249/2021:0.0001371558):0.0000010000[0]):0.0000010000[0]):0.0000010000[0]):0.0001017099[92.7]):0.0000010000[0]):0.0000010000[0]):0.0000334430[84.4]):0.0000010000[0]):0.0000010000[0]):0.0000010000[0]):0.0000010000[0]):0.0000334430[71.1],((((Brazil/MG-LBI974/2021:0.0000701838,Brazil/MG-LBI980/2021:0.0000349926):0.0000348412[77.1],(Brazil/MG-FIOCRUZ-AR-440/2021:0.0002397246,Brazil/SP-IB_143313/2021:0.0002040825):0.0000010000[0]):0.0000680049[92.2],(((Brazil/RS-LMM66954/2021:0.0001026533,Brazil/MG-FIOCRUZ-1054/2021:0.0000694211):0.0000010000[0],(Brazil/MG-FIOCRUZ-327/2021:0.0001020693,Brazil/MG-FIOCRUZ-255/2021:0.0000334430):0.0000334430[78.4]):0.0000010000[0],((Brazil/MG-FIOCRUZ-290/2021:0.0001020435,Brazil/MG-FIOCRUZ-360/2021:0.0001360456):0.0000010000[0],(Brazil/MG-FIOCRUZ-617/2021:0.0007490597,(Brazil/MG-MGBR50448/2021:0.0001360387,Brazil/MG-FIOCRUZ-AR-135/2021:0.0000010000):0.0000010000[0]):0.0000679993[83.1]):0.0000680000[89.9]):0.0000334430[83.5]):0.0000010000[0],((Brazil/SP-IAL-6096/2021:0.0000010000,(Brazil/SP-IB_133212/2021:0.0000334430,Brazil/SP-SEQ15196/2021:0.0000334530):0.0000010000[0]):0.0001360152[94.8],(((Brazil/SP-NVBS11473GENOV828512521611/2021:0.0003524876,Brazil/MG-LBI1055/2021:0.0000345894):0.0000022681[0],(Brazil/BA-LACEN-BA495/2021:0.0000334430,(((Brazil/RS-FIOCRUZ-42939/2021:0.0001020279,Brazil/RJ-FIOCRUZ-202211633/2021:0.0001020295):0.0000010000[0],(Brazil/RJ-LVM-1165079919/2021:0.0001020419,Brazil/PE-LACENPE-261515411/2021:0.0002083163):0.0000010000[0]):0.0000010000[0],(Brazil/BA-LACEN-BA730-291534099/2021:0.0000010000,((Brazil/SC-FIOCRUZ-12152/2021:0.0000334430,(Brazil/PB-FIOCRUZ-57427/2021:0.0000680187,Brazil/GO-FIOCRUZ-55495/2021:0.0000010000):0.0000334430[85.8]):0.0000010000[0],(((Brazil/GO-FIOCRUZ-55454/2021:0.0000010000,Brazil/GO-FIOCRUZ-55487/2021:0.0000010000):0.0001020281[91.4],(France/BFC-HMN-21072220234/2021:0.0000010000,France/BFC-HMN-21072220751/2021:0.0000334430):0.0000680175[92.4]):0.0000010000[0],(Brazil/SC-FIOCRUZ-41316/2021:0.0000010000,(Brazil/SP-L175-CD17109/2021:0.0000348077,(Brazil/SP-IB_21_127706/2021:0.0000334430,((Brazil/SP-HIAE-ID354/2021:0.0000334430,(Brazil/SP-IB_144365/2021:0.0000379219,Brazil/SP-IB_140953/2021:0.0000010000):0.0002707770[99.4]):0.0000010000[0],((Brazil/SP-IB_132543/2021:0.0000680679,Brazil/SP-IB_130977/2021:0.0000680365):0.0000010000[0],(Brazil/SP-IB_127647/2021:0.0000334430,Brazil/SP-IB_126801/2021:0.0000334430):0.0000010000[0]):0.0000010000[0]):0.0000010000[0]):0.0000334430[77.3]):0.0000334430[80.9]):0.0000334430[76.4]):0.0000010000[0]):0.0000010000[0]):0.0000010000[0]):0.0000010000[0]):0.0000010000[0]):0.0000020138[0],(((Brazil/MG-LBI1063/2021:0.0000339752,(Brazil/MG-LBI1082/2021:0.0001374631,Brazil/MG-LBI1067/2021:0.0001710455):0.0000681069[89.4]):0.0000010000[0],(((Brazil/RJ-FIOCRUZ-38003/2021:0.0000334430,Japan/IC-1760/2021:0.0000010000):0.0000010000[0],(Brazil/SC-FIOCRUZ-41333/2021:0.0000000000,Japan/TY31-013-P0/2021:0.0000000000):0.0000010000):0.0000010000[0],(Brazil/MG-LBI1092/2021:0.0001364101,((Brazil/MT-LACENMT-510478635/2021:0.0001020384,Brazil/MT-REDE-L1BC48LAMT/2021:0.0002040928):0.0000010000[0],((Brazil/MT-NVBS6047GENOV070982010540/2021:0.0000680174,(USA/CA-SDCPHL-091521-330/2021:0.0001020303,(Brazil/MT-NXBS4758GENOV827926896599/2021:0.0000010000,((Brazil/MT-HLAGYN-1818267/2021:0.0000010000,(Brazil/MT-NVBS7114GENOV828114678102/2021:0.0000010000,Brazil/MT-NVBS8208GENOV701274903072/2021:0.0001700619):0.0001700588[98.2]):0.0000334430[42.4],((Brazil/MT-FUNED1200-510365631/2021:0.0002099107,Brazil/MT-FUNED1200-510367374/2021:0.0000010000):0.0000334430[72],(Brazil/MT-IAL-4853/2021:0.0000010000,((Brazil/MT-FUNED1200-510367373/2021:0.0000000000,Brazil/MT-IAL-4854/2021:0.0000000000):0.0000010000,(Brazil/MT-FUNED1200-510367369/2021:0.0000010000,(Brazil/MT-IAL-4852/2021:0.0000010000,Brazil/MT-IAL-4851/2021:0.0000334430):0.0000334430[85.8]):0.0000010000[0]):0.0000010000[0]):0.0000010000[0]):0.0000010000[0]):0.0000334430[73.4]):0.0000010000[0]):0.0000334430[84.4]):0.0000010000[0],(((Brazil/MT-NVBS6022GENOV070982778778/2021:0.0000334430,(Brazil/MT-FUNED1200-510363902/2021:0.0000334430,(Brazil/SP-IMTSP-CD11151/2021:0.0000010000,Brazil/SP-IMTSP-CD14866/2021:0.0000010000):0.0000701816[88.8]):0.0000010000[0]):0.0000010000[0],((Brazil/MT-FUNED1200-510371798/2021:0.0000680237,Brazil/SP-IB_136879/2021:0.0002461741):0.0000010000[0],(Brazil/MT-NVBS10431GENOV045616928102/2021:0.0001020289,(Brazil/MT-LACENMT-510478629/2021:0.0000680157,(Brazil/MT-NVBS6057GENOV070982350110/2021:0.0000348593,Brazil/MT-NVBS6074GENOV070982720548/2021:0.0000687859):0.0000010000[0]):0.0000334430[86.5]):0.0000010000[0]):0.0000010000[0]):0.0000010000[0],(USA/NJ-CDC-FG-162880/2021:0.0001700757,((Brazil/MT-NVBS9956GENOV70987047077/2021:0.0002041220,(Brazil/MT-LACENMT-510478686/2021:0.0000010000,Brazil/MT-LACENMT-510478672/2021:0.0000010000):0.0002381298[98.9]):0.0001355492[95.6],((Brazil/MT-NVBS5976GENOV070982099538/2021:0.0001694483,Brazil/ES-FIOCRUZ-49139/2021:0.0000010000):0.0000020138[0],((Brazil/MT-NVBS3108GENOV070978251193/2021:0.0000334430,Brazil/SP-IB_128903/2021:0.0000334430):0.0000010000[0],((Brazil/MT-NVBS7171GENOV828065872581/2021:0.0001020279,Brazil/MT-NVBS7053GENOV828098113194/2021:0.0001700783):0.0000010000[0],((Brazil/MT-NVBS6138GENOV070982751931/2021:0.0000334430,Brazil/CE-FIOCRUZ-15003/2021:0.0000334430):0.0000010000[0],(Brazil/MT-NVBS5630GENOV701243462098/2021:0.0000334430,((Brazil/MT-NVBS5971GENOV070981981247/2021:0.0000680169,Brazil/MT-NVBS5948GENOV070982161792/2021:0.0000680156):0.0000010000[0],((Brazil/MT-NVBS6774GENOV828113491825/2021:0.0000000000,Brazil/MT-NVBS3077GENOV827803382177/2021:0.0000000000):0.0000010000,((Brazil/MG-HLAGYN-1879764/2021:0.0001032350,Brazil/MT-NVBS4839GENOV827962608057/2021:0.0000334430):0.0000334430[79.6],((Brazil/MT-NVBS7167GENOV828066871071/2021:0.0001021937,(Brazil/MT-NVBS7676GENOV828201109106/2021:0.0000334430,(Brazil/MT-NVBS3107GENOV070978271610/2021:0.0000334430,(Brazil/MT-NVBS9184GENOV070984484882/2021:0.0000680144,Brazil/MT-NVBS8098GENOV828213769671/2021:0.0000010000):0.0001020238[95.8]):0.0000010000[0]):0.0000334430[83.8]):0.0000010000[0],((Brazil/SP-IB_123114/2021:0.0000334430,((Brazil/SP-IB_132690/2021:0.0002055241,Brazil/SP-IB_123112/2021:0.0000340748):0.0000680225[56.9],(Brazil/MG-FIOCRUZ-AR-244/2021:0.0001360700,(Brazil/MT-NVBS4195GENOV070980283724/2021:0.0000010000,Brazil/MT-NVBS7673GENOV70984525585/2021:0.0000680500):0.0000334430[77.9]):0.0000337422[73.9]):0.0000020138[0]):0.0000010000[0],((Brazil/MT-NVBS7180GENOV828067240883/2021:0.0001360369,Brazil/MT-NXBS5098GENOV827957289674/2021:0.0000683195):0.0000010000[0],(Brazil/MT-NVBS5918GENOV070982833064/2021:0.0000010000,((Brazil/MT-NVBS3047GENOV070977596721/2021:0.0000334430,Brazil/PR-FIOCRUZ-45432/2021:0.0001360410):0.0000010000[0],((Brazil/MT-NVBS4160GENOV070979638788/2021:0.0000334430,(Brazil/MT-NVBS7202GENOV828087336924/2021:0.0001020289,Brazil/MT-NVBS4875GENOV827941943377/2021:0.0000334430):0.0000334430[78.9]):0.0000010000[0],((Brazil/SP-IB_124197/2021:0.0001360448,Brazil/MT-NXBS4774GENOV827935778947/2021:0.0000334430):0.0000010000[0],(Brazil/MT-NVBS2775GENOV827820685244/2021:0.0000010000,((Brazil/SP-IB_130992/2021:0.0000680160,(Brazil/SC-UFSC-48-50/2021:0.0003432188,(Brazil/MT-NVBS6119GENOV070982388618/2021:0.0000334430,(Brazil/MT-NVBS6056GENOV070982389325/2021:0.0000680228,Brazil/MT-LACENMT-510478692/2021:0.0001020337):0.0000334430[74.9]):0.0000010000[0]):0.0000680164[90.1]):0.0000010000[0],(Brazil/MT-NVBS4854GENOV701247001262/2021:0.0000334430,(Brazil/SP-IB_123116/2021:0.0000334430,(Brazil/SP-NVBS7072GENOV828108011809/2021:0.0002040962,(Brazil/SP-IB_139773/2021:0.0001360517,Brazil/RJ-NVBS9400GENOV828347409757/2021:0.0000334430):0.0000680339[85]):0.0000334430[76.8]):0.0000334430[77.3]):0.0000010000[0]):0.0000010000[0]):0.0000010000[0]):0.0000010000[0]):0.0000010000[0]):0.0000010000[0]):0.0000010000[0]):0.0000010000[0]):0.0000010000[0]):0.0000010000[0]):0.0000010000[0]):0.0000010000[0]):0.0000010000[0]):0.0000010000[0]):0.0000010000[0]):0.0000010000[0]):0.0000020138[0]):0.0000334430[42.8]):0.0000020162[0]):0.0000010000[0]):0.0000010000[0]):0.0000010000[0]):0.0000334430[72.3]):0.0000010000[0]):0.0000010000[0]):0.0000339081[86],((((Brazil/SC-FIOCRUZ-47310/2021:0.0001379571,(Paraguay/293468/2021:0.0001734554,(Paraguay/281458/2021:0.0000334430,Paraguay/275526/2021:0.0000010000):0.0000334430[76.4]):0.0000682679[88.5]):0.0000010000[0],((Paraguay/338005/2021:0.0001021033,Paraguay/322252/2021:0.0000334430):0.0000010000[0],((Paraguay/287219/2021:0.0000704294,(Paraguay/275256/2021:0.0000334430,Paraguay/275251/2021:0.0000010000):0.0000334430[86.6]):0.0000010000[0],(Paraguay/281456/2021:0.0000010000,(Paraguay/274745/2021:0.0000010000,(Paraguay/315314/2021:0.0000349911,(Paraguay/315315/2021:0.0000010000,Paraguay/315307/2021:0.0000700659):0.0000347878[76.9]):0.0003468416[99.9]):0.0000010000[0]):0.0000010000[0]):0.0000010000[0]):0.0000680056[92.2]):0.0000334430[85],((((Brazil/AP-FIOCRUZ-55136/2021:0.0001700544,Brazil/PB-FIOCRUZ-58930/2021:0.0002721160):0.0000010000[0],((Brazil/PB-FIOCRUZ-58920/2021:0.0000680326,Brazil/PB-FIOCRUZ-56498/2021:0.0000680266):0.0000334430[75.9],((Brazil/RN-NVBS11586GENOV045952860579/2021:0.0000680206,(Brazil/PB-LaBiMol-652611L/2021:0.0000334430,Brazil/BA-FIOCRUZ-PVM88650/2021:0.0001364622):0.0000010000[0]):0.0000010000[0],(Brazil/PB-FIOCRUZ-57363/2021:0.0000010000,(Brazil/PB-LaBiMol-260401L/2021:0.0001020445,(Brazil/PB-FIOCRUZ-66799/2021:0.0000680170,Brazil/PB-FIOCRUZ-66377/2021:0.0000334430):0.0000334430[74.2]):0.0001360520[95.8]):0.0000680178[93.8]):0.0001020451[94.1]):0.0000334430[77.2]):0.0000010000[0],(Brazil/RN-FIOCRUZ-69222/2021:0.0001020554,(((Brazil/RN-FIOCRUZ-54100/2021:0.0001020306,Brazil/RN-FIOCRUZ-53983/2021:0.0000010000):0.0000334430[76.5],(Brazil/RN-FIOCRUZ-57903/2021:0.0000354203,Brazil/RN-FIOCRUZ-69218/2021:0.0000680274):0.0001020457[92.9]):0.0000334430[81.3],(Brazil/RN-FIOCRUZ-69329/2021:0.0000010000,(Brazil/MG-FIOCRUZ-1427/2021:0.0001722751,(Brazil/RN-FIOCRUZ-54068/2021:0.0000690468,(Brazil/RN-FIOCRUZ-55660/2021:0.0000334430,(Brazil/RN-FIOCRUZ-57902/2021:0.0000010000,Brazil/RN-FIOCRUZ-69331/2021:0.0000010000):0.0000010000[0]):0.0000010000[0]):0.0000334430[85.8]):0.0000010000[0]):0.0000010000[0]):0.0000334430[83.9]):0.0000010000[0]):0.0000010000[0],(((Brazil/RN-FIOCRUZ-48796/2021:0.0000010000,Brazil/PB-FIOCRUZ-46035/2021:0.0000334430):0.0000342435[71.5],((USA/FL-CDC-ASC210473085/2021:0.0001017994,(Paraguay/272550/2021:0.0000346349,Paraguay/272576/2021:0.0003468743):0.0000681146[56.8]):0.0000021601[0],((Paraguay/318214/2021:0.0000334430,Paraguay/315064/2021:0.0000334430):0.0000334430[81.4],((Paraguay/272555/2021:0.0000010000,Paraguay/291546/2021:0.0001036524):0.0000010000[0],(Paraguay/291034/2021:0.0000010000,(Paraguay/322191/2021:0.0000683777,(Paraguay/322060/2021:0.0000010000,Paraguay/321954/2021:0.0000010000):0.0000334430[76.5]):0.0000010000[0]):0.0000334430[90.6]):0.0000010000[0]):0.0000020138[0]):0.0000333280[44.5]):0.0000010000[0],((Brazil/MA-FIOCRUZ-56064/2021:0.0000680194,(Brazil/BA-LACEN-840-291691633/2021:0.0001020337,(Brazil/PB-FIOCRUZ-49078/2021:0.0000334430,Brazil/PB-FIOCRUZ-58937/2021:0.0000680194):0.0000334430[74.8]):0.0000680227[89.5]):0.0000010000[0],(Brazil/MA-FIOCRUZ-56044/2021:0.0001020318,(((Brazil/MA-FIOCRUZ-56008/2021:0.0000010000,Brazil/MA-FIOCRUZ-56028/2021:0.0000334430):0.0000010000[0],((Brazil/MA-FIOCRUZ-56020/2021:0.0000680198,(Brazil/MA-FIOCRUZ-56950/2021:0.0000680201,Brazil/RN-FIOCRUZ-67073/2021:0.0000680379):0.0000010000[0]):0.0000010000[0],(Brazil/MA-FIOCRUZ-56945/2021:0.0000010000,(Brazil/MA-FIOCRUZ-56015/2021:0.0000334430,(Brazil/PB-NVBS7529GENOV045616299530/2021:0.0001360493,(Brazil/GO-LGBio-162263/2021:0.0000010000,Brazil/GO-HLAGYN-1965897/2021:0.0001022556):0.0001700652[98.1]):0.0000010000[0]):0.0000010000[0]):0.0000010000[0]):0.0000010000[0]):0.0000010000[0],((Brazil/PB-FIOCRUZ-57374/2021:0.0000334430,(Brazil/MA-FIOCRUZ-56065/2021:0.0000010000,Brazil/MA-FIOCRUZ-56056/2021:0.0000010000):0.0000334430[78]):0.0000010000[0],(Brazil/MA-FIOCRUZ-56010/2021:0.0000010000,((Brazil/MA-FIOCRUZ-56057/2021:0.0000334430,(Brazil/MA-FIOCRUZ-56043/2021:0.0000334430,Brazil/MA-FIOCRUZ-56063/2021:0.0000680214):0.0000010000[0]):0.0000010000[0],((Brazil/MA-FIOCRUZ-56061/2021:0.0000334430,Brazil/MA-FIOCRUZ-56067/2021:0.0000680330):0.0000010000[0],(Brazil/MA-FIOCRUZ-56035/2021:0.0000000000,Brazil/MA-FIOCRUZ-56007/2021:0.0000000000):0.0000010000):0.0000010000[0]):0.0000010000[0]):0.0000334430[73.2]):0.0000010000[0]):0.0000010000[0]):0.0000010000[0]):0.0000010000[0]):0.0000334430[85.8]):0.0000334430[84.7]):0.0000010000[0],(((Brazil/BA-LACEN-BA508/2021:0.0000680170,(Brazil/RJ-FIOCRUZ-41927/2021:0.0000010000,(Brazil/RJ-NVBS5273GENOV827932433474/2021:0.0000334430,Brazil/RJ-LNN05558/2021:0.0000334430):0.0000334430[78.4]):0.0001700619[99]):0.0000010000[0],((Brazil/PI-FIOCRUZ-68944/2021:0.0000680150,(Brazil/MG-FIOCRUZ-AR-35/2021:0.0000010000,Brazil/BA-FIOCRUZ-57045/2021:0.0000680163):0.0000010000[0]):0.0001360419[97.7],(USA/MA-NEIDL-02666/2021:0.0001020336,(Brazil/SP-IB_135018/2021:0.0000345824,(USA/MI-CDC-ASC210460797/2021:0.0000334430,((USA/MI-CDC-ASC210426583/2021:0.0000010000,(USA/OH-CDC-ASC210624356/2021:0.0000680209,USA/TX-UTH-UTHSA2659-P0/2021:0.0000334430):0.0000010000[0]):0.0000010000[0],(USA/MI-CDC-ASC210710495/2021:0.0000000000,(USA/MI-CDC-STM-2DJRCMJ94/2021:0.0000000000,USA/MI-CDC-STM-ZRHFZKSV2/2021:0.0000000000):0.0000000000):0.0000010000):0.0000010000[0]):0.0000680212[93]):0.0000010000[0]):0.0001360456[96.6]):0.0000010000[0]):0.0000010000[0],(((Brazil/BA-LACEN-832-291737274/2021:0.0000334430,((Brazil/BA-FIOCRUZ-PVM83509/2021:0.0000683760,Brazil/BA-FIOCRUZ-PVM86548/2021:0.0000334430):0.0000020138[0],(Brazil/BA-FIOCRUZ-PVM88217/2021:0.0000010000,(Brazil/BA-FIOCRUZ-PVM85474/2021:0.0000010000,Brazil/BA-FIOCRUZ-PVM88263/2021:0.0001719859):0.0000010000[0]):0.0000334430[84.8]):0.0000680223[92.6]):0.0000010000[0],((Brazil/BA-LACEN-BA643-291646269/2021:0.0001020327,((Brazil/PE-IMTSP-CD18789/2021:0.0001726267,(Brazil/MG-NVBS9573GENOV700959047414/2021:0.0000680189,(Brazil/MG-NVBS8811GENOV700948468718/2021:0.0001360470,(Brazil/RJ-LNN07286/2021:0.0001360507,Brazil/MG-NVBS9610GENOV700959040026/2021:0.0000680151):0.0000010000[0]):0.0000334430[75.5]):0.0000680186[90.1]):0.0000010000[0],((Brazil/RJ-FIOCRUZ-42902/2021:0.0000000000,(Brazil/PE-FIOCRUZ-IAM3826/2021:0.0000000000,Brazil/SC-FIOCRUZ-12139/2021:0.0000000000):0.0000000000):0.0000010000,((Brazil/MA-FIOCRUZ-56934/2021:0.0001360412,(Brazil/GO-FIOCRUZ-58104/2021:0.0001020263,Brazil/GO-FIOCRUZ-55475/2021:0.0000334430):0.0000010000[0]):0.0000334430[84.6],((Spain/CT-HUVH-E23914/2021:0.0002380986,Portugal/PT15691/2021:0.0000334430):0.0000680223[86.7],(Brazil/MS-FIOCRUZ-ILMD2202892/2021:0.0001360554,(Brazil/MS-FIOCRUZ-ILMD2202934/2021:0.0000334430,(Brazil/MS-FIOCRUZ-ILMD2203043/2021:0.0000334430,Brazil/MS-FIOCRUZ-ILMD2202928/2021:0.0000010000):0.0000010000[0]):0.0001020427[92.6]):0.0001020385[94.3]):0.0000334430[77.4]):0.0000010000[0]):0.0000010000[0]):0.0000010000[0]):0.0000334430[85.1],(Brazil/RS-LACEN-3671721/2021:0.0002381144,((Brazil/RJ-NVBS5622GENOV827963506246/2021:0.0000010000,(Brazil/RJ-LNN05771/2021:0.0000334430,(Brazil/MG-LBI1155/2021:0.0001037987,Brazil/RJ-FIOCRUZ-62153/2021:0.0001020261):0.0000010000[0]):0.0000334430[14.5]):0.0001020383[93.1],((Argentina/INEI111453/2021:0.0000334430,((Argentina/INEI114172/2021:0.0000010000,(Argentina/INEI114171/2021:0.0000334430,Argentina/INEI114179/2021:0.0000334430):0.0000010000[0]):0.0001361066[98.2],((Argentina/INEI111114/2021:0.0000010000,Argentina/INEI110887/2021:0.0000010000):0.0001022444[96.5],(Argentina/INEI113682/2021:0.0001030224,((Argentina/INEI113156/2021:0.0001735699,Argentina/INEI112200/2021:0.0000010000):0.0000010000[0],(Argentina/INEI111457/2021:0.0000010000,(Argentina/INEI115158/2021:0.0000707052,Argentina/INEI112233/2021:0.0000345950):0.0000010000[0]):0.0000010000[0]):0.0000010000[0]):0.0000010000[0]):0.0000010000[0]):0.0000010000[0]):0.0000010000[0],(Argentina/INEI115924/2021:0.0000680245,((Argentina/INEI115189/2021:0.0000010000,(Argentina/INEI115174/2021:0.0000010000,Argentina/INEI115172/2021:0.0000010000):0.0000338766[72.5]):0.0000334430[44.2],((Argentina/INEI114261/2021:0.0000010000,(Argentina/INEI114263/2021:0.0000010000,(Argentina/INEI113161/2021:0.0000334430,(Argentina/INEI112493/2021:0.0000010000,(Argentina/INEI113846/2021:0.0000010000,(Argentina/INEI115448/2021:0.0000346837,Argentina/INEI115444/2021:0.0000010000):0.0000010000[0]):0.0000334430[92.1]):0.0000010000[0]):0.0000010000[0]):0.0000010000[0]):0.0000010000[0],((Argentina/PAIS-G0794/2021:0.0000010000,Argentina/INEI114519/2021:0.0000010000):0.0000010000[0],(Argentina/INEI115606/2021:0.0000010000,((Argentina/INEI114520/2021:0.0000010000,Argentina/INEI114535/2021:0.0000010000):0.0000334430[90.6],(Argentina/INEI114533/2021:0.0000010000,(Argentina/INEI114534/2021:0.0000010000,(Argentina/INEI115301/2021:0.0000010000,(Argentina/INEI116595/2021:0.0000687335,Argentina/INEI117836/2021:0.0000346512):0.0000010000[0]):0.0000010000[0]):0.0000334430[73.4]):0.0000010000[0]):0.0000010000[0]):0.0000010000[0]):0.0000680172[94.2]):0.0000020138[0]):0.0000020138[0]):0.0000665452[87.9]):0.0000680169[93]):0.0000010000[0]):0.0000334430[83.5]):0.0000010000[0]):0.0000010000[0],(((France/HDF-BL-7724788471/2021:0.0000334430,(Brazil/RJ-FIOCRUZ-52882/2021:0.0002040692,(Argentina/PAIS-E0865/2021:0.0000010000,Argentina/PAIS-E0874/2021:0.0000010000):0.0002721194[99.2]):0.0000010000[0]):0.0000022612[0],((Brazil/SP-IB_140336/2021:0.0003511026,(Brazil/RJ-IMTSP-CD24960/2021:0.0002721864,(Brazil/RS-FIOCRUZ-53271/2021:0.0000354518,Brazil/RS-LMM72434/2021:0.0001390503):0.0000010000[0]):0.0000334430[84.4]):0.0000010000[0],((Brazil/PR-IMTSP-CD18327/2021:0.0000345041,(Brazil/PB-FIOCRUZ-54662/2021:0.0000334430,(Brazil/MS-FIOCRUZ-ILMD2202912/2021:0.0000680282,Brazil/MS-FIOCRUZ-ILMD2202767/2021:0.0001020422):0.0001020448[94.4]):0.0000334430[78.1]):0.0000010000[0],((Brazil/SP-IAL-5277/2021:0.0001020868,Brazil/MG-FIOCRUZ-AR-117/2021:0.0001734485):0.0000336429[76],(Brazil/BA-LACEN-BA729-291687384/2021:0.0001020316,(Brazil/MG-FIOCRUZ-173/2021:0.0000334430,(Brazil/ES-FIOCRUZ-40216/2021:0.0000010000,Brazil/ES-FIOCRUZ-40150/2021:0.0000010000):0.0000334430[78.2]):0.0000010000[0]):0.0000334430[84]):0.0000010000[0]):0.0000010000[0]):0.0000010000[0]):0.0000010000[0],(((Paraguay/235422/2021:0.0000334430,Paraguay/215714/2021:0.0000352145):0.0001020387[94.8],(Canada/NS-NML-157036/2021:0.0000680203,(Canada/NS-NML-157035/2021:0.0000010000,(Canada/NS-NML-157034/2021:0.0000000000,Canada/NS-NML-157033/2021:0.0000000000):0.0000010000):0.0000010000[0]):0.0000680184[92.2]):0.0000010000[0],(((Brazil/MA-FIOCRUZ-56054/2021:0.0000334430,Brazil/MA-FIOCRUZ-56011/2021:0.0000334430):0.0001700708[98.2],((Brazil/ES-LACENES-321020330/2021:0.0000010000,Brazil/ES-LACENES-321027722/2021:0.0000010000):0.0001017192[90.8],(USA/CA-TCPHL-122721-18/2021:0.0000334430,(USA/CA-HLX-ATM-A676SAKJD/2021:0.0000010000,USA/CA-HLX-STM-3E88KFS5U/2021:0.0000010000):0.0000010000[0]):0.0000334430[76.8]):0.0001360518[95.4]):0.0000010000[0],((Paraguay/238340/2021:0.0001042337,(Brazil/ES-FIOCRUZ-55284/2021:0.0002041163,(Brazil/RJ-NVBS5545GENOV700931439725/2021:0.0000689224,Brazil/SP-IB_127676/2021:0.0002382371):0.0000334430[73.3]):0.0000680180[88.3]):0.0000010000[0],((Brazil/RS-FIOCRUZ-37512/2021:0.0000000000,(Brazil/RS-FIOCRUZ-38618/2021:0.0000000000,(Brazil/RJ-FIOCRUZ-37553/2021:0.0000000000,(Brazil/RS-FIOCRUZ-38620/2021:0.0000000000,(Brazil/SC-FIOCRUZ-41317/2021:0.0000000000,(Brazil/RS-FIOCRUZ-53156/2021:0.0000000000,Brazil/SC-FIOCRUZ-39586/2021:0.0000000000):0.0000000000):0.0000000000):0.0000000000):0.0000000000):0.0000000000):0.0000010000,(((France/CVL-IPP31210/2021:0.0000010000,France/CVL-IPP31209/2021:0.0000010000):0.0002040770[99.4],(Canada/AB-ABPHL-31764/2021:0.0000334430,(Brazil/PB-FIOCRUZ-52743/2021:0.0000346736,(Brazil/SP-IB_144964/2021:0.0002425020,Brazil/PB-FIOCRUZ-52744/2021:0.0000010000):0.0000010000[0]):0.0001360440[97.9]):0.0000010000[0]):0.0000334430[71.4],((England/MILK-1CF8AA4/2021:0.0000010000,(England/MILK-1D107CC/2021:0.0000000000,(England/MILK-1CF89E3/2021:0.0000000000,England/MILK-1CF87CB/2021:0.0000000000):0.0000000000):0.0000010000):0.0000334430[73.4],((Chile/AP-158236/2021:0.0000680211,((Chile/TA-163674/2021:0.0000010000,Chile/TA-163673/2021:0.0000010000):0.0000334430[92.9],(Chile/TA-161675/2021:0.0000010000,(Chile/AT-175973/2021:0.0001360491,Peru/CAL-CITBM-C17m01/2021:0.0001007430):0.0000010000[0]):0.0000010000[0]):0.0000010000[0]):0.0000010000[0],(Chile/TA-162564/2021:0.0000010000,((Chile/LR-170032/2021:0.0000010000,Chile/LR-UACH-00415/2021:0.0000334430):0.0000334430[86.7],((Chile/NB-186990/2021:0.0000334430,(Chile/NB-172403/2021:0.0000010000,Chile/BI-172416/2021:0.0000010000):0.0000010000[0]):0.0000334430[77.4],(Chile/AI-172348/2021:0.0000010000,(Chile/NB-170036/2021:0.0000010000,(Chile/NB-169020/2021:0.0000010000,Chile/NB-169021/2021:0.0000010000):0.0000010000[0]):0.0000010000[0]):0.0000334430[78.6]):0.0000680209[90.2]):0.0000010000[0]):0.0000010000[0]):0.0001700596[98.9]):0.0000010000[0]):0.0000010000[0]):0.0000010000[0]):0.0000010000[0]):0.0000010000[0]):0.0000010000[0]):0.0000010000[0]):0.0000010000[0]):0.0000010000[0]):0.0000010000[0]):0.0000339680[85.7]):0.0000020102[0]):0.0000333860[71.5]):0.0000010000[0]):0.0000010000[0]):0.0000010000[0]):0.0000010000[0]):0.0000010000[0]):0.0000010000[0]):0.0000010000[0]):0.0000010000[0]):0.0000010000[0]):0.0000010000[0]):0.0000010000[0]):0.0000010000[0]):0.0000010000[0]):0.0000010000[0]):0.0000010000[0]):0.0000010000[0]):0.0000010000[0]):0.0000023850[0]):0.0000010744[0]):0.0000010963[0]):0.0000010000[0]):0.0000010000[0]):0.0000010000[0]):0.0000010000[0]):0.0000010000[0]):0.0000010000[0]):0.0000010000[0]):0.0000010000[0]):0.0000010000[0]):0.0000020138[0]):0.0000014082[0]):0.0000219534[100]):0.0000020122[0]):0.0000010000[92.4]):0.0000010000[0]):0.0000029757[0]):0.0000029571[0]):0.0000010000[93.2]):0.0000020138[0]):0.0000679932[91.2]):0.0000334430[73.1]):0.0001019975[92.3]):0.0000334430[81.9]):0.0000348338[76.5]):0.0000347524[77.8]):0.0000334430[44.2]):0.0000024747[0],((Denmark/DCGC-289075/2021:0.0001700993,(USA/MN-CDC-IBX761934107699/2021:0.0005331809,(Spain/MD-H12O_1497/2021:0.0003136699,France/NOR_UCN_CHU-Caen_1123330663/2021:0.0001631292):0.0000680072[77.5]):0.0000432318[75.7]):0.0000359828[78.8],((USA/TX-HMH-MCoV-67169/2021:0.0001020544,((((Canada/ON-SHL-21-03132/2021:0.0001020321,Bulgaria/21BG-EU_003740_Pl32/2021:0.0000680198):0.0000010000[0],(USA/CA-SEARCH-60360/2021:0.0000680201,(USA/MO-CDC-QDX29319950/2021:0.0000334430,USA/TX-HMH-MCoV-65666/2021:0.0000334430):0.0000010000[0]):0.0000010000[0]):0.0000010000[0],(USA/TX-HMH-MCoV-57272/2021:0.0000680248,(USA/TX-HMH-MCoV-56489/2021:0.0000010000,(USA/TX-HMH-MCoV-68136/2021:0.0001020387,(USA/TX-HMH-MCoV-66482/2021:0.0000680228,USA/TX-HMH-MCoV-66124/2021:0.0000680229):0.0000010000[0]):0.0000010000[0]):0.0000010000[0]):0.0000334430[85.7]):0.0000334430[86.2],(USA/TX-CDC-QDX31492299/2021:0.0000334430,(France/ARA-HCL021163881301/2021:0.0001360502,((USA/NM-NMINBRE-2021137202/2021:0.0000010000,USA/NM-NCGR-137202_IvcfC/2021:0.0000010000):0.0000334430[84.5],(USA/NM-NCGR-134930_IvcfC/2021:0.0000010000,(USA/NM-NMINBRE-2021134930/2021:0.0000010000,(USA/LA-CDC-QDX27909155/2021:0.0000334430,(USA/AZ-CDC-ASC210459439/2021:0.0000334430,(USA/CA-CDPH-2000055440/2021:0.0000680238,(USA/TX-HMH-MCoV-56818/2021:0.0000680238,(USA/NM-CDC-2-4813661/2021:0.0000334430,((USA/NM-NMDOH-2021135812/2021:0.0000334430,USA/FL-CDC-LC0238094/2021:0.0000334430):0.0000010000[0],((USA/VA-CDC-LC0171515/2021:0.0000334430,Mexico/MEX-UGA_HRAEI_SSA_0006/2021:0.0000334430):0.0000010000[0],((USA/NM-CDC-LC0376775/2021:0.0001020358,USA/TX-CDC-LC0134486/2021:0.0000334430):0.0000010000[0],((USA/AZ-TG1218043/2021:0.0000010000,(USA/CA-CDPH-3000288365/2021:0.0000680216,(USA/AZ-TG1140022/2021:0.0000010000,USA/AZ-CDC-ASC210606507/2021:0.0000010000):0.0000010000[0]):0.0000334430[83]):0.0000334430[87.3],(USA/HI-H215576/2021:0.0000334430,(USA/NM-NMINBRE-2021237795/2021:0.0000010000,(USA/NM-NCGR-237795_IvcfC/2021:0.0000010000,(USA/NM-NMINBRE-2021231327/2021:0.0000010000,USA/NM-NCGR-231327_IvcfC/2021:0.0000010000):0.0000010000[0]):0.0000010000[0]):0.0000010000[0]):0.0000680199[93]):0.0000010000[0]):0.0000010000[0]):0.0000010000[0]):0.0000010000[0]):0.0000334430[73.5]):0.0000010000[0]):0.0000010000[0]):0.0000010000[0]):0.0000319594[91.9]):0.0000010000[0]):0.0000010000[0]):0.0000010000[0]):0.0000010000[0]):0.0000010000[0]):0.0000334430[74.8]):0.0000010000[0],(Nepal/EPN-K2390/2021:0.0002040910,(Turkey/HSGM-F10094/2021:0.0002040362,(Brazil/PR-IMTSP-CD19543/2021:0.0002054491,((USA/TX-HMH-MCoV-57486/2021:0.0000680217,USA/CA-CDPH-2000055720/2021:0.0001020453):0.0000334430[77.7],((USA/TX-HMH-MCoV-56334/2021:0.0000010000,USA/TX-HMH-MCoV-52557/2021:0.0000334430):0.0000334430[80],(USA/TX-HMH-MCoV-67716/2021:0.0000334430,(USA/WY-CDC-ASC210130804/2021:0.0001360504,(Canada/UN-62153/2021:0.0000680211,(USA/CA-CDPH-500005246/2021:0.0001700611,((Switzerland/ZH-UZH-IMV-45bdf95b/2021:0.0002721470,Switzerland/ZH-UZH-IMV-3ba4f7ae/2021:0.0001700690):0.0000680449[88.1],(India/GA-NCCS-169563/2021:0.0000680269,(India/TS-CDFD-98094A/2021:0.0000680207,(India/GA-CDFD-C60713/2021:0.0001020402,((Spain/HUB00730/2021:0.0000010000,Spain/HUB00728/2021:0.0000010000):0.0000334430[90.4],((India/TG-CDFD-Xi215/2021:0.0000680251,India/KL-GENESCOV05803/2021:0.0001360785):0.0000334430[76.6],(India/TG-CCMB-CIA3624/2021:0.0000680139,(India/TG-CCMB-CIA0987/2021:0.0000010000,(India/TN-CL1219_S503_R1_001/2021:0.0003060887,(USA/TX-HMH-MCoV-51818/2021:0.0000010000,(((USA/MD-CDC-IBX392340198782/2021:0.0001020338,((USA/NY-URMC-21080763-1/2021:0.0001020020,(USA/NY-URMC-21080900-1/2021:0.0000010000,(USA/NY-URMC-21080941-1/2021:0.0000334430,(USA/FL-CDC-ASC210113957/2021:0.0000334430,USA/FL-CDC-ASC210238331/2021:0.0000680161):0.0000010000[0]):0.0000010000[0]):0.0000010000[0]):0.0000010000[0],(USA/NY-URMC-21081507-1/2021:0.0000010000,(((USA/NY-URMC-21081113-1/2021:0.0000010000,(USA/TN-CDC-ASC210130882/2021:0.0000334430,USA/NY-URMC-21080888-1/2021:0.0000334430):0.0000010000[0]):0.0000010000[0],(USA/NY-URMC-21081161-1/2021:0.0000010000,(USA/NY-URMC-21080873-1/2021:0.0000010000,(USA/TX-CDC-ASC210104408/2021:0.0000010000,USA/TX-CDC-ASC210184268/2021:0.0000010000):0.0000680171[93.7]):0.0000010000[0]):0.0000010000[0]):0.0000010000[0],((USA/NY-URMC-21080812-1/2021:0.0000010000,USA/TX-CDC-ASC210193907/2021:0.0000010000):0.0000010000[0],(USA/NC-ECU-CORVASEQ-109012515/2021:0.0001360326,((USA/TX-CDC-STM-000715581/2021:0.0000010000,(USA/FL-CDC-STM-ZRTRUQH37/2021:0.0001700602,USA/TX-CDC-STM-000726485/2021:0.0001020295):0.0000010000[0]):0.0000010000[0],(USA/TX-CDC-STM-000709532/2021:0.0000680221,(USA/TX-HMH-MCoV-55964/2021:0.0000000000,(USA/HI-H213209/2021:0.0000000000,USA/LA-EVTL5624/2021:0.0000000000):0.0000000000):0.0000010000):0.0000010000[0]):0.0000010000[0]):0.0000334430[72.9]):0.0000010000[0]):0.0000010000[0]):0.0000010000[0]):0.0000334430[81.5]):0.0000334430[78],((((Guatemala/3091/2021:0.0001360062,((Brazil/PE-NVBS9797GENOV701340900929/2021:0.0003742175,(USA/NY-URMC-21111751-1/2021:0.0001360527,USA/NY-URMC-21091059-1/2021:0.0000334430):0.0001360270[97]):0.0000010000[0],(Argentina/INEI108769/2021:0.0001034146,(USA/NY-URMC-21111838-1/2021:0.0000680052,(USA/NY-URMC-21101280-1/2021:0.0000334430,(USA/NY-URMC-21111742-1/2021:0.0000334430,(USA/NY-UB-ECPHL-02094/2021:0.0000010000,(USA/NY-UB-ECPHL-02092/2021:0.0000000000,USA/NY-UB-ECPHL-02146/2021:0.0000000000):0.0000010000):0.0000680224[88.6]):0.0000334430[79.9]):0.0000010000[0]):0.0001020088[95.9]):0.0000010000[0]):0.0000010000[0]):0.0000020138[0],((USA/NC-ECU-CORVASEQ-109624306/2021:0.0001020190,((Argentina/INEI110230/2021:0.0000334430,Argentina/INEI111443/2021:0.0001360676):0.0001020592[92.9],(USA/NJ-CDC-STM-000711508/2021:0.0000010000,USA/NJ-CDC-STM-000711537/2021:0.0000010000):0.0000010000[0]):0.0000010000[0]):0.0000334430[85.1],(((USA/ME-CDC-LC0165396/2021:0.0000010000,USA/NY-PRL-2021_0817_01F11/2021:0.0000010000):0.0000334430[72.3],(Guatemala/ASI03004/2021:0.0000334430,USA/CA-HLX-STM-0006235-D09/2021:0.0000680229):0.0000010000[0]):0.0000010000[0],((USA/NY-PRL-2021_0817_01E18/2021:0.0000000000,USA/CA-HLX-STM-0006238-G10/2021:0.0000000000):0.0000010000,(USA/OR-CDC-LC0152765/2021:0.0000010000,(Brazil/MS-LIC-210301019462/2021:0.0000680312,USA/FL-CDC-STM-000728021/2021:0.0000334430):0.0000010000[0]):0.0000010000[0]):0.0000010000[0]):0.0000010000[0]):0.0000334430[71.5]):0.0000010000[15],(Mexico/JAL_InDRE_FB28246_S6205/2021:0.0001020162,((USA/NC-ECU-CORVASEQ-110188945/2021:0.0002380741,(Brazil/PE-IMTSP-CD18341/2021:0.0000334430,Brazil/PE-IMTSP-CD18792/2021:0.0000010000):0.0000334430[84.2]):0.0000010000[0],(USA/NE-COPH-T30219/2021:0.0000334430,((USA/TX-HMH-MCoV-57118/2021:0.0000000000,(USA/TX-HMH-MCoV-56802/2021:0.0000000000,(USA/TX-HMH-MCoV-56921/2021:0.0000000000,(USA/TX-HMH-MCoV-58931/2021:0.0000000000,(USA/TX-HMH-MCoV-57509/2021:0.0000000000,(USA/FL-BPHL-7695/2021:0.0000000000,(Chile/RM-119999/2021:0.0000000000,Sweden/DC112351871/2021:0.0000000000):0.0000000000):0.0000000000):0.0000000000):0.0000000000):0.0000000000):0.0000000000):0.0000010000,((USA/OR-OSPHL01243/2021:0.0000010000,((Brazil/PE-IMTSP-CD18345/2021:0.0001049692,USA/CA-HLX-STM-RASFASDTY/2021:0.0000680288):0.0000010000[0],(USA/TX-HMH-MCoV-61868/2021:0.0000334430,USA/CA-HLX-STM-0006143-B09/2021:0.0000334430):0.0000010000[0]):0.0000010000[0]):0.0000010000[0],((((USA/TX-HMH-MCoV-62095/2021:0.0000672816,USA/PA-CDC-STM-000704881/2021:0.0000020138):0.0000345114[85.1],(Finland/P-16830/2021:0.0003061577,(Mexico/YUC_LANGEBIO_IMSS_3190/2021:0.0000680335,USA/CA-CDC-ASC210157695/2021:0.0000010000):0.0000010000[0]):0.0000334430[85.5]):0.0000010000[0],((Brazil/PB-LaBiMol-272012L/2021:0.0002384828,(Brazil/PB-FIOCRUZ-57358/2021:0.0000010000,Brazil/PE-IMTSP-CD20599/2021:0.0000334430):0.0000010000[0]):0.0000334430[83.5],((Brazil/RR-FIOCRUZ-ILMD2203837/2021:0.0001027342,(Brazil/PR-FIOCRUZ-ICC1533/2021:0.0000680794,Argentina/INEI114665/2021:0.0000334430):0.0000010000[0]):0.0000334430[84.6],(Brazil/AM-FIOCRUZ-ILMD2101251/2021:0.0000334430,(Brazil/AM-FIOCRUZ-ILMD2200100/2021:0.0000689965,Brazil/AM-FIOCRUZ-ILMD2101250/2021:0.0000010000):0.0000010000[0]):0.0000010000[0]):0.0001020489[94.4]):0.0000010000[0]):0.0000010000[0],(USA/CA-CDC-ASC210494759/2021:0.0000334430,(Brazil/PR-FIOCRUZ-57119/2021:0.0001360551,((Brazil/PR-FIOCRUZ-53730/2021:0.0000334430,(Brazil/PR-FIOCRUZ-60214/2021:0.0000334430,Brazil/PR-FIOCRUZ-53781/2021:0.0000348544):0.0000010000[0]):0.0000334430[86.3],(((Argentina/INEI115586/2021:0.0000334430,Argentina/INEI117258/2021:0.0000680351):0.0001360614[96.8],(Argentina/INEI110940/2021:0.0000334430,(Argentina/INEI112462/2021:0.0000345895,(Argentina/INEI111094/2021:0.0000010000,(Argentina/INEI111473/2021:0.0000010000,(Argentina/INEI112461/2021:0.0000010000,(Argentina/INEI111510/2021:0.0000523083,Argentina/INEI111511/2021:0.0000010000):0.0000511611[90.9]):0.0000010000[0]):0.0000010000[0]):0.0000010000[0]):0.0000010000[0]):0.0000010000[0]):0.0000010000[0],((Argentina/INEI111743/2021:0.0000345137,Argentina/INEI113909/2021:0.0001030459):0.0000010000[0],((Argentina/PAIS-E0407/2021:0.0000334430,(Argentina/PAIS-E0408/2021:0.0000010000,Argentina/PAIS-E0406/2021:0.0000334430):0.0000010000[0]):0.0000010000[0],((Argentina/INEI116398/2021:0.0000685280,(Argentina/INEI114307/2021:0.0000334430,Argentina/INEI115671/2021:0.0000687323):0.0000680267[87.8]):0.0000334430[77.6],(Argentina/PAIS-E0516/2021:0.0000680248,((Argentina/PAIS-E0645/2021:0.0001360560,(Argentina/INEI112354/2021:0.0000010000,(Argentina/INEI111779/2021:0.0000010000,Argentina/INEI112987/2021:0.0000349259):0.0000010000[0]):0.0000010000[0]):0.0000010000[0],((Argentina/PAIS-E0599/2021:0.0001020435,Argentina/PAIS-E0654/2021:0.0001020451):0.0000010000[0],((Argentina/PAIS-E0558/2021:0.0000334430,((Argentina/INEI115433/2021:0.0000010000,Argentina/INEI114397/2021:0.0000010000):0.0001030304[96.4],((Argentina/INEI112575/2021:0.0001048196,Argentina/INEI115443/2021:0.0000694073):0.0000010000[0],(Argentina/INEI112599/2021:0.0000690710,((Argentina/INEI112279/2021:0.0000010000,Argentina/INEI112333/2021:0.0000010000):0.0000010000[0],(Argentina/INEI112605/2021:0.0000010000,Argentina/PAIS-J00112/2021:0.0000698175):0.0000010000[0]):0.0000010000[0]):0.0000010000[0]):0.0000010000[0]):0.0000010000[0]):0.0000010000[0],((Argentina/PAIS-E0525/2021:0.0000010000,(Argentina/PAIS-E0522/2021:0.0000010000,((Argentina/INEI114245/2021:0.0000686848,(Argentina/INEI112590/2021:0.0000010000,(Argentina/INEI114788/2021:0.0000010000,(Argentina/INEI115395/2021:0.0000010000,(Argentina/INEI115420/2021:0.0000692241,Argentina/INEI115459/2021:0.0000346112):0.0000010000[0]):0.0000010000[0]):0.0000685617[92.4]):0.0000334430[86.6]):0.0000010000[0],(Argentina/INEI116755/2021:0.0002041163,(Argentina/INEI116119/2021:0.0000334430,((Argentina/PAIS-E0679/2021:0.0000010000,Argentina/PAIS-E0620/2021:0.0000010000):0.0000010000[0],((Argentina/PAIS-E0628/2021:0.0000010000,Argentina/PAIS-E0629/2021:0.0000010000):0.0000010000[0],(Argentina/PAIS-E0631/2021:0.0000334430,(Argentina/PAIS-E0632/2021:0.0000334430,Argentina/PAIS-E0658/2021:0.0000010000):0.0000680232[93.6]):0.0000010000[0]):0.0000334430[93]):0.0000010000[0]):0.0000680235[90.8]):0.0000010000[0]):0.0000010000[0]):0.0000010000[0]):0.0000010000[0],((Argentina/PAIS-E0619/2021:0.0000680274,(Argentina/INEI114950/2021:0.0000346525,Argentina/PAIS-E0531/2021:0.0000334430):0.0000010000[0]):0.0000334430[77.6],((Argentina/INEI115409/2021:0.0000689901,(Argentina/PAIS-E0644/2021:0.0000010000,(Argentina/INEI115460/2021:0.0000010000,Argentina/INEI115462/2021:0.0000010000):0.0000010000[0]):0.0000334430[79.8]):0.0000334430[79],(((Argentina/INEI112331/2021:0.0000010000,Argentina/INEI114465/2021:0.0000347506):0.0000010000[0],(Argentina/INEI114766/2021:0.0000010000,Argentina/INEI114461/2021:0.0000010000):0.0000334430[73.3]):0.0001022577[95],(Argentina/INEI114463/2021:0.0001027052,((Argentina/INEI112290/2021:0.0000010000,Argentina/INEI112298/2021:0.0000334430):0.0000686867[92.8],(Argentina/INEI112342/2021:0.0000348543,(Argentina/INEI113250/2021:0.0000345152,(Argentina/INEI112698/2021:0.0000010000,(Argentina/INEI115393/2021:0.0000688522,(Argentina/INEI115406/2021:0.0000346565,((Argentina/INEI113233/2021:0.0000010000,Argentina/INEI112595/2021:0.0000010000):0.0000349985[85.5],(Argentina/INEI112638/2021:0.0000346376,(Argentina/INEI112567/2021:0.0000010000,(Argentina/INEI112568/2021:0.0000010000,(Argentina/INEI112587/2021:0.0000350393,((Argentina/PAIS-G0530/2021:0.0000334430,(Argentina/PAIS-G0543/2021:0.0000334430,(Argentina/PAIS-G0487/2021:0.0000010000,Argentina/PAIS-G0458/2021:0.0000010000):0.0000010000[0]):0.0000334430[84.1]):0.0000010000[0],(Argentina/PAIS-F0364/2021:0.0000010000,(Argentina/PAIS-G0539/2021:0.0000347233,((Argentina/INEI111823/2021:0.0000010000,Argentina/INEI111839/2021:0.0000345256):0.0000684991[84.6],(Argentina/INEI112307/2021:0.0000687104,(Argentina/INEI113054/2021:0.0000010000,(Argentina/INEI113209/2021:0.0000010000,Argentina/INEI113057/2021:0.0000010000):0.0000010000[0]):0.0000687423[88.1]):0.0000010000[0]):0.0000323319[0]):0.0000010000[0]):0.0000010000[0]):0.0000222226[0]):0.0000010000[0]):0.0000010000[0]):0.0000010000[0]):0.0000010000[0]):0.0000010000[0]):0.0000010000[0]):0.0000010000[0]):0.0000010000[0]):0.0000010000[0]):0.0000010000[0]):0.0000010000[0]):0.0000010000[0]):0.0000010000[0]):0.0000010000[0]):0.0000010000[0]):0.0000010000[0]):0.0000010000[0]):0.0000010000[0]):0.0000010000[0]):0.0000334430[88.2]):0.0000010000[0]):0.0000010000[0]):0.0000334430[75.1]):0.0001020393[95.6]):0.0000010000[0]):0.0000334430[84.6]):0.0000020138[0]):0.0000010000[0]):0.0000010000[0]):0.0000010000[0]):0.0000010000[0]):0.0000020177[0]):0.0000338776[71.5]):0.0000020170[0],(((Mexico/SON_InDRE_FB28205_S6175/2021:0.0000010000,USA/TN-CDC-ASC210284904/2021:0.0000334430):0.0000344478[85.5],((USA/NY-URMC-21101438-1/2021:0.0001360599,USA/NY-URMC-21101574-1/2021:0.0000334430):0.0000334430[78.4],((Brazil/PR-IPEC_VIGCV19_CTB_1100/2021:0.0000334430,(Brazil/PR-IPEC_VIGCV19_CTB_1113/2021:0.0000010000,Brazil/PR-IPEC_VIGCV19_CTB_1114/2021:0.0000334430):0.0000334430[88.4]):0.0000010000[0],(Brazil/PR-IPEC_VIGCV19_CTB_1110/2021:0.0001020353,(Brazil/ES-FIOCRUZ-49147/2021:0.0000334430,Brazil/SP-IB_127149/2021:0.0000351686):0.0001704947[98.2]):0.0000010000[0]):0.0000010000[0]):0.0000334430[85]):0.0000010000[0],(Mexico/MIC_LANGEBIO_IMSS_2285/2021:0.0000010000,((Mexico/ROO_LANGEBIO_IMSS_2784/2021:0.0000010000,((Mexico/TAM_InDRE_FB48627_S8952/2021:0.0000334430,Mexico/VER-INMEGEN-29-18/2021:0.0000680213):0.0000010000[0],(Ecuador/NIC-INSPI-14242/2021:0.0000010000,Ecuador/NIC-INSPI-14547/2021:0.0000334430):0.0000334430[76.2]):0.0000010000[0]):0.0000010000[0],(((Brazil/PE-NVBS4340GENOV827931234850/2021:0.0001020357,Peru/LIM-INS-9009/2021:0.0001360924):0.0000010000[0],(((USA/GA-GPHL-0782/2021:0.0000334430,USA/IL-CDC-ASC210285988/2021:0.0000680262):0.0000010000[0],((Mexico/ROO_IBT_IMSS_2158/2021:0.0000334430,(USA/OH-CDC-ASC210082876/2021:0.0000334430,USA/NE-CDC-ASC210140492/2021:0.0000334430):0.0000334430[77.7]):0.0000010000[0],(USA/TX-HMH-MCoV-48923/2021:0.0000010000,(Argentina/INEI106693/2021:0.0000686840,Mexico/YUC-InDRE_FB25298_S5645/2021:0.0000334430):0.0000010000[0]):0.0000010000[0]):0.0000010000[0]):0.0000010000[0],(USA/CA-CDC-ASC210155875/2021:0.0000000000,(Mexico/CHH_LANGEBIO_IMSS_1934/2021:0.0000000000,(USA/GA-GPHL-0790/2021:0.0000000000,(Mexico/AGU-InDRE_FB19705_S4904/2021:0.0000000000,(Mexico/SON_IBT_IMSS_2755/2021:0.0000000000,(USA/MA-CDC-ASC210156965/2021:0.0000000000,(USA/CA-CDC-ASC210248640/2021:0.0000000000,(USA/TX-HMH-MCoV-51895/2021:0.0000000000,(USA/TN-GD-090721-115/2021:0.0000000000,(Mexico/YUC_LANGEBIO_IMSS_2760/2021:0.0000000000,Mexico/SON_LANGEBIO_IMSS_2314/2021:0.0000000000):0.0000000000):0.0000000000):0.0000000000):0.0000000000):0.0000000000):0.0000000000):0.0000000000):0.0000000000):0.0000000000):0.0000010000):0.0000010000[0]):0.0000010000[0],(((USA/TN-CDC-ASC210131394/2021:0.0000334430,(Brazil/PE-NVBS9729GENOV828395052714/2021:0.0002041298,(Brazil/PE-NVBS8305GENOV828211028305/2021:0.0000686391,Brazil/PE-NVBS8390GENOV828210451579/2021:0.0000010000):0.0000334430[76.8]):0.0000680270[89]):0.0000010000[0],(((Mexico/YUC_LANGEBIO_IMSS_3602/2021:0.0000334430,(Mexico/CMX-INMEGEN-30-307/2021:0.0000010000,(Mexico/YUC_IBT_IMSS_3099/2021:0.0000000000,Mexico/ROO_IBT_IMSS_3156/2021:0.0000000000):0.0000010000):0.0000010000[0]):0.0000345677[84.6],(((Brazil/SP-IB_137671/2021:0.0000010000,Brazil/SP-IB_137692/2021:0.0000344635):0.0000668889[85.3],((Brazil/PE-IEC-180573/2021:0.0000334430,Brazil/AL-IB_136239/2021:0.0000334430):0.0000010000[0],(Brazil/AL-FIOCRUZ-IAM5440/2021:0.0000681241,((Brazil/PE-FIOCRUZ-IAM6125/2021:0.0000687560,Brazil/PE-FIOCRUZ-IAM6252/2021:0.0000688987):0.0000334430[76.1],(Brazil/PE-NVBS11153GENOV828542200449/2021:0.0000680340,Brazil/PE-FIOCRUZ-IAM6222/2021:0.0000704839):0.0000334430[79.6]):0.0000334430[75.9]):0.0000680235[89.2]):0.0001020353[96.1]):0.0000010000[0],(Brazil/RJ-LNN05837/2021:0.0000334430,(Brazil/PE-NVBS8375GENOV828244962317/2021:0.0001360546,((Brazil/PB-FIOCRUZ-66896/2021:0.0001360598,Brazil/PB-FIOCRUZ-62188/2021:0.0000010000):0.0001020577[93.6],((Brazil/SP-IB_RP135095/2021:0.0000010000,Brazil/SP-IB_RP133464/2021:0.0000010000):0.0000680349[85.2],(Brazil/SP-IB_RP129295/2021:0.0000010000,(((Brazil/SP-IB_RP140857/2021:0.0000010000,Brazil/SP-IB_144445/2021:0.0000334430):0.0000010000[0],(Brazil/SP-IB_143363/2021:0.0000010000,Brazil/SP-IB_144446/2021:0.0000010000):0.0000010000[0]):0.0000010000[0],(Brazil/SP-IB_140859/2021:0.0000334430,(Brazil/SP-SEQ21832/2021:0.0000334430,(Brazil/SP-SEQ17920/2021:0.0000010000,Brazil/SP-IB_145793/2021:0.0000010000):0.0000334430[79.5]):0.0001020565[93.4]):0.0000010000[0]):0.0000334430[84.8]):0.0000334430[78.7]):0.0001360819[97.2]):0.0000680168[89.7]):0.0000010000[0]):0.0000680222[91.4]):0.0000334430[86.8]):0.0000010000[0],(((USA/NY-CDC-QDX26531351/2021:0.0000020138,(Brazil/SP-IB_132924/2021:0.0000334430,Brazil/SP-IB_136915/2021:0.0001257552):0.0000808960[87.8]):0.0000680265[77.9],(Brazil/SP-IB_130189/2021:0.0000680216,((Brazil/SP-IB_131066/2021:0.0000010000,(Brazil/SP-IB_133152/2021:0.0000334430,(Brazil/SP-IB_140807/2021:0.0000680272,Brazil/SP-IB_144791/2021:0.0001360576):0.0000680234[87.9]):0.0000010000[0]):0.0000334430[93],((Brazil/SP-IB_128673/2021:0.0000334430,(Brazil/SP-IB_128606/2021:0.0000010000,((Brazil/SP-IB_132786/2021:0.0000334430,Brazil/SP-IB_131079/2021:0.0000010000):0.0000680227[91.2],(Brazil/SP-IB_128578/2021:0.0000334430,((Brazil/SP-IB_134263/2021:0.0001020389,(Brazil/SP-IB_137065/2021:0.0000347406,(Brazil/SP-IB_131217/2021:0.0000685962,Brazil/SP-IB_132072/2021:0.0000010000):0.0000010000[0]):0.0000010000[0]):0.0000334430[88.1],(Brazil/SP-IB_126104/2021:0.0000010000,(Brazil/SP-IB_132286/2021:0.0000713001,(Brazil/SP-IB_132677/2021:0.0000010000,Brazil/SP-IB_132679/2021:0.0000010000):0.0001359976[94.8]):0.0000680243[40.3]):0.0000334430[71.5]):0.0000010000[0]):0.0000010000[0]):0.0000334430[85.4]):0.0000334430[85.2]):0.0000010000[0],(Brazil/SP-IB_21_127776/2021:0.0000010000,(Brazil/SP-IB_127776/2021:0.0000010000,(((Brazil/SP-IB_129911/2021:0.0000010000,Brazil/SP-IB_131067/2021:0.0000010000):0.0000010000[0],(Brazil/SP-IB_133215/2021:0.0000010000,(Brazil/SP-IB_137847/2021:0.0001028977,Brazil/SP-IB_132081/2021:0.0000010000):0.0000010000[0]):0.0000010000[0]):0.0000020138[0],(Brazil/SP-IB_139823/2021:0.0000680213,(Brazil/SP-IB_134629/2021:0.0000334430,((Brazil/SP-IB_134633/2021:0.0000010000,(Brazil/SP-IB_142949/2021:0.0001048139,Brazil/SP-IB_137192/2021:0.0000010000):0.0000010000[0]):0.0000010000[0],((Brazil/SP-IB_144447/2021:0.0001360556,(Brazil/SP-IB_139821/2021:0.0000010000,Brazil/SP-IB_141488/2021:0.0000688544):0.0000010000[0]):0.0000334430[84.1],((Brazil/SP-IB_140793/2021:0.0000010000,Brazil/SP-IB_140794/2021:0.0000010000):0.0000334430[71.5],(Brazil/SP-IB_138144/2021:0.0000698530,Brazil/SP-NVBS10061GENOV701284853466/2021:0.0000010000):0.0000010000[0]):0.0000010000[0]):0.0000680203[94.4]):0.0000334430[79.3]):0.0000334430[79.4]):0.0000010000[0]):0.0000010000[0]):0.0000010000[0]):0.0000010000[0]):0.0000010000[0]):0.0000020138[0]):0.0000339412[72.7]):0.0000029208[0],(((USA/TN-CDC-ASC210180097/2021:0.0000010000,USA/FL-CDC-ASC210237109/2021:0.0000010000):0.0000334430[79.6],((Mexico/GUA_InDRE_FB40538_S7408/2021:0.0000010000,Mexico/GUA_InDRE_FB40556_S7411/2021:0.0000010000):0.0000334430[85.6],((USA/IL-C21WGS1877/2021:0.0000334430,(Mexico/YUC-CABANA-MX-UGA-IMSS_ITV_UBA_UCR_UdA_UPC-3488/2021:0.0000680185,Mexico/SON-CABANA-MX-UGA-IMSS_ITV_UBA_UCR_UdA_UPC-3577/2021:0.0000680190):0.0000010000[0]):0.0000010000[0],(USA/MA-CDC-ASC210113052/2021:0.0000010000,((USA/TN-CDC-ASC210403972/2021:0.0000334430,Mexico/JAL-CABANA-MX-UGA-IMSS_ITV_UBA_UCR_UdA_UPC-3509/2021:0.0000680190):0.0000010000[0],((Mexico/TAB-CABANA-MX-UGA-IMSS_ITV_UBA_UCR_UdA_UPC-3486/2021:0.0001020326,(Mexico/COA-CABANA-MX-UGA-IMSS_ITV_UBA_UCR_UdA_UPC-3391/2021:0.0000010000,(Mexico/CAM-CABANA-MX-UGA-IMSS_ITV_UBA_UCR_UdA_UPC-3475/2021:0.0000010000,(Mexico/CAM-CABANA-MX-UGA-IMSS_ITV_UBA_UCR_UdA_UPC-3444/2021:0.0000334430,Mexico/ROO-CABANA-MX-UGA-IMSS_ITV_UBA_UCR_UdA_UPC-3468/2021:0.0001020311):0.0000010000[0]):0.0000010000[0]):0.0000010000[0]):0.0000334430[75.5],(Mexico/CHH-CABANA-MX-UGA-IMSS_ITV_UBA_UCR_UdA_UPC-3376/2021:0.0001360438,((Brazil/SP-IAL-5641/2021:0.0001360630,(Brazil/SP-IB_140257/2021:0.0000689780,Brazil/SP-IB_139230/2021:0.0000010000):0.0000334430[40.7]):0.0000010000[0],(Brazil/SP-IB_127777/2021:0.0000010000,((Brazil/SP-IB_133437/2021:0.0000000000,Brazil/SP-IB_21_127777/2021:0.0000000000):0.0000010000,((Brazil/SP-IB_131077/2021:0.0000010000,Brazil/SP-IB_131078/2021:0.0000010000):0.0000680215[91.4],(Brazil/SP-IB_139232/2021:0.0000010000,(Brazil/SP-IB_132203/2021:0.0000010000,Brazil/SP-IB_132089/2021:0.0000334430):0.0000334430[86.8]):0.0000334430[84.8]):0.0000010000[0]):0.0000010000[0]):0.0000010000[0]):0.0000334430[73.5]):0.0000010000[0]):0.0000010000[0]):0.0000010000[0]):0.0000010000[0]):0.0000010000[0]):0.0000334430[87.8]):0.0000010000[0],((Finland/11761/2021:0.0000334430,(Finland/THL-202122532/2021:0.0000010000,(Finland/THL-202123479/2021:0.0000334430,(Finland/11744/2021:0.0000010000,(Finland/THL-202126870/2021:0.0001355911,(Finland/12182/2021:0.0000010000,(Finland/13163/2021:0.0000334430,Finland/12801/2021:0.0000680204):0.0000010000[0]):0.0000020158[0]):0.0000333313[45]):0.0000337064[73.6]):0.0000010000[0]):0.0000010000[0]):0.0000680218[92.6],((Brazil/SP-IB_130651/2021:0.0000334430,(Brazil/SP-IB_130649/2021:0.0000010000,((Brazil/SP-IB_137500/2021:0.0000010000,Brazil/SP-IB_130650/2021:0.0000010000):0.0000010000[0],(Brazil/SP-IB_127245/2021:0.0000334430,Mexico/MEX-CABANA-MX-UGA-IMSS_ITV_UBA_UCR_UdA_UPC-3663/2021:0.0000680191):0.0000010000[0]):0.0000010000[0]):0.0000010000[0]):0.0000334430[78.6],((Brazil/SP-HIAE-ID570/2021:0.0000010000,Brazil/SP-HIAE-ID614/2021:0.0000334430):0.0000010000[0],((Brazil/GO-NVBS11228GENOV700800269781/2021:0.0000010000,Brazil/GO-NVBS11230GENOV700800298927/2021:0.0000334430):0.0000334430[84.1],((Brazil/GO-NVBS11226GENOV700800255975/2021:0.0000010000,(Brazil/SP-IB_139637/2021:0.0001038656,(Brazil/SP-IB_132061/2021:0.0000010000,(Brazil/SP-IB_144789/2021:0.0000010000,Brazil/GO-HLAGYN-1936318/2021:0.0000010000):0.0000010000[0]):0.0000010000[0]):0.0000010000[0]):0.0000010000[0],((Brazil/SP-IB_144795/2021:0.0000000000,Brazil/SP-IB_144790/2021:0.0000000000):0.0000010000,((Brazil/SP-IB_139811/2021:0.0000334430,Brazil/SP-NVBS10107GENOV828390954730/2021:0.0002040947):0.0000334430[79.3],(Brazil/SP-NXBS4732GENOV827938117712/2021:0.0000010000,Brazil/SP-NVBS11841GENOV828539678688/2021:0.0000686044):0.0000010000[0]):0.0000010000[0]):0.0000010000[0]):0.0000010000[0]):0.0000334430[87.4]):0.0000334430[77.7]):0.0000680225[89.6]):0.0000010000[0]):0.0000010000[0]):0.0000010000[0]):0.0000010000[0]):0.0000010000[0],(USA/TN-CDC-ASC210137715/2021:0.0000334430,(Brazil/SP-IB_137049/2021:0.0000681757,(((Brazil/SP-IB_128613/2021:0.0001020355,((Brazil/SP-IB_130480/2021:0.0000010000,(Brazil/SP-SEQ15039/2021:0.0000344813,Brazil/SP-IB_138684/2021:0.0000010000):0.0000334430[87.2]):0.0000010000[0],(Brazil/SP-IB_136929/2021:0.0001396200,((Brazil/SP-IB_134494/2021:0.0000689842,Brazil/SP-IB_135725/2021:0.0000353986):0.0000683764[86.9],((Brazil/SP-BT53945/2021:0.0000334430,Brazil/SP-BT54076/2021:0.0000010000):0.0000334430[77.1],(Brazil/SP-IB_140885/2021:0.0001721763,((Brazil/SP-BTA286/2021:0.0000353325,Brazil/SP-BTA310/2021:0.0000010000):0.0000010000[0],(Brazil/SP-BT2021111803/2021:0.0000010000,Brazil/SP-BT54978/2021:0.0000010000):0.0000010000[0]):0.0000686902[87.3]):0.0000685919[89.6]):0.0000334430[77.9]):0.0000334430[78.2]):0.0000010000[0]):0.0000010000[0]):0.0000010000[0],((Brazil/SP-HIAE-ID1009/2021:0.0000334430,Brazil/SP-IB_136852/2021:0.0000707388):0.0000334430[78.3],(Brazil/SP-IB_128617/2021:0.0000010000,((Brazil/SP-IB_133237/2021:0.0000334430,Brazil/SP-IB_136994/2021:0.0000685023):0.0000010000[0],((Brazil/SP-IB_136979/2021:0.0000010000,((Brazil/SP-IB_SEQ17065/2021:0.0000010000,Brazil/SP-IB_136981/2021:0.0000334430):0.0000334430[86.1],((Brazil/SP-IB_142948/2021:0.0000010000,Brazil/SP-IB_141912/2021:0.0000010000):0.0000334430[85.6],(Brazil/SP-BT54380/2021:0.0000686316,(Brazil/SP-BT2021102708/2021:0.0000010000,(Brazil/SP-BTA298/2021:0.0000354201,Brazil/SP-IB_140000/2021:0.0000010000):0.0000010000[0]):0.0000010000[0]):0.0000010000[0]):0.0000334430[87.2]):0.0000010000[0]):0.0000010000[0],((Brazil/SP-IB_135148/2021:0.0001360663,(Brazil/SP-IB_137963/2021:0.0000010000,((Brazil/SP-IB_138685/2021:0.0000334430,(Brazil/SP-IB_134535/2021:0.0000010000,Brazil/SP-IB_134306/2021:0.0000010000):0.0000334430[78.2]):0.0000010000[0],(Brazil/SP-IB_136980/2021:0.0000010000,(Brazil/SP-IB_138705/2021:0.0000010000,(Brazil/SP-IB_139338/2021:0.0000010000,(Brazil/SP-IB_137265/2021:0.0000010000,Brazil/SP-IB_136864/2021:0.0000010000):0.0000010000[0]):0.0000010000[0]):0.0000010000[0]):0.0000010000[0]):0.0000010000[0]):0.0001020348[91.9]):0.0000010000[0],((Brazil/SP-IB_137796/2021:0.0000680225,(Brazil/SP-IB_137775/2021:0.0000010000,(Brazil/SP-IB_137764/2021:0.0000010000,(Brazil/SP-IB_137799/2021:0.0000680214,(Brazil/SP-IB_136971/2021:0.0000010000,Brazil/SP-IB_137206/2021:0.0000334430):0.0000010000[0]):0.0000010000[0]):0.0000010000[0]):0.0000010000[0]):0.0000334430[85.9],((Brazil/SP-IB_138272/2021:0.0000334430,Brazil/SP-IB_135681/2021:0.0000010000):0.0000680224[92.6],((Brazil/RJ-NVBS10190GENOV828345656955/2021:0.0000684943,Brazil/SP-IB_141102/2021:0.0000344449):0.0000334430[76.4],(Brazil/SP-IB_134597/2021:0.0000345157,Brazil/SP-IB_140884/2021:0.0000347749):0.0000010000[0]):0.0000334430[85.8]):0.0000010000[0]):0.0000334430[77.9]):0.0000010000[0]):0.0000010000[0]):0.0000010000[0]):0.0000334430[74]):0.0000010000[0]):0.0000010000[0],(Brazil/SP-IB_RP125373/2021:0.0000010000,((Brazil/SP-IB_134315/2021:0.0000010000,(Brazil/SP-IB_137016/2021:0.0000010000,(Brazil/SP-IB_137686/2021:0.0000334430,Brazil/SP-IB_136873/2021:0.0000010000):0.0000334430[77.6]):0.0000010000[0]):0.0000010000[0],(((Brazil/SP-IB_135146/2021:0.0000674842,(Brazil/SP-IB_135151/2021:0.0000010000,(Brazil/SP-IB_135145/2021:0.0000000000,Brazil/SP-IB_135150/2021:0.0000000000):0.0000010000):0.0000022423[0]):0.0000333377[79.7],((Brazil/SP-IB_135718/2021:0.0000010000,(Brazil/SP-IB_137030/2021:0.0000000000,Brazil/SP-IB_135144/2021:0.0000000000):0.0000010000):0.0000010000[0],(Brazil/SP-IB_135837/2021:0.0000010000,((Brazil/SP-IB_132684/2021:0.0000690414,Brazil/SP-IB_135689/2021:0.0000010000):0.0000010000[0],(Brazil/SP-IB_135764/2021:0.0000010000,Brazil/SP-IB_135808/2021:0.0000010000):0.0000010000[0]):0.0000010000[0]):0.0000010000[0]):0.0000332511[80.4]):0.0000333767[79.8],(Brazil/SP-IB_138246/2021:0.0001704631,((Brazil/SP-IB_130901/2021:0.0000334430,Brazil/SP-IB_127454/2021:0.0000680200):0.0000010000[0],(Brazil/SP-IB_130898/2021:0.0000010000,(Brazil/SP-IB_134537/2021:0.0000334430,(Brazil/SP-IB_130704/2021:0.0000010000,(((Brazil/SP-IB_138864/2021:0.0000010000,Brazil/SP-IB_139328/2021:0.0000010000):0.0000334430[78.2],(Brazil/SP-IB_135119/2021:0.0000334430,((Brazil/SP-IB_138159/2021:0.0000010000,(Brazil/SP-IB_133235/2021:0.0000010000,Brazil/SP-IB_132689/2021:0.0000010000):0.0000010000[0]):0.0000010000[0],(Brazil/SP-IB_134635/2021:0.0000010000,(Brazil/SP-IB_134519/2021:0.0000010000,((Brazil/SP-IB_132686/2021:0.0000334430,Brazil/SP-IB_138271/2021:0.0000334430):0.0000010000[0],(Brazil/SP-NVBS7755GENOV828214184688/2021:0.0000334430,((Brazil/SP-IB_134632/2021:0.0000010000,Brazil/SP-IB_134610/2021:0.0000345612):0.0000334430[77.7],((Brazil/SP-IB_135117/2021:0.0000334430,(Brazil/SP-IB_137862/2021:0.0001415080,Brazil/SP-IB_135118/2021:0.0000010000):0.0000334430[85.3]):0.0000010000[0],((Brazil/SP-HIAE-ID915/2021:0.0000010000,(Brazil/SP-IB_137787/2021:0.0001700807,Brazil/SP-IB_137083/2021:0.0000334430):0.0000010000[0]):0.0000010000[0],(((Brazil/SP-IB_138709/2021:0.0000010000,Brazil/SP-IB_137163/2021:0.0000686263):0.0000334430[86.5],(Brazil/SP-IB_RP137890/2021:0.0000010000,(Brazil/SP-IB_RP135754/2021:0.0000010000,Brazil/SP-IB_RP135647/2021:0.0000010000):0.0000334430[86.5]):0.0000334430[85.9]):0.0000010000[0],(Brazil/SP-IB_138710/2021:0.0000010000,(Brazil/SP-IB_137059/2021:0.0000010000,(Brazil/SP-SEQ17122/2021:0.0000692167,(Brazil/SP-IB_133241/2021:0.0000010000,(Brazil/SP-IB_132657/2021:0.0000010000,Brazil/SP-IB_SEQ17176/2021:0.0000010000):0.0000010000[0]):0.0000010000[0]):0.0000010000[0]):0.0000010000[0]):0.0000010000[0]):0.0000010000[0]):0.0000010000[0]):0.0000010000[0]):0.0000010000[0]):0.0000334430[79.3]):0.0000010000[0]):0.0000010000[0]):0.0000010000[0]):0.0000010000[0]):0.0000334430[88.3]):0.0000010000[0],((Brazil/SP-IB_132682/2021:0.0000010000,Brazil/SP-IB_137333/2021:0.0000334430):0.0000010000[0],((Brazil/SP-IB_130705/2021:0.0000010000,Brazil/SP-IB_130910/2021:0.0000010000):0.0000334430[84.6],(Brazil/SP-IB_135152/2021:0.0000010000,((Brazil/SP-IB_134533/2021:0.0000334430,(Brazil/SP-IB_145226/2021:0.0002041176,(Brazil/SP-IB_134303/2021:0.0000010000,Brazil/SP-IB_135123/2021:0.0000010000):0.0000010000[0]):0.0000334430[84.2]):0.0000010000[0],(Brazil/SP-SEQ09090/2021:0.0001024472,((Brazil/SP-IB_141108/2021:0.0000010000,(Brazil/SP-IB_141635/2021:0.0001027640,Brazil/SP-IB_141638/2021:0.0000334430):0.0000680354[89]):0.0000680230[57.5],(Brazil/SP-IB_141104/2021:0.0000334430,((Brazil/SP-IB_140887/2021:0.0000010000,((Brazil/SP-IB_141637/2021:0.0000681800,(Brazil/SP-IB_142454/2021:0.0000334430,(Brazil/SP-IB_142453/2021:0.0000334430,(Brazil/SP-IB_143364/2021:0.0000010000,Brazil/SP-IB_142452/2021:0.0000334430):0.0000010000[0]):0.0000010000[0]):0.0000010000[0]):0.0000010000[0],((Brazil/SP-IB_144793/2021:0.0000334430,(Brazil/SP-IB_144794/2021:0.0000010000,Brazil/SP-IB_144448/2021:0.0000010000):0.0000334430[77.4]):0.0000010000[0],((Brazil/PR-FIOCRUZ-ICC1517/2021:0.0000010000,Brazil/PR-FIOCRUZ-ICC1534/2021:0.0000010000):0.0001020426[96.7],(Brazil/SP-IB_143321/2021:0.0000010000,(Brazil/SP-IB_144305/2021:0.0000010000,(Brazil/SP-IB_144307/2021:0.0000010000,Brazil/SP-IB_145621/2021:0.0000010000):0.0000010000[0]):0.0000334430[91.4]):0.0000010000[0]):0.0000010000[0]):0.0000010000[0]):0.0000680256[86.7]):0.0001360533[84.1],((Brazil/SP-IB_143322/2021:0.0001368905,(Brazil/SP-IB_145227/2021:0.0000337845,(Brazil/SP-IB_145533/2021:0.0000010000,Brazil/SP-IB_145228/2021:0.0000010000):0.0000020915[0]):0.0000333449[73.2]):0.0000010000[0],((Brazil/SP-IB_144444/2021:0.0000680237,(Brazil/SP-IB_141107/2021:0.0000334430,(Brazil/SP-IB_138290/2021:0.0000010000,(Brazil/SP-IB_140888/2021:0.0000010000,((Brazil/SP-SEQ12793/2021:0.0001035113,Brazil/SP-IB_SEQ17047/2021:0.0000010000):0.0000010000[0],(Brazil/SP-IB_140889/2021:0.0000010000,Brazil/SP-IB_140890/2021:0.0000010000):0.0000010000[0]):0.0000010000[0]):0.0000010000[0]):0.0000010000[0]):0.0000010000[0]):0.0000010000[0],(Brazil/SP-IB_137008/2021:0.0000334430,((Brazil/SP-IB_141106/2021:0.0000334430,(Brazil/SP-IB_SEQ18593/2021:0.0001045300,(Brazil/SP-SEQ17106/2021:0.0000010000,(Brazil/SP-SEQ17137/2021:0.0000334430,Brazil/SP-IB_SEQ17515/2021:0.0000010000):0.0000010000[0]):0.0000010000[0]):0.0000010000[0]):0.0000010000[0],((Brazil/SP-IB_145379/2021:0.0000020670,Brazil/SP-IB_141120/2021:0.0001051733):0.0000334430[28.9],(Brazil/SP-IB_143323/2021:0.0000683512,(Brazil/SP-IB_144792/2021:0.0000010000,Brazil/SP-IB_144310/2021:0.0000010000):0.0000334430[73.4]):0.0000020138[0]):0.0000330695[75.5]):0.0000680319[90.9]):0.0000010000[0]):0.0000010000[0]):0.0000679210[86.7]):0.0000010000[0]):0.0000010000[0]):0.0000680216[88.3]):0.0000010000[0]):0.0000010000[0]):0.0000010000[0]):0.0000334430[85.3]):0.0000010000[0]):0.0000010000[0]):0.0000010000[0]):0.0000010000[0]):0.0000010000[0]):0.0000010000[0]):0.0000334430[85.5]):0.0000010000[0]):0.0000010000[0]):0.0000010000[0]):0.0000010000[0]):0.0000334430[87.2]):0.0000010000[0]):0.0000010000[0]):0.0000010000[0]):0.0000010000[0]):0.0000010000[0]):0.0000010000[0]):0.0000679911[95.1]):0.0000010000[0],(((USA/TX-CDC-ASC210123590/2021:0.0000680203,((USA/TX-HMH-MCoV-51651/2021:0.0000334430,USA/TX-HMH-MCoV-47762/2021:0.0000010000):0.0000334430[76.6],((USA/VA-DCLS-7274/2021:0.0000010000,(USA/TX-CDC-ASC210410782/2021:0.0001020303,(USA/TX-HMH-MCoV-50701/2021:0.0000010000,USA/TX-HMH-MCoV-52329/2021:0.0000010000):0.0000334430[73.1]):0.0000010000[0]):0.0000334430[91.3],((USA/IL-CDC-ASC210363698/2021:0.0000334430,(USA/CA-CDC-ASC210237921/2021:0.0000010000,(USA/TX-HMH-MCoV-50696/2021:0.0000010000,(USA/TX-HMH-MCoV-48020/2021:0.0000010000,(USA/WI-CDC-ASC210333859/2021:0.0000334430,(USA/TX-CDC-ASC210116447/2021:0.0000334430,(USA/TX-CDC-LC0221485/2021:0.0000334430,((USA/TX-HMH-MCoV-63981/2021:0.0000680235,(USA/TX-HMH-MCoV-64532/2021:0.0000334430,USA/TX-HMH-MCoV-64337/2021:0.0000010000):0.0000334430[86.8]):0.0000010000[0],((USA/TX-HMH-MCoV-56054/2021:0.0000000000,(USA/TX-HMH-MCoV-53448/2021:0.0000000000,(USA/TX-HMH-MCoV-62625/2021:0.0000000000,(USA/NY-CDC-LC0291813/2021:0.0000000000,(USA/TX-CDC-LC0147204/2021:0.0000000000,(USA/NY-CDC-LC0338260/2021:0.0000000000,USA/NJ-CDC-LC0224128/2021:0.0000000000):0.0000000000):0.0000000000):0.0000000000):0.0000000000):0.0000000000):0.0000010000,(USA/TX-HHD-4652637-08/2021:0.0000010000,((USA/TX-HMH-MCoV-56125/2021:0.0000334430,((USA/TX-HMH-MCoV-62021/2021:0.0000010000,USA/CA-TCPHL-080921-13/2021:0.0000010000):0.0000668889[85],(USA/TX-HMH-MCoV-63600/2021:0.0000334430,USA/TX-HMH-MCoV-58061/2021:0.0000334430):0.0000334430[79.9]):0.0000010000[0]):0.0000010000[0],((USA/TX-HMH-MCoV-54791/2021:0.0000334430,USA/TX-CDC-2-4813484/2021:0.0000010000):0.0000010000[0],(USA/NY-URMC-21082664-1/2021:0.0000010000,(USA/CA-CDPH-2000054726/2021:0.0000334430,(USA/TX-HMH-MCoV-58331/2021:0.0000334430,((USA/TX-HMH-MCoV-61530/2021:0.0000010000,USA/TX-HMH-MCoV-61146/2021:0.0000010000):0.0000334430[92],(USA/TX-HMH-MCoV-59258/2021:0.0000010000,USA/TX-HMH-MCoV-57333/2021:0.0000010000):0.0000010000[0]):0.0000010000[0]):0.0000334430[87.3]):0.0000010000[0]):0.0000010000[0]):0.0000010000[0]):0.0000010000[0]):0.0000010000[0]):0.0000010000[0]):0.0000010000[0]):0.0000334430[84.7]):0.0000010000[0]):0.0000010000[0]):0.0000010000[0]):0.0000010000[0]):0.0000010000[0]):0.0000334430[86.8],(USA/TX-HMH-MCoV-47464/2021:0.0000680284,((USA/TX-HMH-MCoV-51484/2021:0.0000010000,USA/TX-HMH-MCoV-50707/2021:0.0000010000):0.0000334430[76.9],(USA/TX-HMH-MCoV-51682/2021:0.0000680232,((USA/TX-HMH-MCoV-50739/2021:0.0000334430,(USA/TX-HMH-MCoV-50889/2021:0.0000010000,(USA/TX-HMH-MCoV-51001/2021:0.0000334430,(USA/TX-CDC-ASC210100399/2021:0.0000334430,(USA/MS-CDC-ASC210186346/2021:0.0000010000,USA/AL-CDC-ASC210205031/2021:0.0000010000):0.0000680183[87.1]):0.0000010000[0]):0.0000319592[93.2]):0.0000010000[0]):0.0000010000[0],(USA/TN-CDC-ASC210185196/2021:0.0000334430,(USA/TX-HMH-MCoV-52499/2021:0.0000010000,(USA/TX-CDC-ASC210085924/2021:0.0000010000,(USA/TX-CDC-ASC210234962/2021:0.0000334430,(USA/TX-CDC-ASC210278485/2021:0.0001020325,((USA/TX-HMH-MCoV-51043/2021:0.0000010000,USA/TX-HMH-MCoV-54594/2021:0.0000680226):0.0000334430[0],((USA/TX-HMH-MCoV-63375/2021:0.0000010000,USA/TX-HMH-MCoV-63428/2021:0.0000010000):0.0000680216[90.6],((USA/TX-HMH-MCoV-61776/2021:0.0000680220,USA/TX-HHD-4652491-08/2021:0.0000010000):0.0000334430[77.3],(USA/TX-HMH-MCoV-54043/2021:0.0000334430,(USA/TX-HMH-MCoV-58385/2021:0.0000334430,(USA/TX-HMH-MCoV-59189/2021:0.0000334430,(USA/TX-HMH-MCoV-61710/2021:0.0000680226,(USA/CA-HLX-STM-0006268-F05/2021:0.0000010000,((USA/TX-HMH-MCoV-54453/2021:0.0000010000,(USA/TX-HMH-MCoV-55266/2021:0.0000010000,(USA/TX-HMH-MCoV-58037/2021:0.0000680232,USA/TX-HMH-MCoV-55731/2021:0.0000334430):0.0000010000[0]):0.0000010000[0]):0.0000334430[92],(USA/TX-HMH-MCoV-57718/2021:0.0000334430,(USA/KY-CDC-2-4936130/2021:0.0000334430,(USA/TX-CDC-LC0220423/2021:0.0000010000,(USA/TX-HMH-MCoV-55972/2021:0.0000010000,(USA/TX-HHD-2108111598/2021:0.0000334430,(USA/TX-HMH-MCoV-58409/2021:0.0000334430,(USA/TX-HMH-MCoV-60895/2021:0.0000334430,((USA/TX-HMH-MCoV-57129/2021:0.0000010000,USA/TX-HMH-MCoV-58412/2021:0.0000010000):0.0000334430[79],(USA/TX-HMH-MCoV-60092/2021:0.0000334430,((USA/TX-HMH-MCoV-61282/2021:0.0000334430,(USA/TX-HMH-MCoV-55017/2021:0.0000680229,((USA/TX-HMH-MCoV-52777/2021:0.0000680217,(USA/TX-HMH-MCoV-52632/2021:0.0000010000,USA/TX-HMH-MCoV-54862/2021:0.0000010000):0.0000010000[0]):0.0000334430[86.2],(USA/TX-TAMGHRC-EQ04732027/2021:0.0001020598,(USA/TX-TAMGHRC-EQ04581754/2021:0.0000389719,USA/TX-TAMGHRC-EQ05037266/2021:0.0000010000):0.0000010000[0]):0.0000010000[0]):0.0000010000[0]):0.0000010000[0]):0.0000010000[0],(USA/TX-HMH-MCoV-57166/2021:0.0000000000,(USA/TX-HMH-MCoV-58596/2021:0.0000000000,(USA/TX-HMH-MCoV-60850/2021:0.0000000000,(USA/NJ-CDC-LC0167798/2021:0.0000000000,(USA/TX-HMH-MCoV-55857/2021:0.0000000000,(USA/TX-HMH-MCoV-54123/2021:0.0000000000,(USA/TX-CDC-4297482-001/2021:0.0000000000,(USA/TX-CDC-2-4651351/2021:0.0000000000,(USA/CA-HLX-STM-0006328-G03/2021:0.0000000000,USA/TX-CDC-LC0126149/2021:0.0000000000):0.0000000000):0.0000000000):0.0000000000):0.0000000000):0.0000000000):0.0000000000):0.0000000000):0.0000000000):0.0000010000):0.0000010000[0]):0.0000010000[0]):0.0000010000[0]):0.0000010000[0]):0.0000010000[0]):0.0000010000[0]):0.0000010000[0]):0.0000010000[0]):0.0000010000[0]):0.0000010000[0]):0.0000010000[0]):0.0000010000[0]):0.0000010000[0]):0.0000010000[0]):0.0000010000[0]):0.0000010000[0]):0.0000010000[0]):0.0000514919[71.5]):0.0000010000[0]):0.0000010000[0]):0.0000010000[0]):0.0000010000[0]):0.0000010000[0]):0.0000010000[0]):0.0000010000[0]):0.0000010000[0]):0.0000010000[0]):0.0000510643[86.1]):0.0000010000[0]):0.0000010000[0]):0.0000010000[0]):0.0000519079[84.3],((USA/CA-CDC-ASC210378428/2021:0.0001699937,(USA/NY-GEO-0286/2021:0.0001020294,((USA/CA-CDC-ASC210120732/2021:0.0000010000,(USA/TX-HMH-MCoV-47479/2021:0.0000010000,(USA/LA-CDC-ASC210208097/2021:0.0000010000,(USA/TX-CDC-ASC210097984/2021:0.0000680164,USA/CA-CDC-ASC210248519/2021:0.0000334430):0.0000010000[0]):0.0000010000[0]):0.0000010000[0]):0.0000010000[0],(USA/TX-HMH-MCoV-47585/2021:0.0000334430,((USA/TX-HMH-MCoV-52779/2021:0.0000680228,USA/TX-TAMGHRC-EQ04531880/2021:0.0001020420):0.0000334430[77.2],(USA/CA-HLX-STM-0006149-A07/2021:0.0000010000,(USA/TN-ASC-210644506/2021:0.0000000000,USA/TX-CDC-ASC210184224/2021:0.0000000000):0.0000010000):0.0000010000[0]):0.0000334430[85.5]):0.0000010000[0]):0.0000010000[0]):0.0000010000[0]):0.0000334430[86.3],((((USA/NY-URMC-21081497-1/2021:0.0000010000,USA/NY-URMC-21080871-1/2021:0.0001020370):0.0000680045[89.6],(USA/NJ-VSP7076/2021:0.0000334430,(USA/FL-CDC-STM-000711480/2021:0.0000010000,(USA/FL-CDC-STM-000715311/2021:0.0000010000,((USA/NJ-CDC-STM-Q4HQH66BN/2021:0.0001020342,(USA/LA-EVTL7876/2021:0.0000334430,USA/IN-CDC-STM-000741936/2021:0.0000680251):0.0000334430[79.6]):0.0000010000[0],(USA/NJ-VSP7784/2021:0.0000010000,(USA/FL-CDC-STM-000715810/2021:0.0000010000,(USA/KY-CDC-ASC210327462/2021:0.0000000000,(USA/HI-H213224/2021:0.0000000000,USA/GA-CDC-STM-000715957/2021:0.0000000000):0.0000000000):0.0000010000):0.0000010000[0]):0.0000010000[0]):0.0000010000[0]):0.0000010000[0]):0.0000010000[0]):0.0000010000[0]):0.0000680048[53.6],(((USA/TX-CDC-STM-000711368/2021:0.0000334430,(USA/TX-HMH-MCoV-54010/2021:0.0000010000,USA/TX-HMH-MCoV-67730/2021:0.0000334430):0.0000010000[0]):0.0000010000[0],((USA/OH-CDC-ASC210136893/2021:0.0000010000,(Argentina/INEI111398/2021:0.0000334430,USA/NC-ECU-CORVASEQ-110800058/2021:0.0000899811):0.0000453347[78.8]):0.0000334430[85.9],((USA/NC-ECU-CORVASEQ-110007645/2021:0.0000334430,(USA/NC-ECU-CORVASEQ-109574937/2021:0.0000010000,USA/NC-ECU-CORVASEQ-109670024/2021:0.0000010000):0.0000010000[0]):0.0000334430[83.5],((USA/GA-CDC-4305246-001/2021:0.0000010000,(USA/AZ-CDC-STM-QAS8S9J72/2021:0.0000334430,USA/MD-IGS-52121302062A/2021:0.0000334430):0.0000010000[0]):0.0000010000[0],((USA/TX-HMH-MCoV-54846/2021:0.0000000000,USA/SD-CDC-2-4812781/2021:0.0000000000):0.0000010000,(USA/SC-CDC-ASC210136016/2021:0.0000010000,(USA/GA-CDC-STM-JA4U352ZS/2021:0.0000334430,(Argentina/INEI111298/2021:0.0001022810,(USA/PA-CDC-ASC210406496/2021:0.0000334430,USA/FL-BPHL-17914/2021:0.0000010000):0.0000680215[93.6]):0.0000010000[0]):0.0000010000[0]):0.0000010000[0]):0.0000010000[0]):0.0000010000[0]):0.0000334430[85.6]):0.0000010000[0]):0.0000010000[0],((USA/LA-CDC-STM-000712524/2021:0.0000680129,(USA/TX-HMH-MCoV-52708/2021:0.0000010000,USA/HI-TAMC_670/2021:0.0001020337):0.0000010000[0]):0.0000334430[84.6],(USA/CA-CDC-ASC210280582/2021:0.0000334430,(USA/LA-CDC-4214102-001/2021:0.0000334430,((USA/TX-CDC-STM-000740221/2021:0.0000334430,(USA/FL-CDC-STM-000742071/2021:0.0000334430,(USA/TX-HMH-MCoV-60422/2021:0.0000010000,USA/TX-HMH-MCoV-53212/2021:0.0000010000):0.0000010000[0]):0.0000010000[0]):0.0000334430[83.1],(USA/TX-HMH-MCoV-68325/2021:0.0000680229,(USA/DE-DHSS-B1119573/2021:0.0000334430,(USA/CA-HLX-STM-0006242-A09/2021:0.0000680220,(USA/TX-HMH-MCoV-53983/2021:0.0000334430,((USA/TX-HMH-MCoV-58704/2021:0.0000010000,USA/TX-HMH-MCoV-54613/2021:0.0000680179):0.0000334430[85.7],(USA/OR-CDC-STM-HE47DBX28/2021:0.0001701046,((USA/TX-CDC-4262203-001/2021:0.0000000000,(USA/TX-HMH-MCoV-55359/2021:0.0000000000,(USA/TX-HMH-MCoV-58887/2021:0.0000000000,(USA/TX-HMH-MCoV-56064/2021:0.0000000000,(USA/TX-HMH-MCoV-54789/2021:0.0000000000,(USA/TX-HMH-MCoV-59769/2021:0.0000000000,(USA/TX-HMH-MCoV-62417/2021:0.0000000000,USA/KS-CDC-2-4784743/2021:0.0000000000):0.0000000000):0.0000000000):0.0000000000):0.0000000000):0.0000000000):0.0000000000):0.0000010000,(USA/MO-CDC-ASC210274934/2021:0.0000680208,(USA/DE-DHSS-B1124072/2021:0.0000010000,((USA/TX-HMH-MCoV-57145/2021:0.0000010000,USA/TX-HMH-MCoV-56570/2021:0.0000010000):0.0000680195[91],(USA/TX-CDC-ASC210274951/2021:0.0000334430,(USA/NY-UB-ECPHL-02152/2021:0.0003061678,(USA/TX-HMH-MCoV-55810/2021:0.0000334430,(USA/FL-BPHL-12178/2021:0.0000010000,((USA/TX-HMH-MCoV-58228/2021:0.0000010000,(USA/TX-HMH-MCoV-52263/2021:0.0000010000,USA/TX-HMH-MCoV-50676/2021:0.0000010000):0.0000334430[73]):0.0001020362[95.5],(USA/TX-HMH-MCoV-55811/2021:0.0000334430,(USA/TX-HMH-MCoV-54344/2021:0.0000334430,((USA/TX-TAMGHRC-L-66124/2021:0.0000010000,(USA/TX-HMH-MCoV-63276/2021:0.0000010000,(USA/CA-CDC-ASC210329154/2021:0.0000680191,USA/TX-HMH-MCoV-60518/2021:0.0000334430):0.0000010000[0]):0.0000010000[0]):0.0000679041[92.3],(USA/TX-HMH-MCoV-57695/2021:0.0000334430,((USA/CA-CDC-STM-RSCS9J822/2021:0.0001020337,(USA/TX-TAMGHRC-EQ04671800/2021:0.0001684754,USA/OH-UHTL-1044/2021:0.0001700609):0.0000029033[0]):0.0000010000[0],(USA/TX-TAMGHRC-EQ04679789/2021:0.0000010000,(USA/TX-CDC-ASC210124273/2021:0.0000010000,((USA/TX-HMH-MCoV-58639/2021:0.0000334430,USA/TX-HMH-MCoV-55096/2021:0.0000334430):0.0000010000[0],(USA/TX-HMH-MCoV-55080/2021:0.0000680216,USA/MD-IGS-52120904122A/2021:0.0000010000):0.0000010000[0]):0.0000010000[0]):0.0000010000[0]):0.0000334430[90.9]):0.0000010000[0]):0.0000010000[0]):0.0000010000[0]):0.0000010000[0]):0.0000010000[0]):0.0000010000[0]):0.0000010000[0]):0.0000010000[0]):0.0000010000[0]):0.0000010000[0]):0.0000010000[0]):0.0000010000[0]):0.0000010000[0]):0.0000010000[0]):0.0000010000[0]):0.0000010000[0]):0.0000010000[0]):0.0000022488[0]):0.0000011291[0]):0.0000010000[0]):0.0000125197[0]):0.0000010000[0]):0.0000010000[0]):0.0000010000[0]):0.0000010000[0]):0.0000334430[71.5],((((USA/UT-UPHL-211128911067/2021:0.0000334430,(USA/UT-UPHL-211115712640/2021:0.0000010000,(USA/UT-UPHL-211112859534/2021:0.0000685803,USA/UT-UPHL-211112052421/2021:0.0000668889):0.0001020210[87]):0.0000334430[72.5]):0.0001020119[94.4],(USA/UT-UPHL-211103796682/2021:0.0000010000,(USA/UT-UPHL-211028237819/2021:0.0000334430,(USA/PA-VSP6833/2021:0.0002721192,USA/SC-CDC-ASC210134029/2021:0.0000680174):0.0000010000[0]):0.0000010000[0]):0.0000010000[0]):0.0000334430[73.1],((USA/CA-CDC-ASC210103210/2021:0.0000334430,(USA/FL-CDC-ASC210102376/2021:0.0000680190,(USA/TX-HMH-MCoV-51890/2021:0.0000334430,(USA/TX-HMH-MCoV-56035/2021:0.0000334430,USA/TX-HMH-MCoV-52272/2021:0.0000010000):0.0000010000[0]):0.0000334430[87.5]):0.0000010000[0]):0.0000010000[0],(((USA/TX-CDC-ASC210119115/2021:0.0000680180,(USA/TX-HMH-MCoV-50363/2021:0.0000334430,(USA/TX-HMH-MCoV-50967/2021:0.0000010000,USA/TX-CDC-ASC210133099/2021:0.0000010000):0.0000010000[0]):0.0000334430[86.4]):0.0000010000[0],(USA/CA-CDPH-2000052056/2021:0.0000010000,(USA/TX-HMH-MCoV-48919/2021:0.0000010000,(USA/TX-CDC-ASC210117966/2021:0.0000334430,(USA/TX-HMH-MCoV-50224/2021:0.0000680183,USA/OH-CDC-ASC210409716/2021:0.0000334430):0.0000010000[0]):0.0000010000[0]):0.0000010000[0]):0.0000010000[0]):0.0000010000[0],((USA/CA-CDPH-2000052880/2021:0.0000334430,USA/TX-CDC-ASC210246981/2021:0.0000334430):0.0000010000[0],(USA/TX-HMH-MCoV-52334/2021:0.0000010000,(USA/TX-HMH-MCoV-48949/2021:0.0000010000,(USA/TX-CDC-ASC210162243/2021:0.0000010000,(USA/TX-HMH-MCoV-47768/2021:0.0000010000,(USA/SC-CDC-ASC210410353/2021:0.0000334430,(USA/TX-CDC-ASC210113100/2021:0.0000010000,USA/TX-CDC-ASC210159426/2021:0.0001020399):0.0000334430[84.9]):0.0000010000[0]):0.0000010000[0]):0.0000319579[93.2]):0.0000010000[0]):0.0000010000[0]):0.0000010000[0]):0.0000010000[0]):0.0000010000[0]):0.0000010000[0],((USA/NY-URMC-21081352-1/2021:0.0000334430,(((Argentina/INEI111400/2021:0.0001377566,USA/NC-ECU-CORVASEQ-111072305/2021:0.0001360857):0.0000334430[75.7],(USA/NC-ECU-CORVASEQ-111077100/2021:0.0002380849,(USA/NC-ECU-CORVASEQ-110963212/2021:0.0002720930,USA/NC-CDC-ASC210184080/2021:0.0000319592):0.0000010000[0]):0.0000010000[0]):0.0000010000[0],((USA/NY-URMC-21101453-1/2021:0.0001360437,USA/NY-URMC-21081344-1/2021:0.0000680146):0.0000010000[0],((((USA/MI-CDC-ASC210328208/2021:0.0000680197,USA/SC-CDC-ASC210411900/2021:0.0000334430):0.0000010000[0],(USA/TN-CDC-ASC210412024/2021:0.0000334430,USA/WV-CDC-ASC210328873/2021:0.0000334430):0.0000010000[0]):0.0000010000[0],(USA/GA-CDC-ASC210243616/2021:0.0000000000,(USA/TX-CDC-ASC210156286/2021:0.0000000000,(USA/NJ-CDC-ASC210240996/2021:0.0000000000,(USA/NC-CDC-ASC210159157/2021:0.0000000000,(USA/TX-CDC-ASC210190802/2021:0.0000000000,USA/GA-CDC-ASC210243615/2021:0.0000000000):0.0000000000):0.0000000000):0.0000000000):0.0000000000):0.0000010000):0.0000010000[0],((USA/OH-CDC-ASC210124916/2021:0.0000334430,(USA/NC-CDC-ASC210103769/2021:0.0000334430,(USA/GA-CDC-ASC210275756/2021:0.0000010000,USA/NC-CDC-ASC210203280/2021:0.0000010000):0.0000334430[81]):0.0000010000[0]):0.0000010000[0],((USA/TX-HMH-MCoV-51950/2021:0.0000680230,USA/NY-Wadsworth-21079728-01/2021:0.0000334430):0.0000010000[0],((USA/TX-CDC-ASC210284358/2021:0.0000334430,(USA/NC-CDC-ASC210341678/2021:0.0000680195,USA/TN-CDC-ASC210100572/2021:0.0001020407):0.0000010000[0]):0.0000010000[0],(USA/SC-CDC-ASC210133393/2021:0.0000010000,(USA/SC-CDC-ASC210204954/2021:0.0000334430,(USA/TN-CDC-ASC210466196/2021:0.0000334430,USA/NC-CDC-ASC210105129/2021:0.0001020387):0.0000010000[0]):0.0000010000[0]):0.0000010000[0]):0.0000010000[0]):0.0000010000[0]):0.0000010000[0]):0.0000010000[0]):0.0000010000[0]):0.0000010000[0]):0.0000334430[78.4],((USA/TX-HMH-MCoV-48939/2021:0.0000010000,((USA/IN-CDC-ASC210124378/2021:0.0000680184,USA/TX-HMH-MCoV-51628/2021:0.0000680198):0.0000010000[0],((USA/TX-HMH-MCoV-47709/2021:0.0000334430,(USA/TX-CDC-ASC210115019/2021:0.0000010000,(USA/TX-CDC-ASC210159827/2021:0.0000000000,USA/FL-CDC-ASC210163137/2021:0.0000000000):0.0000010000):0.0000334430[76.7]):0.0000010000[0],((USA/NC-CDC-LC0432309/2021:0.0001700599,USA/LA-CDC-ASC210237268/2021:0.0000010000):0.0000334430[85.7],((USA/TX-HMH-MCoV-50860/2021:0.0000010000,USA/TX-HMH-MCoV-50738/2021:0.0000010000):0.0000680192[91.1],(USA/TX-CDC-ASC210181263/2021:0.0000010000,(USA/TX-CDC-ASC210464825/2021:0.0000000000,USA/TX-CDC-ASC210464824/2021:0.0000000000):0.0000010000):0.0000010000[0]):0.0000680267[92.2]):0.0000010000[0]):0.0000010000[0]):0.0000010000[0]):0.0000010000[0],(((USA/TX-CDC-ASC210462310/2021:0.0000010000,(USA/TX-HMH-MCoV-51909/2021:0.0000680200,USA/TX-HMH-MCoV-50215/2021:0.0000334430):0.0000010000[0]):0.0000010000[0],((USA/MI-CDC-STM-000744271/2021:0.0000010000,(France/ARA-ERFB-2070865531/2021:0.0000334430,France/ARA-ERFB-2070944293/2021:0.0000680049):0.0000334430[71.5]):0.0000680037[68.9],((Argentina/INEI110375/2021:0.0000010000,Argentina/INEI109975/2021:0.0000010000):0.0001700945[98.4],(USA/TX-HMH-MCoV-54792/2021:0.0000010000,(USA/TX-CDC-ASC210328583/2021:0.0000680192,USA/TX-CDC-STM-000726756/2021:0.0000010000):0.0000010000[0]):0.0000010000[0]):0.0000010000[0]):0.0000334430[71.5]):0.0000334430[83.7],((USA/NC-ECU-CORVASEQ-109938599/2021:0.0001360355,((USA/TX-HMH-MCoV-64003/2021:0.0000334430,(USA/TX-HMH-MCoV-67434/2021:0.0000680237,USA/MI-CDC-STM-J3KERFPQ3/2021:0.0001360530):0.0000010000[0]):0.0000010000[0],((USA/TX-HMH-MCoV-53793/2021:0.0000000000,(USA/TX-HMH-MCoV-56567/2021:0.0000000000,(USA/TX-HMH-MCoV-62303/2021:0.0000000000,(USA/TX-HMH-MCoV-55755/2021:0.0000000000,(USA/TX-HMH-MCoV-61419/2021:0.0000000000,(USA/TX-HMH-MCoV-61281/2021:0.0000000000,USA/TX-HMH-MCoV-58335/2021:0.0000000000):0.0000000000):0.0000000000):0.0000000000):0.0000000000):0.0000000000):0.0000010000,((USA/FL-CDC-STM-000723088/2021:0.0000334430,(USA/TX-CDC-STM-E7GYSY2HV/2021:0.0000010000,USA/CA-CDC-STM-JYNPB7N6B/2021:0.0000010000):0.0001360486[94.5]):0.0000010000[0],(USA/GA-EHC-2518X/2021:0.0000334430,((USA/TX-HHD-2109081514/2021:0.0000334430,(USA/TX-CDC-LC0209422/2021:0.0000680216,USA/TX-CDC-STM-97WJVNMZQ/2021:0.0001020587):0.0000010000[0]):0.0000010000[0],(((USA/IN-CDC-STM-ZHPJ9M78D/2021:0.0000010000,(USA/IN-CDC-STM-A9KD86NMR/2021:0.0000010000,USA/IN-CDC-STM-X8GQDSQYA/2021:0.0000010000):0.0000334430[76.5]):0.0000680208[93],((USA/TX-HMH-MCoV-56072/2021:0.0000010000,USA/TX-HMH-MCoV-56626/2021:0.0000010000):0.0000334430[77.9],(USA/TX-HHD-4655540-08/2021:0.0000010000,USA/RI-CDC-2-4938016/2021:0.0000010000):0.0000010000[0]):0.0000334430[85.2]):0.0000010000[0],((USA/TX-HMH-MCoV-63851/2021:0.0000680217,USA/TX-HMH-MCoV-58795/2021:0.0000334430):0.0000010000[0],((USA/TX-HMH-MCoV-67194/2021:0.0000680359,USA/MI-CDC-STM-YNV96FW73/2021:0.0001361143):0.0000680236[87.8],(USA/IL-RIPHL_110164_G/2021:0.0001360465,((USA/TX-HMH-MCoV-60484/2021:0.0000010000,USA/TX-HMH-MCoV-60100/2021:0.0000010000):0.0000010000[0],(USA/TX-HMH-MCoV-63667/2021:0.0000010000,USA/TX-HMH-MCoV-67606/2021:0.0000680309):0.0000010000[0]):0.0000010000[0]):0.0000334430[87.9]):0.0000010000[0]):0.0000010000[0]):0.0000010000[0]):0.0000010000[0]):0.0000010000[0]):0.0000010000[0]):0.0000010000[0]):0.0000010000[0]):0.0000334430[83],(USA/ID-BVAMC-748881/2021:0.0000010000,(((USA/TX-HMH-MCoV-50694/2021:0.0000334430,USA/TX-CDC-ASC210194674/2021:0.0000334430):0.0000010000[0],((USA/TX-CDC-ASC210197073/2021:0.0000680194,(USA/GA-CDC-ASC210408083/2021:0.0000680213,(USA/GA-CDC-ASC210143327/2021:0.0000010000,(USA/RI-CDC-ASC210409837/2021:0.0000000000,(USA/RI-CDC-ASC210408852/2021:0.0000000000,USA/TX-CDC-ASC210177892/2021:0.0000000000):0.0000000000):0.0000010000):0.0000010000[0]):0.0000334430[0]):0.0000010000[0],(USA/TX-HMH-MCoV-50712/2021:0.0000334430,(USA/TX-HMH-MCoV-52530/2021:0.0000010000,(USA/TX-HMH-MCoV-51227/2021:0.0000680190,(USA/TX-CDC-ASC210173771/2021:0.0000010000,(USA/TX-CDC-ASC210111486/2021:0.0000010000,USA/TX-HMH-MCoV-51163/2021:0.0000334430):0.0000010000[0]):0.0000010000[0]):0.0000319586[93.2]):0.0000010000[0]):0.0000010000[0]):0.0000010000[0]):0.0000010000[0],((USA/TX-CDC-ASC210141074/2021:0.0000680205,((USA/CT-CDC-ASC210485860/2021:0.0000680271,USA/IL-CDC-ASC210523657/2021:0.0001360745):0.0000334430[75.2],(USA/IL-CDC-ASC210449620/2021:0.0000010000,(USA/IL-CDC-ASC210449621/2021:0.0000010000,(USA/IL-CDC-ASC210389092/2021:0.0000680278,(USA/AZ-CDC-ASC210523816/2021:0.0000010000,USA/MN-CDC-ASC210448334/2021:0.0000010000):0.0000334430[77]):0.0000010000[0]):0.0000010000[0]):0.0000010000[0]):0.0000334430[86.5]):0.0000010000[0],(USA/AZ-CDC-ASC210446045/2021:0.0000334430,((USA/TX-CDC-ASC210083178/2021:0.0000334430,(USA/TX-HMH-MCoV-52473/2021:0.0000334430,USA/TX-CDC-ASC210174640/2021:0.0000334430):0.0000010000[0]):0.0000010000[0],((USA/TX-HMH-MCoV-52166/2021:0.0000010000,(USA/TX-HMH-MCoV-51771/2021:0.0000680214,(USA/TX-CDC-ASC210138645/2021:0.0000010000,USA/AL-CDC-ASC210280338/2021:0.0000010000):0.0000680200[87.6]):0.0000010000[0]):0.0000010000[0],((USA/TX-CDC-ASC210408837/2021:0.0000334430,(USA/TX-HMH-MCoV-52392/2021:0.0000010000,USA/TX-HMH-MCoV-52257/2021:0.0000010000):0.0000680203[93.8]):0.0000010000[0],(((USA/TX-HMH-MCoV-50098/2021:0.0000010000,USA/TX-HMH-MCoV-50109/2021:0.0000010000):0.0000334430[91.1],(USA/TX-HMH-MCoV-52544/2021:0.0000680205,USA/MI-CDC-ASC210523516/2021:0.0001360651):0.0000010000[0]):0.0000010000[0],(USA/TX-CDC-ASC210175414/2021:0.0000000000,(USA/GA-CDC-ASC210179729/2021:0.0000000000,(USA/TX-HMH-MCoV-50947/2021:0.0000000000,(USA/TX-CDC-ASC210245546/2021:0.0000000000,(USA/TX-HMH-MCoV-51830/2021:0.0000000000,USA/TX-CDC-ASC210309726/2021:0.0000000000):0.0000000000):0.0000000000):0.0000000000):0.0000000000):0.0000010000):0.0000010000[0]):0.0000010000[0]):0.0000010000[0]):0.0000010000[0]):0.0000010000[0]):0.0000010000[0]):0.0000010000[0]):0.0000010000[0]):0.0000334430[85.1]):0.0000010000[0]):0.0000010000[0]):0.0000010000[0]):0.0000010000[0]):0.0000334430[87]):0.0000010000[0]):0.0000334430[3.4],((Mexico/BCN_LANGEBIO_IMSS_3845/2021:0.0002040449,((Mexico/CHP-LANGEBIO_IMSS_1864/2021:0.0000334430,(Mexico/GUA_LANGEBIO_IMSS_3415/2021:0.0000680206,Mexico/CHP-LANGEBIO_IMSS_1863/2021:0.0000680193):0.0000010000[0]):0.0000010000[0],(((USA/MN-Mayo-17682/2021:0.0001020314,Mexico/CHP_IBT_IMSS_3464/2021:0.0000680194):0.0000010000[0],(Peru/LIM-INS-11503/2021:0.0001020338,Mexico/CHP_IBT_IMSS_2460/2021:0.0000680229):0.0000010000[0]):0.0000010000[0],((Mexico/TAB-InDRE_FB50595_S9534/2021:0.0000334430,(Mexico/TAB_InDRE_FB47880_S8869/2021:0.0000010000,Mexico/TAB_InDRE_FB45000_S8182/2021:0.0000010000):0.0000010000[0]):0.0000334430[78.4],(((USA/TX-CDC-ASC210192553/2021:0.0000334430,USA/TX-CDC-ASC210140820/2021:0.0000680217):0.0000680278[89.3],(USA/NM-CDC-2-4678890/2021:0.0000334430,((USA/CA-SDCPHL-102821-170/2021:0.0000334430,USA/CA-ALSR-52965/2021:0.0000334430):0.0000010000[0],(USA/CA-HLX-STM-0006199-A04/2021:0.0001020339,USA/CA-SEARCH-54057/2021:0.0001020342):0.0000010000[0]):0.0000010000[0]):0.0000334430[85.8]):0.0000010000[0],((USA/TX-CDC-ASC210448125/2021:0.0000334430,(USA/WV-WVU-WV121657/2021:0.0000010000,(USA/NY-PRL-2021_0809_00D06/2021:0.0000334430,USA/PA-0721/2021:0.0000334430):0.0000334430[78.2]):0.0000010000[0]):0.0000334430[85.3],(Mexico/TAB-InDRE-FB32856-S6697/2021:0.0000334430,(Mexico/CHP-InDRE-FB34519-S6897/2021:0.0000334430,(Mexico/TAB_InDRE_FB40661_S7421/2021:0.0000334430,Mexico/VER-InDRE-FB34035-S6772/2021:0.0000680188):0.0000010000[0]):0.0000010000[0]):0.0000334430[84.9]):0.0000010000[0]):0.0000010000[0]):0.0000010000[0]):0.0000010000[0]):0.0000010000[0]):0.0000334430[76.9],((USA/TX-CDC-ASC210112152/2021:0.0000334430,((USA/TX-HMH-MCoV-52457/2021:0.0000334430,(USA/TX-HMH-MCoV-50840/2021:0.0000010000,USA/NY-UB-ECPHL-01823/2021:0.0001020362):0.0000680194[90]):0.0000010000[0],((USA/TX-HMH-MCoV-51796/2021:0.0000334430,USA/OK-CDC-ASC210114328/2021:0.0000334430):0.0000010000[0],(USA/CA-HLX-STM-0006156-H09/2021:0.0000010000,(USA/TX-HMH-MCoV-57378/2021:0.0000680208,(USA/TX-CDC-4297511-001/2021:0.0000680199,(USA/TX-HMH-MCoV-54930/2021:0.0000010000,USA/TX-HMH-MCoV-53445/2021:0.0000010000):0.0000010000[0]):0.0000334430[87.4]):0.0000010000[0]):0.0000334430[84.1]):0.0000334430[77.9]):0.0000010000[0]):0.0000334430[79.2],((USA/TX-CDC-ASC210096541/2021:0.0000010000,USA/TX-CDC-ASC210277014/2021:0.0000010000):0.0000334430[86.1],(USA/GA-CDC-ASC210271120/2021:0.0001360457,((Mexico/MEX-InDRE_FB20427_S4884/2021:0.0000010000,Mexico/CMX-INMEGEN-39-40/2021:0.0003742481):0.0000334430[75.8],((USA/TX-HMH-MCoV-54440/2021:0.0000680268,USA/TX-CDC-ASC210277910/2021:0.0000334430):0.0000680220[89.9],((USA/CA-CDC-ASC210238590/2021:0.0000680183,(USA/TX-HMH-MCoV-51995/2021:0.0000334430,(USA/SC-CDC-LC0167261/2021:0.0000010000,USA/FL-CDC-STM-000711490/2021:0.0000334430):0.0000680200[91.8]):0.0000010000[0]):0.0000680191[85.7],(Mexico/CMX_IBT_IMSS_3001/2021:0.0001020331,(Mexico/GUA_InDRE_FB41919_S7587/2021:0.0001020297,(USA/NM-CDC-IBX718515421440/2021:0.0000334430,(USA/IA-CDC-ASC210408270/2021:0.0001020396,(USA/NM-CDC-IBX693610037908/2021:0.0000680197,(USA/MD-IGS-042123200349A/2021:0.0000334430,(India/TG-CCMB-CIA5303/2021:0.0001020874,(Mexico/SON_InDRE_FB28193_S6165/2021:0.0000334430,(Mexico/CHH_IBT_IMSS_2300/2021:0.0000010000,(Mexico/OAX_LANGEBIO_IMSS_2183/2021:0.0000680194,(Mexico/COA_LANGEBIO_IMSS_3487/2021:0.0000680197,(USA/NM-NMDOH-2021135801/2021:0.0000010000,(USA/TN-CDC-ASC210101811/2021:0.0000680189,(USA/OR-CDC-ASC210246492/2021:0.0000334430,((USA/NM-NMDOH-2021144685/2021:0.0000334430,USA/NM-NMDOH-2021139689/2021:0.0000010000):0.0000680187[93.3],(Mexico/CMX-21/2021:0.0001020307,(USA/NM-NMDOH-2021136889/2021:0.0000010000,((USA/FL-CDC-ASC210134676/2021:0.0000010000,USA/CO-CDPHE-2102080838/2021:0.0000334430):0.0001017121[91.8],(USA/NM-NMDOH-2021134148/2021:0.0000010000,(Mexico/CHH_LANGEBIO_IMSS_1928/2021:0.0001020325,((Mexico/BCS-LANGEBIO_IMSS_1511/2021:0.0000334430,(Mexico/CHH_IBT_IMSS_2354/2021:0.0000010000,(USA/CO-CDC-MMB09461147/2021:0.0000334430,Mexico/GUA-InDRE_FB26531_S5762/2021:0.0000680178):0.0000010000[0]):0.0000334430[72.5]):0.0000010000[0],((USA/TX-HMH-MCoV-50715/2021:0.0000010000,USA/TX-CDC-ASC210249393/2021:0.0000010000):0.0000334430[83.8],(USA/FL-CDC-ASC210329977/2021:0.0000334430,(USA/TX-CDC-ASC210098119/2021:0.0000334430,((USA/NM-NMDOH-2021139222/2021:0.0000000000,(USA/NM-CDC-ASC210111516/2021:0.0000000000,(USA/TX-CDC-ASC210195682/2021:0.0000000000,USA/TX-CDC-ASC210103473/2021:0.0000000000):0.0000000000):0.0000000000):0.0000010000,(Mexico/CMX_LANGEBIO_IMSS_2123/2021:0.0001360462,(USA/MS-UMMC-M774D7-506812/2021:0.0000334430,(Mexico/DUR_LANGEBIO_IMSS_2240/2021:0.0000680194,((USA/UT-UPHL-211230701994/2021:0.0000010000,USA/UT-UPHL-220107856013/2021:0.0000334430):0.0000334430[85.4],((Mexico/VER_LANGEBIO_IMSS_2909/2021:0.0000010000,Mexico/VER_LANGEBIO_IMSS_2911/2021:0.0000010000):0.0001020320[96.3],(Mexico/CHH_LANGEBIO_IMSS_1944/2021:0.0000680197,((Mexico/CHH-CABANA-MX-UGA-IMSS_ITV_UBA_UCR_UdA_UPC-3339/2021:0.0002040759,((USA/WI-CDC-ASC210158221/2021:0.0000010000,(Mexico/QUE_InDRE_FB28480_S5953/2021:0.0000680186,(Mexico/COA-CABANA-MX-UGA-IMSS_ITV_UBA_UCR_UdA_UPC-3354/2021:0.0001360417,(Mexico/DUR-CABANA-MX-UGA-IMSS_ITV_UBA_UCR_UdA_UPC-3326/2021:0.0000680182,(Mexico/DUR-CABANA-MX-UGA-IMSS_ITV_UBA_UCR_UdA_UPC-3312/2021:0.0001020289,Mexico/DUR-CABANA-MX-UGA-IMSS_ITV_UBA_UCR_UdA_UPC-3328/2021:0.0000680170):0.0000010000[0]):0.0000010000[0]):0.0000680173[92.3]):0.0000010000[0]):0.0000010000[0],((USA/TX-CDC-ASC210205337/2021:0.0000334430,USA/RI-CDC-ASC210241929/2021:0.0000680197):0.0000010000[0],((USA/OH-CDC-ASC210388699/2021:0.0000680307,Mexico/CHH-CABANA-MX-UGA-IMSS_ITV_UBA_UCR_UdA_UPC-3341/2021:0.0001700737):0.0000334430[75.8],(USA/LA-CDC-ASC210161709/2021:0.0000334430,((USA/TX-HMH-MCoV-51494/2021:0.0000010000,USA/AL-CDC-ASC210128187/2021:0.0000010000):0.0000010000[0],(USA/TN-CDC-ASC210099174/2021:0.0000334430,USA/FL-CDC-ASC210241192/2021:0.0000010000):0.0000010000[0]):0.0000010000[0]):0.0000334430[85]):0.0000010000[0]):0.0000010000[0]):0.0000010000[0]):0.0000334430[74],(Mexico/MEX-INMEGEN-31-108/2021:0.0000334430,((USA/NM-CDC-LC0213500/2021:0.0000334430,USA/NM-CDC-IBX483560918773/2021:0.0000010000):0.0000334430[73.9],((USA/NJ-CDC-ASC210361863/2021:0.0001020591,(USA/NJ-CDC-ASC210307466/2021:0.0000334430,(USA/NJ-CDC-ASC210091345/2021:0.0000334430,(USA/NJ-CDC-ASC210662023/2021:0.0000334430,(USA/PA-CDC-STM-CQCBWZRMN/2021:0.0000010000,(USA/PA-CDC-STM-G5RQ7CFXB/2021:0.0000010000,(USA/PA-CDC-STM-5U4XQ2WFA/2021:0.0000000000,USA/PA-CDC-STM-JB2AZYJ8T/2021:0.0000000000):0.0000010000):0.0000010000[0]):0.0001020616[94.1]):0.0000334430[76]):0.0000010000[0]):0.0000010000[0]):0.0001360787[97.4],(USA/CA-CDC-ASC210403348/2021:0.0001020314,((USA/WI-CDC-ASC210124478/2021:0.0001020302,(USA/WV-CDC-ASC210463093/2021:0.0000010000,(USA/TX-HMH-MCoV-51977/2021:0.0000010000,(USA/TX-HMH-MCoV-51047/2021:0.0000010000,(USA/TX-CDC-ASC210195991/2021:0.0000680177,(USA/TX-HMH-MCoV-52195/2021:0.0000010000,(USA/FL-CDC-IBX492655540627/2021:0.0000334430,((USA/MN-CDC-IBX391974023346/2021:0.0000010000,USA/MN-CDC-STM-EH7QDRV7Q/2021:0.0000680234):0.0000334430[78.7],(((USA/TX-CDC-ASC210161336/2021:0.0000334430,(USA/MN-Mayo-16525/2021:0.0000010000,USA/MN-Mayo-16528/2021:0.0000010000):0.0000334430[79.8]):0.0000010000[0],(USA/MN-Mayo-16641/2021:0.0000010000,(Mexico/TAM_InDRE_FB32035_S7336/2021:0.0000334430,USA/NE-CDC-ASC210358331/2021:0.0000334430):0.0000010000[0]):0.0000010000[0]):0.0000334430[78.8],(Mexico/BCN_InDRE_FB28078_S6093/2021:0.0000334430,(USA/ID-BVAMC-744630/2021:0.0000334430,(USA/TX-TAMGHRC-EQ04531190/2021:0.0001183818,(USA/TX-DSHS-7198/2021:0.0000334430,(USA/PA-0563/2021:0.0000010000,((Argentina/INEI109165/2021:0.0001020467,(USA/TX-CDC-ASC210278673/2021:0.0000010000,(USA/TX-CDC-STM-000727577/2021:0.0000334430,USA/MD-IGS-52121902796A/2021:0.0000334430):0.0000010000[0]):0.0000010000[0]):0.0000334430[71.1],(USA/TX-CDC-STM-000723202/2021:0.0000680225,(USA/TX-CDC-STM-000710086/2021:0.0000680222,(USA/TX-CDC-ASC210406368/2021:0.0000334430,(USA/TX-HMH-MCoV-57124/2021:0.0000680186,(USA/TX-CDC-STM-000719779/2021:0.0000010000,((USA/PA-0704/2021:0.0000000000,(USA/TX-HMH-MCoV-58289/2021:0.0000000000,USA/KS-CDC-2-4784812/2021:0.0000000000):0.0000000000):0.0000010000,((USA/TX-HMH-MCoV-61414/2021:0.0000010000,USA/TX-HMH-MCoV-56148/2021:0.0000010000):0.0000334430[92.8],(USA/PA-CDC-STM-D8V5DE6BY/2021:0.0003062067,(USA/PA-CDC-STM-3SCBVMC77/2021:0.0001360535,USA/LA-BIE-LSUH900163/2021:0.0000010000):0.0000625201[85]):0.0000010000[0]):0.0000010000[0]):0.0000010000[0]):0.0000010000[0]):0.0000010000[0]):0.0000010000[0]):0.0000010000[0]):0.0000020138[0]):0.0000010000[0]):0.0000010000[0]):0.0000010000[0]):0.0000388260[82]):0.0000010000[0]):0.0000010000[0]):0.0000010000[0]):0.0000010000[0]):0.0000010000[0]):0.0000010000[0]):0.0000010000[0]):0.0000010000[0]):0.0000010000[0]):0.0000010000[0]):0.0000779781[92.2],(((USA/UT-UPHL-220107507857/2021:0.0000661044,(USA/UT-UPHL-211224645012/2021:0.0001700732,USA/UT-UPHL-211028636519/2021:0.0000680034):0.0000699199[85.8]):0.0000680104[43.9],((USA/TX-TAMGHRC-EQ04676561/2021:0.0000010000,((USA/TX-TAMGHRC-EQ04708879/2021:0.0000010000,USA/TX-TAMGHRC-EQ04682589/2021:0.0000010000):0.0000010000[0],(USA/TX-TAMGHRC-EQ04732007/2021:0.0000010000,(USA/TX-TAMGHRC-EQ04582575/2021:0.0000010000,USA/TX-TAMGHRC-EQ04678838/2021:0.0000334430):0.0000010000[0]):0.0000010000[0]):0.0000334430[91.5]):0.0000010000[0],((USA/CO-CDC-ASC210120386/2021:0.0000680093,(USA/CO-CDC-LC0133141/2021:0.0000010000,USA/CO-USAFSAM-S4369/2021:0.0000010000):0.0000010000[0]):0.0000334430[76.7],(USA/FL-CDC-LC0241311/2021:0.0000683123,(USA/AZ-CDC-STM-000732550/2021:0.0000680200,(USA/CA-SEARCH-54146/2021:0.0000680198,(USA/TX-HMH-MCoV-62476/2021:0.0000334430,((USA/NC-CDC-ASC210159324/2021:0.0000680184,(USA/TX-HMH-MCoV-55032/2021:0.0000010000,USA/NC-CDC-ASC210115174/2021:0.0000010000):0.0000010000[0]):0.0001020327[96.6],(USA/OK-CDC-ASC210376265/2021:0.0000334430,(USA/IA-CDC-LC0324456/2021:0.0000010000,(USA/AZ-CDC-STM-000735453/2021:0.0000680200,((USA/CA-CDC-QDX26343318/2021:0.0000000000,(USA/FL-CDC-STM-000721663/2021:0.0000000000,(USA/NV-CDC-LC0220203/2021:0.0000000000,(USA/TX-DSHS-7931/2021:0.0000000000,(USA/NM-NMDOH-2021170173/2021:0.0000000000,(USA/NM-NMDOH-2021194784/2021:0.0000000000,(USA/CO-CDC-LC0082353/2021:0.0000000000,(USA/IA-CDC-LC0324302/2021:0.0000000000,(USA/NM-NMDOH-2021143153/2021:0.0000000000,(USA/NM-CDC-LC0210088/2021:0.0000000000,(USA/CA-HLX-STM-0006130-B05/2021:0.0000000000,(USA/NM-NMDOH-2021137194/2021:0.0000000000,(USA/TX-CDC-4265416-001/2021:0.0000000000,(USA/TX-CDC-QDX27212033/2021:0.0000000000,(USA/NM-NMDOH-2021137191/2021:0.0000000000,(Mexico/CMX-INER-IBT-0435/2021:0.0000000000,(USA/NM-CDC-LC0153678/2021:0.0000000000,(USA/CT-CDC-QDX28381703/2021:0.0000000000,(USA/NM-NMDOH-2021148176/2021:0.0000000000,(USA/NM-CDC-LC0221455/2021:0.0000000000,(USA/CA-CDC-QDX26343317/2021:0.0000000000,(USA/NM-NMDOH-2021190964/2021:0.0000000000,(USA/NM-NMDOH-2021163217/2021:0.0000000000,(USA/MN-CDC-LC0250800/2021:0.0000000000,(USA/NE-NCOV21-28584/2021:0.0000000000,(USA/NM-NMDOH-2021201476/2021:0.0000000000,(Mexico/CHH-INER_IMSS_1417/2021:0.0000000000,(USA/MO-CDC-2-5063900/2021:0.0000000000,(USA/NM-NMDOH-2021144016/2021:0.0000000000,(USA/NM-NMDOH-2021137199/2021:0.0000000000,(USA/NM-NMDOH-2021151222/2021:0.0000000000,(USA/TX-CDC-ASC210161452/2021:0.0000000000,(USA/NM-CDC-LC0209517/2021:0.0000000000,(USA/NM-CDC-LC0149359/2021:0.0000000000,(USA/NM-CDC-QDX29409336/2021:0.0000000000,(USA/NM-CDC-LC0334723/2021:0.0000000000,(USA/CO-CDC-LC0133014/2021:0.0000000000,(Mexico/TAM_INER_IMSS_1684/2021:0.0000000000,(USA/NM-NMDOH-2021135819/2021:0.0000000000,(USA/CO-CDC-LC0209818/2021:0.0000000000,(USA/NM-CDC-LC0209260/2021:0.0000000000,(USA/NM-NMDOH-2021194788/2021:0.0000000000,(USA/NV-CDC-QDX26531776/2021:0.0000000000,(USA/NM-NMDOH-2021177808/2021:0.0000000000,(USA/NM-CDC-LC0308711/2021:0.0000000000,(USA/AZ-CDC-LC0209750/2021:0.0000000000,(USA/NM-CDC-LC0335963/2021:0.0000000000,(USA/KS-CDC-LC0203689/2021:0.0000000000,(USA/TX-CDC-LC0085795/2021:0.0000000000,(USA/WI-CDC-QDX27212297/2021:0.0000000000,(USA/NM-NMDOH-2021137192/2021:0.0000000000,(USA/NM-NMDOH-2021177868/2021:0.0000000000,(USA/NM-CDC-QDX27830205/2021:0.0000000000,(USA/CO-CDC-LC0109218/2021:0.0000000000,(Mexico/CHH-INER_IMSS_1416/2021:0.0000000000,(USA/NM-NMDOH-2021153003/2021:0.0000000000,(USA/CT-Yale-16979/2021:0.0000000000,(USA/TX-HMH-MCoV-53640/2021:0.0000000000,(USA/NM-CDC-LC0230817/2021:0.0000000000,(USA/NM-NMDOH-2021149430/2021:0.0000000000,(USA/NM-NMDOH-2021143143/2021:0.0000000000,(Mexico/CMX-INER-INC-012/2021:0.0000000000,(USA/FL-CDC-LC0262541/2021:0.0000000000,(USA/NM-NMDOH-2021152996/2021:0.0000000000,(USA/NM-NMDOH-2021192157/2021:0.0000000000,(USA/NM-CDC-LC0097430/2021:0.0000000000,(Mexico/CHH-INER_IMSS_1412/2021:0.0000000000,USA/NM-CDC-QDX27568505/2021:0.0000000000):0.0000000000):0.0000000000):0.0000000000):0.0000000000):0.0000000000):0.0000000000):0.0000000000):0.0000000000):0.0000000000):0.0000000000):0.0000000000):0.0000000000):0.0000000000):0.0000000000):0.0000000000):0.0000000000):0.0000000000):0.0000000000):0.0000000000):0.0000000000):0.0000000000):0.0000000000):0.0000000000):0.0000000000):0.0000000000):0.0000000000):0.0000000000):0.0000000000):0.0000000000):0.0000000000):0.0000000000):0.0000000000):0.0000000000):0.0000000000):0.0000000000):0.0000000000):0.0000000000):0.0000000000):0.0000000000):0.0000000000):0.0000000000):0.0000000000):0.0000000000):0.0000000000):0.0000000000):0.0000000000):0.0000000000):0.0000000000):0.0000000000):0.0000000000):0.0000000000):0.0000000000):0.0000000000):0.0000000000):0.0000000000):0.0000000000):0.0000000000):0.0000000000):0.0000000000):0.0000000000):0.0000000000):0.0000000000):0.0000000000):0.0000000000):0.0000000000):0.0000000000):0.0000010000,(USA/AZ-CDC-STM-000727717/2021:0.0001360483,((USA/NM-CDC-LC0222399/2021:0.0000010000,USA/NM-CDC-LC0209983/2021:0.0000010000):0.0000334430[92.2],((USA/NM-NMDOH-2021163138/2021:0.0000680242,USA/DC-CDC-LC0230042/2021:0.0000334430):0.0000334430[77.2],(USA/NM-CDC-LC0251156/2021:0.0000334430,(USA/NY-PRL-2021_0714_00B09/2021:0.0000334430,(USA/NM-CDC-2-4634974/2021:0.0000680189,((Mexico/COA-InDRE_FB24183_S5574/2021:0.0000334430,(USA/AZ-CDC-LC0209514/2021:0.0000010000,(Argentina/INEI109347/2021:0.0000010000,(Argentina/INEI109348/2021:0.0000010000,Argentina/INEI109346/2021:0.0000010000):0.0000010000[0]):0.0000010000[0]):0.0000010000[0]):0.0000334430[77.9],(USA/NM-CDC-2-4653781/2021:0.0000334430,((USA/TX-HMH-MCoV-55402/2021:0.0001020356,(USA/NM-CDC-LC0210778/2021:0.0001020343,USA/UT-UPHL-220103339400/2021:0.0000680197):0.0000010000[0]):0.0000334430[74.7],(USA/CO-CDC-LC0132935/2021:0.0000334430,((USA/TX-HMH-MCoV-55125/2021:0.0000334430,USA/MD-IGS-52122002975A/2021:0.0001020400):0.0000334430[79.6],(USA/CO-CDC-MMB09430581/2021:0.0000334430,((USA/TX-HMH-MCoV-66306/2021:0.0000680219,(USA/TX-HMH-MCoV-65191/2021:0.0000010000,USA/TX-HMH-MCoV-53097/2021:0.0000010000):0.0000010000[0]):0.0000334430[78.4],((USA/VA-CDC-LC0151520/2021:0.0000010000,(USA/TX-CDC-ASC210375167/2021:0.0000680201,(USA/TX-HMH-MCoV-55062/2021:0.0000334430,(Argentina/INEI110223/2021:0.0000010000,Argentina/INEI110224/2021:0.0000010000):0.0000680253[89.5]):0.0000334430[77.5]):0.0000334430[76.5]):0.0000334430[81.3],(USA/TX-CDC-STM-000713171/2021:0.0000334430,((USA/SC-CDC-LC0164583/2021:0.0000010000,USA/SC-CDC-LC0171682/2021:0.0000010000):0.0000334430[90.4],(((USA/TX-HMH-MCoV-61401/2021:0.0000010000,USA/TX-HMH-MCoV-61017/2021:0.0000010000):0.0000334430[76],(USA/TX-HMH-MCoV-55555/2021:0.0000010000,(USA/TX-HMH-MCoV-57841/2021:0.0000000000,USA/TX-HMH-MCoV-54411/2021:0.0000000000):0.0000010000):0.0000010000[0]):0.0000680199[92.6],(USA/PA-CDC-LC0173854/2021:0.0001020358,(USA/WY-WYPHL-21058528/2021:0.0001020371,(USA/NM-CDC-2-4813255/2021:0.0000334430,((USA/UT-UPHL-220103529795/2021:0.0000334430,((USA/NM-CDC-ASC210526891/2021:0.0000334430,USA/NM-CDC-ASC210710665/2021:0.0000334430):0.0000010000[0],(USA/UT-UPHL-211230694263/2021:0.0000010000,USA/UT-UPHL-220107418000/2021:0.0000010000):0.0000010000[0]):0.0000010000[0]):0.0000334430[79.6],((USA/NM-NMDOH-2021154616/2021:0.0000010000,(USA/NM-CDC-QDX27830164/2021:0.0000010000,USA/NM-NMDOH-2021151703/2021:0.0000010000):0.0000334430[75]):0.0000680204[90.8],((USA/IL-CDC-ASC210137478/2021:0.0000680233,USA/GA-CDC-STM-000718005/2021:0.0001020522):0.0000334430[76.9],((USA/TX-HMH-MCoV-60552/2021:0.0000010000,(USA/TX-HMH-MCoV-56497/2021:0.0000010000,USA/TX-HMH-MCoV-60168/2021:0.0000010000):0.0000010000[0]):0.0000680196[94],(((USA/NM-NMINBRE-2021237785/2021:0.0000010000,USA/NM-NCGR-237785_IvcfC/2021:0.0000010000):0.0000334430[75.6],(USA/NM-CDC-ASC210457029/2021:0.0000010000,(USA/NM-CDC-ASC210526605/2021:0.0000010000,(USA/NM-CDC-LC0408957/2021:0.0000334430,(USA/NM-CDC-ASC210385862/2021:0.0000010000,((USA/NM-CDC-ASC210385864/2021:0.0000000000,USA/NM-CDC-ASC210520038/2021:0.0000000000):0.0000010000,(USA/NM-CDC-ASC210476456/2021:0.0000680180,USA/NM-CDC-ASC210356566/2021:0.0000680174):0.0000010000[0]):0.0000010000[0]):0.0000334430[77.2]):0.0000010000[0]):0.0000010000[0]):0.0000010000[0]):0.0000680197[94.5],(USA/LA-CDC-STM-000724540/2021:0.0001020349,((USA/LA-EVTL8013/2021:0.0000010000,USA/LA-EVTL8054/2021:0.0000010000):0.0000680198[87.5],((USA/TX-HMH-MCoV-59962/2021:0.0000000000,(USA/TX-HMH-MCoV-58155/2021:0.0000000000,(USA/TX-HMH-MCoV-62426/2021:0.0000000000,(USA/TX-HMH-MCoV-55443/2021:0.0000000000,USA/MA-CDCBI-CRSP_MMRN3CPU67WCO3TN/2021:0.0000000000):0.0000000000):0.0000000000):0.0000000000):0.0000010000,(USA/TX-HMH-MCoV-65769/2021:0.0000334430,(USA/TX-HMH-MCoV-61686/2021:0.0000010000,(USA/AL-CDC-LC0133695/2021:0.0000010000,((USA/TX-HMH-MCoV-60640/2021:0.0000010000,(USA/TX-HMH-MCoV-60609/2021:0.0000000000,(USA/TX-HMH-MCoV-60629/2021:0.0000000000,USA/TX-HMH-MCoV-60245/2021:0.0000000000):0.0000000000):0.0000010000):0.0000334430[91],(USA/TX-HMH-MCoV-61905/2021:0.0000680211,(USA/GA-CDC-STM-000742759/2021:0.0001020369,(USA/TX-HMH-MCoV-63113/2021:0.0000334430,USA/NC-ECU-CORVASEQ-110482854/2021:0.0002646197):0.0000010000[0]):0.0000010000[0]):0.0000010000[0]):0.0000010000[0]):0.0000010000[0]):0.0000010000[0]):0.0000010000[0]):0.0000010000[0]):0.0000010000[0]):0.0000373470[84.9]):0.0000010000[0]):0.0000010000[0]):0.0000010000[0]):0.0000010000[0]):0.0000010000[0]):0.0000010000[0]):0.0000029340[0]):0.0000010000[0]):0.0000010000[0]):0.0000010000[0]):0.0000010000[0]):0.0000010000[0]):0.0000010000[0]):0.0000010000[0]):0.0000010000[0]):0.0000010000[0]):0.0000010000[0]):0.0000010000[0]):0.0000010000[0]):0.0000010000[0]):0.0000010000[0]):0.0000010000[0]):0.0000010000[0]):0.0000010000[0]):0.0000010000[0]):0.0000010000[0]):0.0000010000[0]):0.0000010000[0]):0.0000010000[0]):0.0000010000[0]):0.0000010000[0]):0.0000010000[0]):0.0000010000[0]):0.0000010000[0]):0.0000010000[0]):0.0000319470[76.5]):0.0000029044[0],(((USA/LA-CDC-ASC210249029/2021:0.0000010000,((USA/TX-HMH-MCoV-50839/2021:0.0001020329,USA/GA-GPHL-2512/2021:0.0001020323):0.0000010000[0],(USA/TX-CDC-ASC210275648/2021:0.0000000000,(USA/AL-CDC-ASC210188306/2021:0.0000000000,(USA/TN-CDC-ASC210272847/2021:0.0000000000,(USA/TX-CDC-ASC210235258/2021:0.0000000000,USA/LA-CDC-ASC210247324/2021:0.0000000000):0.0000000000):0.0000000000):0.0000000000):0.0000010000):0.0000010000[0]):0.0000010000[0],(USA/FL-CDC-ASC210239280/2021:0.0000010000,((USA/NY-CDC-ASC210410602/2021:0.0000334430,(USA/CA-CDC-ASC210179821/2021:0.0000010000,USA/CA-CDC-ASC210179822/2021:0.0000010000):0.0000334430[78.4]):0.0000334430[78.6],((USA/CA-CDC-ASC210207724/2021:0.0000000000,USA/IL-CDC-ASC210274740/2021:0.0000000000):0.0000010000,(USA/TX-HMH-MCoV-52143/2021:0.0000010000,(USA/MS-CDC-ASC210268971/2021:0.0000334430,(USA/IL-CDC-ASC210184593/2021:0.0000010000,(USA/TX-HMH-MCoV-51907/2021:0.0000010000,(USA/CO-CDC-ASC210444363/2021:0.0000334430,(USA/IN-CDC-STM-JYT5D2PDH/2021:0.0000680220,(USA/IL-RIPHL_30426_G/2021:0.0000680232,(USA/TX-HMH-MCoV-52616/2021:0.0000010000,(USA/FL-BPHL-12053/2021:0.0000010000,((USA/TX-HMH-MCoV-53984/2021:0.0000334430,(USA/PA-VSP7469/2021:0.0001360518,(USA/MA-CDCBI-CRSP_IFV3C3HMAVN73VGW/2021:0.0000010000,(USA/LA-EVTL7747/2021:0.0000010000,USA/TX-TAMGHRC-L-71351-21R/2021:0.0001021059):0.0000010000[0]):0.0000334430[71.9]):0.0000010000[0]):0.0000010000[0],(USA/TX-HMH-MCoV-58382/2021:0.0000000000,(USA/WA-S12544/2021:0.0000000000,(USA/TX-HMH-MCoV-55954/2021:0.0000000000,(USA/TX-HMH-MCoV-54775/2021:0.0000000000,(USA/WA-S11896/2021:0.0000000000,(USA/WA-S12024/2021:0.0000000000,(USA/TX-HMH-MCoV-58400/2021:0.0000000000,(USA/WA-S11797/2021:0.0000000000,USA/FL-BPHL-5928/2021:0.0000000000):0.0000000000):0.0000000000):0.0000000000):0.0000000000):0.0000000000):0.0000000000):0.0000000000):0.0000010000):0.0000010000[0]):0.0000010000[0]):0.0000010000[0]):0.0000010000[0]):0.0000334430[26.1]):0.0000010000[0]):0.0000010000[0]):0.0000010000[0]):0.0000010000[0]):0.0000010000[0]):0.0000010000[0]):0.0000010000[0]):0.0000334430[86.4]):0.0000334430[86.9],(((Spain/NC-CHN-01004677/2021:0.0000334430,Spain/NC-CHN-01004671/2021:0.0000334430):0.0001020332[94.9],((Brazil/PR-IPEC_VIGCV19_LON_0875/2021:0.0000334430,(Brazil/PR-IPEC_VIGCV19_LON_0901/2021:0.0000334430,(Brazil/SP-IB_118666/2021:0.0000334430,(Brazil/CE-FIOCRUZ-26107/2021:0.0000685698,(Paraguay/281459/2021:0.0002404877,Brazil/PR-IPEC_VIGCV19_CTB_1002/2021:0.0000010000):0.0002041645[98.9]):0.0000334430[77.1]):0.0000334430[79.9]):0.0000334430[78.5]):0.0000334430[78.6],((India/KL-GENESCOV06433/2021:0.0000334430,India/KL-GENESCOV06358/2021:0.0001360635):0.0001360686[95],((USA/MN-CDC-IBX756131481643/2021:0.0001360494,(India/KL-GENESCOV04365/2021:0.0001020426,(India/KL-GENESCOV05059/2021:0.0000010000,India/KL-GENESCOV05058/2021:0.0000010000):0.0001360581[96.9]):0.0000010000[0]):0.0000334430[84.7],(India/KA-SLS-6379/2021:0.0001360511,(India/KL-GENESCOV05149/2021:0.0000010000,(India/KL-GENESCOV07519/2021:0.0002381107,(India/KL-GENESCOV04292/2021:0.0000680348,((India/KL-GENESCOV05029/2021:0.0000010000,(India/KL-GENESCOV05054/2021:0.0000679961,(India/KA-SEQ_8473_S14_R1_001/2021:0.0001359938,India/KA-SEQ_4768_S166_R1_001/2021:0.0000010000):0.0003021477[100]):0.0000021558[0]):0.0000375876[80.5],(India/KA-RFNB-309/2021:0.0001015978,(India/TN-CL1735_S355_R1_001/2021:0.0000337589,((India/KA-RFNB-544/2021:0.0001359934,India/KA-CM13658_S636_R1_001/2021:0.0000672253):0.0000333267[75.2],(India/TG-CCMB-CIA3136/2021:0.0000010000,India/TG-CCMB-CIA3128/2021:0.0000010000):0.0000020138[0]):0.0000344990[80.4]):0.0000333155[77.9]):0.0000338710[77.1]):0.0000247495[97.6]):0.0000010000[0]):0.0000010000[0]):0.0000010000[0]):0.0000010000[0]):0.0000010000[0]):0.0000020138[0]):0.0000010000[0]):0.0000010000[0],(((Belgium/UZA-UA-CV2115725402/2021:0.0000010000,Belgium/UZA-UA-CV2111781441/2021:0.0000010000):0.0000010000[0],(France/IDF-IPP13141/2021:0.0000334430,((Belgium/ZNA_21347099/2021:0.0000334430,(Belgium/UZA-UA-CV2111760021/2021:0.0000010000,(Belgium/UZA-UA-CV2111772448/2021:0.0000000000,Belgium/UZA-UA-CV2111755876/2021:0.0000000000):0.0000010000):0.0000010000[0]):0.0000334430[84.6],(Belgium/UZA-UA-CV2187126492/2021:0.0000010000,(Belgium/UZA-UA-CV2111779421/2021:0.0000334430,(Belgium/UZA-UA-CV2111790333/2021:0.0000010000,(Belgium/UZA-UA-CV2111793262/2021:0.0000000000,Belgium/UZA-UA-CV2111771640/2021:0.0000000000):0.0000010000):0.0000010000[0]):0.0001700646[98.7]):0.0000334430[84.8]):0.0000010000[0]):0.0000010000[0]):0.0000010000[0],(((Brazil/PR-NVBS5673GENOV045375155146/2021:0.0000334430,Brazil/SC-FIOCRUZ-46130/2021:0.0000346632):0.0000334430[78.5],(Brazil/ES-FIOCRUZ-52142/2021:0.0000010000,(Brazil/PR-NVBS3797GENOV827809207023/2021:0.0001700853,(Brazil/PR-IPEC_VIGCV19_LON_0828/2021:0.0000680269,((Brazil/MS-FIOCRUZ-ILMD2202863/2021:0.0001020363,Brazil/PR-IPEC_VIGCV19_MAR_1343/2021:0.0000010000):0.0000334430[74.3],(Brazil/RJ-NVBS6405GENOV700938437687/2021:0.0001020555,((Brazil/RJ-NVBS6327GENOV700939206992/2021:0.0000680257,Brazil/PR-IPEC_VIGCV19_CTB_1121/2021:0.0000680255):0.0000680242[90.4],(Brazil/SP-IB_128577/2021:0.0000334430,((Brazil/SP-IB_130193/2021:0.0000010000,Brazil/SP-IB_130196/2021:0.0000010000):0.0000334430[92.2],((Brazil/SP-IB_134180/2021:0.0000334430,(Brazil/SP-IB_130198/2021:0.0000334430,Brazil/SP-IB_129814/2021:0.0000010000):0.0000010000[0]):0.0000334430[88.3],(Brazil/SP-IB_132086/2021:0.0000334430,(Brazil/SP-IB_21_127757/2021:0.0000010000,((Brazil/SP-IB_128509/2021:0.0000010000,Brazil/SP-IB_128517/2021:0.0000010000):0.0000680226[94.5],((Brazil/SP-IB_135942/2021:0.0000348955,(Brazil/SP-IB_134780/2021:0.0000344453,Brazil/SP-IB_137317/2021:0.0001374080):0.0000334430[77.7]):0.0000680606[89.3],(Brazil/SP-IB_121840/2021:0.0000010000,(Brazil/SP-IB_139322/2021:0.0002066053,((Brazil/SP-IB_123445/2021:0.0000010000,(Brazil/SP-IB_118668/2021:0.0000319902,(Brazil/SP-IB_136877/2021:0.0000697938,Brazil/SP-NVBS8180GENOV828203333073/2021:0.0000687384):0.0000681020[87.4]):0.0000020138[99.9]):0.0000010000[91.1],(((Brazil/SP-IB_129554/2021:0.0000334430,(Brazil/MA-FIOCRUZ-56066/2021:0.0000010000,Brazil/PI-FIOCRUZ-FioPi32/2021:0.0000010000):0.0000677831[91.8]):0.0000020138[0],(Brazil/PI-NVBS11102GENOV701348605116/2021:0.0000680245,(Brazil/PI-FIOCRUZ-FioPi54/2021:0.0001020418,Brazil/PI-NVBS8370GENOV701335408713/2021:0.0000010000):0.0000010000[0]):0.0001020424[92.2]):0.0000010000[93],((Brazil/SP-IB_130190/2021:0.0000681489,(Brazil/SP-IB_21_126864/2021:0.0000010000,Brazil/SP-IB_126864/2021:0.0000010000):0.0000010000[0]):0.0000680310[89.9],(Brazil/SP-IB_130660/2021:0.0000334430,(Brazil/SP-IB_130204/2021:0.0000010000,((Brazil/SP-IB_132415/2021:0.0000010000,Brazil/SP-IB_131713/2021:0.0000010000):0.0000334430[81.1],(((Brazil/SP-NVBS10264GENOV828345388955/2021:0.0000334430,Brazil/SP-NVBS10447GENOV701285647521/2021:0.0000010000):0.0000334430[85.2],(Brazil/SP-NVBS10221GENOV828343761927/2021:0.0000010000,(Brazil/SP-NVBS10869GENOV828358408275/2021:0.0001360585,(Brazil/SP-NVBS10197GENOV828348743379/2021:0.0000010000,Brazil/SP-NVBS10713GENOV701287755811/2021:0.0000680262):0.0000334430[82.8]):0.0000010000[0]):0.0000010000[0]):0.0000680238[91.6],(Brazil/SP-IB_133118/2021:0.0000334430,((Brazil/SP-IB_132362/2021:0.0000000000,Brazil/SP-IB_130199/2021:0.0000000000):0.0000010000,(((Brazil/SP-IB_131700/2021:0.0000334430,Brazil/SP-IB_129041/2021:0.0000334430):0.0000334430[78.8],(Brazil/SP-IB_141490/2021:0.0001383210,(Brazil/MG-NVBS10870GENOV701284791270/2021:0.0001357531,(Brazil/SP-IB_141924/2021:0.0000334430,((Brazil/MG_LBI-1767/2021:0.0001528825,Brazil/SP-IB_142950/2021:0.0000010000):0.0000010000[0],(Brazil/SP-IB_144456/2021:0.0000010000,(Brazil/SP-IB_144806/2021:0.0000010000,Brazil/SP-IB_145229/2021:0.0000010000):0.0000010000[0]):0.0000334430[91.4]):0.0000010000[0]):0.0000010000[0]):0.0000378451[14.7]):0.0000738758[41.1]):0.0000024291[0],(Brazil/SP-IB_129893/2021:0.0001044496,((Brazil/SP-IB_128301/2021:0.0000010000,(Brazil/PB-NVBS10078GENOV828361676562/2021:0.0000010000,Brazil/SP-IB_143225/2021:0.0001029295):0.0002041169[99.4]):0.0000680241[87.6],(((Brazil/SP-IB_140191/2021:0.0000334430,Brazil/SP-IB_140192/2021:0.0000010000):0.0000334430[85.9],(Brazil/SP-IB_142456/2021:0.0000334430,(Brazil/SP-IB_140319/2021:0.0000010000,Brazil/SP-IB_140321/2021:0.0000010000):0.0000334430[78]):0.0000010000[0]):0.0000680247[90.6],(((Brazil/SP-IMTSP-CD19577/2021:0.0000020138,(Brazil/SP-IB_134167/2021:0.0000010000,(Brazil/SP-NVBS11461GENOV828489270635/2021:0.0000334430,Brazil/SP-IB_140963/2021:0.0000334430):0.0001360601[98.5]):0.0001355009[96.2]):0.0000334430[38.6],(Brazil/SP-IB_133408/2021:0.0000334430,(Brazil/SP-IB_133409/2021:0.0000334430,(Brazil/SP-IB_130211/2021:0.0000334430,Brazil/SP-IB_130216/2021:0.0000334430):0.0000334430[81]):0.0000010000[0]):0.0000021291[0]):0.0000330224[72.9],((Brazil/SP-NVBS11418GENOV828496672590/2021:0.0000334430,Brazil/SP-NVBS11438GENOV828491676678/2021:0.0000334430):0.0001020432[95.8],(Brazil/SP-NVBS11870GENOV828507738925/2021:0.0000010000,((Brazil/SP-NVBS10155GENOV828403439285/2021:0.0000000000,Brazil/SP-NVBS11710GENOV828538410678/2021:0.0000000000):0.0000010000,(Brazil/SP-IB_138625/2021:0.0000010000,(Brazil/SP-IB_140962/2021:0.0000351650,(Brazil/SP-IB_138570/2021:0.0000010000,(Brazil/SP-IB_140964/2021:0.0000010000,(Brazil/SP-HIAE-ID1031/2021:0.0000010000,((Brazil/SP-IB_144797/2021:0.0000334430,Brazil/SP-IAL-6803/2021:0.0003319018):0.0000010000[0],(Brazil/SP-IB_140463/2021:0.0000334430,(Brazil/SP-IB_143369/2021:0.0000010000,Brazil/SP-IB_141112/2021:0.0000010000):0.0000010000[0]):0.0000334430[75.1]):0.0000010000[0]):0.0000010000[0]):0.0000010000[0]):0.0000010000[0]):0.0000010000[0]):0.0000010000[0]):0.0000010000[0]):0.0000010000[0]):0.0000467705[83.1]):0.0000010000[0]):0.0000010000[0]):0.0000010000[0]):0.0000467078[74.3]):0.0000010000[0]):0.0000010000[0]):0.0000010000[0]):0.0000010000[0]):0.0000010000[0]):0.0000010000[0]):0.0000010000[0]):0.0000010000[0]):0.0000526549[78.5]):0.0000010000[0]):0.0000010000[0]):0.0000010000[0]):0.0000010000[0]):0.0000010000[0]):0.0000010000[0]):0.0000010000[0]):0.0000010000[0]):0.0000010000[0]):0.0001053619[94.9]):0.0000010000[0]):0.0000010000[0]):0.0000010000[0]):0.0000010000[0]):0.0000010000[0]):0.0000010000[0]):0.0000010000[0],(((((Paraguay/322269/2021:0.0000334430,(Paraguay/322266/2021:0.0000010000,(Paraguay/322243/2021:0.0000746820,Paraguay/285034/2021:0.0001724875):0.0000010000[0]):0.0000010000[0]):0.0002654789[99.4],(Brazil/PR-NVBS7586GENOV828213145772/2021:0.0001360736,(((Brazil/SP-IB_132150/2021:0.0001021269,Brazil/SP-IB_RP14216820/2021:0.0001701500):0.0000010000[0],(Brazil/MG-FUNED-310905049/2021:0.0000334430,(Brazil/PR-FIOCRUZ-57136/2021:0.0001360782,Brazil/PR-IMTSP-CD18334/2021:0.0000704343):0.0000334430[71.5]):0.0000010000[0]):0.0000680120[90.8],(Brazil/MA-IEC-180386/2021:0.0000334430,(Brazil/RO-FIOCRUZ-ILMD2201388/2021:0.0001020472,((Brazil/PR-NVBS5850GENOV828094008845/2021:0.0000680238,Brazil/RO-FIOCRUZ-ILMD2200375/2021:0.0000683343):0.0000010000[0],(Brazil/RO-FIOCRUZ-ILMD2101031/2021:0.0000680219,(Brazil/PR-FIOCRUZ-ICC531/2021:0.0000680318,Brazil/SC-FIOCRUZ-61454/2021:0.0000334430):0.0000680315[89.4]):0.0000010000[0]):0.0000010000[0]):0.0000334430[85.9]):0.0000010000[0]):0.0000680112[92.3]):0.0000010000[0]):0.0000334430[82.6],((Brazil/SP-IB_131016/2021:0.0001700794,Brazil/PR-NVBS7568GENOV828210937035/2021:0.0000680213):0.0000010000[0],(Brazil/PA-FIOCRUZ-51710/2021:0.0000010000,(((Brazil/BA-NVBS8201GENOV45616592235/2021:0.0000680204,(Brazil/RJ-LNN07274/2021:0.0001053985,(Brazil/SP-NVBS10742GENOV828392366487/2021:0.0001374989,(Brazil/TO-TOBR00085/2021:0.0000010000,(Brazil/TO-FIOCRUZ-66216/2021:0.0000334430,Brazil/TO-FIOCRUZ-66217/2021:0.0000684118):0.0000334430[78.9]):0.0000010000[0]):0.0000334430[86.9]):0.0000010000[0]):0.0000334430[86.8],(Brazil/SP-IB_130927/2021:0.0000680222,((Brazil/SP-NVBS6728GENOV828087857269/2021:0.0000334430,(Brazil/SP-NVBS7684GENOV701270584411/2021:0.0001630267,Brazil/SP-IB_135822/2021:0.0000010000):0.0000417802[85.5]):0.0000010000[0],(Brazil/SP-HIAE-ID660/2021:0.0001020369,((Brazil/SP-IB_135803/2021:0.0000010000,Brazil/SP-IB_135819/2021:0.0000010000):0.0000010000[0],(Brazil/SP-IB_132579/2021:0.0000010000,(Brazil/SP-IB_131734/2021:0.0000680231,(Brazil/SP-IB_142181/2021:0.0000010000,(Brazil/SP-IB_144455/2021:0.0000334430,Brazil/SP-IB_140898/2021:0.0000348450):0.0000010000[0]):0.0000680231[91.6]):0.0000010000[0]):0.0000010000[0]):0.0000334430[75.1]):0.0000010000[0]):0.0000010000[0]):0.0000680220[91.5]):0.0000010000[0],((Brazil/RS-FIOCRUZ-53238/2021:0.0000334430,Brazil/PR-IMTSP-CD18333/2021:0.0000352458):0.0000334430[79.1],((Brazil/PR-NVBS4578GENOV827973014410/2021:0.0000334430,((Brazil/RJ-NVBS11964GENOV828546822173/2021:0.0000010000,Brazil/SP-NVBS11843GENOV828543050227/2021:0.0001360449):0.0000020138[0],(Brazil/PR-IMTSP-CD24944/2021:0.0000340496,(Brazil/PR-FIOCRUZ-ICC2702/2021:0.0000334430,(Brazil/PR-IMTSP-CD27101/2021:0.0000010000,Brazil/PR-27101/2021:0.0000010000):0.0000347849[80.5]):0.0000010000[0]):0.0000333341[37.3]):0.0001695542[97.9]):0.0000010000[0],((Brazil/SP-IB_134426/2021:0.0001020326,Brazil/SP-IB_135869/2021:0.0000010000):0.0000680199[92.5],((Brazil/SP-IB_127251/2021:0.0000680210,((Brazil/SP-IB_137222/2021:0.0000010000,Brazil/SP-NVBS7945GENOV701274128444/2021:0.0001360527):0.0000334430[73.6],(Brazil/SP-IB_129833/2021:0.0000334430,(Brazil/SP-IB_129222/2021:0.0000346960,(Brazil/CE-FIOCRUZ-15008/2021:0.0001028612,Brazil/SC-FIOCRUZ-42807/2021:0.0000010000):0.0000010000[0]):0.0000010000[0]):0.0000010000[0]):0.0000010000[0]):0.0000010000[0],((Brazil/PR-IPEC_VIGCV19_LON_0856/2021:0.0001020348,((Brazil/PR-IMTSP-CD18328/2021:0.0000694371,Brazil/PR-IMTSP-CD18758/2021:0.0000010000):0.0000010000[0],(Brazil/PR-FIOCRUZ-53744/2021:0.0001362860,Brazil/SP-IB_134361/2021:0.0001383992):0.0000010000[0]):0.0000334430[73.2]):0.0000010000[0],(Brazil/SP-HIAE-ID859/2021:0.0000680271,(Brazil/PR-NVBS4597GENOV827936460858/2021:0.0000680229,(Brazil/PR-NVBS4596GENOV827966805230/2021:0.0000010000,(Brazil/SP-IB_139285/2021:0.0000010000,(Brazil/SP-IB_140768/2021:0.0000350037,Brazil/SP-NVBS12114GENOV828485973608/2021:0.0000334430):0.0000010000[0]):0.0002046281[98.7]):0.0000680218[91.1]):0.0000010000[0]):0.0000010000[0]):0.0000010000[0]):0.0000010000[0]):0.0000334430[85.6]):0.0000334430[84.5]):0.0000010000[0]):0.0000010000[0]):0.0000010000[0]):0.0000334430[80.7]):0.0000334430[79.1],((((Brazil/RJ-LNN06479/2021:0.0000010000,Brazil/RJ-NVBS9374GENOV700955515665/2021:0.0000689593):0.0001700740[98.1],(Brazil/PR-FIOCRUZ-43783/2021:0.0001040835,(Brazil/PE-NVBS4325GENOV827985913008/2021:0.0001020370,(Brazil/SP-IB_123064/2021:0.0000010000,((Brazil/ES-FIOCRUZ-51923/2021:0.0000010000,Brazil/ES-FIOCRUZ-51965/2021:0.0000010000):0.0000334430[93.2],(Brazil/ES-FIOCRUZ-49304/2021:0.0000010000,Brazil/ES-FIOCRUZ-49264/2021:0.0000010000):0.0000010000[0]):0.0000010000[0]):0.0000010000[0]):0.0000334430[73.6]):0.0000010000[0]):0.0000334430[82.2],((Brazil/PR-FIOCRUZ-45448/2021:0.0000334430,((Brazil/SP-IB_137713/2021:0.0000695959,Brazil/SP-IB_137711/2021:0.0000010000):0.0000010000[0],(Brazil/SP-IB_137048/2021:0.0000010000,(Brazil/SP-IB_137058/2021:0.0000010000,Brazil/SP-IB_135950/2021:0.0000334430):0.0000010000[0]):0.0000334430[75.8]):0.0000680204[92.1]):0.0000010000[0],((Brazil/PR-IPEC_VIGCV19_LON_0857/2021:0.0000010000,Brazil/PR-FIOCRUZ-45451/2021:0.0000010000):0.0000010000[0],(Brazil/SP-IB_128641/2021:0.0000334430,((Brazil/SP-NVBS7160GENOV828099209049/2021:0.0000689389,Brazil/PR-NVBS4602GENOV827927417991/2021:0.0000010000):0.0000010000[0],(Brazil/SP-IB_128293/2021:0.0000685842,Brazil/SP-IB_126140/2021:0.0000010000):0.0000334430[76.7]):0.0000010000[0]):0.0000010000[0]):0.0000010000[0]):0.0000010000[0]):0.0000010000[0],(((Brazil/RJ-COVID-19_UFRJ-54747/2021:0.0000010000,Brazil/RJ-UFRJ-54747/2021:0.0000010000):0.0000334430[74.3],((Brazil/SP-IB_21_126878/2021:0.0000010000,Brazil/SP-IB_126865/2021:0.0000010000):0.0000010000[0],(Brazil/SP-IB_SEQ00447/2021:0.0000010000,(Brazil/SP-SEQ00429/2021:0.0000010000,(Brazil/SP-IB_127246/2021:0.0000010000,(Brazil/SP-IB_SEQ00454/2021:0.0000010000,(Brazil/SP-IB_129056/2021:0.0000010000,(Brazil/SP-IB_131063/2021:0.0000010000,Brazil/SP-IB_130908/2021:0.0000010000):0.0000334430[84.9]):0.0000334430[78.5]):0.0000010000[0]):0.0000010000[0]):0.0000010000[0]):0.0000680198[94.4]):0.0000010000[0]):0.0000334430[28.5],(Brazil/PR-NVBS4507GENOV827974046830/2021:0.0000334430,(Brazil/SP-IB_130670/2021:0.0000010000,(Brazil/RJ-NVBS7115GENOV701261880546/2021:0.0000010000,((Brazil/SP-IB_135183/2021:0.0000334430,(Brazil/PR-NVBS5900GENOV828101071145/2021:0.0000334430,Brazil/DF-NVBS9194GENOV828226962076/2021:0.0000680220):0.0000334430[77.7]):0.0000010000[0],((Brazil/MG-FIOCRUZ-AR-181/2021:0.0000685567,(Brazil/SP-IB_RP126162/2021:0.0001380626,(Brazil/SP-IB_RP120266/2021:0.0000345107,((Brazil/SP-IB_RP131050/2021:0.0000334430,Brazil/SP-IB_RP131047/2021:0.0000010000):0.0000010000[0],(Brazil/SP-BT54375/2021:0.0000010000,(Brazil/SP-BT54904/2021:0.0000680373,(Brazil/SP-BT54600/2021:0.0000010000,Brazil/SP-BT2021111010/2021:0.0000678245):0.0000020138[0]):0.0000010000[0]):0.0001016097[93.8]):0.0000334430[43.1]):0.0000334430[74.7]):0.0000680188[89]):0.0000010000[0],((Brazil/GO-FIOCRUZ-62523/2021:0.0000010000,(Brazil/GO-HLAGYN-1912821/2021:0.0000010000,Brazil/GO-HLAGYN-1938147/2021:0.0001738497):0.0000010000[0]):0.0000334430[75.8],(Brazil/SC-NVBS6878GENOV045616262220/2021:0.0001033672,(Brazil/SP-IB_132383/2021:0.0001020385,((Brazil/SP-IB_144457/2021:0.0000334430,(Brazil/SP-IB_144807/2021:0.0000684370,Brazil/SP-IB_140894/2021:0.0000334430):0.0000010000[0]):0.0000680252[94],(Brazil/SP-IB_RP137893/2021:0.0000010000,((Brazil/SP-IB_138737/2021:0.0000334430,(Brazil/SP-SEQ19014/2021:0.0000334430,(Brazil/SP-IB_144452/2021:0.0000010000,(Brazil/SP-IB_RP140942/2021:0.0000344785,(Brazil/SP-IB_SEQ22502/2021:0.0000010000,(Brazil/SP-IB_SEQ20345/2021:0.0000010000,(Brazil/SP-IB_SEQ22501/2021:0.0000010000,Brazil/SP-IB_SEQ21677/2021:0.0000010000):0.0000010000[0]):0.0000010000[0]):0.0000010000[0]):0.0000010000[0]):0.0000010000[0]):0.0000680326[79.9]):0.0000010000[0],(Brazil/SP-SEQ24869/2021:0.0000334430,(Brazil/SP-IB_141561/2021:0.0000010000,((Brazil/SP-IB_RP140617/2021:0.0000334430,Brazil/SP-IB_144451/2021:0.0000680268):0.0000010000[0],(Brazil/SP-IB_144453/2021:0.0000010000,(Brazil/SP-SEQ19071/2021:0.0001048994,(Brazil/SP-IB_SEQ19043/2021:0.0000010000,(Brazil/SP-IB_SEQ20333/2021:0.0000010000,Brazil/SP-IB_SEQ24741/2021:0.0000010000):0.0000346028[76.3]):0.0000345811[82.7]):0.0000010000[0]):0.0000334430[91.6]):0.0000010000[0]):0.0001020412[89.9]):0.0000010000[0]):0.0000010000[0]):0.0000010000[0]):0.0000334430[85.5]):0.0000010000[0]):0.0000680225[91.3]):0.0000010000[0]):0.0000010000[0]):0.0000010000[0]):0.0000010000[0]):0.0000010000[0]):0.0000334430[74.3]):0.0000010000[0]):0.0000334430[78.7]):0.0000010000[0],((((Brazil/ES-FIOCRUZ-57155/2021:0.0000334430,((Brazil/PR-FIOCRUZ-53678/2021:0.0002416541,Brazil/SC-FIOCRUZ-41361/2021:0.0000334430):0.0000010000[0],(((Brazil/PR-IMTSP-CD10412/2021:0.0000690430,(Brazil/RS-FIOCRUZ-42954/2021:0.0001360528,Brazil/SP-NVBS11526GENOV701800864440/2021:0.0002055645):0.0000010000[0]):0.0000010000[0],(((Brazil/PR-FIOCRUZ-38084/2021:0.0000680247,Brazil/PR-FIOCRUZ-34455/2021:0.0000680256):0.0000010000[0],(Brazil/SP-IB_118669/2021:0.0000010000,(Brazil/SP-IB_120342/2021:0.0000010000,Brazil/SP-IB_126872/2021:0.0000334430):0.0000334430[85.1]):0.0001020430[94.5]):0.0000680238[92.3],(Brazil/SC-FIOCRUZ-41341/2021:0.0000680313,(Brazil/PR-FIOCRUZ-57051/2021:0.0001360598,(Ecuador/NIC-INSPI-354223/2021:0.0000010000,(Ecuador/NIC-INSPI-354217/2021:0.0000334430,Ecuador/NIC-INSPI-57062/2021:0.0001700786):0.0000010000[0]):0.0000010000[0]):0.0000334430[77.7]):0.0000680257[88.4]):0.0000010000[0]):0.0000010000[0],(Brazil/PR-FIOCRUZ-39858/2021:0.0000334430,(Brazil/PR-FIOCRUZ-34454/2021:0.0000010000,(Brazil/PR-IMTSP-CD14722/2021:0.0001041927,(Brazil/SC-FIOCRUZ-41362/2021:0.0001020360,(Brazil/PR-FIOCRUZ-60239/2021:0.0002381205,(Brazil/RJ-NVBS9545GENOV700955796996/2021:0.0000334430,(Brazil/SC-UFSC-51-4/2021:0.0001417168,(Brazil/SC-UFSC-41-74/2021:0.0000708021,(Brazil/SC-UFSC-49-51/2021:0.0001394350,((Brazil/SC-UFSC-41-96/2021:0.0000010000,Brazil/SC-UFSC-48-98/2021:0.0001036185):0.0000010000[0],(Brazil/PR-FIOCRUZ-63778/2021:0.0000334430,(Brazil/SC-FIOCRUZ-62235/2021:0.0000010000,Brazil/SC-UFSC-47-51/2021:0.0000010000):0.0000010000[0]):0.0000334430[84]):0.0000319568[45]):0.0000010000[0]):0.0000010000[0]):0.0000010000[0]):0.0001360525[96.9]):0.0000010000[0]):0.0000334430[87.8]):0.0000010000[0]):0.0000010000[0]):0.0000010000[0]):0.0000010000[0]):0.0000010000[0]):0.0000010000[0],((Brazil/RS-LMM60988/2021:0.0000010000,((Brazil/RJ-LNN50004/2021:0.0002069733,(Brazil/PR-22406/2021:0.0002041992,(Brazil/AM-FIOCRUZ-ILMD2101102/2021:0.0000016889,Brazil/AM-FIOCRUZ-ILMD2200219/2021:0.0002715642):0.0002381701[99.3]):0.0000332393[71.4]):0.0000334430[43.5],((Brazil/PE-NVBS4337GENOV827939519263/2021:0.0000334430,(Brazil/SC-UFSC-46-89/2021:0.0000702535,Brazil/SP-NVBS11842GENOV828538226767/2021:0.0000423708):0.0001276057[94.7]):0.0000010000[0],(Brazil/PE-FIOCRUZ-IAM6598/2021:0.0001360514,((Brazil/PE-IMTSP-CD22399/2021:0.0000710188,(Brazil/PE-FIOCRUZ-IAM4263/2021:0.0000353213,Brazil/PE-FIOCRUZ-IAM4209/2021:0.0000010000):0.0000010000[0]):0.0000334430[33.2],((Brazil/BA-LACEN-BA966-291969571/2021:0.0001366922,(Brazil/PE-FIOCRUZ-IAM6001/2021:0.0000010000,Brazil/PE-FIOCRUZ-IAM6000/2021:0.0000010000):0.0000680340[88]):0.0000680181[88],(Brazil/PE-NVBS8412GENOV828247291896/2021:0.0000010000,(Brazil/PE-IMTSP-CD25363/2021:0.0000680380,(Brazil/PE-LACENPE-261515323/2021:0.0001724002,Brazil/PE-IMTSP-CD23977/2021:0.0000010000):0.0000010000[0]):0.0000334430[85.5]):0.0000680237[88.5]):0.0000334430[72.7]):0.0000347653[76.4]):0.0000334430[78.3]):0.0000682470[89.3]):0.0000330714[73.7]):0.0000675256[90.5],(Brazil/MT-LACENMT-510478695/2021:0.0003068862,(Brazil/MG-NVBS10688GENOV045616923367/2021:0.0001366446,((Brazil/RS-NVBS11367GENOV045617250295/2021:0.0002728163,((Brazil/SP-IAL-5445/2021:0.0000010000,Brazil/SP-IAL-5448/2021:0.0000010000):0.0000010000[0],(Brazil/SP-IAL-5447/2021:0.0000010000,Brazil/SP-IAL-5446/2021:0.0000010000):0.0000334430[72.4]):0.0001700681[97.8]):0.0000010000[0],((Brazil/SP-IMTSP-CD17708/2021:0.0000010000,Brazil/PR-FIOCRUZ-38809/2021:0.0000010000):0.0000010000[0],(((Brazil/PR-IMTSP-CD24948/2021:0.0000680359,Brazil/SP-NVBS7924GENOV828264740438/2021:0.0000334430):0.0000010000[0],((Brazil/SP-IB_139706/2021:0.0000334430,Brazil/SP-HIAE-ID1021/2021:0.0000680283):0.0000334430[78.1],(Argentina/PAIS-E0863/2021:0.0000010000,(Paraguay/318949/2021:0.0001025899,(Paraguay/323221/2021:0.0000687562,Paraguay/291593/2021:0.0000334430):0.0000010000[0]):0.0000010000[0]):0.0000010000[0]):0.0000010000[92.6]):0.0000333357[86.4],(Brazil/PR-IMTSP-CD17893/2021:0.0000334430,(Argentina/INEI110573/2021:0.0000010000,(Brazil/SP-IB_134324/2021:0.0000010000,((Brazil/PR-L86_GATES-CD17868/2021:0.0000334430,(Brazil/PR-FIOCRUZ-68327/2021:0.0001020388,Brazil/SP-IB_140363/2021:0.0001390046):0.0000010000[0]):0.0000010000[0],((Brazil/PR-IMTSP-CD19568/2021:0.0001369317,(Brazil/PR-IMTSP-CD23992/2021:0.0000010000,Paraguay/291550/2021:0.0001397231):0.0001360517[96.5]):0.0000010000[0],((Brazil/PR-FIOCRUZ-ICC2777/2021:0.0001700767,Brazil/PR-NVBS11035GENOV828372530020/2021:0.0000010000):0.0000334430[86.1],(Brazil/PR-FIOCRUZ-57123/2021:0.0000680393,Brazil/PR-NVBS8546GENOV045384348638/2021:0.0002381389):0.0000680173[86.4]):0.0000010000[0]):0.0000010000[0]):0.0000010000[0]):0.0000010000[0]):0.0000010000[0]):0.0000020138[0]):0.0000341316[85.4]):0.0000020138[0]):0.0000020138[0]):0.0000010000[91]):0.0000020221[0]):0.0000010000[0]):0.0000010000[0],(((Brazil/PR-IMTSP-CD25730/2021:0.0000010000,Brazil/PR-FIOCRUZ-ICC2749/2021:0.0000010000):0.0001352051[96.6],((Brazil/PR-IMTSP-CD18326/2021:0.0000010000,Brazil/PR-IMTSP-CD19554/2021:0.0000334430):0.0000010000[0],(Brazil/SP-IB_134060/2021:0.0000347665,Brazil/SP-IB_137233/2021:0.0000689458):0.0000689441[89.1]):0.0000020138[0]):0.0001020434[88.9],(((Paraguay/272584/2021:0.0001710933,(Paraguay/267980/2021:0.0002742390,Brazil/SP-SJRP_LPV_154083/2021:0.0002039900):0.0000334430[73.5]):0.0000339214[78.1],(Brazil/MS-GD184/2021:0.0002040935,(Brazil/SC-FIOCRUZ-41322/2021:0.0001020394,((Brazil/MG-FIOCRUZ-AR-281/2021:0.0000685275,(Paraguay/275872/2021:0.0000334430,(Paraguay/275874/2021:0.0000010000,Paraguay/275838/2021:0.0000010000):0.0000010000[0]):0.0000334430[74.2]):0.0000010000[0],((Brazil/PR-NVBS9997GENOV045389549467/2021:0.0001366648,(Brazil/PR-FIOCRUZ-63764/2021:0.0000346918,Brazil/MG-FIOCRUZ-AR-201/2021:0.0000334430):0.0000010000[0]):0.0000334430[80.2],(((Brazil/MS-FIOCRUZ-ILMD2202930/2021:0.0000682010,Brazil/MS-FIOCRUZ-ILMD2202956/2021:0.0001389920):0.0000010000[0],(Brazil/MS-FIOCRUZ-ILMD2203025/2021:0.0001705030,Brazil/SP-IB_141491/2021:0.0001055602):0.0000010000[0]):0.0000334430[93.9],((Brazil/GO-FIOCRUZ-60159/2021:0.0000010000,Brazil/GO-FIOCRUZ-62464/2021:0.0000334430):0.0000680239[91.6],((Brazil/SP-IB_138369/2021:0.0000347829,(((Argentina/INEI112349/2021:0.0000010000,Argentina/INEI112348/2021:0.0000686892):0.0000010000[0],(Argentina/INEI112345/2021:0.0000010000,(Argentina/INEI112350/2021:0.0000010000,Argentina/INEI112347/2021:0.0000010000):0.0000010000[0]):0.0000010000[0]):0.0000010000[0],(Argentina/PAIS-E0861/2021:0.0001360783,(Argentina/PAIS-E0813/2021:0.0001360673,(Argentina/INEI117114/2021:0.0000681926,((Argentina/INEI116279/2021:0.0000334430,Argentina/INEI115646/2021:0.0000010000):0.0000010000[0],(Argentina/INEI116954/2021:0.0001700680,Argentina/PAIS-E0818/2021:0.0000334430):0.0000010000[0]):0.0000010000[0]):0.0000334430[77.6]):0.0000334430[77.3]):0.0000010000[0]):0.0000680243[88.6]):0.0000334430[81.3],(Brazil/PR-FIOCRUZ-53740/2021:0.0000010000,((Brazil/SP-FIOCRUZ-67380/2021:0.0000350979,Brazil/ES-FIOCRUZ-57157/2021:0.0000010000):0.0000334430[85.8],(Brazil/MG-FIOCRUZ-AR-1/2021:0.0000010000,(Brazil/SC-FIOCRUZ-38489/2021:0.0000334430,((Brazil/SP-NVBS7740GENOV701269544570/2021:0.0000680240,((Paraguay/322179/2021:0.0001025033,(Paraguay/233285/2021:0.0000334430,Paraguay/233299/2021:0.0000010000):0.0000010000[0]):0.0000010000[0],((Brazil/SP-IB_133243/2021:0.0000010000,Brazil/SP-IB_133244/2021:0.0000334430):0.0000334430[86.4],(Brazil/CE-FIOCRUZ-19096/2021:0.0000010000,(Brazil/SP-IB_135158/2021:0.0000010000,(Brazil/SP-IB_136964/2021:0.0000010000,Brazil/SP-IB_135717/2021:0.0000010000):0.0000010000[0]):0.0000010000[0]):0.0000010000[0]):0.0000334430[84.4]):0.0000010000[0]):0.0001020378[95.5],((Brazil/PR-FIOCRUZ-55431/2021:0.0000010000,Paraguay/317917/2021:0.0001029898):0.0000680227[87],((Brazil/PR-FIOCRUZ-55416/2021:0.0001020370,(Brazil/PR-NVBS9998GENOV045388421528/2021:0.0001700856,((Brazil/CE-FIOCRUZ-51184CE/2021:0.0001726561,Paraguay/275873/2021:0.0000682800):0.0000010000[0],(Brazil/PR-FIOCRUZ-ICC3191/2021:0.0001932206,((Brazil/PR-FIOCRUZ-63829/2021:0.0000020266,Brazil/SP-SEQ19882/2021:0.0000337114):0.0000334430[0],(Paraguay/319197/2021:0.0000687075,(Paraguay/326341/2021:0.0000689399,Paraguay/298763/2021:0.0000010000):0.0000010000[0]):0.0000020369[0]):0.0000679869[85.3]):0.0000385532[75.3]):0.0000395459[84.2]):0.0000010000[0]):0.0000010000[0],(Paraguay/267977/2021:0.0002046520,(Paraguay/267986/2021:0.0000334430,((Paraguay/303754/2021:0.0001236725,Paraguay/297880/2021:0.0001177979):0.0000961515[50.2],((Paraguay/311576/2021:0.0000689431,Paraguay/311590/2021:0.0000702422):0.0001181935[92],(Paraguay/267978/2021:0.0001558463,(Paraguay/291532/2021:0.0004027558,((Paraguay/291368/2021:0.0000710845,Paraguay/385046/2021:0.0003111110):0.0001335745[62.5],(Paraguay/385067/2021:0.0002497437,(Paraguay/291538/2021:0.0003777889,Paraguay/291533/2021:0.0002640048):0.0000537313[42.7]):0.0002641588[97.2]):0.0000524170[74.9]):0.0001873420[92.2]):0.0001395404[88.1]):0.0000626180[28.8]):0.0000715789[77.7]):0.0000026560[0]):0.0000010000[95.3]):0.0000010000[0]):0.0000010000[0]):0.0000010000[0]):0.0000010000[0]):0.0000010000[0]):0.0000010000[0]):0.0000010000[0]):0.0000010000[0]):0.0000010000[0]):0.0000010000[0]):0.0000010000[0]):0.0000010000[0]):0.0000010000[0]):0.0000010000[0]):0.0000020288[0],((Brazil/MS-FIOCRUZ-ILMD2203049/2021:0.0002379513,Brazil/PR-FIOCRUZ-ICC519/2021:0.0000684011):0.0000680289[48.9],((((Brazil/SP-IB_131677/2021:0.0000343793,Brazil/SP-IB_130701/2021:0.0000336717):0.0001020719[91.3],(Paraguay/252924/2021:0.0002121018,(Brazil/RS-LMM65806/2021:0.0001724296,((Brazil/RS-LMM65738/2021:0.0000364690,(Brazil/RS-LMM66121/2021:0.0000794541,Brazil/RS-LMM65737/2021:0.0000010000):0.0001560801[94.8]):0.0001359938[96.3],((Brazil/RS-LMM65087/2021:0.0001020056,Brazil/RS-LMM64112/2021:0.0000679910):0.0001048762[95],(Brazil/RS-LMM65997/2021:0.0000010000,(Brazil/RS-LMM63720/2021:0.0000679957,(Brazil/RS-LMM66212/2021:0.0001019989,Brazil/RS-LMM65241/2021:0.0000334430):0.0000334430[26]):0.0000010000[0]):0.0000648213[83.1]):0.0000334430[75.2]):0.0000334430[73.8]):0.0002356359[98.4]):0.0001355264[93.5]):0.0000020138[0],((((Argentina/PAIS-A1064/2021:0.0000010000,Mexico/MIC_LANGEBIO_IMSS_4627/2021:0.0001020372):0.0000010000[0],(Brazil/RJ-LNN06146/2021:0.0001027239,((USA/CA-CDC-LC0352792/2021:0.0000334430,(USA/CA-CDC-ASC210449280/2021:0.0001020460,USA/CA-HLX-ATM-VU62MPJ4J/2021:0.0000334430):0.0000680309[87.8]):0.0000334430[79.1],(USA/AZ-TG1061282/2021:0.0000680320,(Brazil/RS-FIOCRUZ-IAM12207/2021:0.0000680283,Brazil/RS-FIOCRUZ-IAM12208/2021:0.0001025974):0.0001700865[97.6]):0.0000010000[0]):0.0000334430[85.3]):0.0000010000[0]):0.0000010000[0],(Paraguay/272773/2021:0.0001741479,((Brazil/SC-FIOCRUZ-47351/2021:0.0000010000,Brazil/SC-FIOCRUZ-48844/2021:0.0000334430):0.0000010000[0],(Brazil/SP-IB_138634/2021:0.0000010000,((Brazil/RS-FIOCRUZ-61273/2021:0.0000334430,(Brazil/SP-IB_137957/2021:0.0000010000,Brazil/SC-FIOCRUZ-47335/2021:0.0000334430):0.0000334430[85.3]):0.0000010000[0],(Brazil/SP-IB_137955/2021:0.0000010000,(Brazil/SP-NVBS10383GENOV828397280160/2021:0.0002041025,(Brazil/RJ-NVBS6474GENOV828076987397/2021:0.0000334430,Brazil/SP-IB_135154/2021:0.0001360540):0.0000334430[78]):0.0000010000[0]):0.0000010000[0]):0.0000010000[0]):0.0000010000[0]):0.0000334430[74.7]):0.0000680117[88.5]):0.0000334430[84.1],((Brazil/RS-FIOCRUZ-45146/2021:0.0000334430,(Brazil/DF-NVBS9881GENOV828401562237/2021:0.0000549658,(Brazil/MT-NVBS11850GENOV828496560293/2021:0.0001948493,Brazil/MT-NVBS7818GENOV701275454740/2021:0.0001416337):0.0000419388[18.2]):0.0000811178[88.8]):0.0000334430[77.9],(Brazil/RS-FIOCRUZ-49540/2021:0.0000010000,((Brazil/RS-FIOCRUZ-IAM12209/2021:0.0001036508,(Brazil/RS-FIOCRUZ-IAM12210/2021:0.0000334430,Brazil/RS-NVBS11250GENOV045394760840/2021:0.0000680316):0.0000334430[75.7]):0.0002041357[99.3],(Brazil/RS-FIOCRUZ-42931/2021:0.0000334430,(((Brazil/PR-BT82148FI/2021:0.0000696706,Brazil/CE-FIOCRUZ-29214/2021:0.0000334430):0.0000680296[90.3],((Brazil/RS-FIOCRUZ-66761/2021:0.0001399657,Brazil/RS-FIOCRUZ-61323/2021:0.0000010000):0.0000010000[0],(Brazil/DF-NVBS9880GENOV828344410220/2021:0.0000334430,(Brazil/MG-FIOCRUZ-1431/2021:0.0000344619,Brazil/MG-FIOCRUZ-AR-434/2021:0.0000010000):0.0001700940[97.5]):0.0000334430[78.7]):0.0002041021[98.9]):0.0000010000[0],(Brazil/RS-FIOCRUZ-61259/2021:0.0000010000,((Brazil/RJ-LNN07124/2021:0.0000010000,(Brazil/RJ-LNN07200/2021:0.0000010000,(Brazil/RJ-LNN07479/2021:0.0000010000,(Brazil/RJ-LNN07126/2021:0.0000000000,Brazil/RJ-LNN07199/2021:0.0000000000):0.0000010000):0.0000010000[0]):0.0000010000[0]):0.0000010000[0],((Brazil/RS-LMM67142/2021:0.0001041641,Brazil/RJ-NVBS9615GENOV828357026456/2021:0.0000334430):0.0000010000[0],(Brazil/RJ-LNN06918/2021:0.0000010000,(Brazil/RJ-NVBS9442GENOV828344375888/2021:0.0000334430,(Brazil/RS-LMM67479/2021:0.0001701663,(Brazil/RS-LMM67646/2021:0.0001045188,Brazil/RS-LMM67649/2021:0.0000010000):0.0000696751[84.4]):0.0000010000[0]):0.0000010000[0]):0.0000010000[0]):0.0000010000[0]):0.0000334430[85]):0.0000334430[79.6]):0.0000010000[0]):0.0000334430[75.2]):0.0000680161[90.4]):0.0000334430[85.1]):0.0000010000[0]):0.0000677606[92.9]):0.0000020295[0],(((Brazil/PR-BT81954FI/2021:0.0002056210,Brazil/PR-NVBS8511GENOV828248110035/2021:0.0000347709):0.0000010000[0],(Brazil/RS-LMM65090/2021:0.0002380378,(Brazil/PR-NVBS7224GENOV828119403112/2021:0.0000680297,Brazil/PR-FIOCRUZ-ICC1571/2021:0.0000680234):0.0000010000[0]):0.0000334430[84.6]):0.0001020029[97.2],((((Brazil/PR-NVBS5655GENOV045376026803/2021:0.0000010000,Brazil/PR-NVBS8540GENOV828234421022/2021:0.0000680238):0.0000010000[0],((Brazil/PR-FIOCRUZ-ICC757/2021:0.0000010000,Brazil/PR-FIOCRUZ-ICC744/2021:0.0000334430):0.0000020138[0],(Brazil/PR-FIOCRUZ-ICC3154/2021:0.0000010000,(Brazil/PR-FIOCRUZ-63729/2021:0.0000350103,((Brazil/MS-FIOCRUZ-ILMD2203035/2021:0.0001363769,Brazil/PR-FIOCRUZ-ICC1648/2021:0.0000346647):0.0000010000[0],(Brazil/MS-FIOCRUZ-ILMD2203971/2021:0.0001360623,Paraguay/311611/2021:0.0002075654):0.0000339374[74.2]):0.0000334430[79.8]):0.0000675727[88.2]):0.0000339406[39.5]):0.0001700401[97.8]):0.0000680116[90.5],((Brazil/PR-IPEC_VIGCV19_CTB_0993/2021:0.0000010000,(Paraguay/272558/2021:0.0002068081,Brazil/PR-IPEC_VIGCV19_CTB_1005/2021:0.0000010000):0.0000334430[85.9]):0.0000334430[85.1],(Brazil/PR-FIOCRUZ-51526/2021:0.0000010000,(Paraguay/280803/2021:0.0001710603,((Brazil/BA-FIOCRUZ-PVM86549/2021:0.0002381425,Brazil/PR-FIOCRUZ-53786/2021:0.0000334430):0.0000010000[0],(Brazil/GO-FIOCRUZ-58079/2021:0.0000680825,(Argentina/INEI111758/2021:0.0001376172,(Argentina/PAIS-E0866/2021:0.0001701495,(Argentina/INEI114481/2021:0.0000334430,(Argentina/PAIS-E0862/2021:0.0000334430,(Argentina/INEI116073/2021:0.0000010000,(Argentina/INEI116068/2021:0.0000010000,Argentina/INEI116060/2021:0.0000010000):0.0000010000[0]):0.0000680466[88.2]):0.0000010000[0]):0.0000334430[75.4]):0.0001222428[93.8]):0.0000816673[87.4]):0.0000010000[0]):0.0000010000[0]):0.0000344940[71.9]):0.0000020138[0]):0.0000333302[85.4]):0.0000020138[0],(((Brazil/MS-FIOCRUZ-ILMD2202606/2021:0.0000334430,(Brazil/MS-FIOCRUZ-ILMD2202675/2021:0.0000010000,Brazil/SP-IB_129054/2021:0.0000010000):0.0001020437[95.8]):0.0000334430[77.9],((Brazil/RJ-NVBS11966GENOV828483674743/2021:0.0001673057,Brazil/SP-IB_137097/2021:0.0000380870):0.0001355271[89.6],(Brazil/MG-LBI1151/2021:0.0000350955,(Brazil/GO-LACEN-523/2021:0.0000010000,(Brazil/SP-IB_130658/2021:0.0000010000,((Brazil/SP-IB_132683/2021:0.0000685614,Brazil/SP-IAL-5646/2021:0.0001020525):0.0000334430[78.1],(Brazil/PR-NVBS10000GENOV045389282418/2021:0.0002722136,Brazil/PR-NVBS8461GENOV045384947497/2021:0.0001360488):0.0001360701[96.1]):0.0000010000[0]):0.0000010000[0]):0.0000010000[0]):0.0000020138[0]):0.0000336842[73.6]):0.0000010000[0],(((Brazil/PR-NVBS8510GENOV045385168501/2021:0.0001360542,(Brazil/PR-NVBS5697GENOV827930033386/2021:0.0000334430,Brazil/MS-FIOCRUZ-ILMD2202796/2021:0.0001020352):0.0000334430[77]):0.0000010000[0],((Brazil/SP-NVBS10941GENOV828362578582/2021:0.0001020396,Brazil/SP-IB_136584/2021:0.0000334430):0.0000680349[89.9],(Brazil/PR-IPEC_VIGCV19_CTB_1027/2021:0.0000334430,(Brazil/PR-IPEC_VIGCV19_CTB_1075/2021:0.0000010000,((Brazil/SP-IB_133150/2021:0.0000334430,Brazil/SP-IB_138122/2021:0.0000686304):0.0000334430[78.3],(Brazil/MG-FIOCRUZ-AR-139/2021:0.0000690343,(Brazil/PR-IPEC_VIGCV19_CTB_1042/2021:0.0000010000,(Brazil/SP-NVBS10067GENOV701284805588/2021:0.0000010000,(Brazil/RJ-NVBS7840GENOV45616636168/2021:0.0000010000,(Brazil/RJ-NVBS8774GENOV828213895714/2021:0.0000000000,Brazil/RJ-NVBS8756GENOV828227558032/2021:0.0000000000):0.0000010000):0.0000407495[73.1]):0.0001643404[96.5]):0.0001700682[98.1]):0.0000010000[0]):0.0000010000[0]):0.0000010000[0]):0.0000334430[83.6]):0.0000010000[0]):0.0000010000[0],((Brazil/PR-NVBS7228GENOV828120701665/2021:0.0001360512,(Brazil/MG-HLAGYN-1891466/2021:0.0000684329,(Brazil/SP-IB_143371/2021:0.0000334430,Brazil/SP-IB_143339/2021:0.0001370854):0.0003415658[99.8]):0.0000010000[0]):0.0000010000[0],(Brazil/PR-FIOCRUZ-45426/2021:0.0000010000,((Brazil/PR-NVBS5706GENOV827937825519/2021:0.0000000000,(Brazil/PR-NVBS5642GENOV827951981321/2021:0.0000000000,Brazil/PR-FIOCRUZ-45424/2021:0.0000000000):0.0000000000):0.0000010000,(Brazil/PR-NVBS2606GENOV827799099431/2021:0.0000010000,(Brazil/SP-IB_128624/2021:0.0000334430,(Brazil/DF-NVBS4126GENOV827965331655/2021:0.0000680226,((Brazil/RJ-LNN07452/2021:0.0000010000,(Brazil/RJ-LNN07451/2021:0.0000010000,Brazil/RJ-LNN07486/2021:0.0000010000):0.0000010000[0]):0.0000334430[74.2],(Brazil/RJ-LNN07445/2021:0.0000010000,(Brazil/RJ-LNN07487/2021:0.0000010000,Brazil/RJ-LNN07449/2021:0.0000345227):0.0000345249[83.5]):0.0000010000[0]):0.0002060332[99.2]):0.0000010000[0]):0.0000010000[0]):0.0000010000[0]):0.0000010000[0]):0.0000010000[0]):0.0000010000[0]):0.0000010000[0]):0.0000010000[0]):0.0000010000[0]):0.0000027196[0]):0.0000029892[0]):0.0000333472[71.5]):0.0000338985[73.9]):0.0000020138[0]):0.0000338493[90.9],(((((Brazil/SC-UFSC-40-80/2021:0.0000334430,Brazil/PR-IPEC_VIGCV19_MAR_0783/2021:0.0001020655):0.0000010000[0],(Brazil/SP-IB_123117/2021:0.0000010000,Brazil/SP-HIAE-ID648/2021:0.0000334430):0.0000334430[85.3]):0.0000334430[76.5],(Brazil/SP-IB_131030/2021:0.0000350306,((Brazil/AL-IB_139758/2021:0.0000010000,Brazil/SP-IB_132396/2021:0.0000680229):0.0000010000[0],((Brazil/AL-IB_139759/2021:0.0001360563,Brazil/RJ-NVBS9502GENOV828362646199/2021:0.0000680213):0.0000010000[0],((((Brazil/AM-FIOCRUZ-ILMD2100799/2021:0.0000334430,Brazil/AM-FIOCRUZ-ILMD2100763/2021:0.0000334430):0.0000334430[78.6],(Brazil/PR-FIOCRUZ-ICC971/2021:0.0001360516,(Brazil/SP-IB_138280/2021:0.0000334430,Brazil/SP-IB_137889/2021:0.0000010000):0.0000680206[92.9]):0.0000010000[0]):0.0000334430[86.7],(Brazil/SP-NVBS10417GENOV701285881031/2021:0.0000680228,(Brazil/AL-FIOCRUZ-12135/2021:0.0000010000,((Canada/UN-156965/2021:0.0000334430,(Brazil/RN-FIOCRUZ-58885/2021:0.0001377069,(Paraguay/224221/2021:0.0000310756,Brazil/PE-FIOCRUZ-IAM6645/2021:0.0002087008):0.0000020138[0]):0.0000010000[0]):0.0000010000[0],((Brazil/RJ-LNN07026/2021:0.0000334430,Brazil/SP-NVBS8223GENOV828260142526/2021:0.0002383169):0.0001020495[92.5],((Brazil/SC-UFSC-48-97/2021:0.0001050154,(Brazil/SC-FIOCRUZ-56893/2021:0.0000010000,Brazil/SC-FIOCRUZ-56892/2021:0.0000334430):0.0001020344[95.5]):0.0000010000[0],((Brazil/RS-LACEN-3682621/2021:0.0001020461,Brazil/SP-IB_RP14217455/2021:0.0000680204):0.0000010000[0],(Brazil/AC-FIOCRUZ-ILMD2202126/2021:0.0000334430,(Brazil/GO-LGBio-160784/2021:0.0000010000,Brazil/GO-HLAGYN-1957613/2021:0.0000681449):0.0000680223[92.6]):0.0000010000[0]):0.0000680222[91.5]):0.0000334430[85.5]):0.0000010000[0]):0.0000010000[0]):0.0000010000[0]):0.0000334430[83.9]):0.0000010000[0],((Brazil/SC-FIOCRUZ-61476/2021:0.0001360898,(Brazil/SP-IB_140893/2021:0.0001043464,(Brazil/SP-IB_144796/2021:0.0000010000,(Brazil/SP-IB_143366/2021:0.0000010000,Brazil/SP-IB_143365/2021:0.0000010000):0.0000010000[0]):0.0000685628[90.2]):0.0000685598[87.2]):0.0000010000[0],((Brazil/SP-IB_141903/2021:0.0000334430,(Brazil/SC-FIOCRUZ-64765/2021:0.0000680233,(Brazil/PR-NVBS7588GENOV828231464671/2021:0.0000010000,((Brazil/SC-FIOCRUZ-62259/2021:0.0001020364,Brazil/PR-NVBS11244GENOV045393923000/2021:0.0001360607):0.0000010000[0],(Brazil/SC-UFSC-49-71/2021:0.0002101028,(Brazil/PA-FIOCRUZ-64564/2021:0.0000010000,Brazil/SP-IB_RP138689/2021:0.0001382999):0.0000680221[92.1]):0.0000010000[0]):0.0000010000[0]):0.0000010000[0]):0.0000334430[87.2]):0.0000010000[0],((Brazil/SC-NVBS8225GENOV45616662648/2021:0.0002721479,(Brazil/ES-FIOCRUZ-52158/2021:0.0000010000,(Brazil/ES-FIOCRUZ-52112/2021:0.0000010000,Brazil/RJ-NVBS7994GENOV45616554943/2021:0.0001026825):0.0000010000[0]):0.0000010000[0]):0.0000334430[70.7],((Brazil/SP-IB_139120/2021:0.0001026587,Brazil/AL-FIOCRUZ-IAM6504/2021:0.0000700793):0.0000334430[78.2],((Brazil/SC-FIOCRUZ-58811/2021:0.0000685045,Brazil/SC-FIOCRUZ-58843/2021:0.0000010000):0.0000010000[0],(Brazil/PR-FIOCRUZ-ICC2766/2021:0.0000347257,(Brazil/SC-UFSC-49-23/2021:0.0000705501,(Brazil/SC-FIOCRUZ-62277/2021:0.0000010000,(Brazil/GO-HLAGYN-1972136/2021:0.0000010000,Brazil/GO-HLAGYN-1971873/2021:0.0000347619):0.0000346680[86.3]):0.0000010000[0]):0.0000321979[68]):0.0000680248[66.2]):0.0001356940[96.4]):0.0000010000[0]):0.0000010000[0]):0.0000010000[0]):0.0000010000[0]):0.0000010000[0]):0.0000010000[0]):0.0000010000[0]):0.0000334430[77.6]):0.0000680229[88.6],(Brazil/RJ-LNN06682/2021:0.0002745033,(((Brazil/PR-FIOCRUZ-68351/2021:0.0002721432,(Brazil/PR-FIOCRUZ-57074/2021:0.0000680249,(Brazil/PR-FIOCRUZ-ICC520/2021:0.0002040988,Brazil/PR-NVBS7542GENOV828232402245/2021:0.0000680222):0.0000010000[0]):0.0001700680[96.7]):0.0000010000[0],((Brazil/PR-NVBS5896GENOV828109739160/2021:0.0000680204,Brazil/PR-IPEC_VIGCV19_LON_0805/2021:0.0001020324):0.0000010000[0],(Brazil/DF-NVBS3913GENOV827816359456/2021:0.0001020336,((Brazil/RJ-LNN05811/2021:0.0000010000,(Brazil/RJ-LNN05951/2021:0.0000010000,Brazil/SP-IB_RP14213488/2021:0.0000334430):0.0000334430[80.6]):0.0000680206[92.6],((Brazil/AP-FIOCRUZ-50369/2021:0.0000010000,(Brazil/AP-FIOCRUZ-55138/2021:0.0000334430,Brazil/SP-IAL-4454/2021:0.0000680275):0.0000010000[0]):0.0000334430[90.9],(Brazil/SP-SEQ01929/2021:0.0000350134,(Brazil/RJ-LNN04563/2021:0.0000345817,Brazil/SP-IB_138066/2021:0.0002424693):0.0000010000[0]):0.0000010000[0]):0.0000010000[0]):0.0000680204[92]):0.0000010000[0]):0.0000010000[0]):0.0000680213[89.9],(((Brazil/PR-IPEC_VIGCV19_MAR_0771/2021:0.0003750620,((Brazil/SP-IB_126138/2021:0.0001020360,(Brazil/MS-FIOCRUZ-ILMD2202754/2021:0.0000010000,(Brazil/PR-IPEC_VIGCV19_LON_0844/2021:0.0000334430,(Brazil/SP-HIAE-ID722/2021:0.0000334430,(Brazil/PR-NVBS5865GENOV828070982848/2021:0.0000680215,(Brazil/SP-NVBS6842GENOV828075919375/2021:0.0000334430,Brazil/SP-HIAE-ID742/2021:0.0000010000):0.0000680232[92]):0.0000010000[0]):0.0000010000[0]):0.0000334430[87.2]):0.0000334430[85.9]):0.0000010000[0],((Brazil/SP-IB_123443/2021:0.0000010000,(Brazil/PR-NVBS7592GENOV828203022984/2021:0.0001360470,(Brazil/SC-FIOCRUZ-54183/2021:0.0000683431,Brazil/RJ-LNN05386/2021:0.0000680203):0.0000010000[0]):0.0000334430[74.1]):0.0000010000[0],(Brazil/PR-FIOCRUZ-47438/2021:0.0000010000,(Brazil/SP-IB_126122/2021:0.0001360779,(Brazil/SC-FIOCRUZ-41354/2021:0.0000010000,(Brazil/SP-IB_133106/2021:0.0001020358,(Brazil/PR-IMTSP-CD19551/2021:0.0001369518,Brazil/PR-FIOCRUZ-53715/2021:0.0000334430):0.0000334430[78.5]):0.0000010000[0]):0.0000334430[72.5]):0.0000010000[0]):0.0000010000[0]):0.0000010000[0]):0.0000010000[0]):0.0000334430[82.7],((Brazil/PR-FIOCRUZ-43747/2021:0.0000346222,((Brazil/MS-FIOCRUZ-ILMD2202681/2021:0.0000334430,Brazil/PR-IMTSP-CD20617/2021:0.0000700731):0.0001020520[88.7],(Brazil/PR-IPEC_VIGCV19_CTB_1119/2021:0.0001360515,(Brazil/PR-FIOCRUZ-43742/2021:0.0000334430,((Brazil/PR-IPEC_VIGCV19_CTB_1098/2021:0.0002040776,Brazil/PR-FIOCRUZ-43773/2021:0.0000010000):0.0000680113[89.3],(Brazil/PR-IPEC_VIGCV19_LON_0848/2021:0.0000010000,(Brazil/PR-IPEC_VIGCV19_LON_0845/2021:0.0000334430,Brazil/RJ-FIOCRUZ-45456/2021:0.0000010000):0.0000010000[0]):0.0000010000[0]):0.0000334430[84.3]):0.0000010000[0]):0.0000010000[0]):0.0000310201[57.9]):0.0000025442[100],((Brazil/SP-NVBS3305GENOV827846888872/2021:0.0000334430,(Brazil/PR-FIOCRUZ-39874/2021:0.0000334430,Brazil/PR-FIOCRUZ-45403/2021:0.0000010000):0.0000010000[0]):0.0000010000[0],(Brazil/PR-FIOCRUZ-43750/2021:0.0000021803,(Brazil/PR-IPEC_VIGCV19_LON_0833/2021:0.0000010000,(Brazil/PR-IPEC_VIGCV19_LON_0842/2021:0.0000334430,(Brazil/PR-FIOCRUZ-59503/2021:0.0000334430,(Brazil/CE-FIOCRUZ-24101/2021:0.0000334430,(((Brazil/RJ-FIOCRUZ-46220/2021:0.0000010000,Brazil/RJ-LNN05497/2021:0.0000010000):0.0002040923[99.4],(Brazil/PR-IPEC_VIGCV19_CTB_1282/2021:0.0001360495,(Brazil/MG-LBI1066/2021:0.0001281002,Brazil/SP-IB_129781/2021:0.0000010000):0.0000417339[85.3]):0.0000010000[0]):0.0000010000[0],((Brazil/RS-LMM72423/2021:0.0001045366,Brazil/RS-FIOCRUZ-61221/2021:0.0000689026):0.0000680287[42.7],((Brazil/MS-FIOCRUZ-ILMD2202905/2021:0.0001020391,Brazil/SP-IAL-6099/2021:0.0001360602):0.0000010000[0],(Brazil/PR-15322/2021:0.0000010000,(Brazil/PR-IMTSP-CD19563/2021:0.0001736142,England/MILK-1B5A4C1/2021:0.0000334430):0.0000010000[0]):0.0000010000[0]):0.0000338212[71.5]):0.0000020138[0]):0.0000010000[0]):0.0000010000[0]):0.0000010000[0]):0.0000010000[0]):0.0000010000[0]):0.0000679995[91.3]):0.0000334430[86.6]):0.0000010000[0]):0.0000025095[0],((Brazil/SC-FIOCRUZ-59832/2021:0.0000680225,Brazil/PR-FIOCRUZ-ICC506/2021:0.0001021426):0.0000680208[89.3],((Brazil/SP-IB_139084/2021:0.0000680211,(Brazil/SP-IB_134317/2021:0.0001020347,(Brazil/RS-FIOCRUZ-61223/2021:0.0000334430,(Brazil/PR-FIOCRUZ-ICC947/2021:0.0001700683,(Brazil/SP-IB_142153/2021:0.0000334430,(Brazil/GO-HLAGYN-1916840/2021:0.0000334430,Brazil/SC-FIOCRUZ-58243/2021:0.0001053879):0.0000010000[0]):0.0000010000[0]):0.0000334430[84.8]):0.0000010000[0]):0.0000680213[91.6]):0.0000010000[0],((Brazil/SC-FIOCRUZ-42750/2021:0.0000345477,((Brazil/SP-IB_130699/2021:0.0000680218,(Brazil/SP-IB_138279/2021:0.0000334430,(Brazil/SP-IB_137894/2021:0.0000010000,(Brazil/SP-IB_RP136049/2021:0.0000334430,(Brazil/SP-IB_RP135090/2021:0.0000010000,(Brazil/SP-IB_RP136044/2021:0.0000010000,Brazil/SP-IB_RP136046/2021:0.0000010000):0.0000334430[74.3]):0.0000010000[0]):0.0001020391[95.9]):0.0000010000[0]):0.0001020373[89.8]):0.0000010000[0],(Brazil/SP-IB_132559/2021:0.0000680208,(Brazil/SC-FIOCRUZ-50065/2021:0.0000680385,((USA/NY-PRL-2021_1008_01C10/2021:0.0001020382,(Brazil/GO-FIOCRUZ-62542/2021:0.0000010000,Brazil/GO-FIOCRUZ-65192/2021:0.0000010000):0.0001360543[94.8]):0.0000010000[0],(Brazil/SP-SEQ02381/2021:0.0000010000,(Brazil/SP-IB_130695/2021:0.0001020528,(Brazil/RJ-LNN06656/2021:0.0000682998,Brazil/RJ-NVBS8787GENOV700947032569/2021:0.0000334430):0.0001701005[96.9]):0.0000680167[89.2]):0.0000010000[0]):0.0000010000[0]):0.0000334430[85.3]):0.0000010000[0]):0.0000010000[0]):0.0000334430[87.3],((((Brazil/RS-FIOCRUZ-61233/2021:0.0001369136,Brazil/SP-NXBS4734GENOV827926996756/2021:0.0000010000):0.0000010000[0],(Brazil/SC-FIOCRUZ-64812/2021:0.0003401887,Brazil/PR-NVBS8537GENOV045384461580/2021:0.0002040947):0.0000010000[0]):0.0000010000[0],((Brazil/RN-IMT-3.31/2021:0.0000010000,(Brazil/RN-IMT-2.08/2021:0.0000334430,((Brazil/PR-FIOCRUZ-60221/2021:0.0002721870,Brazil/SE-FIOCRUZ-61094/2021:0.0000680200):0.0001020560[92.8],(Brazil/SC-FIOCRUZ-56846/2021:0.0002721475,(Brazil/RS-FIOCRUZ-IAM12212/2021:0.0001050543,Brazil/RS-FIOCRUZ-61308/2021:0.0001021607):0.0000680216[87.6]):0.0000010000[0]):0.0000334430[83.4]):0.0000334430[71.5]):0.0000010000[0],((Brazil/PB-FIOCRUZ-51485/2021:0.0000334430,Brazil/SC-FIOCRUZ-42797/2021:0.0000010000):0.0000010000[0],(Brazil/BA-FIOCRUZ-PVM85809/2021:0.0000334430,(((Brazil/SC-NVBS6936GENOV045616272007/2021:0.0000010000,Brazil/SC-NVBS6816GENOV045616312703/2021:0.0000010000):0.0000010000[0],(Brazil/SC-NVBS6880GENOV045616261537/2021:0.0000334430,Brazil/SC-NVBS8127GENOV45616567851/2021:0.0001038112):0.0000010000[0]):0.0000010000[0],(Brazil/BA-LACEN-BA915-291787452/2021:0.0000680613,(Brazil/BA-FIOCRUZ-PVM86583/2021:0.0000010000,(Brazil/BA-FIOCRUZ-PVM88206/2021:0.0001040356,(Brazil/BA-LACEN-BA894-291805907/2021:0.0000010000,Brazil/BA-LACEN-BA895-291852879/2021:0.0000010000):0.0000334430[73.9]):0.0000010000[0]):0.0000010000[0]):0.0000334430[71.5]):0.0000680264[75.9]):0.0000010000[0]):0.0000680213[87.3]):0.0000010000[0]):0.0000010000[0],((Peru/PIU-INS-11426/2021:0.0000334430,(Peru/TUM-FPT02178/2021:0.0000010000,(Peru/TUM-INS-10368/2021:0.0000010000,(Peru/TUM-INS-10361/2021:0.0000334430,Peru/JUN-INS-12127/2021:0.0000334430):0.0000010000[0]):0.0000010000[0]):0.0000010000[0]):0.0000680219[94],(((Ecuador/NIC-INSPI-14340/2021:0.0000679619,(Ecuador/NIC-INSPI-14334/2021:0.0000010000,Ecuador/NIC-INSPI-14333/2021:0.0001020362):0.0000020138[0]):0.0000680228[75.5],(Chile/NB-158804/2021:0.0000010000,(Chile/RM-159929/2021:0.0000680230,((Chile/VS-163414/2021:0.0000338302,(Panama/CDED19271-GMI/2021:0.0000010000,Panama/CDED19095-GMI/2021:0.0000010000):0.0000334430[84.4]):0.0000026046[0],(Spain/CT-HUVH-V42037/2021:0.0000010000,((Chile/RM-160571/2021:0.0000334430,(Chile/BI-172254/2021:0.0001020384,Chile/RM-162149/2021:0.0000680234):0.0000010000[0]):0.0000010000[0],((Chile/VS-160136/2021:0.0000000000,(Chile/VS-158824/2021:0.0000000000,Chile/RM-158948/2021:0.0000000000):0.0000000000):0.0000010000,(Chile/ML-160642/2021:0.0000010000,(Chile/LL-163956/2021:0.0000334430,(Chile/RM-158700/2021:0.0000334430,(Chile/RM-155525/2021:0.0000010000,(Chile/RM-158937/2021:0.0000000000,Chile/RM-157509/2021:0.0000000000):0.0000010000):0.0000010000[0]):0.0000334430[86.3]):0.0000010000[0]):0.0000010000[0]):0.0000010000[0]):0.0000010000[0]):0.0000010000[0]):0.0000010000[0]):0.0000335766[71.5]):0.0000010000[0]):0.0000028450[0],(Peru/PIU-INS-11430/2021:0.0001016227,(((Peru/LAM-INS-9152/2021:0.0000334430,Chile/RM-USS-UNAB-AMI171/2021:0.0000334430):0.0000010000[0],(Brazil/MG-MGBR50293/2021:0.0001700690,(Chile/RM-USS-UNAB-AMS224/2021:0.0000010000,(Chile/RM-USS-UNAB-AMS216/2021:0.0000000000,(Chile/RM-USS-UNAB-AMS217/2021:0.0000000000,Chile/RM-USS-UNAB-AMS212/2021:0.0000000000):0.0000000000):0.0000010000):0.0000680211[85]):0.0000010000[0]):0.0000010000[0],(Chile/RM-USS-UNAB-AMI886/2021:0.0000010000,(((Peru/LAM-INS-10577/2021:0.0000334430,(Peru/CAJ-INS-9096/2021:0.0000010000,Peru/CAJ-INS-9097/2021:0.0000010000):0.0000334430[77.4]):0.0000010000[0],((Peru/HUC-INS-9897/2021:0.0000680344,Peru/HUC-INS-8624/2021:0.0000334430):0.0000680232[87.7],(Chile/AR-UFRO-0422/2021:0.0000334430,Chile/RM-HCUCH-UNAB-16905074865/2021:0.0000334430):0.0000334430[81.4]):0.0000010000[0]):0.0000010000[0],(Chile/RM-USS-UNAB-AMI168/2021:0.0000000000,(Peru/LAM-INS-8265/2021:0.0000000000,(Peru/TUM-INS-8161/2021:0.0000000000,(Peru/TUM-INS-8374/2021:0.0000000000,(Ecuador/NIC-INSPI-57302/2021:0.0000000000,(Peru/TAC-INS-9198/2021:0.0000000000,(Chile/RM-HCUCH-UNAB-16905051145/2021:0.0000000000,Peru/LAM-INS-7093/2021:0.0000000000):0.0000000000):0.0000000000):0.0000000000):0.0000000000):0.0000000000):0.0000000000):0.0000010000):0.0000010000[0]):0.0000010000[0]):0.0000010000[0]):0.0000026392[0]):0.0000010000[0]):0.0000334430[84.5]):0.0000680204[92.4]):0.0000010000[0]):0.0000010000[0]):0.0000334430[88]):0.0000024210[0]):0.0000022540[0]):0.0000026389[0]):0.0000230071[100],(((Brazil/SC-FIOCRUZ-47340/2021:0.0001020428,(Brazil/PR-IPEC_VIGCV19_CTB_1006/2021:0.0002381613,Brazil/SC-FIOCRUZ-44273/2021:0.0000692191):0.0000010000[0]):0.0000680161[92.2],((((Brazil/SP-IB_134408/2021:0.0000680285,Brazil/SP-IAL-5195/2021:0.0000680354):0.0000334430[76.5],(Brazil/RJ-LNN04928/2021:0.0000010000,((Brazil/RJ-LNN06090/2021:0.0000010000,Brazil/RJ-NVBS9501GENOV700955928120/2021:0.0001020411):0.0000334430[84.6],(Brazil/RJ-LNN05516/2021:0.0000010000,Brazil/RJ-LNN05515/2021:0.0000334430):0.0000334430[83.6]):0.0000010000[0]):0.0000010000[0]):0.0001020377[96.2],(Brazil/RS-FIOCRUZ-53279/2021:0.0000345952,((Brazil/SC-FIOCRUZ-56918/2021:0.0000334430,Brazil/MS-IAL-5118/2021:0.0000334430):0.0000010000[0],(Ecuador/NIC-INSPI-56663/2021:0.0001020514,(((Paraguay/278102/2021:0.0000675768,(Paraguay/278103/2021:0.0000027727,Paraguay/312381/2021:0.0001709204):0.0000334342[36.5]):0.0000686076[88.2],(Paraguay/289238/2021:0.0000342223,(Paraguay/300363/2021:0.0000345605,Paraguay/294306/2021:0.0000010000):0.0000687732[94]):0.0000010000[85.7]):0.0000340996[78.3],(Argentina/INEI112416/2021:0.0001409250,(Peru/LIM-INS-5835/2021:0.0000010000,(Peru/TAC-INS-10353/2021:0.0000334430,((Peru/APU-INS-9997/2021:0.0000010000,Peru/APU-INS-9996/2021:0.0000010000):0.0000010000[0],(Peru/APU-INS-10047/2021:0.0000010000,Peru/APU-INS-10049/2021:0.0000010000):0.0000010000[0]):0.0001020439[95.8]):0.0000010000[0]):0.0000334430[71.5]):0.0000010000[0]):0.0000334430[78.6]):0.0000680151[87.1]):0.0000334430[80.4]):0.0000334430[80.5]):0.0000010000[0],((Brazil/CE-FIOCRUZ-28217/2021:0.0001050695,(Brazil/SC-UFSC-48-54/2021:0.0000690681,((Brazil/RS-LMM67334/2021:0.0001038255,(Brazil/RS-LMM67810/2021:0.0000010000,Brazil/RS-LMM67808/2021:0.0000010000):0.0000334430[77.8]):0.0000010000[0],((Brazil/RS-LMM67021/2021:0.0000347595,(Brazil/RS-LMM67401/2021:0.0000349256,(Brazil/RS-LMM66897/2021:0.0000010000,Brazil/RS-LMM67410/2021:0.0000010000):0.0000010000[0]):0.0000654701[49.7]):0.0000334430[79.5],(Brazil/RS-LMM67763/2021:0.0000010000,(Brazil/RS-LMM67406/2021:0.0000334430,(Brazil/RS-LMM67857/2021:0.0000010000,Brazil/RS-LMM67814/2021:0.0000344986):0.0000010000[0]):0.0000334430[75.8]):0.0000334430[0]):0.0000010000[0]):0.0000334430[80.6]):0.0000334430[76.7]):0.0000026424[0],(Brazil/PA-FIOCRUZ-60970/2021:0.0000010000,((((Brazil/SP-IB_137093/2021:0.0001700923,Brazil/SP-HIAE-ID953/2021:0.0001020510):0.0000334430[75],(Brazil/MS-FIOCRUZ-ILMD2202904/2021:0.0000010000,Brazil/GO-HLAGYN-1957641/2021:0.0000695931):0.0001020426[94.6]):0.0000010000[0],(Brazil/PA-FIOCRUZ-64577/2021:0.0000334430,((Brazil/SC-UFSC-49-58/2021:0.0000010000,(Brazil/RS-FIOCRUZ-61302/2021:0.0000010000,Brazil/SC-FIOCRUZ-66647/2021:0.0000010000):0.0000010000[0]):0.0001020538[90.7],(Brazil/PR-FIOCRUZ-ICC2701/2021:0.0002041023,(Brazil/PR-FIOCRUZ-ICC627/2021:0.0000680266,(Brazil/SP-IB_144311/2021:0.0000010000,(Brazil/SP-IB_144312/2021:0.0000010000,Brazil/SP-IB_144313/2021:0.0000010000):0.0000010000[0]):0.0000010000[0]):0.0000010000[0]):0.0001360688[96]):0.0000010000[0]):0.0000010000[0]):0.0000010000[0],((Brazil/PA-FIOCRUZ-67524/2021:0.0000680489,Brazil/SC-FIOCRUZ-50087/2021:0.0000334430):0.0000010000[0],((Brazil/RS-FIOCRUZ-61338/2021:0.0002393490,Brazil/SC-FIOCRUZ-58832/2021:0.0001360576):0.0000010000[0],((Brazil/SP-IB_130683/2021:0.0000010000,Brazil/PE-NVBS7524GENOV828071515588/2021:0.0000334430):0.0001020413[95],((Brazil/PR-FIOCRUZ-ICC857/2021:0.0000020138,(Brazil/PR-FIOCRUZ-ICC2733/2021:0.0000334430,(Brazil/PR-FIOCRUZ-ICC2765/2021:0.0000010000,Brazil/PR-FIOCRUZ-ICC2737/2021:0.0000010000):0.0000010000[0]):0.0000679699[89.7]):0.0001360620[94.7],(Brazil/SC-FIOCRUZ-56866/2021:0.0001020437,(Brazil/PA-FIOCRUZ-60935/2021:0.0000010000,(Brazil/PA-FIOCRUZ-67547/2021:0.0000680270,Brazil/CE-FIOCRUZ-44098CE/2021:0.0002101992):0.0000010000[0]):0.0000010000[0]):0.0000336745[71.5]):0.0000028739[0]):0.0000010000[0]):0.0000010000[0]):0.0000010000[0]):0.0000010000[0]):0.0000010000[0]):0.0000680107[94.7]):0.0000010000[0]):0.0000334430[86],(((Brazil/GO-LACEN-758/2021:0.0001024286,Paraguay/291783/2021:0.0000684171):0.0001360605[89.6],((Brazil/SP-IB_145143/2021:0.0001048164,Paraguay/317916/2021:0.0000688666):0.0000010000[0],((Brazil/SP-IB_140895/2021:0.0001031938,(Brazil/SP-IB_140374/2021:0.0000345563,(Brazil/SP-IB_140369/2021:0.0000010000,Brazil/SP-NVBS10193GENOV828347438580/2021:0.0000689497):0.0000334430[73.5]):0.0000020138[0]):0.0000680318[79.8],((Paraguay/322238/2021:0.0000010000,Paraguay/291353/2021:0.0000334430):0.0000010000[0],(((Paraguay/322240/2021:0.0000010000,Paraguay/385064/2021:0.0000010000):0.0000680266[86.9],((Paraguay/385097/2021:0.0001053421,Paraguay/385048/2021:0.0000702741):0.0000010000[0],(Paraguay/324611/2021:0.0000334430,Paraguay/326361/2021:0.0000010000):0.0000010000[0]):0.0000680727[87]):0.0000010000[0],(Paraguay/322244/2021:0.0000680488,(Brazil/PR-BTPRBR00052/2021:0.0000689480,(Paraguay/281555/2021:0.0000010000,(Paraguay/281290/2021:0.0000334430,(Paraguay/291536/2021:0.0000334430,(Paraguay/275208/2021:0.0000010000,(Paraguay/291039/2021:0.0000010000,(Paraguay/275538/2021:0.0001386678,Paraguay/291539/2021:0.0000282190):0.0000010000[0]):0.0000010000[0]):0.0000010000[0]):0.0000010000[0]):0.0000010000[0]):0.0000010000[0]):0.0000010000[0]):0.0000010000[0]):0.0000010000[0]):0.0000337948[73.7]):0.0000020138[0]):0.0001692304[95.3]):0.0000020295[0],(((Brazil/SP-IB_132202/2021:0.0000847392,Brazil/PR-FIOCRUZ-45425/2021:0.0000010000):0.0000850523[88.6],(Brazil/PR-FIOCRUZ-53671/2021:0.0000683777,((Brazil/PR-NVBS5721GENOV045376026698/2021:0.0000680293,(Brazil/SP-IB_138867/2021:0.0000334430,Brazil/SP-IB_137754/2021:0.0000010000):0.0001020508[95.5]):0.0000010000[0],((Paraguay/319914/2021:0.0000344865,Paraguay/324613/2021:0.0000334430):0.0003419248[99.8],((Brazil/PR-NVBS10027GENOV045389044054/2021:0.0001699229,Brazil/GO-LACEN-789/2021:0.0001705192):0.0000333720[75.7],(Brazil/PR-NVBS5719GENOV045375257086/2021:0.0000010000,((Brazil/SP-IB_134523/2021:0.0001722373,Brazil/PR-FIOCRUZ-ICC731/2021:0.0002043372):0.0000010000[0],(Brazil/PR-FIOCRUZ-ICC518/2021:0.0000334430,(Brazil/PR-FIOCRUZ-63857/2021:0.0000348750,Brazil/SP-IB_135153/2021:0.0000694679):0.0000010000[0]):0.0000010000[0]):0.0000010000[0]):0.0000010000[0]):0.0000334430[83.3]):0.0000020138[0]):0.0000010000[0]):0.0001360707[95.4]):0.0000680089[87.6],(Brazil/SP-IB_124824/2021:0.0002041226,((Brazil/PR-NVBS7236GENOV828120184918/2021:0.0001360505,(((Brazil/PR-FIOCRUZ-47404/2021:0.0000348941,(Brazil/MT-BTPRBR00055/2021:0.0002599599,Brazil/PR-FIOCRUZ-ICC722/2021:0.0002066560):0.0001494671[95.6]):0.0000010000[0],((Brazil/PR-IPEC_VIGCV19_CTB_1053/2021:0.0001020400,Brazil/GO-IPTSP-619/2021:0.0000684429):0.0000334430[76.5],(Paraguay/275868/2021:0.0001365005,Brazil/PR-FIOCRUZ-53743/2021:0.0000680268):0.0000680261[85.5]):0.0000010000[0]):0.0000010000[0],(Brazil/PR-NVBS8513GENOV828206145192/2021:0.0001360478,((Brazil/BA-FIOCRUZ-55172/2021:0.0000680252,((Brazil/BA-LACEN-BA912-291814544/2021:0.0000334430,Brazil/BA-FIOCRUZ-58890/2021:0.0001020387):0.0000010000[0],(Brazil/TO-TOBR00031/2021:0.0001020496,(Brazil/GO-HLAGYN-1879420/2021:0.0000010000,(Brazil/GO-HLAGYN-1877438/2021:0.0000010000,Brazil/GO-HLAGYN-1879243/2021:0.0000010000):0.0000010000[0]):0.0000334430[72.4]):0.0000010000[0]):0.0000010000[0]):0.0000680224[91.5],(((Brazil/SP-HIAE-ID739/2021:0.0000334430,(Brazil/GO-HLAGYN-1876018/2021:0.0000010000,Brazil/GO-HLAGYN-1896333/2021:0.0000010000):0.0000334430[79.5]):0.0000010000[0],((Brazil/GO-HLAGYN-1902763/2021:0.0000334430,(Brazil/GO-HLAGYN-1876087/2021:0.0000010000,(Brazil/GO-HLAGYN-1878943/2021:0.0000010000,Brazil/GO-HLAGYN-1874187/2021:0.0000010000):0.0000010000[0]):0.0000010000[0]):0.0000334430[85.9],((Brazil/GO-HLAGYN-1903852/2021:0.0001380886,Brazil/GO-HLAGYN-1868053/2021:0.0000334430):0.0000010000[0],(Brazil/GO-HLAGYN-1877416/2021:0.0000334430,(Brazil/GO-HLAGYN-1888805/2021:0.0000695073,Brazil/GO-HLAGYN-1894606/2021:0.0000347817):0.0000010000[0]):0.0000010000[0]):0.0000010000[0]):0.0000010000[0]):0.0000010000[0],((Brazil/GO-FIOCRUZ-65224/2021:0.0000010000,Brazil/GO-FIOCRUZ-65206/2021:0.0000010000):0.0002381165[99.4],((Brazil/GO-FIOCRUZ-60054/2021:0.0000681283,((Brazil/GO-LACEN-586/2021:0.0001026413,Brazil/GO-LACEN-561/2021:0.0000334430):0.0000010000[0],(Brazil/MS-FIOCRUZ-ILMD2202773/2021:0.0000010000,(Brazil/GO-HLAGYN-1919383/2021:0.0002103240,Brazil/GO-NVBS9216GENOV070984953500/2021:0.0000680270):0.0000010000[0]):0.0000010000[0]):0.0000010000[0]):0.0001020373[96.4],(((Brazil/GO-FIOCRUZ-58028/2021:0.0000334430,Brazil/GO-FIOCRUZ-58078/2021:0.0000010000):0.0000334430[83.9],(Brazil/GO-HLAGYN-1895975/2021:0.0001058216,Brazil/GO-IPTSP-628/2021:0.0000680239):0.0000010000[0]):0.0000680237[92.3],((Brazil/GO-HLAGYN-1867579/2021:0.0000334430,Brazil/GO-HLAGYN-1854842/2021:0.0000684498):0.0000010000[0],(Brazil/GO-NVBS9153GENOV700800151826/2021:0.0001020396,((Brazil/DF-NVBS9219GENOV828219890959/2021:0.0000010000,Brazil/DF-NVBS9208GENOV828248160658/2021:0.0000334430):0.0000680313[91.2],(Brazil/GO-HLAGYN-1876129/2021:0.0000345016,(Brazil/GO-HLAGYN-1911224/2021:0.0000010000,Brazil/GO-HLAGYN-1906009/2021:0.0000010000):0.0000010000[0]):0.0000010000[0]):0.0000334430[85.3]):0.0000010000[0]):0.0000010000[0]):0.0000010000[0]):0.0000334430[87.9]):0.0000010000[0]):0.0000010000[0]):0.0000334430[85.4]):0.0000010000[0]):0.0000010000[0]):0.0001020335[93.4],(Brazil/PR-FIOCRUZ-63789/2021:0.0003062141,((Brazil/RS-LMM58980/2021:0.0000334430,Brazil/RS-LMM61082/2021:0.0000348698):0.0000010000[0],(Brazil/RS-LMM58968/2021:0.0000010000,((Brazil/RJ-LNN07460/2021:0.0002759290,(Brazil/RS-FIOCRUZ-61279/2021:0.0000010000,Brazil/RS-FIOCRUZ-61364/2021:0.0000010000):0.0000010000[0]):0.0000680205[76.1],((England/PHEC-T308T4EB/2021:0.0000334430,(Brazil/DF-NVBS6132GENOV828098212521/2021:0.0000334430,Brazil/GO-FIOCRUZ-65237/2021:0.0001700666):0.0000334430[78.6]):0.0000337226[79.8],(Brazil/RS-FIOCRUZ-45139/2021:0.0000681279,(Brazil/RS-NVBS8488GENOV045385729092/2021:0.0000010000,(Brazil/RS-NVBS3097GENOV045615634370/2021:0.0000010000,(Brazil/RS-FIOCRUZ-61337/2021:0.0000334430,(Brazil/BA-NVBS5789GENOV828081353620/2021:0.0000334430,((Brazil/RS-FIOCRUZ-61357/2021:0.0000020138,Brazil/RS-FIOCRUZ-61425/2021:0.0000686174):0.0001020326[94.7],((Brazil/RS-FIOCRUZ-61367/2021:0.0001703713,Brazil/ES-FIOCRUZ-49120/2021:0.0000020138):0.0000680201[92.7],(((Brazil/RS-FIOCRUZ-49509/2021:0.0000010000,(Brazil/RS-FIOCRUZ-49510/2021:0.0000334430,(Brazil/RS-FIOCRUZ-49506/2021:0.0000334430,Brazil/RS-FIOCRUZ-49507/2021:0.0001024100):0.0000010000[0]):0.0000010000[0]):0.0000010000[0],((Brazil/RS-FIOCRUZ-61239/2021:0.0000010000,Brazil/RS-FIOCRUZ-61236/2021:0.0000334430):0.0001700600[99],(Brazil/RS-FIOCRUZ-49513/2021:0.0000010000,(Brazil/RS-FIOCRUZ-49508/2021:0.0000334430,Brazil/RS-FIOCRUZ-49512/2021:0.0000010000):0.0000010000[0]):0.0000010000[0]):0.0000334430[85.8]):0.0000334430[77.4],((Brazil/RS-LMM62770/2021:0.0001035910,(Brazil/RS-LMM67236/2021:0.0000758482,(Brazil/RS-LMM67375/2021:0.0001206839,(Brazil/RS-LMM67495/2021:0.0000430811,(Brazil/RS-LMM67322/2021:0.0000010000,Brazil/RS-LMM67340/2021:0.0000532438):0.0000403037[66.8]):0.0000762142[39]):0.0000428341[12.5]):0.0000940839[90.6]):0.0000334430[78.6],((Brazil/RS-FIOCRUZ-61321/2021:0.0000334430,Brazil/RS-FIOCRUZ-61322/2021:0.0000680292):0.0000334430[81.1],(Brazil/RS-LMM61465/2021:0.0000334430,((Brazil/RS-LMM63587/2021:0.0001023245,(((Brazil/RS-LMM61296/2021:0.0000334430,Brazil/RS-LMM62447/2021:0.0001056801):0.0000010000[0],(Brazil/RS-LMM60869/2021:0.0001372023,Brazil/RS-FIOCRUZ-49568/2021:0.0001020308):0.0000010000[0]):0.0000680201[80.7],(Brazil/RS-FIOCRUZ-53248/2021:0.0000680212,(Brazil/RS-FIOCRUZ-40613/2021:0.0000010000,(Brazil/RS-LMM60984/2021:0.0000010000,(Brazil/RS-FIOCRUZ-53132/2021:0.0000334430,(Brazil/RS-FIOCRUZ-53268/2021:0.0000334430,(Chile/RM-PUC_MVL_1697/2021:0.0000680244,((Brazil/RS-NVBS7203GENOV29805383801/2021:0.0001360535,Brazil/RS-FIOCRUZ-53230/2021:0.0000334430):0.0000680219[89],((Brazil/RS-FIOCRUZ-53179/2021:0.0000334430,(Brazil/RS-FIOCRUZ-53174/2021:0.0000010000,Brazil/RS-FIOCRUZ-53178/2021:0.0000010000):0.0000010000[0]):0.0001020425[94.1],(Brazil/RS-LMM61492/2021:0.0004106999,(Brazil/RS-LMM62279/2021:0.0002422278,Brazil/RS-LMM62318/2021:0.0003588806):0.0000010000[0]):0.0002471933[98.3]):0.0000705758[88.3]):0.0000010000[0]):0.0000010000[0]):0.0000010000[0]):0.0000010000[0]):0.0000010000[0]):0.0000010000[0]):0.0000352892[71.5]):0.0000010000[0]):0.0000010000[0],(Brazil/RS-FIOCRUZ-61227/2021:0.0000334430,((Brazil/RS-FIOCRUZ-61266/2021:0.0000334430,Brazil/PE-NVBS4470GENOV827962067687/2021:0.0000334430):0.0000010000[0],((Brazil/RS-FIOCRUZ-61289/2021:0.0000680200,Brazil/SC-FIOCRUZ-51549/2021:0.0000010000):0.0000010000[0],(Brazil/RS-FIOCRUZ-61332/2021:0.0000010000,((Brazil/RS-FIOCRUZ-61331/2021:0.0000021806,Brazil/RS-LMM67206/2021:0.0002422679):0.0000334430[43.5],(Brazil/RS-FIOCRUZ-61307/2021:0.0000010000,(Brazil/RS-FIOCRUZ-53160/2021:0.0000010000,(Brazil/RS-LMM63829/2021:0.0000706907,((Brazil/RS-FIOCRUZ-53275/2021:0.0000010000,Brazil/RS-FIOCRUZ-53210/2021:0.0000010000):0.0000010000[0],(Brazil/PR-FIOCRUZ-60293/2021:0.0000010000,(Brazil/SP-IB_135155/2021:0.0000334430,((Brazil/SP-IB_139434/2021:0.0000010000,Brazil/SP-IB_139426/2021:0.0000010000):0.0000010000[0],((Brazil/SP-IB_139311/2021:0.0000010000,((Brazil/SP-IB_138295/2021:0.0000334430,Brazil/SP-IB_138822/2021:0.0000010000):0.0000010000[0],(Brazil/SP-IB_138044/2021:0.0000010000,Brazil/SP-IB_141639/2021:0.0000695253):0.0000010000[0]):0.0000010000[0]):0.0000334430[73.6],((Brazil/SP-IB_144314/2021:0.0001775936,Brazil/SP-IB_138857/2021:0.0000010000):0.0000334430[74.1],(Brazil/SP-IB_139329/2021:0.0000010000,(Brazil/SP-IB_138058/2021:0.0000345070,(Brazil/SP-IB_138064/2021:0.0000010000,Brazil/SP-IB_138045/2021:0.0000010000):0.0000010000[0]):0.0000010000[0]):0.0000010000[0]):0.0000010000[0]):0.0000010000[0]):0.0000010000[0]):0.0000334430[84.2]):0.0000680209[92]):0.0000334430[85.7]):0.0000010000[0]):0.0000322731[71.5]):0.0000010000[0]):0.0000024156[0]):0.0000010000[0]):0.0000010000[0]):0.0000010000[0]):0.0000334430[79.1]):0.0000010000[0]):0.0000010000[0]):0.0000010000[0]):0.0000010000[0]):0.0000010000[0]):0.0000028378[0]):0.0000010000[0]):0.0000010000[0]):0.0000010000[0]):0.0000010000[0]):0.0000010000[0]):0.0000010000[0]):0.0000010000[0]):0.0000352908[73.5]):0.0000010000[0]):0.0001058892[94]):0.0000010000[0]):0.0000010000[0]):0.0000010000[0]):0.0000010000[0]):0.0000010000[0]):0.0000346451[85]):0.0000010000[0]):0.0000010000[0]):0.0000010000[0]):0.0000329848[84.2]):0.0000339545[81.8]):0.0000679962[92.3]):0.0000020138[0]):0.0000020146[0]):0.0000025753[0]):0.0000010000[0]):0.0000010000[0]):0.0000010000[0]):0.0000010000[0]):0.0000010000[0]):0.0000010000[0]):0.0000010000[0]):0.0000010000[0]):0.0000010000[0]):0.0000010000[0]):0.0000010000[0]):0.0000010000[0]):0.0000010000[0]):0.0000010000[0]):0.0000010000[0]):0.0000010000[0]):0.0000010000[0]):0.0000010000[0]):0.0000010000[0]):0.0000010000[0]):0.0000010000[0]):0.0000010000[0]):0.0000010000[0]):0.0000010000[0]):0.0000010000[0]):0.0000010000[0]):0.0000010000[0]):0.0000010000[0]):0.0000010000[0]):0.0000010000[0]):0.0000010000[0]):0.0000010000[0]):0.0000010000[0]):0.0000010000[0]):0.0000010000[0]):0.0000010000[0]):0.0000010000[0]):0.0000010000[0]):0.0000023322[0]):0.0000024959[0]):0.0000010000[0]):0.0000010000[0]):0.0000010000[0]):0.0000010855[0]):0.0000329689[74.8]):0.0000010000[0]):0.0000010000[0]):0.0000010000[0]):0.0000010000[0]):0.0000010000[0]):0.0000010000[0]):0.0000010000[0]):0.0000010000[0]):0.0000021702[0]):0.0000298009[97.6]):0.0000010000[0]):0.0000010000[0]):0.0000339646[86.3]):0.0000010000[0]):0.0000010000[0]):0.0000010000[0]):0.0000339635[85.2]):0.0000022942[0]):0.0000010000[0]):0.0000010000[0]):0.0000333224[87.9]):0.0000334430[85.7]):0.0000010000[0]):0.0001400208[90.1]):0.0001438464[93.8]):0.0000717233[82.9]):0.0000399506[74.6]):0.0000805378[86]):0.0000336235[73.8]):0.0000680100[88]):0.0001699225[97.8]):0.0000648314[81.8]):0.0002328138[97.8]):0.0000771466[81.1]);
