# Supplementary material for: Higher frequency of interstate over international transmission chains of SARS-CoV-2 virus at the Rio Grande do Sul - Brazil state borders
Source: Virus Res. 2024 Dec 17;351:199500. doi: 10.1016/j.virusres.2024.199500 (PMC11720880; doi:10.1016/j.virusres.2024.199500)
Supplement: Supplementary file 7 [file mmc7.zip › delta_itol.txt]

DATASET_SYMBOL

#SEPARATOR TAB
#SEPARATOR SPACE
SEPARATOR COMMA

DATASET_LABEL,Region

COLOR,#ffff00

#1: square
#2: circle
#3: star
#4: right pointing triangle
#5: left pointing triangle
#6: checkmark

LEGEND_TITLE,Lineages
LEGEND_POSITION_X,50
LEGEND_POSITION_Y,50
LEGEND_SHAPES,2,2,2,2,2,2,2,2,2,2,2
LEGEND_COLORS,#FF3333,#FF9999,#FF9933,#FFFF66,#99FF33,#66FFB2,#004C99,#4C0099,#99004C,#00994C,#009999
LEGEND_LABELS,BR-RS,BR-SUL,BR-SUDESTE,BR-CENTRO,BR-NORTE,BR-NORDESTE,Argentina,Paraguay,Mexico,USA,India
#LEGEND_SHAPE_SCALES,1,1,0.5
#LEGEND_SHAPE_INVERT,0,0,0


DATA
Argentina/PAIS-J00112/2021,2,3,#004C99,1,1
Argentina/PAIS-G0794/2021,2,3,#004C99,1,1
Argentina/PAIS-G0553/2021,2,3,#004C99,1,1
Argentina/PAIS-G0543/2021,2,3,#004C99,1,1
Argentina/PAIS-G0539/2021,2,3,#004C99,1,1
Argentina/PAIS-G0530/2021,2,3,#004C99,1,1
Argentina/PAIS-G0487/2021,2,3,#004C99,1,1
Argentina/PAIS-G0458/2021,2,3,#004C99,1,1
Argentina/PAIS-F0364/2021,2,3,#004C99,1,1
Argentina/PAIS-E0877/2021,2,3,#004C99,1,1
Argentina/PAIS-E0874/2021,2,3,#004C99,1,1
Argentina/PAIS-E0870/2021,2,3,#004C99,1,1
Argentina/PAIS-E0866/2021,2,3,#004C99,1,1
Argentina/PAIS-E0865/2021,2,3,#004C99,1,1
Argentina/PAIS-E0863/2021,2,3,#004C99,1,1
Argentina/PAIS-E0862/2021,2,3,#004C99,1,1
Argentina/PAIS-E0861/2021,2,3,#004C99,1,1
Argentina/PAIS-E0821/2021,2,3,#004C99,1,1
Argentina/PAIS-E0818/2021,2,3,#004C99,1,1
Argentina/PAIS-E0815/2021,2,3,#004C99,1,1
Argentina/PAIS-E0813/2021,2,3,#004C99,1,1
Argentina/PAIS-E0679/2021,2,3,#004C99,1,1
Argentina/PAIS-E0658/2021,2,3,#004C99,1,1
Argentina/PAIS-E0654/2021,2,3,#004C99,1,1
Argentina/PAIS-E0645/2021,2,3,#004C99,1,1
Argentina/PAIS-E0644/2021,2,3,#004C99,1,1
Argentina/PAIS-E0632/2021,2,3,#004C99,1,1
Argentina/PAIS-E0631/2021,2,3,#004C99,1,1
Argentina/PAIS-E0629/2021,2,3,#004C99,1,1
Argentina/PAIS-E0628/2021,2,3,#004C99,1,1
Argentina/PAIS-E0620/2021,2,3,#004C99,1,1
Argentina/PAIS-E0619/2021,2,3,#004C99,1,1
Argentina/PAIS-E0599/2021,2,3,#004C99,1,1
Argentina/PAIS-E0558/2021,2,3,#004C99,1,1
Argentina/PAIS-E0531/2021,2,3,#004C99,1,1
Argentina/PAIS-E0525/2021,2,3,#004C99,1,1
Argentina/PAIS-E0522/2021,2,3,#004C99,1,1
Argentina/PAIS-E0516/2021,2,3,#004C99,1,1
Argentina/PAIS-E0408/2021,2,3,#004C99,1,1
Argentina/PAIS-E0407/2021,2,3,#004C99,1,1
Argentina/PAIS-E0406/2021,2,3,#004C99,1,1
Argentina/PAIS-A1064/2021,2,3,#004C99,1,1
Argentina/INEI117836/2021,2,3,#004C99,1,1
Argentina/INEI117258/2021,2,3,#004C99,1,1
Argentina/INEI117169/2021,2,3,#004C99,1,1
Argentina/INEI117114/2021,2,3,#004C99,1,1
Argentina/INEI116954/2021,2,3,#004C99,1,1
Argentina/INEI116857/2021,2,3,#004C99,1,1
Argentina/INEI116808/2021,2,3,#004C99,1,1
Argentina/INEI116755/2021,2,3,#004C99,1,1
Argentina/INEI116595/2021,2,3,#004C99,1,1
Argentina/INEI116398/2021,2,3,#004C99,1,1
Argentina/INEI116279/2021,2,3,#004C99,1,1
Argentina/INEI116203/2021,2,3,#004C99,1,1
Argentina/INEI116119/2021,2,3,#004C99,1,1
Argentina/INEI116073/2021,2,3,#004C99,1,1
Argentina/INEI116068/2021,2,3,#004C99,1,1
Argentina/INEI116060/2021,2,3,#004C99,1,1
Argentina/INEI115924/2021,2,3,#004C99,1,1
Argentina/INEI115752/2021,2,3,#004C99,1,1
Argentina/INEI115671/2021,2,3,#004C99,1,1
Argentina/INEI115648/2021,2,3,#004C99,1,1
Argentina/INEI115646/2021,2,3,#004C99,1,1
Argentina/INEI115644/2021,2,3,#004C99,1,1
Argentina/INEI115629/2021,2,3,#004C99,1,1
Argentina/INEI115623/2021,2,3,#004C99,1,1
Argentina/INEI115621/2021,2,3,#004C99,1,1
Argentina/INEI115619/2021,2,3,#004C99,1,1
Argentina/INEI115618/2021,2,3,#004C99,1,1
Argentina/INEI115613/2021,2,3,#004C99,1,1
Argentina/INEI115606/2021,2,3,#004C99,1,1
Argentina/INEI115586/2021,2,3,#004C99,1,1
Argentina/INEI115462/2021,2,3,#004C99,1,1
Argentina/INEI115460/2021,2,3,#004C99,1,1
Argentina/INEI115459/2021,2,3,#004C99,1,1
Argentina/INEI115448/2021,2,3,#004C99,1,1
Argentina/INEI115444/2021,2,3,#004C99,1,1
Argentina/INEI115443/2021,2,3,#004C99,1,1
Argentina/INEI115433/2021,2,3,#004C99,1,1
Argentina/INEI115420/2021,2,3,#004C99,1,1
Argentina/INEI115409/2021,2,3,#004C99,1,1
Argentina/INEI115406/2021,2,3,#004C99,1,1
Argentina/INEI115395/2021,2,3,#004C99,1,1
Argentina/INEI115393/2021,2,3,#004C99,1,1
Argentina/INEI115314/2021,2,3,#004C99,1,1
Argentina/INEI115301/2021,2,3,#004C99,1,1
Argentina/INEI115189/2021,2,3,#004C99,1,1
Argentina/INEI115174/2021,2,3,#004C99,1,1
Argentina/INEI115172/2021,2,3,#004C99,1,1
Argentina/INEI115158/2021,2,3,#004C99,1,1
Argentina/INEI114950/2021,2,3,#004C99,1,1
Argentina/INEI114788/2021,2,3,#004C99,1,1
Argentina/INEI114766/2021,2,3,#004C99,1,1
Argentina/INEI114665/2021,2,3,#004C99,1,1
Argentina/INEI114650/2021,2,3,#004C99,1,1
Argentina/INEI114635/2021,2,3,#004C99,1,1
Argentina/INEI114535/2021,2,3,#004C99,1,1
Argentina/INEI114534/2021,2,3,#004C99,1,1
Argentina/INEI114533/2021,2,3,#004C99,1,1
Argentina/INEI114520/2021,2,3,#004C99,1,1
Argentina/INEI114519/2021,2,3,#004C99,1,1
Argentina/INEI114481/2021,2,3,#004C99,1,1
Argentina/INEI114465/2021,2,3,#004C99,1,1
Argentina/INEI114463/2021,2,3,#004C99,1,1
Argentina/INEI114461/2021,2,3,#004C99,1,1
Argentina/INEI114397/2021,2,3,#004C99,1,1
Argentina/INEI114307/2021,2,3,#004C99,1,1
Argentina/INEI114263/2021,2,3,#004C99,1,1
Argentina/INEI114261/2021,2,3,#004C99,1,1
Argentina/INEI114245/2021,2,3,#004C99,1,1
Argentina/INEI114179/2021,2,3,#004C99,1,1
Argentina/INEI114172/2021,2,3,#004C99,1,1
Argentina/INEI114171/2021,2,3,#004C99,1,1
Argentina/INEI114005/2021,2,3,#004C99,1,1
Argentina/INEI113993/2021,2,3,#004C99,1,1
Argentina/INEI113909/2021,2,3,#004C99,1,1
Argentina/INEI113846/2021,2,3,#004C99,1,1
Argentina/INEI113682/2021,2,3,#004C99,1,1
Argentina/INEI113613/2021,2,3,#004C99,1,1
Argentina/INEI113250/2021,2,3,#004C99,1,1
Argentina/INEI113233/2021,2,3,#004C99,1,1
Argentina/INEI113209/2021,2,3,#004C99,1,1
Argentina/INEI113161/2021,2,3,#004C99,1,1
Argentina/INEI113156/2021,2,3,#004C99,1,1
Argentina/INEI113104/2021,2,3,#004C99,1,1
Argentina/INEI113092/2021,2,3,#004C99,1,1
Argentina/INEI113084/2021,2,3,#004C99,1,1
Argentina/INEI113083/2021,2,3,#004C99,1,1
Argentina/INEI113082/2021,2,3,#004C99,1,1
Argentina/INEI113081/2021,2,3,#004C99,1,1
Argentina/INEI113080/2021,2,3,#004C99,1,1
Argentina/INEI113077/2021,2,3,#004C99,1,1
Argentina/INEI113057/2021,2,3,#004C99,1,1
Argentina/INEI113054/2021,2,3,#004C99,1,1
Argentina/INEI112989/2021,2,3,#004C99,1,1
Argentina/INEI112987/2021,2,3,#004C99,1,1
Argentina/INEI112698/2021,2,3,#004C99,1,1
Argentina/INEI112638/2021,2,3,#004C99,1,1
Argentina/INEI112605/2021,2,3,#004C99,1,1
Argentina/INEI112599/2021,2,3,#004C99,1,1
Argentina/INEI112595/2021,2,3,#004C99,1,1
Argentina/INEI112590/2021,2,3,#004C99,1,1
Argentina/INEI112587/2021,2,3,#004C99,1,1
Argentina/INEI112575/2021,2,3,#004C99,1,1
Argentina/INEI112568/2021,2,3,#004C99,1,1
Argentina/INEI112567/2021,2,3,#004C99,1,1
Argentina/INEI112493/2021,2,3,#004C99,1,1
Argentina/INEI112462/2021,2,3,#004C99,1,1
Argentina/INEI112461/2021,2,3,#004C99,1,1
Argentina/INEI112416/2021,2,3,#004C99,1,1
Argentina/INEI112387/2021,2,3,#004C99,1,1
Argentina/INEI112354/2021,2,3,#004C99,1,1
Argentina/INEI112350/2021,2,3,#004C99,1,1
Argentina/INEI112349/2021,2,3,#004C99,1,1
Argentina/INEI112348/2021,2,3,#004C99,1,1
Argentina/INEI112347/2021,2,3,#004C99,1,1
Argentina/INEI112345/2021,2,3,#004C99,1,1
Argentina/INEI112342/2021,2,3,#004C99,1,1
Argentina/INEI112333/2021,2,3,#004C99,1,1
Argentina/INEI112331/2021,2,3,#004C99,1,1
Argentina/INEI112307/2021,2,3,#004C99,1,1
Argentina/INEI112298/2021,2,3,#004C99,1,1
Argentina/INEI112290/2021,2,3,#004C99,1,1
Argentina/INEI112279/2021,2,3,#004C99,1,1
Argentina/INEI112233/2021,2,3,#004C99,1,1
Argentina/INEI112200/2021,2,3,#004C99,1,1
Argentina/INEI111839/2021,2,3,#004C99,1,1
Argentina/INEI111823/2021,2,3,#004C99,1,1
Argentina/INEI111779/2021,2,3,#004C99,1,1
Argentina/INEI111758/2021,2,3,#004C99,1,1
Argentina/INEI111743/2021,2,3,#004C99,1,1
Argentina/INEI111511/2021,2,3,#004C99,1,1
Argentina/INEI111510/2021,2,3,#004C99,1,1
Argentina/INEI111473/2021,2,3,#004C99,1,1
Argentina/INEI111457/2021,2,3,#004C99,1,1
Argentina/INEI111453/2021,2,3,#004C99,1,1
Argentina/INEI111443/2021,2,3,#004C99,1,1
Argentina/INEI111400/2021,2,3,#004C99,1,1
Argentina/INEI111398/2021,2,3,#004C99,1,1
Argentina/INEI111298/2021,2,3,#004C99,1,1
Argentina/INEI111114/2021,2,3,#004C99,1,1
Argentina/INEI111094/2021,2,3,#004C99,1,1
Argentina/INEI110949/2021,2,3,#004C99,1,1
Argentina/INEI110940/2021,2,3,#004C99,1,1
Argentina/INEI110887/2021,2,3,#004C99,1,1
Argentina/INEI110573/2021,2,3,#004C99,1,1
Argentina/INEI110375/2021,2,3,#004C99,1,1
Argentina/INEI110230/2021,2,3,#004C99,1,1
Argentina/INEI110224/2021,2,3,#004C99,1,1
Argentina/INEI110223/2021,2,3,#004C99,1,1
Argentina/INEI109975/2021,2,3,#004C99,1,1
Argentina/INEI109348/2021,2,3,#004C99,1,1
Argentina/INEI109347/2021,2,3,#004C99,1,1
Argentina/INEI109346/2021,2,3,#004C99,1,1
Argentina/INEI109165/2021,2,3,#004C99,1,1
Argentina/INEI108769/2021,2,3,#004C99,1,1
Argentina/INEI106693/2021,2,3,#004C99,1,1
Brazil/MT-TOBR00092/2021,2,3,#FFFF66,1,1
Brazil/MT-REDE-L1BC48LAMT/2021,2,3,#FFFF66,1,1
Brazil/MT-REDE-L1BC46LAMT/2021,2,3,#FFFF66,1,1
Brazil/MT-REDE-L1BC42LAMT/2021,2,3,#FFFF66,1,1
Brazil/MT-REDE-L1BC41LAMT/2021,2,3,#FFFF66,1,1
Brazil/MT-REDE-L1BC38LAMT/2021,2,3,#FFFF66,1,1
Brazil/MT-REDE-L1BC36LAMT/2021,2,3,#FFFF66,1,1
Brazil/MT-REDE-L1BC32LAMT/2021,2,3,#FFFF66,1,1
Brazil/MT-REDE-L1BC31LAMT/2021,2,3,#FFFF66,1,1
Brazil/MT-NXBS5098GENOV827957289674/2021,2,3,#FFFF66,1,1
Brazil/MT-NXBS4774GENOV827935778947/2021,2,3,#FFFF66,1,1
Brazil/MT-NXBS4758GENOV827926896599/2021,2,3,#FFFF66,1,1
Brazil/MT-NXBS4740GENOV827926783493/2021,2,3,#FFFF66,1,1
Brazil/MT-NVBS9956GENOV70987047077/2021,2,3,#FFFF66,1,1
Brazil/MT-NVBS9184GENOV070984484882/2021,2,3,#FFFF66,1,1
Brazil/MT-NVBS8208GENOV701274903072/2021,2,3,#FFFF66,1,1
Brazil/MT-NVBS8098GENOV828213769671/2021,2,3,#FFFF66,1,1
Brazil/MT-NVBS8049GENOV701272443129/2021,2,3,#FFFF66,1,1
Brazil/MT-NVBS7818GENOV701275454740/2021,2,3,#FFFF66,1,1
Brazil/MT-NVBS7676GENOV828201109106/2021,2,3,#FFFF66,1,1
Brazil/MT-NVBS7673GENOV70984525585/2021,2,3,#FFFF66,1,1
Brazil/MT-NVBS7202GENOV828087336924/2021,2,3,#FFFF66,1,1
Brazil/MT-NVBS7180GENOV828067240883/2021,2,3,#FFFF66,1,1
Brazil/MT-NVBS7171GENOV828065872581/2021,2,3,#FFFF66,1,1
Brazil/MT-NVBS7167GENOV828066871071/2021,2,3,#FFFF66,1,1
Brazil/MT-NVBS7163GENOV828066558606/2021,2,3,#FFFF66,1,1
Brazil/MT-NVBS7114GENOV828114678102/2021,2,3,#FFFF66,1,1
Brazil/MT-NVBS7053GENOV828098113194/2021,2,3,#FFFF66,1,1
Brazil/MT-NVBS6823GENOV701261153992/2021,2,3,#FFFF66,1,1
Brazil/MT-NVBS6774GENOV828113491825/2021,2,3,#FFFF66,1,1
Brazil/MT-NVBS6138GENOV070982751931/2021,2,3,#FFFF66,1,1
Brazil/MT-NVBS6119GENOV070982388618/2021,2,3,#FFFF66,1,1
Brazil/MT-NVBS6074GENOV070982720548/2021,2,3,#FFFF66,1,1
Brazil/MT-NVBS6057GENOV070982350110/2021,2,3,#FFFF66,1,1
Brazil/MT-NVBS6056GENOV070982389325/2021,2,3,#FFFF66,1,1
Brazil/MT-NVBS6047GENOV070982010540/2021,2,3,#FFFF66,1,1
Brazil/MT-NVBS6022GENOV070982778778/2021,2,3,#FFFF66,1,1
Brazil/MT-NVBS5976GENOV070982099538/2021,2,3,#FFFF66,1,1
Brazil/MT-NVBS5971GENOV070981981247/2021,2,3,#FFFF66,1,1
Brazil/MT-NVBS5965GENOV070982234977/2021,2,3,#FFFF66,1,1
Brazil/MT-NVBS5955GENOV070982381978/2021,2,3,#FFFF66,1,1
Brazil/MT-NVBS5951GENOV070981974553/2021,2,3,#FFFF66,1,1
Brazil/MT-NVBS5948GENOV070982161792/2021,2,3,#FFFF66,1,1
Brazil/MT-NVBS5918GENOV070982833064/2021,2,3,#FFFF66,1,1
Brazil/MT-NVBS5630GENOV701243462098/2021,2,3,#FFFF66,1,1
Brazil/MT-NVBS4875GENOV827941943377/2021,2,3,#FFFF66,1,1
Brazil/MT-NVBS4854GENOV701247001262/2021,2,3,#FFFF66,1,1
Brazil/MT-NVBS4839GENOV827962608057/2021,2,3,#FFFF66,1,1
Brazil/MT-NVBS4195GENOV070980283724/2021,2,3,#FFFF66,1,1
Brazil/MT-NVBS4160GENOV070979638788/2021,2,3,#FFFF66,1,1
Brazil/MT-NVBS3108GENOV070978251193/2021,2,3,#FFFF66,1,1
Brazil/MT-NVBS3107GENOV070978271610/2021,2,3,#FFFF66,1,1
Brazil/MT-NVBS3077GENOV827803382177/2021,2,3,#FFFF66,1,1
Brazil/MT-NVBS3047GENOV070977596721/2021,2,3,#FFFF66,1,1
Brazil/MT-NVBS2775GENOV827820685244/2021,2,3,#FFFF66,1,1
Brazil/MT-NVBS11850GENOV828496560293/2021,2,3,#FFFF66,1,1
Brazil/MT-NVBS10431GENOV045616928102/2021,2,3,#FFFF66,1,1
Brazil/MT-LACENMT-510478765/2021,2,3,#FFFF66,1,1
Brazil/MT-LACENMT-510478763/2021,2,3,#FFFF66,1,1
Brazil/MT-LACENMT-510478709/2021,2,3,#FFFF66,1,1
Brazil/MT-LACENMT-510478698/2021,2,3,#FFFF66,1,1
Brazil/MT-LACENMT-510478697/2021,2,3,#FFFF66,1,1
Brazil/MT-LACENMT-510478696/2021,2,3,#FFFF66,1,1
Brazil/MT-LACENMT-510478695/2021,2,3,#FFFF66,1,1
Brazil/MT-LACENMT-510478694/2021,2,3,#FFFF66,1,1
Brazil/MT-LACENMT-510478692/2021,2,3,#FFFF66,1,1
Brazil/MT-LACENMT-510478686/2021,2,3,#FFFF66,1,1
Brazil/MT-LACENMT-510478672/2021,2,3,#FFFF66,1,1
Brazil/MT-LACENMT-510478635/2021,2,3,#FFFF66,1,1
Brazil/MT-LACENMT-510478629/2021,2,3,#FFFF66,1,1
Brazil/MT-IAL-4854/2021,2,3,#FFFF66,1,1
Brazil/MT-IAL-4853/2021,2,3,#FFFF66,1,1
Brazil/MT-IAL-4852/2021,2,3,#FFFF66,1,1
Brazil/MT-IAL-4851/2021,2,3,#FFFF66,1,1
Brazil/MT-HLAGYN-1818267/2021,2,3,#FFFF66,1,1
Brazil/MT-FUNED1200-510371798/2021,2,3,#FFFF66,1,1
Brazil/MT-FUNED1200-510367374/2021,2,3,#FFFF66,1,1
Brazil/MT-FUNED1200-510367373/2021,2,3,#FFFF66,1,1
Brazil/MT-FUNED1200-510367369/2021,2,3,#FFFF66,1,1
Brazil/MT-FUNED1200-510365631/2021,2,3,#FFFF66,1,1
Brazil/MT-FUNED1200-510363902/2021,2,3,#FFFF66,1,1
Brazil/MT-BTPRBR00055/2021,2,3,#FFFF66,1,1
Brazil/MS-NVBS11916GENOV700965766507/2021,2,3,#FFFF66,1,1
Brazil/MS-NVBS11905GENOV700964320014/2021,2,3,#FFFF66,1,1
Brazil/MS-LIC-210301019462/2021,2,3,#FFFF66,1,1
Brazil/MS-IAL-5118/2021,2,3,#FFFF66,1,1
Brazil/MS-GD184/2021,2,3,#FFFF66,1,1
Brazil/MS-FIOCRUZ-ILMD2203971/2021,2,3,#FFFF66,1,1
Brazil/MS-FIOCRUZ-ILMD2203049/2021,2,3,#FFFF66,1,1
Brazil/MS-FIOCRUZ-ILMD2203043/2021,2,3,#FFFF66,1,1
Brazil/MS-FIOCRUZ-ILMD2203035/2021,2,3,#FFFF66,1,1
Brazil/MS-FIOCRUZ-ILMD2203025/2021,2,3,#FFFF66,1,1
Brazil/MS-FIOCRUZ-ILMD2203017/2021,2,3,#FFFF66,1,1
Brazil/MS-FIOCRUZ-ILMD2202956/2021,2,3,#FFFF66,1,1
Brazil/MS-FIOCRUZ-ILMD2202934/2021,2,3,#FFFF66,1,1
Brazil/MS-FIOCRUZ-ILMD2202930/2021,2,3,#FFFF66,1,1
Brazil/MS-FIOCRUZ-ILMD2202928/2021,2,3,#FFFF66,1,1
Brazil/MS-FIOCRUZ-ILMD2202912/2021,2,3,#FFFF66,1,1
Brazil/MS-FIOCRUZ-ILMD2202905/2021,2,3,#FFFF66,1,1
Brazil/MS-FIOCRUZ-ILMD2202904/2021,2,3,#FFFF66,1,1
Brazil/MS-FIOCRUZ-ILMD2202892/2021,2,3,#FFFF66,1,1
Brazil/MS-FIOCRUZ-ILMD2202863/2021,2,3,#FFFF66,1,1
Brazil/MS-FIOCRUZ-ILMD2202839/2021,2,3,#FFFF66,1,1
Brazil/MS-FIOCRUZ-ILMD2202827/2021,2,3,#FFFF66,1,1
Brazil/MS-FIOCRUZ-ILMD2202796/2021,2,3,#FFFF66,1,1
Brazil/MS-FIOCRUZ-ILMD2202795/2021,2,3,#FFFF66,1,1
Brazil/MS-FIOCRUZ-ILMD2202773/2021,2,3,#FFFF66,1,1
Brazil/MS-FIOCRUZ-ILMD2202767/2021,2,3,#FFFF66,1,1
Brazil/MS-FIOCRUZ-ILMD2202754/2021,2,3,#FFFF66,1,1
Brazil/MS-FIOCRUZ-ILMD2202708/2021,2,3,#FFFF66,1,1
Brazil/MS-FIOCRUZ-ILMD2202693/2021,2,3,#FFFF66,1,1
Brazil/MS-FIOCRUZ-ILMD2202681/2021,2,3,#FFFF66,1,1
Brazil/MS-FIOCRUZ-ILMD2202675/2021,2,3,#FFFF66,1,1
Brazil/MS-FIOCRUZ-ILMD2202672/2021,2,3,#FFFF66,1,1
Brazil/MS-FIOCRUZ-ILMD2202606/2021,2,3,#FFFF66,1,1
Brazil/MS-FIOCRUZ-ILMD2202590/2021,2,3,#FFFF66,1,1
Brazil/MS-FIOCRUZ-ILMD2202589/2021,2,3,#FFFF66,1,1
Brazil/GO_LGBio-143564/2021,2,3,#FFFF66,1,1
Brazil/GO-NVBS9216GENOV070984953500/2021,2,3,#FFFF66,1,1
Brazil/GO-NVBS9153GENOV700800151826/2021,2,3,#FFFF66,1,1
Brazil/GO-NVBS5761GENOV700800131323/2021,2,3,#FFFF66,1,1
Brazil/GO-NVBS11230GENOV700800298927/2021,2,3,#FFFF66,1,1
Brazil/GO-NVBS11228GENOV700800269781/2021,2,3,#FFFF66,1,1
Brazil/GO-NVBS11226GENOV700800255975/2021,2,3,#FFFF66,1,1
Brazil/GO-NVBS11223GENOV700800290372/2021,2,3,#FFFF66,1,1
Brazil/GO-LGBio-162263/2021,2,3,#FFFF66,1,1
Brazil/GO-LGBio-161828/2021,2,3,#FFFF66,1,1
Brazil/GO-LGBio-160784/2021,2,3,#FFFF66,1,1
Brazil/GO-LGBio-153279/2021,2,3,#FFFF66,1,1
Brazil/GO-LACEN-790/2021,2,3,#FFFF66,1,1
Brazil/GO-LACEN-789/2021,2,3,#FFFF66,1,1
Brazil/GO-LACEN-780/2021,2,3,#FFFF66,1,1
Brazil/GO-LACEN-761/2021,2,3,#FFFF66,1,1
Brazil/GO-LACEN-760/2021,2,3,#FFFF66,1,1
Brazil/GO-LACEN-758/2021,2,3,#FFFF66,1,1
Brazil/GO-LACEN-754/2021,2,3,#FFFF66,1,1
Brazil/GO-LACEN-710/2021,2,3,#FFFF66,1,1
Brazil/GO-LACEN-702/2021,2,3,#FFFF66,1,1
Brazil/GO-LACEN-684/2021,2,3,#FFFF66,1,1
Brazil/GO-LACEN-670/2021,2,3,#FFFF66,1,1
Brazil/GO-LACEN-637/2021,2,3,#FFFF66,1,1
Brazil/GO-LACEN-635/2021,2,3,#FFFF66,1,1
Brazil/GO-LACEN-634/2021,2,3,#FFFF66,1,1
Brazil/GO-LACEN-586/2021,2,3,#FFFF66,1,1
Brazil/GO-LACEN-569/2021,2,3,#FFFF66,1,1
Brazil/GO-LACEN-561/2021,2,3,#FFFF66,1,1
Brazil/GO-LACEN-537/2021,2,3,#FFFF66,1,1
Brazil/GO-LACEN-523/2021,2,3,#FFFF66,1,1
Brazil/GO-LACEN-517/2021,2,3,#FFFF66,1,1
Brazil/GO-LACEN-515/2021,2,3,#FFFF66,1,1
Brazil/GO-IPTSP-740/2021,2,3,#FFFF66,1,1
Brazil/GO-IPTSP-628/2021,2,3,#FFFF66,1,1
Brazil/GO-IPTSP-627/2021,2,3,#FFFF66,1,1
Brazil/GO-IPTSP-619/2021,2,3,#FFFF66,1,1
Brazil/GO-HLAGYN-1972136/2021,2,3,#FFFF66,1,1
Brazil/GO-HLAGYN-1971873/2021,2,3,#FFFF66,1,1
Brazil/GO-HLAGYN-1970594/2021,2,3,#FFFF66,1,1
Brazil/GO-HLAGYN-1970588/2021,2,3,#FFFF66,1,1
Brazil/GO-HLAGYN-1966087/2021,2,3,#FFFF66,1,1
Brazil/GO-HLAGYN-1965897/2021,2,3,#FFFF66,1,1
Brazil/GO-HLAGYN-1963881/2021,2,3,#FFFF66,1,1
Brazil/GO-HLAGYN-1963503/2021,2,3,#FFFF66,1,1
Brazil/GO-HLAGYN-1962772/2021,2,3,#FFFF66,1,1
Brazil/GO-HLAGYN-1961710/2021,2,3,#FFFF66,1,1
Brazil/GO-HLAGYN-1959948/2021,2,3,#FFFF66,1,1
Brazil/GO-HLAGYN-1958323/2021,2,3,#FFFF66,1,1
Brazil/GO-HLAGYN-1957641/2021,2,3,#FFFF66,1,1
Brazil/GO-HLAGYN-1957613/2021,2,3,#FFFF66,1,1
Brazil/GO-HLAGYN-1957556/2021,2,3,#FFFF66,1,1
Brazil/GO-HLAGYN-1956067/2021,2,3,#FFFF66,1,1
Brazil/GO-HLAGYN-1946051/2021,2,3,#FFFF66,1,1
Brazil/GO-HLAGYN-1945510/2021,2,3,#FFFF66,1,1
Brazil/GO-HLAGYN-1939009/2021,2,3,#FFFF66,1,1
Brazil/GO-HLAGYN-1938147/2021,2,3,#FFFF66,1,1
Brazil/GO-HLAGYN-1936318/2021,2,3,#FFFF66,1,1
Brazil/GO-HLAGYN-1933799/2021,2,3,#FFFF66,1,1
Brazil/GO-HLAGYN-1933488/2021,2,3,#FFFF66,1,1
Brazil/GO-HLAGYN-1925356/2021,2,3,#FFFF66,1,1
Brazil/GO-HLAGYN-1919383/2021,2,3,#FFFF66,1,1
Brazil/GO-HLAGYN-1918140/2021,2,3,#FFFF66,1,1
Brazil/GO-HLAGYN-1916840/2021,2,3,#FFFF66,1,1
Brazil/GO-HLAGYN-1912821/2021,2,3,#FFFF66,1,1
Brazil/GO-HLAGYN-1911224/2021,2,3,#FFFF66,1,1
Brazil/GO-HLAGYN-1906009/2021,2,3,#FFFF66,1,1
Brazil/GO-HLAGYN-1903852/2021,2,3,#FFFF66,1,1
Brazil/GO-HLAGYN-1902763/2021,2,3,#FFFF66,1,1
Brazil/GO-HLAGYN-1902476/2021,2,3,#FFFF66,1,1
Brazil/GO-HLAGYN-1902286/2021,2,3,#FFFF66,1,1
Brazil/GO-HLAGYN-1896333/2021,2,3,#FFFF66,1,1
Brazil/GO-HLAGYN-1895975/2021,2,3,#FFFF66,1,1
Brazil/GO-HLAGYN-1895190/2021,2,3,#FFFF66,1,1
Brazil/GO-HLAGYN-1895115/2021,2,3,#FFFF66,1,1
Brazil/GO-HLAGYN-1894613/2021,2,3,#FFFF66,1,1
Brazil/GO-HLAGYN-1894606/2021,2,3,#FFFF66,1,1
Brazil/GO-HLAGYN-1888869/2021,2,3,#FFFF66,1,1
Brazil/GO-HLAGYN-1888849/2021,2,3,#FFFF66,1,1
Brazil/GO-HLAGYN-1888805/2021,2,3,#FFFF66,1,1
Brazil/GO-HLAGYN-1879719/2021,2,3,#FFFF66,1,1
Brazil/GO-HLAGYN-1879605/2021,2,3,#FFFF66,1,1
Brazil/GO-HLAGYN-1879420/2021,2,3,#FFFF66,1,1
Brazil/GO-HLAGYN-1879337/2021,2,3,#FFFF66,1,1
Brazil/GO-HLAGYN-1879243/2021,2,3,#FFFF66,1,1
Brazil/GO-HLAGYN-1878997/2021,2,3,#FFFF66,1,1
Brazil/GO-HLAGYN-1878943/2021,2,3,#FFFF66,1,1
Brazil/GO-HLAGYN-1877438/2021,2,3,#FFFF66,1,1
Brazil/GO-HLAGYN-1877416/2021,2,3,#FFFF66,1,1
Brazil/GO-HLAGYN-1876129/2021,2,3,#FFFF66,1,1
Brazil/GO-HLAGYN-1876087/2021,2,3,#FFFF66,1,1
Brazil/GO-HLAGYN-1876070/2021,2,3,#FFFF66,1,1
Brazil/GO-HLAGYN-1876018/2021,2,3,#FFFF66,1,1
Brazil/GO-HLAGYN-1874187/2021,2,3,#FFFF66,1,1
Brazil/GO-HLAGYN-1873763/2021,2,3,#FFFF66,1,1
Brazil/GO-HLAGYN-1868084/2021,2,3,#FFFF66,1,1
Brazil/GO-HLAGYN-1868053/2021,2,3,#FFFF66,1,1
Brazil/GO-HLAGYN-1867968/2021,2,3,#FFFF66,1,1
Brazil/GO-HLAGYN-1867579/2021,2,3,#FFFF66,1,1
Brazil/GO-HLAGYN-1864978/2021,2,3,#FFFF66,1,1
Brazil/GO-HLAGYN-1864974/2021,2,3,#FFFF66,1,1
Brazil/GO-HLAGYN-1864386/2021,2,3,#FFFF66,1,1
Brazil/GO-HLAGYN-1856016/2021,2,3,#FFFF66,1,1
Brazil/GO-HLAGYN-1854856/2021,2,3,#FFFF66,1,1
Brazil/GO-HLAGYN-1854842/2021,2,3,#FFFF66,1,1
Brazil/GO-HLAGYN-1846900/2021,2,3,#FFFF66,1,1
Brazil/GO-HLAGYN-1836446/2021,2,3,#FFFF66,1,1
Brazil/GO-HLAGYN-1796191/2021,2,3,#FFFF66,1,1
Brazil/GO-HLAGYN-1786309/2021,2,3,#FFFF66,1,1
Brazil/GO-HLAGYN-1771951/2021,2,3,#FFFF66,1,1
Brazil/GO-HLAGYN-1764555/2021,2,3,#FFFF66,1,1
Brazil/GO-FIOCRUZ-67207/2021,2,3,#FFFF66,1,1
Brazil/GO-FIOCRUZ-67195/2021,2,3,#FFFF66,1,1
Brazil/GO-FIOCRUZ-67136/2021,2,3,#FFFF66,1,1
Brazil/GO-FIOCRUZ-65288/2021,2,3,#FFFF66,1,1
Brazil/GO-FIOCRUZ-65281/2021,2,3,#FFFF66,1,1
Brazil/GO-FIOCRUZ-65269/2021,2,3,#FFFF66,1,1
Brazil/GO-FIOCRUZ-65267/2021,2,3,#FFFF66,1,1
Brazil/GO-FIOCRUZ-65237/2021,2,3,#FFFF66,1,1
Brazil/GO-FIOCRUZ-65224/2021,2,3,#FFFF66,1,1
Brazil/GO-FIOCRUZ-65214/2021,2,3,#FFFF66,1,1
Brazil/GO-FIOCRUZ-65206/2021,2,3,#FFFF66,1,1
Brazil/GO-FIOCRUZ-65198/2021,2,3,#FFFF66,1,1
Brazil/GO-FIOCRUZ-65192/2021,2,3,#FFFF66,1,1
Brazil/GO-FIOCRUZ-65191/2021,2,3,#FFFF66,1,1
Brazil/GO-FIOCRUZ-65187/2021,2,3,#FFFF66,1,1
Brazil/GO-FIOCRUZ-62576/2021,2,3,#FFFF66,1,1
Brazil/GO-FIOCRUZ-62561/2021,2,3,#FFFF66,1,1
Brazil/GO-FIOCRUZ-62542/2021,2,3,#FFFF66,1,1
Brazil/GO-FIOCRUZ-62523/2021,2,3,#FFFF66,1,1
Brazil/GO-FIOCRUZ-62499/2021,2,3,#FFFF66,1,1
Brazil/GO-FIOCRUZ-62475/2021,2,3,#FFFF66,1,1
Brazil/GO-FIOCRUZ-62471/2021,2,3,#FFFF66,1,1
Brazil/GO-FIOCRUZ-62470/2021,2,3,#FFFF66,1,1
Brazil/GO-FIOCRUZ-62468/2021,2,3,#FFFF66,1,1
Brazil/GO-FIOCRUZ-62464/2021,2,3,#FFFF66,1,1
Brazil/GO-FIOCRUZ-62463/2021,2,3,#FFFF66,1,1
Brazil/GO-FIOCRUZ-61034/2021,2,3,#FFFF66,1,1
Brazil/GO-FIOCRUZ-60159/2021,2,3,#FFFF66,1,1
Brazil/GO-FIOCRUZ-60110/2021,2,3,#FFFF66,1,1
Brazil/GO-FIOCRUZ-60107/2021,2,3,#FFFF66,1,1
Brazil/GO-FIOCRUZ-60054/2021,2,3,#FFFF66,1,1
Brazil/GO-FIOCRUZ-58118/2021,2,3,#FFFF66,1,1
Brazil/GO-FIOCRUZ-58104/2021,2,3,#FFFF66,1,1
Brazil/GO-FIOCRUZ-58079/2021,2,3,#FFFF66,1,1
Brazil/GO-FIOCRUZ-58078/2021,2,3,#FFFF66,1,1
Brazil/GO-FIOCRUZ-58077/2021,2,3,#FFFF66,1,1
Brazil/GO-FIOCRUZ-58073/2021,2,3,#FFFF66,1,1
Brazil/GO-FIOCRUZ-58066/2021,2,3,#FFFF66,1,1
Brazil/GO-FIOCRUZ-58028/2021,2,3,#FFFF66,1,1
Brazil/GO-FIOCRUZ-58019/2021,2,3,#FFFF66,1,1
Brazil/GO-FIOCRUZ-55508/2021,2,3,#FFFF66,1,1
Brazil/GO-FIOCRUZ-55495/2021,2,3,#FFFF66,1,1
Brazil/GO-FIOCRUZ-55487/2021,2,3,#FFFF66,1,1
Brazil/GO-FIOCRUZ-55477/2021,2,3,#FFFF66,1,1
Brazil/GO-FIOCRUZ-55475/2021,2,3,#FFFF66,1,1
Brazil/GO-FIOCRUZ-55473/2021,2,3,#FFFF66,1,1
Brazil/GO-FIOCRUZ-55465/2021,2,3,#FFFF66,1,1
Brazil/GO-FIOCRUZ-55454/2021,2,3,#FFFF66,1,1
Brazil/GO-FIOCRUZ-51351/2021,2,3,#FFFF66,1,1
Brazil/GO-FIOCRUZ-51339/2021,2,3,#FFFF66,1,1
Brazil/GO-FIOCRUZ-51335/2021,2,3,#FFFF66,1,1
Brazil/GO-FIOCRUZ-47747/2021,2,3,#FFFF66,1,1
Brazil/GO-FIOCRUZ-47742/2021,2,3,#FFFF66,1,1
Brazil/GO-FIOCRUZ-47693/2021,2,3,#FFFF66,1,1
Brazil/GO-FIOCRUZ-47681/2021,2,3,#FFFF66,1,1
Brazil/GO-FIOCRUZ-47651/2021,2,3,#FFFF66,1,1
Brazil/GO-FIOCRUZ-42740/2021,2,3,#FFFF66,1,1
Brazil/GO-FIOCRUZ-42738/2021,2,3,#FFFF66,1,1
Brazil/GO-DNAGYN-426/2021,2,3,#FFFF66,1,1
Brazil/GO-DNAGYN-425/2021,2,3,#FFFF66,1,1
Brazil/GO-DNAGYN-424/2021,2,3,#FFFF66,1,1
Brazil/GO-Cov2-IPTSP-738/2021,2,3,#FFFF66,1,1
Brazil/DF-NVBS9987GENOV828351894198/2021,2,3,#FFFF66,1,1
Brazil/DF-NVBS9955GENOV828350548764/2021,2,3,#FFFF66,1,1
Brazil/DF-NVBS9952GENOV828369084680/2021,2,3,#FFFF66,1,1
Brazil/DF-NVBS9929GENOV828357195565/2021,2,3,#FFFF66,1,1
Brazil/DF-NVBS9881GENOV828401562237/2021,2,3,#FFFF66,1,1
Brazil/DF-NVBS9880GENOV828344410220/2021,2,3,#FFFF66,1,1
Brazil/DF-NVBS9219GENOV828219890959/2021,2,3,#FFFF66,1,1
Brazil/DF-NVBS9210GENOV828231729169/2021,2,3,#FFFF66,1,1
Brazil/DF-NVBS9208GENOV828248160658/2021,2,3,#FFFF66,1,1
Brazil/DF-NVBS9194GENOV828226962076/2021,2,3,#FFFF66,1,1
Brazil/DF-NVBS9172GENOV828237847508/2021,2,3,#FFFF66,1,1
Brazil/DF-NVBS9086GENOV828224386706/2021,2,3,#FFFF66,1,1
Brazil/DF-NVBS9059GENOV828226581475/2021,2,3,#FFFF66,1,1
Brazil/DF-NVBS9052GENOV828252436701/2021,2,3,#FFFF66,1,1
Brazil/DF-NVBS6132GENOV828098212521/2021,2,3,#FFFF66,1,1
Brazil/DF-NVBS6105GENOV828118428680/2021,2,3,#FFFF66,1,1
Brazil/DF-NVBS6029GENOV828088961057/2021,2,3,#FFFF66,1,1
Brazil/DF-NVBS5989GENOV828086727655/2021,2,3,#FFFF66,1,1
Brazil/DF-NVBS5914GENOV070982854397/2021,2,3,#FFFF66,1,1
Brazil/DF-NVBS4208GENOV827948418984/2021,2,3,#FFFF66,1,1
Brazil/DF-NVBS4165GENOV827963048524/2021,2,3,#FFFF66,1,1
Brazil/DF-NVBS4144GENOV070980029964/2021,2,3,#FFFF66,1,1
Brazil/DF-NVBS4140GENOV827974938951/2021,2,3,#FFFF66,1,1
Brazil/DF-NVBS4126GENOV827965331655/2021,2,3,#FFFF66,1,1
Brazil/DF-NVBS4123GENOV827947568277/2021,2,3,#FFFF66,1,1
Brazil/DF-NVBS3949GENOV827795260514/2021,2,3,#FFFF66,1,1
Brazil/DF-NVBS3913GENOV827816359456/2021,2,3,#FFFF66,1,1
Brazil/DF-NVBS3903GENOV827834566546/2021,2,3,#FFFF66,1,1
Brazil/DF-NVBS3872GENOV70977737537/2021,2,3,#FFFF66,1,1
Brazil/DF-NVBS10798GENOV828390622615/2021,2,3,#FFFF66,1,1
Brazil/DF-LB-537136674/2021,2,3,#FFFF66,1,1
Brazil/DF-LB-536975756/2021,2,3,#FFFF66,1,1
Brazil/DF-LACENDF_UnB-18816575_632/2021,2,3,#FFFF66,1,1
Brazil/DF-IAL-5674/2021,2,3,#FFFF66,1,1
Brazil/DF-FIOCRUZ-68103/2021,2,3,#FFFF66,1,1
USA/IN-CDC-STM-ZHPJ9M78D/2021,2,3,#009999,1,1
USA/IN-CDC-STM-X8GQDSQYA/2021,2,3,#009999,1,1
USA/IN-CDC-STM-JYT5D2PDH/2021,2,3,#009999,1,1
USA/IN-CDC-STM-A9KD86NMR/2021,2,3,#009999,1,1
USA/IN-CDC-STM-000741936/2021,2,3,#009999,1,1
USA/IN-CDC-ASC210124378/2021,2,3,#009999,1,1
India/TS-CDFD-98094A/2021,2,3,#009999,1,1
India/TN-INSACOG-CBR-S7138/2021,2,3,#009999,1,1
India/TN-CL1821_S157_R1_001/2021,2,3,#009999,1,1
India/TN-CL1735_S355_R1_001/2021,2,3,#009999,1,1
India/TN-CL1219_S503_R1_001/2021,2,3,#009999,1,1
India/TN-CBR-7138/2021,2,3,#009999,1,1
India/TG-CDFD-Xi215/2021,2,3,#009999,1,1
India/TG-CDFD-C-223701/2021,2,3,#009999,1,1
India/TG-CDFD-128238/2021,2,3,#009999,1,1
India/TG-CCMB-CIA5303/2021,2,3,#009999,1,1
India/TG-CCMB-CIA3624/2021,2,3,#009999,1,1
India/TG-CCMB-CIA3136/2021,2,3,#009999,1,1
India/TG-CCMB-CIA3128/2021,2,3,#009999,1,1
India/TG-CCMB-CIA0987/2021,2,3,#009999,1,1
India/OR-ILSGS10693/2021,2,3,#009999,1,1
India/MN-IBSD-KJG-P2-72/2021,2,3,#009999,1,1
India/MH-NEERI-CIA2560/2021,2,3,#009999,1,1
India/MH-NCCS-P1162000180788/2021,2,3,#009999,1,1
India/MH-IISER-Pune-IP01456/2021,2,3,#009999,1,1
India/MH-IISER-Pune-IP-01003/2021,2,3,#009999,1,1
India/MH-ICMR-NIV-INSACOG-2019nCoV-279084/2020,2,3,#009999,1,1
India/MH-ACTREC-155/2021,2,3,#009999,1,1
India/KL-GENESCOV07519/2021,2,3,#009999,1,1
India/KL-GENESCOV06433/2021,2,3,#009999,1,1
India/KL-GENESCOV06358/2021,2,3,#009999,1,1
India/KL-GENESCOV06304/2021,2,3,#009999,1,1
India/KL-GENESCOV05803/2021,2,3,#009999,1,1
India/KL-GENESCOV05149/2021,2,3,#009999,1,1
India/KL-GENESCOV05059/2021,2,3,#009999,1,1
India/KL-GENESCOV05058/2021,2,3,#009999,1,1
India/KL-GENESCOV05054/2021,2,3,#009999,1,1
India/KL-GENESCOV05029/2021,2,3,#009999,1,1
India/KL-GENESCOV04556/2021,2,3,#009999,1,1
India/KL-GENESCOV04539/2021,2,3,#009999,1,1
India/KL-GENESCOV04365/2021,2,3,#009999,1,1
India/KL-GENESCOV04292/2021,2,3,#009999,1,1
India/KA-SLS-SEQ-5051/2021,2,3,#009999,1,1
India/KA-SLS-6379/2021,2,3,#009999,1,1
India/KA-SEQ_8473_S14_R1_001/2021,2,3,#009999,1,1
India/KA-SEQ_4768_S166_R1_001/2021,2,3,#009999,1,1
India/KA-RFNB-544/2021,2,3,#009999,1,1
India/KA-RFNB-309/2021,2,3,#009999,1,1
India/KA-CM13658_S636_R1_001/2021,2,3,#009999,1,1
India/GA-NCCS-169563/2021,2,3,#009999,1,1
India/GA-CDFD-C60713/2021,2,3,#009999,1,1
India/DL-ILBS-B_77/2021,2,3,#009999,1,1
India/DL-ILBS-64830/2020,2,3,#009999,1,1
India/DL-ICMR-NIMR_75/2021,2,3,#009999,1,1
India/AP-CCMB-CIA9156/2021,2,3,#009999,1,1
India/AP-CCMB-CIA7577/2021,2,3,#009999,1,1
India/AP-CCMB-CIA7576/2021,2,3,#009999,1,1
India/AP-CCMB-CIA7564/2021,2,3,#009999,1,1
India/AP-CCMB-CIA7559/2021,2,3,#009999,1,1
India/AP-CCMB-CIA7551/2021,2,3,#009999,1,1
India/AP-CCMB-BN189/2021,2,3,#009999,1,1
USA/NM-NMINBRE-2021237795/2021,2,3,#99004C,1,1
USA/NM-NMINBRE-2021237785/2021,2,3,#99004C,1,1
USA/NM-NMINBRE-2021231327/2021,2,3,#99004C,1,1
USA/NM-NMINBRE-2021137202/2021,2,3,#99004C,1,1
USA/NM-NMINBRE-2021134930/2021,2,3,#99004C,1,1
USA/NM-NMDOH-2021201476/2021,2,3,#99004C,1,1
USA/NM-NMDOH-2021194788/2021,2,3,#99004C,1,1
USA/NM-NMDOH-2021194784/2021,2,3,#99004C,1,1
USA/NM-NMDOH-2021192157/2021,2,3,#99004C,1,1
USA/NM-NMDOH-2021190964/2021,2,3,#99004C,1,1
USA/NM-NMDOH-2021177868/2021,2,3,#99004C,1,1
USA/NM-NMDOH-2021177808/2021,2,3,#99004C,1,1
USA/NM-NMDOH-2021170173/2021,2,3,#99004C,1,1
USA/NM-NMDOH-2021163217/2021,2,3,#99004C,1,1
USA/NM-NMDOH-2021163138/2021,2,3,#99004C,1,1
USA/NM-NMDOH-2021154616/2021,2,3,#99004C,1,1
USA/NM-NMDOH-2021153003/2021,2,3,#99004C,1,1
USA/NM-NMDOH-2021152996/2021,2,3,#99004C,1,1
USA/NM-NMDOH-2021151703/2021,2,3,#99004C,1,1
USA/NM-NMDOH-2021151222/2021,2,3,#99004C,1,1
USA/NM-NMDOH-2021149430/2021,2,3,#99004C,1,1
USA/NM-NMDOH-2021148176/2021,2,3,#99004C,1,1
USA/NM-NMDOH-2021144685/2021,2,3,#99004C,1,1
USA/NM-NMDOH-2021144016/2021,2,3,#99004C,1,1
USA/NM-NMDOH-2021143153/2021,2,3,#99004C,1,1
USA/NM-NMDOH-2021143143/2021,2,3,#99004C,1,1
USA/NM-NMDOH-2021139689/2021,2,3,#99004C,1,1
USA/NM-NMDOH-2021139222/2021,2,3,#99004C,1,1
USA/NM-NMDOH-2021137199/2021,2,3,#99004C,1,1
USA/NM-NMDOH-2021137194/2021,2,3,#99004C,1,1
USA/NM-NMDOH-2021137192/2021,2,3,#99004C,1,1
USA/NM-NMDOH-2021137191/2021,2,3,#99004C,1,1
USA/NM-NMDOH-2021136889/2021,2,3,#99004C,1,1
USA/NM-NMDOH-2021135819/2021,2,3,#99004C,1,1
USA/NM-NMDOH-2021135812/2021,2,3,#99004C,1,1
USA/NM-NMDOH-2021135801/2021,2,3,#99004C,1,1
USA/NM-NMDOH-2021134148/2021,2,3,#99004C,1,1
USA/NM-CDC-QDX29409336/2021,2,3,#99004C,1,1
USA/NM-CDC-QDX27830205/2021,2,3,#99004C,1,1
USA/NM-CDC-QDX27830164/2021,2,3,#99004C,1,1
USA/NM-CDC-QDX27568505/2021,2,3,#99004C,1,1
USA/NM-CDC-LC0437127/2021,2,3,#99004C,1,1
USA/NM-CDC-LC0408957/2021,2,3,#99004C,1,1
USA/NM-CDC-LC0376775/2021,2,3,#99004C,1,1
USA/NM-CDC-LC0335963/2021,2,3,#99004C,1,1
USA/NM-CDC-LC0334723/2021,2,3,#99004C,1,1
USA/NM-CDC-LC0308711/2021,2,3,#99004C,1,1
USA/NM-CDC-LC0251156/2021,2,3,#99004C,1,1
USA/NM-CDC-LC0230817/2021,2,3,#99004C,1,1
USA/NM-CDC-LC0222399/2021,2,3,#99004C,1,1
USA/NM-CDC-LC0221455/2021,2,3,#99004C,1,1
USA/NM-CDC-LC0213500/2021,2,3,#99004C,1,1
USA/NM-CDC-LC0210778/2021,2,3,#99004C,1,1
USA/NM-CDC-LC0210088/2021,2,3,#99004C,1,1
USA/NM-CDC-LC0209983/2021,2,3,#99004C,1,1
USA/NM-CDC-LC0209517/2021,2,3,#99004C,1,1
USA/NM-CDC-LC0209260/2021,2,3,#99004C,1,1
USA/NM-CDC-LC0153678/2021,2,3,#99004C,1,1
USA/NM-CDC-LC0149359/2021,2,3,#99004C,1,1
USA/NM-CDC-LC0097430/2021,2,3,#99004C,1,1
USA/NM-CDC-IBX718515421440/2021,2,3,#99004C,1,1
USA/NM-CDC-IBX693610037908/2021,2,3,#99004C,1,1
USA/NM-CDC-IBX483560918773/2021,2,3,#99004C,1,1
USA/NM-CDC-ASC210710665/2021,2,3,#99004C,1,1
USA/NM-CDC-ASC210526891/2021,2,3,#99004C,1,1
USA/NM-CDC-ASC210526605/2021,2,3,#99004C,1,1
USA/NM-CDC-ASC210520038/2021,2,3,#99004C,1,1
USA/NM-CDC-ASC210476456/2021,2,3,#99004C,1,1
USA/NM-CDC-ASC210457029/2021,2,3,#99004C,1,1
USA/NM-CDC-ASC210385864/2021,2,3,#99004C,1,1
USA/NM-CDC-ASC210385862/2021,2,3,#99004C,1,1
USA/NM-CDC-ASC210356566/2021,2,3,#99004C,1,1
USA/NM-CDC-ASC210111516/2021,2,3,#99004C,1,1
USA/NM-CDC-2-4813661/2021,2,3,#99004C,1,1
USA/NM-CDC-2-4813255/2021,2,3,#99004C,1,1
USA/NM-CDC-2-4678890/2021,2,3,#99004C,1,1
USA/NM-CDC-2-4653781/2021,2,3,#99004C,1,1
USA/NM-CDC-2-4634974/2021,2,3,#99004C,1,1
Mexico/YUC_LANGEBIO_IMSS_3602/2021,2,3,#99004C,1,1
Mexico/YUC_LANGEBIO_IMSS_3190/2021,2,3,#99004C,1,1
Mexico/YUC_LANGEBIO_IMSS_2760/2021,2,3,#99004C,1,1
Mexico/YUC_IBT_IMSS_3099/2021,2,3,#99004C,1,1
Mexico/YUC-InDRE_FB25298_S5645/2021,2,3,#99004C,1,1
Mexico/YUC-CABANA-MX-UGA-IMSS_ITV_UBA_UCR_UdA_UPC-3488/2021,2,3,#99004C,1,1
Mexico/VER_LANGEBIO_IMSS_2911/2021,2,3,#99004C,1,1
Mexico/VER_LANGEBIO_IMSS_2909/2021,2,3,#99004C,1,1
Mexico/VER-InDRE-FB34035-S6772/2021,2,3,#99004C,1,1
Mexico/VER-INMEGEN-29-18/2021,2,3,#99004C,1,1
Mexico/TAM_InDRE_FB48627_S8952/2021,2,3,#99004C,1,1
Mexico/TAM_InDRE_FB32035_S7336/2021,2,3,#99004C,1,1
Mexico/TAM_INER_IMSS_1684/2021,2,3,#99004C,1,1
Mexico/TAB_InDRE_FB47880_S8869/2021,2,3,#99004C,1,1
Mexico/TAB_InDRE_FB45000_S8182/2021,2,3,#99004C,1,1
Mexico/TAB_InDRE_FB40661_S7421/2021,2,3,#99004C,1,1
Mexico/TAB-InDRE_FB50595_S9534/2021,2,3,#99004C,1,1
Mexico/TAB-InDRE-FB32856-S6697/2021,2,3,#99004C,1,1
Mexico/TAB-CABANA-MX-UGA-IMSS_ITV_UBA_UCR_UdA_UPC-3486/2021,2,3,#99004C,1,1
Mexico/SON_LANGEBIO_IMSS_2314/2021,2,3,#99004C,1,1
Mexico/SON_InDRE_FB28205_S6175/2021,2,3,#99004C,1,1
Mexico/SON_InDRE_FB28193_S6165/2021,2,3,#99004C,1,1
Mexico/SON_IBT_IMSS_2755/2021,2,3,#99004C,1,1
Mexico/SON-CABANA-MX-UGA-IMSS_ITV_UBA_UCR_UdA_UPC-3577/2021,2,3,#99004C,1,1
Mexico/ROO_LANGEBIO_IMSS_2784/2021,2,3,#99004C,1,1
Mexico/ROO_IBT_IMSS_3156/2021,2,3,#99004C,1,1
Mexico/ROO_IBT_IMSS_2158/2021,2,3,#99004C,1,1
Mexico/ROO-CABANA-MX-UGA-IMSS_ITV_UBA_UCR_UdA_UPC-3468/2021,2,3,#99004C,1,1
Mexico/QUE_InDRE_FB28480_S5953/2021,2,3,#99004C,1,1
Mexico/OAX_LANGEBIO_IMSS_2183/2021,2,3,#99004C,1,1
Mexico/NLE_INER_IMSS_2769/2021,2,3,#99004C,1,1
Mexico/MIC_LANGEBIO_IMSS_4627/2021,2,3,#99004C,1,1
Mexico/MIC_LANGEBIO_IMSS_2285/2021,2,3,#99004C,1,1
Mexico/MEX-UGA_HRAEI_SSA_0006/2021,2,3,#99004C,1,1
Mexico/MEX-InDRE_FB20427_S4884/2021,2,3,#99004C,1,1
Mexico/MEX-INMEGEN-31-108/2021,2,3,#99004C,1,1
Mexico/MEX-CABANA-MX-UGA-IMSS_ITV_UBA_UCR_UdA_UPC-3663/2021,2,3,#99004C,1,1
Mexico/JAL_InDRE_FB28246_S6205/2021,2,3,#99004C,1,1
Mexico/JAL-CABANA-MX-UGA-IMSS_ITV_UBA_UCR_UdA_UPC-3509/2021,2,3,#99004C,1,1
Mexico/GUA_LANGEBIO_IMSS_3415/2021,2,3,#99004C,1,1
Mexico/GUA_InDRE_FB41919_S7587/2021,2,3,#99004C,1,1
Mexico/GUA_InDRE_FB40556_S7411/2021,2,3,#99004C,1,1
Mexico/GUA_InDRE_FB40538_S7408/2021,2,3,#99004C,1,1
Mexico/GUA-InDRE_FB26531_S5762/2021,2,3,#99004C,1,1
Mexico/DUR_LANGEBIO_IMSS_2240/2021,2,3,#99004C,1,1
Mexico/DUR-CABANA-MX-UGA-IMSS_ITV_UBA_UCR_UdA_UPC-3353/2021,2,3,#99004C,1,1
Mexico/DUR-CABANA-MX-UGA-IMSS_ITV_UBA_UCR_UdA_UPC-3328/2021,2,3,#99004C,1,1
Mexico/DUR-CABANA-MX-UGA-IMSS_ITV_UBA_UCR_UdA_UPC-3326/2021,2,3,#99004C,1,1
Mexico/DUR-CABANA-MX-UGA-IMSS_ITV_UBA_UCR_UdA_UPC-3312/2021,2,3,#99004C,1,1
Mexico/COA_LANGEBIO_IMSS_3487/2021,2,3,#99004C,1,1
Mexico/COA-InDRE_FB24183_S5574/2021,2,3,#99004C,1,1
Mexico/COA-CABANA-MX-UGA-IMSS_ITV_UBA_UCR_UdA_UPC-3391/2021,2,3,#99004C,1,1
Mexico/COA-CABANA-MX-UGA-IMSS_ITV_UBA_UCR_UdA_UPC-3354/2021,2,3,#99004C,1,1
Mexico/CMX_LANGEBIO_IMSS_2123/2021,2,3,#99004C,1,1
Mexico/CMX_IBT_IMSS_3001/2021,2,3,#99004C,1,1
Mexico/CMX-INMEGEN-39-40/2021,2,3,#99004C,1,1
Mexico/CMX-INMEGEN-30-307/2021,2,3,#99004C,1,1
Mexico/CMX-INER-INC-012/2021,2,3,#99004C,1,1
Mexico/CMX-INER-IBT-0435/2021,2,3,#99004C,1,1
Mexico/CMX-21/2021,2,3,#99004C,1,1
Mexico/CHP_IBT_IMSS_3464/2021,2,3,#99004C,1,1
Mexico/CHP_IBT_IMSS_2460/2021,2,3,#99004C,1,1
Mexico/CHP-LANGEBIO_IMSS_1864/2021,2,3,#99004C,1,1
Mexico/CHP-LANGEBIO_IMSS_1863/2021,2,3,#99004C,1,1
Mexico/CHP-InDRE-FB34519-S6897/2021,2,3,#99004C,1,1
Mexico/CHH_LANGEBIO_IMSS_1944/2021,2,3,#99004C,1,1
Mexico/CHH_LANGEBIO_IMSS_1934/2021,2,3,#99004C,1,1
Mexico/CHH_LANGEBIO_IMSS_1928/2021,2,3,#99004C,1,1
Mexico/CHH_IBT_IMSS_2354/2021,2,3,#99004C,1,1
Mexico/CHH_IBT_IMSS_2300/2021,2,3,#99004C,1,1
Mexico/CHH-INER_IMSS_1417/2021,2,3,#99004C,1,1
Mexico/CHH-INER_IMSS_1416/2021,2,3,#99004C,1,1
Mexico/CHH-INER_IMSS_1412/2021,2,3,#99004C,1,1
Mexico/CHH-CABANA-MX-UGA-IMSS_ITV_UBA_UCR_UdA_UPC-3376/2021,2,3,#99004C,1,1
Mexico/CHH-CABANA-MX-UGA-IMSS_ITV_UBA_UCR_UdA_UPC-3341/2021,2,3,#99004C,1,1
Mexico/CHH-CABANA-MX-UGA-IMSS_ITV_UBA_UCR_UdA_UPC-3339/2021,2,3,#99004C,1,1
Mexico/CAM-CABANA-MX-UGA-IMSS_ITV_UBA_UCR_UdA_UPC-3475/2021,2,3,#99004C,1,1
Mexico/CAM-CABANA-MX-UGA-IMSS_ITV_UBA_UCR_UdA_UPC-3444/2021,2,3,#99004C,1,1
Mexico/BCS-LANGEBIO_IMSS_1511/2021,2,3,#99004C,1,1
Mexico/BCN_LANGEBIO_IMSS_3845/2021,2,3,#99004C,1,1
Mexico/BCN_InDRE_FB28078_S6093/2021,2,3,#99004C,1,1
Mexico/AGU-InDRE_FB19705_S4904/2021,2,3,#99004C,1,1
Brazil/SE-FIOCRUZ-66861/2021,2,3,#66FFB2,1,1
Brazil/SE-FIOCRUZ-64438/2021,2,3,#66FFB2,1,1
Brazil/SE-FIOCRUZ-61094/2021,2,3,#66FFB2,1,1
Brazil/SE-FIOCRUZ-57551/2021,2,3,#66FFB2,1,1
Brazil/SE-FIOCRUZ-55164/2021,2,3,#66FFB2,1,1
Brazil/SE-FIOCRUZ-50837/2021,2,3,#66FFB2,1,1
Brazil/SE-FIOCRUZ-48848/2021,2,3,#66FFB2,1,1
Brazil/RS-FIOCRUZ-53279/2021,2,3,#66FFB2,1,1
Brazil/RN-NVBS9740GENOV045616920915/2021,2,3,#66FFB2,1,1
Brazil/RN-NVBS8921GENOV700949665932/2021,2,3,#66FFB2,1,1
Brazil/RN-NVBS7821GENOV45951980056/2021,2,3,#66FFB2,1,1
Brazil/RN-NVBS5908GENOV828120548574/2021,2,3,#66FFB2,1,1
Brazil/RN-NVBS11701GENOV045952912629/2021,2,3,#66FFB2,1,1
Brazil/RN-NVBS11586GENOV045952860579/2021,2,3,#66FFB2,1,1
Brazil/RN-NVBS11447GENOV045952880997/2021,2,3,#66FFB2,1,1
Brazil/RN-NVBS11137GENOV45952971022/2021,2,3,#66FFB2,1,1
Brazil/RN-NVBS10046GENOV045952397273/2021,2,3,#66FFB2,1,1
Brazil/RN-LACENRN-240786093/2021,2,3,#66FFB2,1,1
Brazil/RN-LACENRN-240786087/2021,2,3,#66FFB2,1,1
Brazil/RN-LACENRN-240786086/2021,2,3,#66FFB2,1,1
Brazil/RN-LACENRN-240786052/2021,2,3,#66FFB2,1,1
Brazil/RN-LACENRN-240786045/2021,2,3,#66FFB2,1,1
Brazil/RN-LACENRN-240785968/2021,2,3,#66FFB2,1,1
Brazil/RN-LACENRN-240785925/2021,2,3,#66FFB2,1,1
Brazil/RN-IMT-3.31/2021,2,3,#66FFB2,1,1
Brazil/RN-IMT-2.08/2021,2,3,#66FFB2,1,1
Brazil/RN-FIOCRUZ-69356/2021,2,3,#66FFB2,1,1
Brazil/RN-FIOCRUZ-69351/2021,2,3,#66FFB2,1,1
Brazil/RN-FIOCRUZ-69350/2021,2,3,#66FFB2,1,1
Brazil/RN-FIOCRUZ-69347/2021,2,3,#66FFB2,1,1
Brazil/RN-FIOCRUZ-69342/2021,2,3,#66FFB2,1,1
Brazil/RN-FIOCRUZ-69336/2021,2,3,#66FFB2,1,1
Brazil/RN-FIOCRUZ-69331/2021,2,3,#66FFB2,1,1
Brazil/RN-FIOCRUZ-69329/2021,2,3,#66FFB2,1,1
Brazil/RN-FIOCRUZ-69244/2021,2,3,#66FFB2,1,1
Brazil/RN-FIOCRUZ-69243/2021,2,3,#66FFB2,1,1
Brazil/RN-FIOCRUZ-69232/2021,2,3,#66FFB2,1,1
Brazil/RN-FIOCRUZ-69226/2021,2,3,#66FFB2,1,1
Brazil/RN-FIOCRUZ-69225/2021,2,3,#66FFB2,1,1
Brazil/RN-FIOCRUZ-69222/2021,2,3,#66FFB2,1,1
Brazil/RN-FIOCRUZ-69218/2021,2,3,#66FFB2,1,1
Brazil/RN-FIOCRUZ-69133/2021,2,3,#66FFB2,1,1
Brazil/RN-FIOCRUZ-67081/2021,2,3,#66FFB2,1,1
Brazil/RN-FIOCRUZ-67078/2021,2,3,#66FFB2,1,1
Brazil/RN-FIOCRUZ-67073/2021,2,3,#66FFB2,1,1
Brazil/RN-FIOCRUZ-66129/2021,2,3,#66FFB2,1,1
Brazil/RN-FIOCRUZ-66082/2021,2,3,#66FFB2,1,1
Brazil/RN-FIOCRUZ-66081/2021,2,3,#66FFB2,1,1
Brazil/RN-FIOCRUZ-66078/2021,2,3,#66FFB2,1,1
Brazil/RN-FIOCRUZ-66071/2021,2,3,#66FFB2,1,1
Brazil/RN-FIOCRUZ-58885/2021,2,3,#66FFB2,1,1
Brazil/RN-FIOCRUZ-57909/2021,2,3,#66FFB2,1,1
Brazil/RN-FIOCRUZ-57907/2021,2,3,#66FFB2,1,1
Brazil/RN-FIOCRUZ-57903/2021,2,3,#66FFB2,1,1
Brazil/RN-FIOCRUZ-57902/2021,2,3,#66FFB2,1,1
Brazil/RN-FIOCRUZ-55660/2021,2,3,#66FFB2,1,1
Brazil/RN-FIOCRUZ-54103/2021,2,3,#66FFB2,1,1
Brazil/RN-FIOCRUZ-54100/2021,2,3,#66FFB2,1,1
Brazil/RN-FIOCRUZ-54080/2021,2,3,#66FFB2,1,1
Brazil/RN-FIOCRUZ-54079/2021,2,3,#66FFB2,1,1
Brazil/RN-FIOCRUZ-54073/2021,2,3,#66FFB2,1,1
Brazil/RN-FIOCRUZ-54068/2021,2,3,#66FFB2,1,1
Brazil/RN-FIOCRUZ-54061/2021,2,3,#66FFB2,1,1
Brazil/RN-FIOCRUZ-54060/2021,2,3,#66FFB2,1,1
Brazil/RN-FIOCRUZ-54047/2021,2,3,#66FFB2,1,1
Brazil/RN-FIOCRUZ-54043/2021,2,3,#66FFB2,1,1
Brazil/RN-FIOCRUZ-54013/2021,2,3,#66FFB2,1,1
Brazil/RN-FIOCRUZ-54006/2021,2,3,#66FFB2,1,1
Brazil/RN-FIOCRUZ-53997/2021,2,3,#66FFB2,1,1
Brazil/RN-FIOCRUZ-53983/2021,2,3,#66FFB2,1,1
Brazil/RN-FIOCRUZ-53980/2021,2,3,#66FFB2,1,1
Brazil/RN-FIOCRUZ-50171/2021,2,3,#66FFB2,1,1
Brazil/RN-FIOCRUZ-48805/2021,2,3,#66FFB2,1,1
Brazil/RN-FIOCRUZ-48803/2021,2,3,#66FFB2,1,1
Brazil/RN-FIOCRUZ-48796/2021,2,3,#66FFB2,1,1
Brazil/RN-FIOCRUZ-48792/2021,2,3,#66FFB2,1,1
Brazil/RN-FIOCRUZ-48784/2021,2,3,#66FFB2,1,1
Brazil/RN-BTPRBR00015/2021,2,3,#66FFB2,1,1
Brazil/PI-NVBS9848GENOV701341476805/2021,2,3,#66FFB2,1,1
Brazil/PI-NVBS9073GENOV701336066028/2021,2,3,#66FFB2,1,1
Brazil/PI-NVBS8370GENOV701335408713/2021,2,3,#66FFB2,1,1
Brazil/PI-NVBS7437GENOV701328656947/2021,2,3,#66FFB2,1,1
Brazil/PI-NVBS11172GENOV701347129736/2021,2,3,#66FFB2,1,1
Brazil/PI-NVBS11102GENOV701348605116/2021,2,3,#66FFB2,1,1
Brazil/PI-FIOCRUZ-FioPi54/2021,2,3,#66FFB2,1,1
Brazil/PI-FIOCRUZ-FioPi32/2021,2,3,#66FFB2,1,1
Brazil/PI-FIOCRUZ-68944/2021,2,3,#66FFB2,1,1
Brazil/PE-NVBS9797GENOV701340900929/2021,2,3,#66FFB2,1,1
Brazil/PE-NVBS9729GENOV828395052714/2021,2,3,#66FFB2,1,1
Brazil/PE-NVBS8418GENOV828265460038/2021,2,3,#66FFB2,1,1
Brazil/PE-NVBS8412GENOV828247291896/2021,2,3,#66FFB2,1,1
Brazil/PE-NVBS8390GENOV828210451579/2021,2,3,#66FFB2,1,1
Brazil/PE-NVBS8375GENOV828244962317/2021,2,3,#66FFB2,1,1
Brazil/PE-NVBS8305GENOV828211028305/2021,2,3,#66FFB2,1,1
Brazil/PE-NVBS7524GENOV828071515588/2021,2,3,#66FFB2,1,1
Brazil/PE-NVBS4470GENOV827962067687/2021,2,3,#66FFB2,1,1
Brazil/PE-NVBS4421GENOV701323199074/2021,2,3,#66FFB2,1,1
Brazil/PE-NVBS4378GENOV827941484948/2021,2,3,#66FFB2,1,1
Brazil/PE-NVBS4340GENOV827931234850/2021,2,3,#66FFB2,1,1
Brazil/PE-NVBS4337GENOV827939519263/2021,2,3,#66FFB2,1,1
Brazil/PE-NVBS4325GENOV827985913008/2021,2,3,#66FFB2,1,1
Brazil/PE-NVBS11153GENOV828542200449/2021,2,3,#66FFB2,1,1
Brazil/PE-LACENPE-261515482/2021,2,3,#66FFB2,1,1
Brazil/PE-LACENPE-261515411/2021,2,3,#66FFB2,1,1
Brazil/PE-LACENPE-261515323/2021,2,3,#66FFB2,1,1
Brazil/PE-IMTSP-CD27019/2021,2,3,#66FFB2,1,1
Brazil/PE-IMTSP-CD25363/2021,2,3,#66FFB2,1,1
Brazil/PE-IMTSP-CD23977/2021,2,3,#66FFB2,1,1
Brazil/PE-IMTSP-CD23964/2021,2,3,#66FFB2,1,1
Brazil/PE-IMTSP-CD22399/2021,2,3,#66FFB2,1,1
Brazil/PE-IMTSP-CD20599/2021,2,3,#66FFB2,1,1
Brazil/PE-IMTSP-CD18792/2021,2,3,#66FFB2,1,1
Brazil/PE-IMTSP-CD18789/2021,2,3,#66FFB2,1,1
Brazil/PE-IMTSP-CD18345/2021,2,3,#66FFB2,1,1
Brazil/PE-IMTSP-CD18341/2021,2,3,#66FFB2,1,1
Brazil/PE-IEC-180573/2021,2,3,#66FFB2,1,1
Brazil/PE-FIOCRUZ-IAM8801/2021,2,3,#66FFB2,1,1
Brazil/PE-FIOCRUZ-IAM6645/2021,2,3,#66FFB2,1,1
Brazil/PE-FIOCRUZ-IAM6598/2021,2,3,#66FFB2,1,1
Brazil/PE-FIOCRUZ-IAM6359/2021,2,3,#66FFB2,1,1
Brazil/PE-FIOCRUZ-IAM6351/2021,2,3,#66FFB2,1,1
Brazil/PE-FIOCRUZ-IAM6252/2021,2,3,#66FFB2,1,1
Brazil/PE-FIOCRUZ-IAM6222/2021,2,3,#66FFB2,1,1
Brazil/PE-FIOCRUZ-IAM6125/2021,2,3,#66FFB2,1,1
Brazil/PE-FIOCRUZ-IAM6023/2021,2,3,#66FFB2,1,1
Brazil/PE-FIOCRUZ-IAM6007/2021,2,3,#66FFB2,1,1
Brazil/PE-FIOCRUZ-IAM6004/2021,2,3,#66FFB2,1,1
Brazil/PE-FIOCRUZ-IAM6001/2021,2,3,#66FFB2,1,1
Brazil/PE-FIOCRUZ-IAM6000/2021,2,3,#66FFB2,1,1
Brazil/PE-FIOCRUZ-IAM4334/2021,2,3,#66FFB2,1,1
Brazil/PE-FIOCRUZ-IAM4263/2021,2,3,#66FFB2,1,1
Brazil/PE-FIOCRUZ-IAM4209/2021,2,3,#66FFB2,1,1
Brazil/PE-FIOCRUZ-IAM3826/2021,2,3,#66FFB2,1,1
Brazil/PE-FIOCRUZ-IAM3519/2021,2,3,#66FFB2,1,1
Brazil/PE-FIOCRUZ-IAM2852/2021,2,3,#66FFB2,1,1
Brazil/PE-BA1200-261057733/2021,2,3,#66FFB2,1,1
Brazil/PB-NVBS7529GENOV045616299530/2021,2,3,#66FFB2,1,1
Brazil/PB-NVBS10078GENOV828361676562/2021,2,3,#66FFB2,1,1
Brazil/PB-LaBiMol-652611L/2021,2,3,#66FFB2,1,1
Brazil/PB-LaBiMol-611612L/2021,2,3,#66FFB2,1,1
Brazil/PB-LaBiMol-591111L/2021,2,3,#66FFB2,1,1
Brazil/PB-LaBiMol-272012L/2021,2,3,#66FFB2,1,1
Brazil/PB-LaBiMol-260401L/2021,2,3,#66FFB2,1,1
Brazil/PB-LaBiMol-221011L/2021,2,3,#66FFB2,1,1
Brazil/PB-FIOCRUZ-66896/2021,2,3,#66FFB2,1,1
Brazil/PB-FIOCRUZ-66892/2021,2,3,#66FFB2,1,1
Brazil/PB-FIOCRUZ-66799/2021,2,3,#66FFB2,1,1
Brazil/PB-FIOCRUZ-66795/2021,2,3,#66FFB2,1,1
Brazil/PB-FIOCRUZ-66402/2021,2,3,#66FFB2,1,1
Brazil/PB-FIOCRUZ-66377/2021,2,3,#66FFB2,1,1
Brazil/PB-FIOCRUZ-66372/2021,2,3,#66FFB2,1,1
Brazil/PB-FIOCRUZ-66365/2021,2,3,#66FFB2,1,1
Brazil/PB-FIOCRUZ-66360/2021,2,3,#66FFB2,1,1
Brazil/PB-FIOCRUZ-64740/2021,2,3,#66FFB2,1,1
Brazil/PB-FIOCRUZ-62194/2021,2,3,#66FFB2,1,1
Brazil/PB-FIOCRUZ-62188/2021,2,3,#66FFB2,1,1
Brazil/PB-FIOCRUZ-62183/2021,2,3,#66FFB2,1,1
Brazil/PB-FIOCRUZ-62179/2021,2,3,#66FFB2,1,1
Brazil/PB-FIOCRUZ-61688/2021,2,3,#66FFB2,1,1
Brazil/PB-FIOCRUZ-61643/2021,2,3,#66FFB2,1,1
Brazil/PB-FIOCRUZ-59980/2021,2,3,#66FFB2,1,1
Brazil/PB-FIOCRUZ-58945/2021,2,3,#66FFB2,1,1
Brazil/PB-FIOCRUZ-58937/2021,2,3,#66FFB2,1,1
Brazil/PB-FIOCRUZ-58930/2021,2,3,#66FFB2,1,1
Brazil/PB-FIOCRUZ-58920/2021,2,3,#66FFB2,1,1
Brazil/PB-FIOCRUZ-57427/2021,2,3,#66FFB2,1,1
Brazil/PB-FIOCRUZ-57418/2021,2,3,#66FFB2,1,1
Brazil/PB-FIOCRUZ-57412/2021,2,3,#66FFB2,1,1
Brazil/PB-FIOCRUZ-57390/2021,2,3,#66FFB2,1,1
Brazil/PB-FIOCRUZ-57374/2021,2,3,#66FFB2,1,1
Brazil/PB-FIOCRUZ-57363/2021,2,3,#66FFB2,1,1
Brazil/PB-FIOCRUZ-57358/2021,2,3,#66FFB2,1,1
Brazil/PB-FIOCRUZ-56498/2021,2,3,#66FFB2,1,1
Brazil/PB-FIOCRUZ-54696/2021,2,3,#66FFB2,1,1
Brazil/PB-FIOCRUZ-54662/2021,2,3,#66FFB2,1,1
Brazil/PB-FIOCRUZ-52791/2021,2,3,#66FFB2,1,1
Brazil/PB-FIOCRUZ-52760/2021,2,3,#66FFB2,1,1
Brazil/PB-FIOCRUZ-52744/2021,2,3,#66FFB2,1,1
Brazil/PB-FIOCRUZ-52743/2021,2,3,#66FFB2,1,1
Brazil/PB-FIOCRUZ-51485/2021,2,3,#66FFB2,1,1
Brazil/PB-FIOCRUZ-51468/2021,2,3,#66FFB2,1,1
Brazil/PB-FIOCRUZ-51464/2021,2,3,#66FFB2,1,1
Brazil/PB-FIOCRUZ-51442/2021,2,3,#66FFB2,1,1
Brazil/PB-FIOCRUZ-49079/2021,2,3,#66FFB2,1,1
Brazil/PB-FIOCRUZ-49078/2021,2,3,#66FFB2,1,1
Brazil/PB-FIOCRUZ-49047/2021,2,3,#66FFB2,1,1
Brazil/PB-FIOCRUZ-47890/2021,2,3,#66FFB2,1,1
Brazil/PB-FIOCRUZ-47813/2021,2,3,#66FFB2,1,1
Brazil/PB-FIOCRUZ-46036/2021,2,3,#66FFB2,1,1
Brazil/PB-FIOCRUZ-46035/2021,2,3,#66FFB2,1,1
Brazil/PB-FIOCRUZ-46034/2021,2,3,#66FFB2,1,1
Brazil/PB-FIOCRUZ-44643/2021,2,3,#66FFB2,1,1
Brazil/MA-NVBS7485GENOV701330081928/2021,2,3,#66FFB2,1,1
Brazil/MA-IEC-180386/2021,2,3,#66FFB2,1,1
Brazil/MA-IB_143178/2021,2,3,#66FFB2,1,1
Brazil/MA-FIOCRUZ-56950/2021,2,3,#66FFB2,1,1
Brazil/MA-FIOCRUZ-56945/2021,2,3,#66FFB2,1,1
Brazil/MA-FIOCRUZ-56939/2021,2,3,#66FFB2,1,1
Brazil/MA-FIOCRUZ-56934/2021,2,3,#66FFB2,1,1
Brazil/MA-FIOCRUZ-56067/2021,2,3,#66FFB2,1,1
Brazil/MA-FIOCRUZ-56066/2021,2,3,#66FFB2,1,1
Brazil/MA-FIOCRUZ-56065/2021,2,3,#66FFB2,1,1
Brazil/MA-FIOCRUZ-56064/2021,2,3,#66FFB2,1,1
Brazil/MA-FIOCRUZ-56063/2021,2,3,#66FFB2,1,1
Brazil/MA-FIOCRUZ-56061/2021,2,3,#66FFB2,1,1
Brazil/MA-FIOCRUZ-56057/2021,2,3,#66FFB2,1,1
Brazil/MA-FIOCRUZ-56056/2021,2,3,#66FFB2,1,1
Brazil/MA-FIOCRUZ-56055/2021,2,3,#66FFB2,1,1
Brazil/MA-FIOCRUZ-56054/2021,2,3,#66FFB2,1,1
Brazil/MA-FIOCRUZ-56049/2021,2,3,#66FFB2,1,1
Brazil/MA-FIOCRUZ-56044/2021,2,3,#66FFB2,1,1
Brazil/MA-FIOCRUZ-56043/2021,2,3,#66FFB2,1,1
Brazil/MA-FIOCRUZ-56035/2021,2,3,#66FFB2,1,1
Brazil/MA-FIOCRUZ-56028/2021,2,3,#66FFB2,1,1
Brazil/MA-FIOCRUZ-56020/2021,2,3,#66FFB2,1,1
Brazil/MA-FIOCRUZ-56019/2021,2,3,#66FFB2,1,1
Brazil/MA-FIOCRUZ-56017/2021,2,3,#66FFB2,1,1
Brazil/MA-FIOCRUZ-56015/2021,2,3,#66FFB2,1,1
Brazil/MA-FIOCRUZ-56011/2021,2,3,#66FFB2,1,1
Brazil/MA-FIOCRUZ-56010/2021,2,3,#66FFB2,1,1
Brazil/MA-FIOCRUZ-56008/2021,2,3,#66FFB2,1,1
Brazil/MA-FIOCRUZ-56007/2021,2,3,#66FFB2,1,1
Brazil/MA-FIOCRUZ-56006/2021,2,3,#66FFB2,1,1
Brazil/MA-FIOCRUZ-53523/2021,2,3,#66FFB2,1,1
Brazil/MA-FIOCRUZ-53469/2021,2,3,#66FFB2,1,1
Brazil/CE-NVBS5382GENOV700931126175/2021,2,3,#66FFB2,1,1
Brazil/CE-LACENCE-231992234/2021,2,3,#66FFB2,1,1
Brazil/CE-FIOCRUZ-53101CE/2021,2,3,#66FFB2,1,1
Brazil/CE-FIOCRUZ-51209CE/2021,2,3,#66FFB2,1,1
Brazil/CE-FIOCRUZ-51184CE/2021,2,3,#66FFB2,1,1
Brazil/CE-FIOCRUZ-44098CE/2021,2,3,#66FFB2,1,1
Brazil/CE-FIOCRUZ-36054CE/2021,2,3,#66FFB2,1,1
Brazil/CE-FIOCRUZ-32097CE/2021,2,3,#66FFB2,1,1
Brazil/CE-FIOCRUZ-29214/2021,2,3,#66FFB2,1,1
Brazil/CE-FIOCRUZ-29096/2021,2,3,#66FFB2,1,1
Brazil/CE-FIOCRUZ-29071/2021,2,3,#66FFB2,1,1
Brazil/CE-FIOCRUZ-28221/2021,2,3,#66FFB2,1,1
Brazil/CE-FIOCRUZ-28217/2021,2,3,#66FFB2,1,1
Brazil/CE-FIOCRUZ-26107/2021,2,3,#66FFB2,1,1
Brazil/CE-FIOCRUZ-24101/2021,2,3,#66FFB2,1,1
Brazil/CE-FIOCRUZ-19096/2021,2,3,#66FFB2,1,1
Brazil/CE-FIOCRUZ-15008/2021,2,3,#66FFB2,1,1
Brazil/CE-FIOCRUZ-15003/2021,2,3,#66FFB2,1,1
Brazil/CE-FIOCRUZ-00898/2021,2,3,#66FFB2,1,1
Brazil/CE-FIOCRUZ-00486/2021,2,3,#66FFB2,1,1
Brazil/BA-NVBS9352GENOV828401858033/2021,2,3,#66FFB2,1,1
Brazil/BA-NVBS8201GENOV45616592235/2021,2,3,#66FFB2,1,1
Brazil/BA-NVBS7621GENOV828203339419/2021,2,3,#66FFB2,1,1
Brazil/BA-NVBS7618GENOV828219454410/2021,2,3,#66FFB2,1,1
Brazil/BA-NVBS5789GENOV828081353620/2021,2,3,#66FFB2,1,1
Brazil/BA-NVBS11900GENOV828509746522/2021,2,3,#66FFB2,1,1
Brazil/BA-NVBS11190GENOV701347816186/2021,2,3,#66FFB2,1,1
Brazil/BA-LNN04704/2021,2,3,#66FFB2,1,1
Brazil/BA-LACEN-BA966-291969571/2021,2,3,#66FFB2,1,1
Brazil/BA-LACEN-BA915-291787452/2021,2,3,#66FFB2,1,1
Brazil/BA-LACEN-BA912-291814544/2021,2,3,#66FFB2,1,1
Brazil/BA-LACEN-BA895-291852879/2021,2,3,#66FFB2,1,1
Brazil/BA-LACEN-BA894-291805907/2021,2,3,#66FFB2,1,1
Brazil/BA-LACEN-BA759-291690178/2021,2,3,#66FFB2,1,1
Brazil/BA-LACEN-BA736-291683575/2021,2,3,#66FFB2,1,1
Brazil/BA-LACEN-BA732-291686307/2021,2,3,#66FFB2,1,1
Brazil/BA-LACEN-BA730-291534099/2021,2,3,#66FFB2,1,1
Brazil/BA-LACEN-BA729-291687384/2021,2,3,#66FFB2,1,1
Brazil/BA-LACEN-BA684-291652977/2021,2,3,#66FFB2,1,1
Brazil/BA-LACEN-BA643-291646269/2021,2,3,#66FFB2,1,1
Brazil/BA-LACEN-BA508/2021,2,3,#66FFB2,1,1
Brazil/BA-LACEN-BA506/2021,2,3,#66FFB2,1,1
Brazil/BA-LACEN-BA495/2021,2,3,#66FFB2,1,1
Brazil/BA-LACEN-840-291691633/2021,2,3,#66FFB2,1,1
Brazil/BA-LACEN-832-291737274/2021,2,3,#66FFB2,1,1
Brazil/BA-LACEN-1030-292033998/2021,2,3,#66FFB2,1,1
Brazil/BA-FIOCRUZ-PVM95322/2021,2,3,#66FFB2,1,1
Brazil/BA-FIOCRUZ-PVM88650/2021,2,3,#66FFB2,1,1
Brazil/BA-FIOCRUZ-PVM88291/2021,2,3,#66FFB2,1,1
Brazil/BA-FIOCRUZ-PVM88263/2021,2,3,#66FFB2,1,1
Brazil/BA-FIOCRUZ-PVM88243/2021,2,3,#66FFB2,1,1
Brazil/BA-FIOCRUZ-PVM88236/2021,2,3,#66FFB2,1,1
Brazil/BA-FIOCRUZ-PVM88219/2021,2,3,#66FFB2,1,1
Brazil/BA-FIOCRUZ-PVM88217/2021,2,3,#66FFB2,1,1
Brazil/BA-FIOCRUZ-PVM88206/2021,2,3,#66FFB2,1,1
Brazil/BA-FIOCRUZ-PVM87917/2021,2,3,#66FFB2,1,1
Brazil/BA-FIOCRUZ-PVM87893/2021,2,3,#66FFB2,1,1
Brazil/BA-FIOCRUZ-PVM87169/2021,2,3,#66FFB2,1,1
Brazil/BA-FIOCRUZ-PVM86901/2021,2,3,#66FFB2,1,1
Brazil/BA-FIOCRUZ-PVM86583/2021,2,3,#66FFB2,1,1
Brazil/BA-FIOCRUZ-PVM86549/2021,2,3,#66FFB2,1,1
Brazil/BA-FIOCRUZ-PVM86548/2021,2,3,#66FFB2,1,1
Brazil/BA-FIOCRUZ-PVM86543/2021,2,3,#66FFB2,1,1
Brazil/BA-FIOCRUZ-PVM86542/2021,2,3,#66FFB2,1,1
Brazil/BA-FIOCRUZ-PVM86529/2021,2,3,#66FFB2,1,1
Brazil/BA-FIOCRUZ-PVM86521/2021,2,3,#66FFB2,1,1
Brazil/BA-FIOCRUZ-PVM86452/2021,2,3,#66FFB2,1,1
Brazil/BA-FIOCRUZ-PVM85809/2021,2,3,#66FFB2,1,1
Brazil/BA-FIOCRUZ-PVM85800/2021,2,3,#66FFB2,1,1
Brazil/BA-FIOCRUZ-PVM85474/2021,2,3,#66FFB2,1,1
Brazil/BA-FIOCRUZ-PVM83509/2021,2,3,#66FFB2,1,1
Brazil/BA-FIOCRUZ-62049/2021,2,3,#66FFB2,1,1
Brazil/BA-FIOCRUZ-59738/2021,2,3,#66FFB2,1,1
Brazil/BA-FIOCRUZ-58890/2021,2,3,#66FFB2,1,1
Brazil/BA-FIOCRUZ-57045/2021,2,3,#66FFB2,1,1
Brazil/BA-FIOCRUZ-55172/2021,2,3,#66FFB2,1,1
Brazil/BA-BABR50007/2021,2,3,#66FFB2,1,1
Brazil/BA-BABR50006/2021,2,3,#66FFB2,1,1
Brazil/AL-IB_139759/2021,2,3,#66FFB2,1,1
Brazil/AL-IB_139758/2021,2,3,#66FFB2,1,1
Brazil/AL-IB_136239/2021,2,3,#66FFB2,1,1
Brazil/AL-FIOCRUZ-IAM6504/2021,2,3,#66FFB2,1,1
Brazil/AL-FIOCRUZ-IAM5638/2021,2,3,#66FFB2,1,1
Brazil/AL-FIOCRUZ-IAM5440/2021,2,3,#66FFB2,1,1
Brazil/AL-FIOCRUZ-IAM5214/2021,2,3,#66FFB2,1,1
Brazil/AL-FIOCRUZ-IAM4413/2021,2,3,#66FFB2,1,1
Brazil/AL-FIOCRUZ-28069/2021,2,3,#66FFB2,1,1
Brazil/AL-FIOCRUZ-12135/2021,2,3,#66FFB2,1,1
Brazil/TO-UFT-892567/2021,2,3,#99FF33,1,1
Brazil/TO-UFT-693018/2021,2,3,#99FF33,1,1
Brazil/TO-UFT-223039/2021,2,3,#99FF33,1,1
Brazil/TO-TOBR00085/2021,2,3,#99FF33,1,1
Brazil/TO-TOBR00031/2021,2,3,#99FF33,1,1
Brazil/TO-NVBS4198GENOV070980562430/2021,2,3,#99FF33,1,1
Brazil/TO-LNN04162/2021,2,3,#99FF33,1,1
Brazil/TO-LBI1157/2021,2,3,#99FF33,1,1
Brazil/TO-FIOCRUZ-67844/2021,2,3,#99FF33,1,1
Brazil/TO-FIOCRUZ-67822/2021,2,3,#99FF33,1,1
Brazil/TO-FIOCRUZ-67731/2021,2,3,#99FF33,1,1
Brazil/TO-FIOCRUZ-66217/2021,2,3,#99FF33,1,1
Brazil/TO-FIOCRUZ-66216/2021,2,3,#99FF33,1,1
Brazil/TO-FIOCRUZ-66212/2021,2,3,#99FF33,1,1
Brazil/TO-FIOCRUZ-66180/2021,2,3,#99FF33,1,1
Brazil/TO-FIOCRUZ-47290/2021,2,3,#99FF33,1,1
Brazil/RR-FIOCRUZ-ILMD2203837/2021,2,3,#99FF33,1,1
Brazil/RR-FIOCRUZ-ILMD2200012/2021,2,3,#99FF33,1,1
Brazil/RR-FIOCRUZ-ILMD2100029/2021,2,3,#99FF33,1,1
Brazil/RO-IAL-6655/2021,2,3,#99FF33,1,1
Brazil/RO-FIOCRUZ-ILMD2203529/2021,2,3,#99FF33,1,1
Brazil/RO-FIOCRUZ-ILMD2201466/2021,2,3,#99FF33,1,1
Brazil/RO-FIOCRUZ-ILMD2201439/2021,2,3,#99FF33,1,1
Brazil/RO-FIOCRUZ-ILMD2201417/2021,2,3,#99FF33,1,1
Brazil/RO-FIOCRUZ-ILMD2201410/2021,2,3,#99FF33,1,1
Brazil/RO-FIOCRUZ-ILMD2201388/2021,2,3,#99FF33,1,1
Brazil/RO-FIOCRUZ-ILMD2200441/2021,2,3,#99FF33,1,1
Brazil/RO-FIOCRUZ-ILMD2200375/2021,2,3,#99FF33,1,1
Brazil/RO-FIOCRUZ-ILMD2101031/2021,2,3,#99FF33,1,1
Brazil/RO-FIOCRUZ-ILMD2101025/2021,2,3,#99FF33,1,1
Brazil/RO-FIOCRUZ-ILMD2100995/2021,2,3,#99FF33,1,1
Brazil/RO-FIOCRUZ-ILMD2100897/2021,2,3,#99FF33,1,1
Brazil/RO-FIOCRUZ-ILMD2100895/2021,2,3,#99FF33,1,1
Brazil/PA-ITV-3485/2021,2,3,#99FF33,1,1
Brazil/PA-ITV-3415/2021,2,3,#99FF33,1,1
Brazil/PA-ITV-3407/2021,2,3,#99FF33,1,1
Brazil/PA-ITV-3399/2021,2,3,#99FF33,1,1
Brazil/PA-ITV-3223/2021,2,3,#99FF33,1,1
Brazil/PA-FIOCRUZ-67549/2021,2,3,#99FF33,1,1
Brazil/PA-FIOCRUZ-67547/2021,2,3,#99FF33,1,1
Brazil/PA-FIOCRUZ-67524/2021,2,3,#99FF33,1,1
Brazil/PA-FIOCRUZ-67057/2021,2,3,#99FF33,1,1
Brazil/PA-FIOCRUZ-66974/2021,2,3,#99FF33,1,1
Brazil/PA-FIOCRUZ-64620/2021,2,3,#99FF33,1,1
Brazil/PA-FIOCRUZ-64577/2021,2,3,#99FF33,1,1
Brazil/PA-FIOCRUZ-64564/2021,2,3,#99FF33,1,1
Brazil/PA-FIOCRUZ-64506/2021,2,3,#99FF33,1,1
Brazil/PA-FIOCRUZ-60970/2021,2,3,#99FF33,1,1
Brazil/PA-FIOCRUZ-60935/2021,2,3,#99FF33,1,1
Brazil/PA-FIOCRUZ-51807/2021,2,3,#99FF33,1,1
Brazil/PA-FIOCRUZ-51745/2021,2,3,#99FF33,1,1
Brazil/PA-FIOCRUZ-51710/2021,2,3,#99FF33,1,1
Brazil/AP-IEC-180498/2021,2,3,#99FF33,1,1
Brazil/AP-FIOCRUZ-66921/2021,2,3,#99FF33,1,1
Brazil/AP-FIOCRUZ-55138/2021,2,3,#99FF33,1,1
Brazil/AP-FIOCRUZ-55136/2021,2,3,#99FF33,1,1
Brazil/AP-FIOCRUZ-50369/2021,2,3,#99FF33,1,1
Brazil/AP-APBR50004/2021,2,3,#99FF33,1,1
Brazil/AM-FIOCRUZ-ILMD2200288/2021,2,3,#99FF33,1,1
Brazil/AM-FIOCRUZ-ILMD2200219/2021,2,3,#99FF33,1,1
Brazil/AM-FIOCRUZ-ILMD2200100/2021,2,3,#99FF33,1,1
Brazil/AM-FIOCRUZ-ILMD2101251/2021,2,3,#99FF33,1,1
Brazil/AM-FIOCRUZ-ILMD2101250/2021,2,3,#99FF33,1,1
Brazil/AM-FIOCRUZ-ILMD2101232/2021,2,3,#99FF33,1,1
Brazil/AM-FIOCRUZ-ILMD2101162/2021,2,3,#99FF33,1,1
Brazil/AM-FIOCRUZ-ILMD2101102/2021,2,3,#99FF33,1,1
Brazil/AM-FIOCRUZ-ILMD2100811/2021,2,3,#99FF33,1,1
Brazil/AM-FIOCRUZ-ILMD2100799/2021,2,3,#99FF33,1,1
Brazil/AM-FIOCRUZ-ILMD2100763/2021,2,3,#99FF33,1,1
Brazil/AM-FIOCRUZ-ILMD2100752/2021,2,3,#99FF33,1,1
Brazil/AM-FIOCRUZ-21894210VSS/2021,2,3,#99FF33,1,1
Brazil/AM-FIOCRUZ-21891090ASS/2021,2,3,#99FF33,1,1
Brazil/AC-FUNED1200-120164428/2021,2,3,#99FF33,1,1
Brazil/AC-FIOCRUZ-ILMD2202132/2021,2,3,#99FF33,1,1
Brazil/AC-FIOCRUZ-ILMD2202126/2021,2,3,#99FF33,1,1
Brazil/AC-FIOCRUZ-ILMD2202108/2021,2,3,#99FF33,1,1
Paraguay/385097/2021,2,3,#4C0099,1,1
Paraguay/385067/2021,2,3,#4C0099,1,1
Paraguay/385066/2021,2,3,#4C0099,1,1
Paraguay/385064/2021,2,3,#4C0099,1,1
Paraguay/385048/2021,2,3,#4C0099,1,1
Paraguay/385046/2021,2,3,#4C0099,1,1
Paraguay/338005/2021,2,3,#4C0099,1,1
Paraguay/326361/2021,2,3,#4C0099,1,1
Paraguay/326341/2021,2,3,#4C0099,1,1
Paraguay/324613/2021,2,3,#4C0099,1,1
Paraguay/324611/2021,2,3,#4C0099,1,1
Paraguay/323221/2021,2,3,#4C0099,1,1
Paraguay/322269/2021,2,3,#4C0099,1,1
Paraguay/322266/2021,2,3,#4C0099,1,1
Paraguay/322252/2021,2,3,#4C0099,1,1
Paraguay/322249/2021,2,3,#4C0099,1,1
Paraguay/322244/2021,2,3,#4C0099,1,1
Paraguay/322243/2021,2,3,#4C0099,1,1
Paraguay/322240/2021,2,3,#4C0099,1,1
Paraguay/322238/2021,2,3,#4C0099,1,1
Paraguay/322217/2021,2,3,#4C0099,1,1
Paraguay/322191/2021,2,3,#4C0099,1,1
Paraguay/322179/2021,2,3,#4C0099,1,1
Paraguay/322176/2021,2,3,#4C0099,1,1
Paraguay/322060/2021,2,3,#4C0099,1,1
Paraguay/321954/2021,2,3,#4C0099,1,1
Paraguay/319914/2021,2,3,#4C0099,1,1
Paraguay/319197/2021,2,3,#4C0099,1,1
Paraguay/318949/2021,2,3,#4C0099,1,1
Paraguay/318214/2021,2,3,#4C0099,1,1
Paraguay/317917/2021,2,3,#4C0099,1,1
Paraguay/317916/2021,2,3,#4C0099,1,1
Paraguay/317914/2021,2,3,#4C0099,1,1
Paraguay/315549/2021,2,3,#4C0099,1,1
Paraguay/315315/2021,2,3,#4C0099,1,1
Paraguay/315314/2021,2,3,#4C0099,1,1
Paraguay/315307/2021,2,3,#4C0099,1,1
Paraguay/315064/2021,2,3,#4C0099,1,1
Paraguay/312381/2021,2,3,#4C0099,1,1
Paraguay/311611/2021,2,3,#4C0099,1,1
Paraguay/311590/2021,2,3,#4C0099,1,1
Paraguay/311576/2021,2,3,#4C0099,1,1
Paraguay/303754/2021,2,3,#4C0099,1,1
Paraguay/300363/2021,2,3,#4C0099,1,1
Paraguay/298763/2021,2,3,#4C0099,1,1
Paraguay/297880/2021,2,3,#4C0099,1,1
Paraguay/294306/2021,2,3,#4C0099,1,1
Paraguay/293468/2021,2,3,#4C0099,1,1
Paraguay/291783/2021,2,3,#4C0099,1,1
Paraguay/291593/2021,2,3,#4C0099,1,1
Paraguay/291550/2021,2,3,#4C0099,1,1
Paraguay/291546/2021,2,3,#4C0099,1,1
Paraguay/291539/2021,2,3,#4C0099,1,1
Paraguay/291538/2021,2,3,#4C0099,1,1
Paraguay/291536/2021,2,3,#4C0099,1,1
Paraguay/291533/2021,2,3,#4C0099,1,1
Paraguay/291532/2021,2,3,#4C0099,1,1
Paraguay/291368/2021,2,3,#4C0099,1,1
Paraguay/291353/2021,2,3,#4C0099,1,1
Paraguay/291039/2021,2,3,#4C0099,1,1
Paraguay/291035/2021,2,3,#4C0099,1,1
Paraguay/291034/2021,2,3,#4C0099,1,1
Paraguay/291032/2021,2,3,#4C0099,1,1
Paraguay/289238/2021,2,3,#4C0099,1,1
Paraguay/287219/2021,2,3,#4C0099,1,1
Paraguay/285035/2021,2,3,#4C0099,1,1
Paraguay/285034/2021,2,3,#4C0099,1,1
Paraguay/282242/2021,2,3,#4C0099,1,1
Paraguay/281555/2021,2,3,#4C0099,1,1
Paraguay/281460/2021,2,3,#4C0099,1,1
Paraguay/281459/2021,2,3,#4C0099,1,1
Paraguay/281458/2021,2,3,#4C0099,1,1
Paraguay/281456/2021,2,3,#4C0099,1,1
Paraguay/281296/2021,2,3,#4C0099,1,1
Paraguay/281293/2021,2,3,#4C0099,1,1
Paraguay/281290/2021,2,3,#4C0099,1,1
Paraguay/281093/2021,2,3,#4C0099,1,1
Paraguay/280803/2021,2,3,#4C0099,1,1
Paraguay/278103/2021,2,3,#4C0099,1,1
Paraguay/278102/2021,2,3,#4C0099,1,1
Paraguay/275874/2021,2,3,#4C0099,1,1
Paraguay/275873/2021,2,3,#4C0099,1,1
Paraguay/275872/2021,2,3,#4C0099,1,1
Paraguay/275868/2021,2,3,#4C0099,1,1
Paraguay/275838/2021,2,3,#4C0099,1,1
Paraguay/275538/2021,2,3,#4C0099,1,1
Paraguay/275526/2021,2,3,#4C0099,1,1
Paraguay/275256/2021,2,3,#4C0099,1,1
Paraguay/275251/2021,2,3,#4C0099,1,1
Paraguay/275208/2021,2,3,#4C0099,1,1
Paraguay/274745/2021,2,3,#4C0099,1,1
Paraguay/272773/2021,2,3,#4C0099,1,1
Paraguay/272584/2021,2,3,#4C0099,1,1
Paraguay/272576/2021,2,3,#4C0099,1,1
Paraguay/272558/2021,2,3,#4C0099,1,1
Paraguay/272555/2021,2,3,#4C0099,1,1
Paraguay/272550/2021,2,3,#4C0099,1,1
Paraguay/272549/2021,2,3,#4C0099,1,1
Paraguay/267986/2021,2,3,#4C0099,1,1
Paraguay/267980/2021,2,3,#4C0099,1,1
Paraguay/267978/2021,2,3,#4C0099,1,1
Paraguay/267977/2021,2,3,#4C0099,1,1
Paraguay/257274/2021,2,3,#4C0099,1,1
Paraguay/252924/2021,2,3,#4C0099,1,1
Paraguay/238340/2021,2,3,#4C0099,1,1
Paraguay/235422/2021,2,3,#4C0099,1,1
Paraguay/233299/2021,2,3,#4C0099,1,1
Paraguay/233285/2021,2,3,#4C0099,1,1
Paraguay/224221/2021,2,3,#4C0099,1,1
Paraguay/215714/2021,2,3,#4C0099,1,1
Brazil/RS-UW21112212117/2021,2,3,#FF3333,1,1
Brazil/RS-RSBR50028/2021,2,3,#FF3333,1,1
Brazil/RS-RSBR50027/2021,2,3,#FF3333,1,1
Brazil/RS-RSBR50025/2021,2,3,#FF3333,1,1
Brazil/RS-NVBS8489GENOV045385608977/2021,2,3,#FF3333,1,1
Brazil/RS-NVBS8488GENOV045385729092/2021,2,3,#FF3333,1,1
Brazil/RS-NVBS7210GENOV29199535301/2021,2,3,#FF3333,1,1
Brazil/RS-NVBS7209GENOV29708383801/2021,2,3,#FF3333,1,1
Brazil/RS-NVBS7208GENOV68128515101/2021,2,3,#FF3333,1,1
Brazil/RS-NVBS7207GENOV68194515101/2021,2,3,#FF3333,1,1
Brazil/RS-NVBS7203GENOV29805383801/2021,2,3,#FF3333,1,1
Brazil/RS-NVBS3097GENOV045615634370/2021,2,3,#FF3333,1,1
Brazil/RS-NVBS11367GENOV045617250295/2021,2,3,#FF3333,1,1
Brazil/RS-NVBS11251GENOV045394617724/2021,2,3,#FF3333,1,1
Brazil/RS-NVBS11250GENOV045394760840/2021,2,3,#FF3333,1,1
Brazil/RS-NVBS11245GENOV045393332802/2021,2,3,#FF3333,1,1
Brazil/RS-NVBS10037GENOV045388794943/2021,2,3,#FF3333,1,1
Brazil/RS-LNN04159/2021,2,3,#FF3333,1,1
Brazil/RS-LMM72434/2021,2,3,#FF3333,1,1
Brazil/RS-LMM72423/2021,2,3,#FF3333,1,1
Brazil/RS-LMM72410/2021,2,3,#FF3333,1,1
Brazil/RS-LMM72404/2021,2,3,#FF3333,1,1
Brazil/RS-LMM72396/2021,2,3,#FF3333,1,1
Brazil/RS-LMM72393/2021,2,3,#FF3333,1,1
Brazil/RS-LMM68168/2021,2,3,#FF3333,1,1
Brazil/RS-LMM68164/2021,2,3,#FF3333,1,1
Brazil/RS-LMM68059/2021,2,3,#FF3333,1,1
Brazil/RS-LMM68031/2021,2,3,#FF3333,1,1
Brazil/RS-LMM67921/2021,2,3,#FF3333,1,1
Brazil/RS-LMM67914/2021,2,3,#FF3333,1,1
Brazil/RS-LMM67857/2021,2,3,#FF3333,1,1
Brazil/RS-LMM67814/2021,2,3,#FF3333,1,1
Brazil/RS-LMM67810/2021,2,3,#FF3333,1,1
Brazil/RS-LMM67808/2021,2,3,#FF3333,1,1
Brazil/RS-LMM67807/2021,2,3,#FF3333,1,1
Brazil/RS-LMM67802/2021,2,3,#FF3333,1,1
Brazil/RS-LMM67763/2021,2,3,#FF3333,1,1
Brazil/RS-LMM67662/2021,2,3,#FF3333,1,1
Brazil/RS-LMM67649/2021,2,3,#FF3333,1,1
Brazil/RS-LMM67646/2021,2,3,#FF3333,1,1
Brazil/RS-LMM67633/2021,2,3,#FF3333,1,1
Brazil/RS-LMM67630/2021,2,3,#FF3333,1,1
Brazil/RS-LMM67599/2021,2,3,#FF3333,1,1
Brazil/RS-LMM67526/2021,2,3,#FF3333,1,1
Brazil/RS-LMM67495/2021,2,3,#FF3333,1,1
Brazil/RS-LMM67479/2021,2,3,#FF3333,1,1
Brazil/RS-LMM67410/2021,2,3,#FF3333,1,1
Brazil/RS-LMM67406/2021,2,3,#FF3333,1,1
Brazil/RS-LMM67401/2021,2,3,#FF3333,1,1
Brazil/RS-LMM67375/2021,2,3,#FF3333,1,1
Brazil/RS-LMM67349/2021,2,3,#FF3333,1,1
Brazil/RS-LMM67340/2021,2,3,#FF3333,1,1
Brazil/RS-LMM67334/2021,2,3,#FF3333,1,1
Brazil/RS-LMM67322/2021,2,3,#FF3333,1,1
Brazil/RS-LMM67287/2021,2,3,#FF3333,1,1
Brazil/RS-LMM67236/2021,2,3,#FF3333,1,1
Brazil/RS-LMM67209/2021,2,3,#FF3333,1,1
Brazil/RS-LMM67206/2021,2,3,#FF3333,1,1
Brazil/RS-LMM67166/2021,2,3,#FF3333,1,1
Brazil/RS-LMM67162/2021,2,3,#FF3333,1,1
Brazil/RS-LMM67142/2021,2,3,#FF3333,1,1
Brazil/RS-LMM67127/2021,2,3,#FF3333,1,1
Brazil/RS-LMM67062/2021,2,3,#FF3333,1,1
Brazil/RS-LMM67021/2021,2,3,#FF3333,1,1
Brazil/RS-LMM66954/2021,2,3,#FF3333,1,1
Brazil/RS-LMM66951/2021,2,3,#FF3333,1,1
Brazil/RS-LMM66897/2021,2,3,#FF3333,1,1
Brazil/RS-LMM66645/2021,2,3,#FF3333,1,1
Brazil/RS-LMM66216/2021,2,3,#FF3333,1,1
Brazil/RS-LMM66212/2021,2,3,#FF3333,1,1
Brazil/RS-LMM66142/2021,2,3,#FF3333,1,1
Brazil/RS-LMM66137/2021,2,3,#FF3333,1,1
Brazil/RS-LMM66134/2021,2,3,#FF3333,1,1
Brazil/RS-LMM66133/2021,2,3,#FF3333,1,1
Brazil/RS-LMM66132/2021,2,3,#FF3333,1,1
Brazil/RS-LMM66121/2021,2,3,#FF3333,1,1
Brazil/RS-LMM66057/2021,2,3,#FF3333,1,1
Brazil/RS-LMM66050/2021,2,3,#FF3333,1,1
Brazil/RS-LMM65997/2021,2,3,#FF3333,1,1
Brazil/RS-LMM65943/2021,2,3,#FF3333,1,1
Brazil/RS-LMM65806/2021,2,3,#FF3333,1,1
Brazil/RS-LMM65738/2021,2,3,#FF3333,1,1
Brazil/RS-LMM65737/2021,2,3,#FF3333,1,1
Brazil/RS-LMM65736/2021,2,3,#FF3333,1,1
Brazil/RS-LMM65636/2021,2,3,#FF3333,1,1
Brazil/RS-LMM65443/2021,2,3,#FF3333,1,1
Brazil/RS-LMM65307/2021,2,3,#FF3333,1,1
Brazil/RS-LMM65241/2021,2,3,#FF3333,1,1
Brazil/RS-LMM65090/2021,2,3,#FF3333,1,1
Brazil/RS-LMM65087/2021,2,3,#FF3333,1,1
Brazil/RS-LMM64986/2021,2,3,#FF3333,1,1
Brazil/RS-LMM64811/2021,2,3,#FF3333,1,1
Brazil/RS-LMM64790/2021,2,3,#FF3333,1,1
Brazil/RS-LMM64669/2021,2,3,#FF3333,1,1
Brazil/RS-LMM64395/2021,2,3,#FF3333,1,1
Brazil/RS-LMM64393/2021,2,3,#FF3333,1,1
Brazil/RS-LMM64224/2021,2,3,#FF3333,1,1
Brazil/RS-LMM64199/2021,2,3,#FF3333,1,1
Brazil/RS-LMM64112/2021,2,3,#FF3333,1,1
Brazil/RS-LMM63829/2021,2,3,#FF3333,1,1
Brazil/RS-LMM63720/2021,2,3,#FF3333,1,1
Brazil/RS-LMM63651/2021,2,3,#FF3333,1,1
Brazil/RS-LMM63587/2021,2,3,#FF3333,1,1
Brazil/RS-LMM63585/2021,2,3,#FF3333,1,1
Brazil/RS-LMM63583/2021,2,3,#FF3333,1,1
Brazil/RS-LMM63533/2021,2,3,#FF3333,1,1
Brazil/RS-LMM62955/2021,2,3,#FF3333,1,1
Brazil/RS-LMM62770/2021,2,3,#FF3333,1,1
Brazil/RS-LMM62763/2021,2,3,#FF3333,1,1
Brazil/RS-LMM62523/2021,2,3,#FF3333,1,1
Brazil/RS-LMM62516/2021,2,3,#FF3333,1,1
Brazil/RS-LMM62447/2021,2,3,#FF3333,1,1
Brazil/RS-LMM62318/2021,2,3,#FF3333,1,1
Brazil/RS-LMM62279/2021,2,3,#FF3333,1,1
Brazil/RS-LMM62262/2021,2,3,#FF3333,1,1
Brazil/RS-LMM61492/2021,2,3,#FF3333,1,1
Brazil/RS-LMM61465/2021,2,3,#FF3333,1,1
Brazil/RS-LMM61296/2021,2,3,#FF3333,1,1
Brazil/RS-LMM61082/2021,2,3,#FF3333,1,1
Brazil/RS-LMM60988/2021,2,3,#FF3333,1,1
Brazil/RS-LMM60984/2021,2,3,#FF3333,1,1
Brazil/RS-LMM60869/2021,2,3,#FF3333,1,1
Brazil/RS-LMM60260/2021,2,3,#FF3333,1,1
Brazil/RS-LMM58980/2021,2,3,#FF3333,1,1
Brazil/RS-LMM58968/2021,2,3,#FF3333,1,1
Brazil/RS-LACEN-3741121/2021,2,3,#FF3333,1,1
Brazil/RS-LACEN-3737021/2021,2,3,#FF3333,1,1
Brazil/RS-LACEN-3725421/2021,2,3,#FF3333,1,1
Brazil/RS-LACEN-3682621/2021,2,3,#FF3333,1,1
Brazil/RS-LACEN-3682421/2021,2,3,#FF3333,1,1
Brazil/RS-LACEN-3672421/2021,2,3,#FF3333,1,1
Brazil/RS-LACEN-3671721/2021,2,3,#FF3333,1,1
Brazil/RS-FIOCRUZ-IAM12212/2021,2,3,#FF3333,1,1
Brazil/RS-FIOCRUZ-IAM12210/2021,2,3,#FF3333,1,1
Brazil/RS-FIOCRUZ-IAM12209/2021,2,3,#FF3333,1,1
Brazil/RS-FIOCRUZ-IAM12208/2021,2,3,#FF3333,1,1
Brazil/RS-FIOCRUZ-IAM12207/2021,2,3,#FF3333,1,1
Brazil/RS-FIOCRUZ-66761/2021,2,3,#FF3333,1,1
Brazil/RS-FIOCRUZ-66759/2021,2,3,#FF3333,1,1
Brazil/RS-FIOCRUZ-66758/2021,2,3,#FF3333,1,1
Brazil/RS-FIOCRUZ-66757/2021,2,3,#FF3333,1,1
Brazil/RS-FIOCRUZ-61425/2021,2,3,#FF3333,1,1
Brazil/RS-FIOCRUZ-61423/2021,2,3,#FF3333,1,1
Brazil/RS-FIOCRUZ-61415/2021,2,3,#FF3333,1,1
Brazil/RS-FIOCRUZ-61410/2021,2,3,#FF3333,1,1
Brazil/RS-FIOCRUZ-61408/2021,2,3,#FF3333,1,1
Brazil/RS-FIOCRUZ-61401/2021,2,3,#FF3333,1,1
Brazil/RS-FIOCRUZ-61398/2021,2,3,#FF3333,1,1
Brazil/RS-FIOCRUZ-61393/2021,2,3,#FF3333,1,1
Brazil/RS-FIOCRUZ-61385/2021,2,3,#FF3333,1,1
Brazil/RS-FIOCRUZ-61374/2021,2,3,#FF3333,1,1
Brazil/RS-FIOCRUZ-61371/2021,2,3,#FF3333,1,1
Brazil/RS-FIOCRUZ-61367/2021,2,3,#FF3333,1,1
Brazil/RS-FIOCRUZ-61364/2021,2,3,#FF3333,1,1
Brazil/RS-FIOCRUZ-61360/2021,2,3,#FF3333,1,1
Brazil/RS-FIOCRUZ-61358/2021,2,3,#FF3333,1,1
Brazil/RS-FIOCRUZ-61357/2021,2,3,#FF3333,1,1
Brazil/RS-FIOCRUZ-61353/2021,2,3,#FF3333,1,1
Brazil/RS-FIOCRUZ-61344/2021,2,3,#FF3333,1,1
Brazil/RS-FIOCRUZ-61342/2021,2,3,#FF3333,1,1
Brazil/RS-FIOCRUZ-61338/2021,2,3,#FF3333,1,1
Brazil/RS-FIOCRUZ-61337/2021,2,3,#FF3333,1,1
Brazil/RS-FIOCRUZ-61332/2021,2,3,#FF3333,1,1
Brazil/RS-FIOCRUZ-61331/2021,2,3,#FF3333,1,1
Brazil/RS-FIOCRUZ-61327/2021,2,3,#FF3333,1,1
Brazil/RS-FIOCRUZ-61323/2021,2,3,#FF3333,1,1
Brazil/RS-FIOCRUZ-61322/2021,2,3,#FF3333,1,1
Brazil/RS-FIOCRUZ-61321/2021,2,3,#FF3333,1,1
Brazil/RS-FIOCRUZ-61308/2021,2,3,#FF3333,1,1
Brazil/RS-FIOCRUZ-61307/2021,2,3,#FF3333,1,1
Brazil/RS-FIOCRUZ-61302/2021,2,3,#FF3333,1,1
Brazil/RS-FIOCRUZ-61295/2021,2,3,#FF3333,1,1
Brazil/RS-FIOCRUZ-61289/2021,2,3,#FF3333,1,1
Brazil/RS-FIOCRUZ-61279/2021,2,3,#FF3333,1,1
Brazil/RS-FIOCRUZ-61278/2021,2,3,#FF3333,1,1
Brazil/RS-FIOCRUZ-61273/2021,2,3,#FF3333,1,1
Brazil/RS-FIOCRUZ-61266/2021,2,3,#FF3333,1,1
Brazil/RS-FIOCRUZ-61259/2021,2,3,#FF3333,1,1
Brazil/RS-FIOCRUZ-61244/2021,2,3,#FF3333,1,1
Brazil/RS-FIOCRUZ-61239/2021,2,3,#FF3333,1,1
Brazil/RS-FIOCRUZ-61236/2021,2,3,#FF3333,1,1
Brazil/RS-FIOCRUZ-61233/2021,2,3,#FF3333,1,1
Brazil/RS-FIOCRUZ-61227/2021,2,3,#FF3333,1,1
Brazil/RS-FIOCRUZ-61226/2021,2,3,#FF3333,1,1
Brazil/RS-FIOCRUZ-61223/2021,2,3,#FF3333,1,1
Brazil/RS-FIOCRUZ-61221/2021,2,3,#FF3333,1,1
Brazil/RS-FIOCRUZ-53275/2021,2,3,#FF3333,1,1
Brazil/RS-FIOCRUZ-53271/2021,2,3,#FF3333,1,1
Brazil/RS-FIOCRUZ-53268/2021,2,3,#FF3333,1,1
Brazil/RS-FIOCRUZ-53250/2021,2,3,#FF3333,1,1
Brazil/RS-FIOCRUZ-53248/2021,2,3,#FF3333,1,1
Brazil/RS-FIOCRUZ-53245/2021,2,3,#FF3333,1,1
Brazil/RS-FIOCRUZ-53238/2021,2,3,#FF3333,1,1
Brazil/RS-FIOCRUZ-53230/2021,2,3,#FF3333,1,1
Brazil/RS-FIOCRUZ-53229/2021,2,3,#FF3333,1,1
Brazil/RS-FIOCRUZ-53218/2021,2,3,#FF3333,1,1
Brazil/RS-FIOCRUZ-53210/2021,2,3,#FF3333,1,1
Brazil/RS-FIOCRUZ-53195/2021,2,3,#FF3333,1,1
Brazil/RS-FIOCRUZ-53193/2021,2,3,#FF3333,1,1
Brazil/RS-FIOCRUZ-53179/2021,2,3,#FF3333,1,1
Brazil/RS-FIOCRUZ-53178/2021,2,3,#FF3333,1,1
Brazil/RS-FIOCRUZ-53174/2021,2,3,#FF3333,1,1
Brazil/RS-FIOCRUZ-53170/2021,2,3,#FF3333,1,1
Brazil/RS-FIOCRUZ-53160/2021,2,3,#FF3333,1,1
Brazil/RS-FIOCRUZ-53156/2021,2,3,#FF3333,1,1
Brazil/RS-FIOCRUZ-53132/2021,2,3,#FF3333,1,1
Brazil/RS-FIOCRUZ-49585/2021,2,3,#FF3333,1,1
Brazil/RS-FIOCRUZ-49579/2021,2,3,#FF3333,1,1
Brazil/RS-FIOCRUZ-49568/2021,2,3,#FF3333,1,1
Brazil/RS-FIOCRUZ-49564/2021,2,3,#FF3333,1,1
Brazil/RS-FIOCRUZ-49557/2021,2,3,#FF3333,1,1
Brazil/RS-FIOCRUZ-49548/2021,2,3,#FF3333,1,1
Brazil/RS-FIOCRUZ-49540/2021,2,3,#FF3333,1,1
Brazil/RS-FIOCRUZ-49526/2021,2,3,#FF3333,1,1
Brazil/RS-FIOCRUZ-49522/2021,2,3,#FF3333,1,1
Brazil/RS-FIOCRUZ-49515/2021,2,3,#FF3333,1,1
Brazil/RS-FIOCRUZ-49513/2021,2,3,#FF3333,1,1
Brazil/RS-FIOCRUZ-49512/2021,2,3,#FF3333,1,1
Brazil/RS-FIOCRUZ-49510/2021,2,3,#FF3333,1,1
Brazil/RS-FIOCRUZ-49509/2021,2,3,#FF3333,1,1
Brazil/RS-FIOCRUZ-49508/2021,2,3,#FF3333,1,1
Brazil/RS-FIOCRUZ-49507/2021,2,3,#FF3333,1,1
Brazil/RS-FIOCRUZ-49506/2021,2,3,#FF3333,1,1
Brazil/RS-FIOCRUZ-49504/2021,2,3,#FF3333,1,1
Brazil/RS-FIOCRUZ-45154/2021,2,3,#FF3333,1,1
Brazil/RS-FIOCRUZ-45151/2021,2,3,#FF3333,1,1
Brazil/RS-FIOCRUZ-45146/2021,2,3,#FF3333,1,1
Brazil/RS-FIOCRUZ-45145/2021,2,3,#FF3333,1,1
Brazil/RS-FIOCRUZ-45142/2021,2,3,#FF3333,1,1
Brazil/RS-FIOCRUZ-45139/2021,2,3,#FF3333,1,1
Brazil/RS-FIOCRUZ-45138/2021,2,3,#FF3333,1,1
Brazil/RS-FIOCRUZ-45136/2021,2,3,#FF3333,1,1
Brazil/RS-FIOCRUZ-42954/2021,2,3,#FF3333,1,1
Brazil/RS-FIOCRUZ-42949/2021,2,3,#FF3333,1,1
Brazil/RS-FIOCRUZ-42944/2021,2,3,#FF3333,1,1
Brazil/RS-FIOCRUZ-42939/2021,2,3,#FF3333,1,1
Brazil/RS-FIOCRUZ-42932/2021,2,3,#FF3333,1,1
Brazil/RS-FIOCRUZ-42931/2021,2,3,#FF3333,1,1
Brazil/RS-FIOCRUZ-40613/2021,2,3,#FF3333,1,1
Brazil/RS-FIOCRUZ-40610/2021,2,3,#FF3333,1,1
Brazil/RS-FIOCRUZ-38620/2021,2,3,#FF3333,1,1
Brazil/RS-FIOCRUZ-38618/2021,2,3,#FF3333,1,1
Brazil/RS-FIOCRUZ-37512/2021,2,3,#FF3333,1,1
Brazil/lavras/2021,2,3,#FF9933,1,1
Brazil/SP-SJRP_LPV_154083/2021,2,3,#FF9933,1,1
Brazil/SP-SEQ24869/2021,2,3,#FF9933,1,1
Brazil/SP-SEQ23130/2021,2,3,#FF9933,1,1
Brazil/SP-SEQ21832/2021,2,3,#FF9933,1,1
Brazil/SP-SEQ19882/2021,2,3,#FF9933,1,1
Brazil/SP-SEQ19071/2021,2,3,#FF9933,1,1
Brazil/SP-SEQ19014/2021,2,3,#FF9933,1,1
Brazil/SP-SEQ17920/2021,2,3,#FF9933,1,1
Brazil/SP-SEQ17137/2021,2,3,#FF9933,1,1
Brazil/SP-SEQ17122/2021,2,3,#FF9933,1,1
Brazil/SP-SEQ17106/2021,2,3,#FF9933,1,1
Brazil/SP-SEQ15196/2021,2,3,#FF9933,1,1
Brazil/SP-SEQ15039/2021,2,3,#FF9933,1,1
Brazil/SP-SEQ13502/2021,2,3,#FF9933,1,1
Brazil/SP-SEQ12793/2021,2,3,#FF9933,1,1
Brazil/SP-SEQ11832/2021,2,3,#FF9933,1,1
Brazil/SP-SEQ09090/2021,2,3,#FF9933,1,1
Brazil/SP-SEQ02381/2021,2,3,#FF9933,1,1
Brazil/SP-SEQ02143/2021,2,3,#FF9933,1,1
Brazil/SP-SEQ01929/2021,2,3,#FF9933,1,1
Brazil/SP-SEQ00905/2021,2,3,#FF9933,1,1
Brazil/SP-SEQ00429/2021,2,3,#FF9933,1,1
Brazil/SP-NXBS5100GENOV827963372438/2021,2,3,#FF9933,1,1
Brazil/SP-NXBS4902GENOV821441757069/2021,2,3,#FF9933,1,1
Brazil/SP-NXBS4734GENOV827926996756/2021,2,3,#FF9933,1,1
Brazil/SP-NXBS4732GENOV827938117712/2021,2,3,#FF9933,1,1
Brazil/SP-NVBS9859GENOV828385133966/2021,2,3,#FF9933,1,1
Brazil/SP-NVBS8223GENOV828260142526/2021,2,3,#FF9933,1,1
Brazil/SP-NVBS8193GENOV828226737070/2021,2,3,#FF9933,1,1
Brazil/SP-NVBS8180GENOV828203333073/2021,2,3,#FF9933,1,1
Brazil/SP-NVBS8167GENOV828255410180/2021,2,3,#FF9933,1,1
Brazil/SP-NVBS7945GENOV701274128444/2021,2,3,#FF9933,1,1
Brazil/SP-NVBS7924GENOV828264740438/2021,2,3,#FF9933,1,1
Brazil/SP-NVBS7755GENOV828214184688/2021,2,3,#FF9933,1,1
Brazil/SP-NVBS7743GENOV701271305169/2021,2,3,#FF9933,1,1
Brazil/SP-NVBS7740GENOV701269544570/2021,2,3,#FF9933,1,1
Brazil/SP-NVBS7731GENOV828210312467/2021,2,3,#FF9933,1,1
Brazil/SP-NVBS7690GENOV821445591249/2021,2,3,#FF9933,1,1
Brazil/SP-NVBS7684GENOV701270584411/2021,2,3,#FF9933,1,1
Brazil/SP-NVBS7160GENOV828099209049/2021,2,3,#FF9933,1,1
Brazil/SP-NVBS7072GENOV828108011809/2021,2,3,#FF9933,1,1
Brazil/SP-NVBS6903GENOV828089394212/2021,2,3,#FF9933,1,1
Brazil/SP-NVBS6842GENOV828075919375/2021,2,3,#FF9933,1,1
Brazil/SP-NVBS6728GENOV828087857269/2021,2,3,#FF9933,1,1
Brazil/SP-NVBS4812GENOV827957136046/2021,2,3,#FF9933,1,1
Brazil/SP-NVBS4649GENOV827974206982/2021,2,3,#FF9933,1,1
Brazil/SP-NVBS3544GENOV827846405000/2021,2,3,#FF9933,1,1
Brazil/SP-NVBS3305GENOV827846888872/2021,2,3,#FF9933,1,1
Brazil/SP-NVBS3161GENOV701236642773/2021,2,3,#FF9933,1,1
Brazil/SP-NVBS3100GENOV827843773683/2021,2,3,#FF9933,1,1
Brazil/SP-NVBS12114GENOV828485973608/2021,2,3,#FF9933,1,1
Brazil/SP-NVBS11870GENOV828507738925/2021,2,3,#FF9933,1,1
Brazil/SP-NVBS11843GENOV828543050227/2021,2,3,#FF9933,1,1
Brazil/SP-NVBS11842GENOV828538226767/2021,2,3,#FF9933,1,1
Brazil/SP-NVBS11841GENOV828539678688/2021,2,3,#FF9933,1,1
Brazil/SP-NVBS11710GENOV828538410678/2021,2,3,#FF9933,1,1
Brazil/SP-NVBS11709GENOV828519676710/2021,2,3,#FF9933,1,1
Brazil/SP-NVBS11580GENOV701802248385/2021,2,3,#FF9933,1,1
Brazil/SP-NVBS11526GENOV701800864440/2021,2,3,#FF9933,1,1
Brazil/SP-NVBS11485GENOV045617270224/2021,2,3,#FF9933,1,1
Brazil/SP-NVBS11473GENOV828512521611/2021,2,3,#FF9933,1,1
Brazil/SP-NVBS11461GENOV828489270635/2021,2,3,#FF9933,1,1
Brazil/SP-NVBS11456GENOV828486943518/2021,2,3,#FF9933,1,1
Brazil/SP-NVBS11438GENOV828491676678/2021,2,3,#FF9933,1,1
Brazil/SP-NVBS11426GENOV828486545460/2021,2,3,#FF9933,1,1
Brazil/SP-NVBS11418GENOV828496672590/2021,2,3,#FF9933,1,1
Brazil/SP-NVBS11411GENOV828511457423/2021,2,3,#FF9933,1,1
Brazil/SP-NVBS11355GENOV828495582128/2021,2,3,#FF9933,1,1
Brazil/SP-NVBS11334GENOV828490333930/2021,2,3,#FF9933,1,1
Brazil/SP-NVBS11320GENOV828491117881/2021,2,3,#FF9933,1,1
Brazil/SP-NVBS11315GENOV045617228553/2021,2,3,#FF9933,1,1
Brazil/SP-NVBS10941GENOV828362578582/2021,2,3,#FF9933,1,1
Brazil/SP-NVBS10876GENOV828368469273/2021,2,3,#FF9933,1,1
Brazil/SP-NVBS10869GENOV828358408275/2021,2,3,#FF9933,1,1
Brazil/SP-NVBS10742GENOV828392366487/2021,2,3,#FF9933,1,1
Brazil/SP-NVBS10713GENOV701287755811/2021,2,3,#FF9933,1,1
Brazil/SP-NVBS10447GENOV701285647521/2021,2,3,#FF9933,1,1
Brazil/SP-NVBS10417GENOV701285881031/2021,2,3,#FF9933,1,1
Brazil/SP-NVBS10383GENOV828397280160/2021,2,3,#FF9933,1,1
Brazil/SP-NVBS10264GENOV828345388955/2021,2,3,#FF9933,1,1
Brazil/SP-NVBS10221GENOV828343761927/2021,2,3,#FF9933,1,1
Brazil/SP-NVBS10197GENOV828348743379/2021,2,3,#FF9933,1,1
Brazil/SP-NVBS10193GENOV828347438580/2021,2,3,#FF9933,1,1
Brazil/SP-NVBS10155GENOV828403439285/2021,2,3,#FF9933,1,1
Brazil/SP-NVBS10107GENOV828390954730/2021,2,3,#FF9933,1,1
Brazil/SP-NVBS10087GENOV828380928253/2021,2,3,#FF9933,1,1
Brazil/SP-NVBS10067GENOV701284805588/2021,2,3,#FF9933,1,1
Brazil/SP-NVBS10061GENOV701284853466/2021,2,3,#FF9933,1,1
Brazil/SP-LNN04641/2021,2,3,#FF9933,1,1
Brazil/SP-L175-CD17135/2021,2,3,#FF9933,1,1
Brazil/SP-L175-CD17109/2021,2,3,#FF9933,1,1
Brazil/SP-IMTSP-CD25054/2021,2,3,#FF9933,1,1
Brazil/SP-IMTSP-CD19618/2021,2,3,#FF9933,1,1
Brazil/SP-IMTSP-CD19577/2021,2,3,#FF9933,1,1
Brazil/SP-IMTSP-CD18636/2021,2,3,#FF9933,1,1
Brazil/SP-IMTSP-CD17708/2021,2,3,#FF9933,1,1
Brazil/SP-IMTSP-CD14866/2021,2,3,#FF9933,1,1
Brazil/SP-IMTSP-CD11151/2021,2,3,#FF9933,1,1
Brazil/SP-IB_SEQ24958/2021,2,3,#FF9933,1,1
Brazil/SP-IB_SEQ24741/2021,2,3,#FF9933,1,1
Brazil/SP-IB_SEQ22502/2021,2,3,#FF9933,1,1
Brazil/SP-IB_SEQ22501/2021,2,3,#FF9933,1,1
Brazil/SP-IB_SEQ21677/2021,2,3,#FF9933,1,1
Brazil/SP-IB_SEQ20669/2021,2,3,#FF9933,1,1
Brazil/SP-IB_SEQ20533/2021,2,3,#FF9933,1,1
Brazil/SP-IB_SEQ20486/2021,2,3,#FF9933,1,1
Brazil/SP-IB_SEQ20345/2021,2,3,#FF9933,1,1
Brazil/SP-IB_SEQ20333/2021,2,3,#FF9933,1,1
Brazil/SP-IB_SEQ20146/2021,2,3,#FF9933,1,1
Brazil/SP-IB_SEQ19043/2021,2,3,#FF9933,1,1
Brazil/SP-IB_SEQ18593/2021,2,3,#FF9933,1,1
Brazil/SP-IB_SEQ17515/2021,2,3,#FF9933,1,1
Brazil/SP-IB_SEQ17176/2021,2,3,#FF9933,1,1
Brazil/SP-IB_SEQ17065/2021,2,3,#FF9933,1,1
Brazil/SP-IB_SEQ17047/2021,2,3,#FF9933,1,1
Brazil/SP-IB_SEQ02667/2021,2,3,#FF9933,1,1
Brazil/SP-IB_SEQ01005/2021,2,3,#FF9933,1,1
Brazil/SP-IB_SEQ00454/2021,2,3,#FF9933,1,1
Brazil/SP-IB_SEQ00447/2021,2,3,#FF9933,1,1
Brazil/SP-IB_SEQ00348/2021,2,3,#FF9933,1,1
Brazil/SP-IB_SEQ00256/2021,2,3,#FF9933,1,1
Brazil/SP-IB_SEQ00242/2021,2,3,#FF9933,1,1
Brazil/SP-IB_RP145437/2021,2,3,#FF9933,1,1
Brazil/SP-IB_RP142175/2021,2,3,#FF9933,1,1
Brazil/SP-IB_RP14217455/2021,2,3,#FF9933,1,1
Brazil/SP-IB_RP14216820/2021,2,3,#FF9933,1,1
Brazil/SP-IB_RP14213488/2021,2,3,#FF9933,1,1
Brazil/SP-IB_RP141943/2021,2,3,#FF9933,1,1
Brazil/SP-IB_RP141907/2021,2,3,#FF9933,1,1
Brazil/SP-IB_RP141424/2021,2,3,#FF9933,1,1
Brazil/SP-IB_RP141070/2021,2,3,#FF9933,1,1
Brazil/SP-IB_RP141044/2021,2,3,#FF9933,1,1
Brazil/SP-IB_RP141036/2021,2,3,#FF9933,1,1
Brazil/SP-IB_RP140942/2021,2,3,#FF9933,1,1
Brazil/SP-IB_RP140857/2021,2,3,#FF9933,1,1
Brazil/SP-IB_RP140617/2021,2,3,#FF9933,1,1
Brazil/SP-IB_RP140445/2021,2,3,#FF9933,1,1
Brazil/SP-IB_RP140378/2021,2,3,#FF9933,1,1
Brazil/SP-IB_RP138689/2021,2,3,#FF9933,1,1
Brazil/SP-IB_RP138593/2021,2,3,#FF9933,1,1
Brazil/SP-IB_RP138165/2021,2,3,#FF9933,1,1
Brazil/SP-IB_RP137893/2021,2,3,#FF9933,1,1
Brazil/SP-IB_RP137890/2021,2,3,#FF9933,1,1
Brazil/SP-IB_RP137224/2021,2,3,#FF9933,1,1
Brazil/SP-IB_RP136884/2021,2,3,#FF9933,1,1
Brazil/SP-IB_RP136049/2021,2,3,#FF9933,1,1
Brazil/SP-IB_RP136046/2021,2,3,#FF9933,1,1
Brazil/SP-IB_RP136044/2021,2,3,#FF9933,1,1
Brazil/SP-IB_RP136024/2021,2,3,#FF9933,1,1
Brazil/SP-IB_RP136012/2021,2,3,#FF9933,1,1
Brazil/SP-IB_RP136011/2021,2,3,#FF9933,1,1
Brazil/SP-IB_RP135754/2021,2,3,#FF9933,1,1
Brazil/SP-IB_RP135647/2021,2,3,#FF9933,1,1
Brazil/SP-IB_RP135095/2021,2,3,#FF9933,1,1
Brazil/SP-IB_RP135090/2021,2,3,#FF9933,1,1
Brazil/SP-IB_RP133888/2021,2,3,#FF9933,1,1
Brazil/SP-IB_RP133812/2021,2,3,#FF9933,1,1
Brazil/SP-IB_RP133464/2021,2,3,#FF9933,1,1
Brazil/SP-IB_RP133374/2021,2,3,#FF9933,1,1
Brazil/SP-IB_RP133373/2021,2,3,#FF9933,1,1
Brazil/SP-IB_RP132919/2021,2,3,#FF9933,1,1
Brazil/SP-IB_RP131809/2021,2,3,#FF9933,1,1
Brazil/SP-IB_RP131355/2021,2,3,#FF9933,1,1
Brazil/SP-IB_RP131225/2021,2,3,#FF9933,1,1
Brazil/SP-IB_RP131050/2021,2,3,#FF9933,1,1
Brazil/SP-IB_RP131047/2021,2,3,#FF9933,1,1
Brazil/SP-IB_RP130810/2021,2,3,#FF9933,1,1
Brazil/SP-IB_RP130797/2021,2,3,#FF9933,1,1
Brazil/SP-IB_RP130573/2021,2,3,#FF9933,1,1
Brazil/SP-IB_RP130386/2021,2,3,#FF9933,1,1
Brazil/SP-IB_RP129867/2021,2,3,#FF9933,1,1
Brazil/SP-IB_RP129295/2021,2,3,#FF9933,1,1
Brazil/SP-IB_RP128675/2021,2,3,#FF9933,1,1
Brazil/SP-IB_RP128645/2021,2,3,#FF9933,1,1
Brazil/SP-IB_RP128126/2021,2,3,#FF9933,1,1
Brazil/SP-IB_RP127565/2021,2,3,#FF9933,1,1
Brazil/SP-IB_RP127028/2021,2,3,#FF9933,1,1
Brazil/SP-IB_RP126296/2021,2,3,#FF9933,1,1
Brazil/SP-IB_RP126162/2021,2,3,#FF9933,1,1
Brazil/SP-IB_RP125373/2021,2,3,#FF9933,1,1
Brazil/SP-IB_RP122073/2021,2,3,#FF9933,1,1
Brazil/SP-IB_RP120266/2021,2,3,#FF9933,1,1
Brazil/SP-IB_21_128227/2021,2,3,#FF9933,1,1
Brazil/SP-IB_21_127811/2021,2,3,#FF9933,1,1
Brazil/SP-IB_21_127777/2021,2,3,#FF9933,1,1
Brazil/SP-IB_21_127776/2021,2,3,#FF9933,1,1
Brazil/SP-IB_21_127760/2021,2,3,#FF9933,1,1
Brazil/SP-IB_21_127757/2021,2,3,#FF9933,1,1
Brazil/SP-IB_21_127748/2021,2,3,#FF9933,1,1
Brazil/SP-IB_21_127706/2021,2,3,#FF9933,1,1
Brazil/SP-IB_21_126878/2021,2,3,#FF9933,1,1
Brazil/SP-IB_21_126864/2021,2,3,#FF9933,1,1
Brazil/SP-IB_146966/2021,2,3,#FF9933,1,1
Brazil/SP-IB_146871/2021,2,3,#FF9933,1,1
Brazil/SP-IB_145947/2021,2,3,#FF9933,1,1
Brazil/SP-IB_145793/2021,2,3,#FF9933,1,1
Brazil/SP-IB_145699/2021,2,3,#FF9933,1,1
Brazil/SP-IB_145667/2021,2,3,#FF9933,1,1
Brazil/SP-IB_145621/2021,2,3,#FF9933,1,1
Brazil/SP-IB_145533/2021,2,3,#FF9933,1,1
Brazil/SP-IB_145379/2021,2,3,#FF9933,1,1
Brazil/SP-IB_145338/2021,2,3,#FF9933,1,1
Brazil/SP-IB_145326/2021,2,3,#FF9933,1,1
Brazil/SP-IB_145307/2021,2,3,#FF9933,1,1
Brazil/SP-IB_145229/2021,2,3,#FF9933,1,1
Brazil/SP-IB_145228/2021,2,3,#FF9933,1,1
Brazil/SP-IB_145227/2021,2,3,#FF9933,1,1
Brazil/SP-IB_145226/2021,2,3,#FF9933,1,1
Brazil/SP-IB_145143/2021,2,3,#FF9933,1,1
Brazil/SP-IB_145049/2021,2,3,#FF9933,1,1
Brazil/SP-IB_145024/2021,2,3,#FF9933,1,1
Brazil/SP-IB_145019/2021,2,3,#FF9933,1,1
Brazil/SP-IB_145013/2021,2,3,#FF9933,1,1
Brazil/SP-IB_145001/2021,2,3,#FF9933,1,1
Brazil/SP-IB_144995/2021,2,3,#FF9933,1,1
Brazil/SP-IB_144981/2021,2,3,#FF9933,1,1
Brazil/SP-IB_144964/2021,2,3,#FF9933,1,1
Brazil/SP-IB_144807/2021,2,3,#FF9933,1,1
Brazil/SP-IB_144806/2021,2,3,#FF9933,1,1
Brazil/SP-IB_144797/2021,2,3,#FF9933,1,1
Brazil/SP-IB_144796/2021,2,3,#FF9933,1,1
Brazil/SP-IB_144795/2021,2,3,#FF9933,1,1
Brazil/SP-IB_144794/2021,2,3,#FF9933,1,1
Brazil/SP-IB_144793/2021,2,3,#FF9933,1,1
Brazil/SP-IB_144792/2021,2,3,#FF9933,1,1
Brazil/SP-IB_144791/2021,2,3,#FF9933,1,1
Brazil/SP-IB_144790/2021,2,3,#FF9933,1,1
Brazil/SP-IB_144789/2021,2,3,#FF9933,1,1
Brazil/SP-IB_144740/2021,2,3,#FF9933,1,1
Brazil/SP-IB_144734/2021,2,3,#FF9933,1,1
Brazil/SP-IB_144699/2021,2,3,#FF9933,1,1
Brazil/SP-IB_144664/2021,2,3,#FF9933,1,1
Brazil/SP-IB_144663/2021,2,3,#FF9933,1,1
Brazil/SP-IB_144457/2021,2,3,#FF9933,1,1
Brazil/SP-IB_144456/2021,2,3,#FF9933,1,1
Brazil/SP-IB_144455/2021,2,3,#FF9933,1,1
Brazil/SP-IB_144453/2021,2,3,#FF9933,1,1
Brazil/SP-IB_144452/2021,2,3,#FF9933,1,1
Brazil/SP-IB_144451/2021,2,3,#FF9933,1,1
Brazil/SP-IB_144448/2021,2,3,#FF9933,1,1
Brazil/SP-IB_144447/2021,2,3,#FF9933,1,1
Brazil/SP-IB_144446/2021,2,3,#FF9933,1,1
Brazil/SP-IB_144445/2021,2,3,#FF9933,1,1
Brazil/SP-IB_144444/2021,2,3,#FF9933,1,1
Brazil/SP-IB_144365/2021,2,3,#FF9933,1,1
Brazil/SP-IB_144314/2021,2,3,#FF9933,1,1
Brazil/SP-IB_144313/2021,2,3,#FF9933,1,1
Brazil/SP-IB_144312/2021,2,3,#FF9933,1,1
Brazil/SP-IB_144311/2021,2,3,#FF9933,1,1
Brazil/SP-IB_144310/2021,2,3,#FF9933,1,1
Brazil/SP-IB_144307/2021,2,3,#FF9933,1,1
Brazil/SP-IB_144305/2021,2,3,#FF9933,1,1
Brazil/SP-IB_144274/2021,2,3,#FF9933,1,1
Brazil/SP-IB_144119/2021,2,3,#FF9933,1,1
Brazil/SP-IB_143720/2021,2,3,#FF9933,1,1
Brazil/SP-IB_143713/2021,2,3,#FF9933,1,1
Brazil/SP-IB_143708/2021,2,3,#FF9933,1,1
Brazil/SP-IB_143584/2021,2,3,#FF9933,1,1
Brazil/SP-IB_143371/2021,2,3,#FF9933,1,1
Brazil/SP-IB_143369/2021,2,3,#FF9933,1,1
Brazil/SP-IB_143366/2021,2,3,#FF9933,1,1
Brazil/SP-IB_143365/2021,2,3,#FF9933,1,1
Brazil/SP-IB_143364/2021,2,3,#FF9933,1,1
Brazil/SP-IB_143363/2021,2,3,#FF9933,1,1
Brazil/SP-IB_143339/2021,2,3,#FF9933,1,1
Brazil/SP-IB_143326/2021,2,3,#FF9933,1,1
Brazil/SP-IB_143323/2021,2,3,#FF9933,1,1
Brazil/SP-IB_143322/2021,2,3,#FF9933,1,1
Brazil/SP-IB_143321/2021,2,3,#FF9933,1,1
Brazil/SP-IB_143313/2021,2,3,#FF9933,1,1
Brazil/SP-IB_143312/2021,2,3,#FF9933,1,1
Brazil/SP-IB_143273/2021,2,3,#FF9933,1,1
Brazil/SP-IB_143268/2021,2,3,#FF9933,1,1
Brazil/SP-IB_143225/2021,2,3,#FF9933,1,1
Brazil/SP-IB_143190/2021,2,3,#FF9933,1,1
Brazil/SP-IB_143182/2021,2,3,#FF9933,1,1
Brazil/SP-IB_143166/2021,2,3,#FF9933,1,1
Brazil/SP-IB_143151/2021,2,3,#FF9933,1,1
Brazil/SP-IB_142950/2021,2,3,#FF9933,1,1
Brazil/SP-IB_142949/2021,2,3,#FF9933,1,1
Brazil/SP-IB_142948/2021,2,3,#FF9933,1,1
Brazil/SP-IB_142819/2021,2,3,#FF9933,1,1
Brazil/SP-IB_142803/2021,2,3,#FF9933,1,1
Brazil/SP-IB_142789/2021,2,3,#FF9933,1,1
Brazil/SP-IB_142727/2021,2,3,#FF9933,1,1
Brazil/SP-IB_142723/2021,2,3,#FF9933,1,1
Brazil/SP-IB_142710/2021,2,3,#FF9933,1,1
Brazil/SP-IB_142679/2021,2,3,#FF9933,1,1
Brazil/SP-IB_142668/2021,2,3,#FF9933,1,1
Brazil/SP-IB_142656/2021,2,3,#FF9933,1,1
Brazil/SP-IB_142644/2021,2,3,#FF9933,1,1
Brazil/SP-IB_142630/2021,2,3,#FF9933,1,1
Brazil/SP-IB_142456/2021,2,3,#FF9933,1,1
Brazil/SP-IB_142454/2021,2,3,#FF9933,1,1
Brazil/SP-IB_142453/2021,2,3,#FF9933,1,1
Brazil/SP-IB_142452/2021,2,3,#FF9933,1,1
Brazil/SP-IB_142181/2021,2,3,#FF9933,1,1
Brazil/SP-IB_142153/2021,2,3,#FF9933,1,1
Brazil/SP-IB_141924/2021,2,3,#FF9933,1,1
Brazil/SP-IB_141912/2021,2,3,#FF9933,1,1
Brazil/SP-IB_141907/2021,2,3,#FF9933,1,1
Brazil/SP-IB_141903/2021,2,3,#FF9933,1,1
Brazil/SP-IB_141889/2021,2,3,#FF9933,1,1
Brazil/SP-IB_141639/2021,2,3,#FF9933,1,1
Brazil/SP-IB_141638/2021,2,3,#FF9933,1,1
Brazil/SP-IB_141637/2021,2,3,#FF9933,1,1
Brazil/SP-IB_141635/2021,2,3,#FF9933,1,1
Brazil/SP-IB_141561/2021,2,3,#FF9933,1,1
Brazil/SP-IB_141491/2021,2,3,#FF9933,1,1
Brazil/SP-IB_141490/2021,2,3,#FF9933,1,1
Brazil/SP-IB_141488/2021,2,3,#FF9933,1,1
Brazil/SP-IB_141120/2021,2,3,#FF9933,1,1
Brazil/SP-IB_141112/2021,2,3,#FF9933,1,1
Brazil/SP-IB_141108/2021,2,3,#FF9933,1,1
Brazil/SP-IB_141107/2021,2,3,#FF9933,1,1
Brazil/SP-IB_141106/2021,2,3,#FF9933,1,1
Brazil/SP-IB_141104/2021,2,3,#FF9933,1,1
Brazil/SP-IB_141102/2021,2,3,#FF9933,1,1
Brazil/SP-IB_140964/2021,2,3,#FF9933,1,1
Brazil/SP-IB_140963/2021,2,3,#FF9933,1,1
Brazil/SP-IB_140962/2021,2,3,#FF9933,1,1
Brazil/SP-IB_140953/2021,2,3,#FF9933,1,1
Brazil/SP-IB_140898/2021,2,3,#FF9933,1,1
Brazil/SP-IB_140895/2021,2,3,#FF9933,1,1
Brazil/SP-IB_140894/2021,2,3,#FF9933,1,1
Brazil/SP-IB_140893/2021,2,3,#FF9933,1,1
Brazil/SP-IB_140890/2021,2,3,#FF9933,1,1
Brazil/SP-IB_140889/2021,2,3,#FF9933,1,1
Brazil/SP-IB_140888/2021,2,3,#FF9933,1,1
Brazil/SP-IB_140887/2021,2,3,#FF9933,1,1
Brazil/SP-IB_140885/2021,2,3,#FF9933,1,1
Brazil/SP-IB_140884/2021,2,3,#FF9933,1,1
Brazil/SP-IB_140861/2021,2,3,#FF9933,1,1
Brazil/SP-IB_140859/2021,2,3,#FF9933,1,1
Brazil/SP-IB_140807/2021,2,3,#FF9933,1,1
Brazil/SP-IB_140803/2021,2,3,#FF9933,1,1
Brazil/SP-IB_140794/2021,2,3,#FF9933,1,1
Brazil/SP-IB_140793/2021,2,3,#FF9933,1,1
Brazil/SP-IB_140768/2021,2,3,#FF9933,1,1
Brazil/SP-IB_140738/2021,2,3,#FF9933,1,1
Brazil/SP-IB_140734/2021,2,3,#FF9933,1,1
Brazil/SP-IB_140733/2021,2,3,#FF9933,1,1
Brazil/SP-IB_140731/2021,2,3,#FF9933,1,1
Brazil/SP-IB_140724/2021,2,3,#FF9933,1,1
Brazil/SP-IB_140695/2021,2,3,#FF9933,1,1
Brazil/SP-IB_140686/2021,2,3,#FF9933,1,1
Brazil/SP-IB_140463/2021,2,3,#FF9933,1,1
Brazil/SP-IB_140374/2021,2,3,#FF9933,1,1
Brazil/SP-IB_140369/2021,2,3,#FF9933,1,1
Brazil/SP-IB_140363/2021,2,3,#FF9933,1,1
Brazil/SP-IB_140336/2021,2,3,#FF9933,1,1
Brazil/SP-IB_140325/2021,2,3,#FF9933,1,1
Brazil/SP-IB_140321/2021,2,3,#FF9933,1,1
Brazil/SP-IB_140319/2021,2,3,#FF9933,1,1
Brazil/SP-IB_140280/2021,2,3,#FF9933,1,1
Brazil/SP-IB_140257/2021,2,3,#FF9933,1,1
Brazil/SP-IB_140192/2021,2,3,#FF9933,1,1
Brazil/SP-IB_140191/2021,2,3,#FF9933,1,1
Brazil/SP-IB_140180/2021,2,3,#FF9933,1,1
Brazil/SP-IB_140104/2021,2,3,#FF9933,1,1
Brazil/SP-IB_140073/2021,2,3,#FF9933,1,1
Brazil/SP-IB_140000/2021,2,3,#FF9933,1,1
Brazil/SP-IB_139922/2021,2,3,#FF9933,1,1
Brazil/SP-IB_139913/2021,2,3,#FF9933,1,1
Brazil/SP-IB_139823/2021,2,3,#FF9933,1,1
Brazil/SP-IB_139821/2021,2,3,#FF9933,1,1
Brazil/SP-IB_139811/2021,2,3,#FF9933,1,1
Brazil/SP-IB_139784/2021,2,3,#FF9933,1,1
Brazil/SP-IB_139782/2021,2,3,#FF9933,1,1
Brazil/SP-IB_139773/2021,2,3,#FF9933,1,1
Brazil/SP-IB_139765/2021,2,3,#FF9933,1,1
Brazil/SP-IB_139737/2021,2,3,#FF9933,1,1
Brazil/SP-IB_139736/2021,2,3,#FF9933,1,1
Brazil/SP-IB_139706/2021,2,3,#FF9933,1,1
Brazil/SP-IB_139637/2021,2,3,#FF9933,1,1
Brazil/SP-IB_139450/2021,2,3,#FF9933,1,1
Brazil/SP-IB_139434/2021,2,3,#FF9933,1,1
Brazil/SP-IB_139426/2021,2,3,#FF9933,1,1
Brazil/SP-IB_139338/2021,2,3,#FF9933,1,1
Brazil/SP-IB_139329/2021,2,3,#FF9933,1,1
Brazil/SP-IB_139328/2021,2,3,#FF9933,1,1
Brazil/SP-IB_139322/2021,2,3,#FF9933,1,1
Brazil/SP-IB_139311/2021,2,3,#FF9933,1,1
Brazil/SP-IB_139285/2021,2,3,#FF9933,1,1
Brazil/SP-IB_139232/2021,2,3,#FF9933,1,1
Brazil/SP-IB_139230/2021,2,3,#FF9933,1,1
Brazil/SP-IB_139145/2021,2,3,#FF9933,1,1
Brazil/SP-IB_139135/2021,2,3,#FF9933,1,1
Brazil/SP-IB_139133/2021,2,3,#FF9933,1,1
Brazil/SP-IB_139120/2021,2,3,#FF9933,1,1
Brazil/SP-IB_139084/2021,2,3,#FF9933,1,1
Brazil/SP-IB_139074/2021,2,3,#FF9933,1,1
Brazil/SP-IB_138867/2021,2,3,#FF9933,1,1
Brazil/SP-IB_138864/2021,2,3,#FF9933,1,1
Brazil/SP-IB_138857/2021,2,3,#FF9933,1,1
Brazil/SP-IB_138850/2021,2,3,#FF9933,1,1
Brazil/SP-IB_138839/2021,2,3,#FF9933,1,1
Brazil/SP-IB_138823/2021,2,3,#FF9933,1,1
Brazil/SP-IB_138822/2021,2,3,#FF9933,1,1
Brazil/SP-IB_138737/2021,2,3,#FF9933,1,1
Brazil/SP-IB_138733/2021,2,3,#FF9933,1,1
Brazil/SP-IB_138710/2021,2,3,#FF9933,1,1
Brazil/SP-IB_138709/2021,2,3,#FF9933,1,1
Brazil/SP-IB_138705/2021,2,3,#FF9933,1,1
Brazil/SP-IB_138685/2021,2,3,#FF9933,1,1
Brazil/SP-IB_138684/2021,2,3,#FF9933,1,1
Brazil/SP-IB_138676/2021,2,3,#FF9933,1,1
Brazil/SP-IB_138654/2021,2,3,#FF9933,1,1
Brazil/SP-IB_138634/2021,2,3,#FF9933,1,1
Brazil/SP-IB_138625/2021,2,3,#FF9933,1,1
Brazil/SP-IB_138570/2021,2,3,#FF9933,1,1
Brazil/SP-IB_138480/2021,2,3,#FF9933,1,1
Brazil/SP-IB_138369/2021,2,3,#FF9933,1,1
Brazil/SP-IB_138295/2021,2,3,#FF9933,1,1
Brazil/SP-IB_138290/2021,2,3,#FF9933,1,1
Brazil/SP-IB_138280/2021,2,3,#FF9933,1,1
Brazil/SP-IB_138279/2021,2,3,#FF9933,1,1
Brazil/SP-IB_138272/2021,2,3,#FF9933,1,1
Brazil/SP-IB_138271/2021,2,3,#FF9933,1,1
Brazil/SP-IB_138253/2021,2,3,#FF9933,1,1
Brazil/SP-IB_138246/2021,2,3,#FF9933,1,1
Brazil/SP-IB_138185/2021,2,3,#FF9933,1,1
Brazil/SP-IB_138165/2021,2,3,#FF9933,1,1
Brazil/SP-IB_138159/2021,2,3,#FF9933,1,1
Brazil/SP-IB_138158/2021,2,3,#FF9933,1,1
Brazil/SP-IB_138150/2021,2,3,#FF9933,1,1
Brazil/SP-IB_138144/2021,2,3,#FF9933,1,1
Brazil/SP-IB_138122/2021,2,3,#FF9933,1,1
Brazil/SP-IB_138066/2021,2,3,#FF9933,1,1
Brazil/SP-IB_138064/2021,2,3,#FF9933,1,1
Brazil/SP-IB_138058/2021,2,3,#FF9933,1,1
Brazil/SP-IB_138045/2021,2,3,#FF9933,1,1
Brazil/SP-IB_138044/2021,2,3,#FF9933,1,1
Brazil/SP-IB_137963/2021,2,3,#FF9933,1,1
Brazil/SP-IB_137957/2021,2,3,#FF9933,1,1
Brazil/SP-IB_137955/2021,2,3,#FF9933,1,1
Brazil/SP-IB_137894/2021,2,3,#FF9933,1,1
Brazil/SP-IB_137889/2021,2,3,#FF9933,1,1
Brazil/SP-IB_137867/2021,2,3,#FF9933,1,1
Brazil/SP-IB_137862/2021,2,3,#FF9933,1,1
Brazil/SP-IB_137847/2021,2,3,#FF9933,1,1
Brazil/SP-IB_137799/2021,2,3,#FF9933,1,1
Brazil/SP-IB_137796/2021,2,3,#FF9933,1,1
Brazil/SP-IB_137787/2021,2,3,#FF9933,1,1
Brazil/SP-IB_137775/2021,2,3,#FF9933,1,1
Brazil/SP-IB_137764/2021,2,3,#FF9933,1,1
Brazil/SP-IB_137762/2021,2,3,#FF9933,1,1
Brazil/SP-IB_137754/2021,2,3,#FF9933,1,1
Brazil/SP-IB_137713/2021,2,3,#FF9933,1,1
Brazil/SP-IB_137711/2021,2,3,#FF9933,1,1
Brazil/SP-IB_137692/2021,2,3,#FF9933,1,1
Brazil/SP-IB_137686/2021,2,3,#FF9933,1,1
Brazil/SP-IB_137677/2021,2,3,#FF9933,1,1
Brazil/SP-IB_137671/2021,2,3,#FF9933,1,1
Brazil/SP-IB_137500/2021,2,3,#FF9933,1,1
Brazil/SP-IB_137444/2021,2,3,#FF9933,1,1
Brazil/SP-IB_137333/2021,2,3,#FF9933,1,1
Brazil/SP-IB_137317/2021,2,3,#FF9933,1,1
Brazil/SP-IB_137301/2021,2,3,#FF9933,1,1
Brazil/SP-IB_137265/2021,2,3,#FF9933,1,1
Brazil/SP-IB_137260/2021,2,3,#FF9933,1,1
Brazil/SP-IB_137233/2021,2,3,#FF9933,1,1
Brazil/SP-IB_137222/2021,2,3,#FF9933,1,1
Brazil/SP-IB_137206/2021,2,3,#FF9933,1,1
Brazil/SP-IB_137192/2021,2,3,#FF9933,1,1
Brazil/SP-IB_137163/2021,2,3,#FF9933,1,1
Brazil/SP-IB_137097/2021,2,3,#FF9933,1,1
Brazil/SP-IB_137093/2021,2,3,#FF9933,1,1
Brazil/SP-IB_137083/2021,2,3,#FF9933,1,1
Brazil/SP-IB_137065/2021,2,3,#FF9933,1,1
Brazil/SP-IB_137059/2021,2,3,#FF9933,1,1
Brazil/SP-IB_137058/2021,2,3,#FF9933,1,1
Brazil/SP-IB_137049/2021,2,3,#FF9933,1,1
Brazil/SP-IB_137048/2021,2,3,#FF9933,1,1
Brazil/SP-IB_137030/2021,2,3,#FF9933,1,1
Brazil/SP-IB_137016/2021,2,3,#FF9933,1,1
Brazil/SP-IB_137008/2021,2,3,#FF9933,1,1
Brazil/SP-IB_136994/2021,2,3,#FF9933,1,1
Brazil/SP-IB_136981/2021,2,3,#FF9933,1,1
Brazil/SP-IB_136980/2021,2,3,#FF9933,1,1
Brazil/SP-IB_136979/2021,2,3,#FF9933,1,1
Brazil/SP-IB_136971/2021,2,3,#FF9933,1,1
Brazil/SP-IB_136964/2021,2,3,#FF9933,1,1
Brazil/SP-IB_136929/2021,2,3,#FF9933,1,1
Brazil/SP-IB_136926/2021,2,3,#FF9933,1,1
Brazil/SP-IB_136915/2021,2,3,#FF9933,1,1
Brazil/SP-IB_136882/2021,2,3,#FF9933,1,1
Brazil/SP-IB_136879/2021,2,3,#FF9933,1,1
Brazil/SP-IB_136877/2021,2,3,#FF9933,1,1
Brazil/SP-IB_136873/2021,2,3,#FF9933,1,1
Brazil/SP-IB_136864/2021,2,3,#FF9933,1,1
Brazil/SP-IB_136852/2021,2,3,#FF9933,1,1
Brazil/SP-IB_136584/2021,2,3,#FF9933,1,1
Brazil/SP-IB_136440/2021,2,3,#FF9933,1,1
Brazil/SP-IB_136422/2021,2,3,#FF9933,1,1
Brazil/SP-IB_135950/2021,2,3,#FF9933,1,1
Brazil/SP-IB_135942/2021,2,3,#FF9933,1,1
Brazil/SP-IB_135869/2021,2,3,#FF9933,1,1
Brazil/SP-IB_135837/2021,2,3,#FF9933,1,1
Brazil/SP-IB_135829/2021,2,3,#FF9933,1,1
Brazil/SP-IB_135822/2021,2,3,#FF9933,1,1
Brazil/SP-IB_135819/2021,2,3,#FF9933,1,1
Brazil/SP-IB_135808/2021,2,3,#FF9933,1,1
Brazil/SP-IB_135803/2021,2,3,#FF9933,1,1
Brazil/SP-IB_135764/2021,2,3,#FF9933,1,1
Brazil/SP-IB_135725/2021,2,3,#FF9933,1,1
Brazil/SP-IB_135718/2021,2,3,#FF9933,1,1
Brazil/SP-IB_135717/2021,2,3,#FF9933,1,1
Brazil/SP-IB_135689/2021,2,3,#FF9933,1,1
Brazil/SP-IB_135681/2021,2,3,#FF9933,1,1
Brazil/SP-IB_135384/2021,2,3,#FF9933,1,1
Brazil/SP-IB_135269/2021,2,3,#FF9933,1,1
Brazil/SP-IB_135251/2021,2,3,#FF9933,1,1
Brazil/SP-IB_135183/2021,2,3,#FF9933,1,1
Brazil/SP-IB_135158/2021,2,3,#FF9933,1,1
Brazil/SP-IB_135155/2021,2,3,#FF9933,1,1
Brazil/SP-IB_135154/2021,2,3,#FF9933,1,1
Brazil/SP-IB_135153/2021,2,3,#FF9933,1,1
Brazil/SP-IB_135152/2021,2,3,#FF9933,1,1
Brazil/SP-IB_135151/2021,2,3,#FF9933,1,1
Brazil/SP-IB_135150/2021,2,3,#FF9933,1,1
Brazil/SP-IB_135148/2021,2,3,#FF9933,1,1
Brazil/SP-IB_135146/2021,2,3,#FF9933,1,1
Brazil/SP-IB_135145/2021,2,3,#FF9933,1,1
Brazil/SP-IB_135144/2021,2,3,#FF9933,1,1
Brazil/SP-IB_135125/2021,2,3,#FF9933,1,1
Brazil/SP-IB_135123/2021,2,3,#FF9933,1,1
Brazil/SP-IB_135119/2021,2,3,#FF9933,1,1
Brazil/SP-IB_135118/2021,2,3,#FF9933,1,1
Brazil/SP-IB_135117/2021,2,3,#FF9933,1,1
Brazil/SP-IB_135110/2021,2,3,#FF9933,1,1
Brazil/SP-IB_135038/2021,2,3,#FF9933,1,1
Brazil/SP-IB_135018/2021,2,3,#FF9933,1,1
Brazil/SP-IB_135017/2021,2,3,#FF9933,1,1
Brazil/SP-IB_134780/2021,2,3,#FF9933,1,1
Brazil/SP-IB_134737/2021,2,3,#FF9933,1,1
Brazil/SP-IB_134635/2021,2,3,#FF9933,1,1
Brazil/SP-IB_134633/2021,2,3,#FF9933,1,1
Brazil/SP-IB_134632/2021,2,3,#FF9933,1,1
Brazil/SP-IB_134629/2021,2,3,#FF9933,1,1
Brazil/SP-IB_134610/2021,2,3,#FF9933,1,1
Brazil/SP-IB_134597/2021,2,3,#FF9933,1,1
Brazil/SP-IB_134537/2021,2,3,#FF9933,1,1
Brazil/SP-IB_134535/2021,2,3,#FF9933,1,1
Brazil/SP-IB_134533/2021,2,3,#FF9933,1,1
Brazil/SP-IB_134523/2021,2,3,#FF9933,1,1
Brazil/SP-IB_134519/2021,2,3,#FF9933,1,1
Brazil/SP-IB_134494/2021,2,3,#FF9933,1,1
Brazil/SP-IB_134483/2021,2,3,#FF9933,1,1
Brazil/SP-IB_134426/2021,2,3,#FF9933,1,1
Brazil/SP-IB_134408/2021,2,3,#FF9933,1,1
Brazil/SP-IB_134407/2021,2,3,#FF9933,1,1
Brazil/SP-IB_134402/2021,2,3,#FF9933,1,1
Brazil/SP-IB_134361/2021,2,3,#FF9933,1,1
Brazil/SP-IB_134338/2021,2,3,#FF9933,1,1
Brazil/SP-IB_134324/2021,2,3,#FF9933,1,1
Brazil/SP-IB_134317/2021,2,3,#FF9933,1,1
Brazil/SP-IB_134315/2021,2,3,#FF9933,1,1
Brazil/SP-IB_134306/2021,2,3,#FF9933,1,1
Brazil/SP-IB_134303/2021,2,3,#FF9933,1,1
Brazil/SP-IB_134263/2021,2,3,#FF9933,1,1
Brazil/SP-IB_134180/2021,2,3,#FF9933,1,1
Brazil/SP-IB_134167/2021,2,3,#FF9933,1,1
Brazil/SP-IB_134060/2021,2,3,#FF9933,1,1
Brazil/SP-IB_133554/2021,2,3,#FF9933,1,1
Brazil/SP-IB_133514/2021,2,3,#FF9933,1,1
Brazil/SP-IB_133507/2021,2,3,#FF9933,1,1
Brazil/SP-IB_133452/2021,2,3,#FF9933,1,1
Brazil/SP-IB_133437/2021,2,3,#FF9933,1,1
Brazil/SP-IB_133409/2021,2,3,#FF9933,1,1
Brazil/SP-IB_133408/2021,2,3,#FF9933,1,1
Brazil/SP-IB_133334/2021,2,3,#FF9933,1,1
Brazil/SP-IB_133318/2021,2,3,#FF9933,1,1
Brazil/SP-IB_133274/2021,2,3,#FF9933,1,1
Brazil/SP-IB_133244/2021,2,3,#FF9933,1,1
Brazil/SP-IB_133243/2021,2,3,#FF9933,1,1
Brazil/SP-IB_133241/2021,2,3,#FF9933,1,1
Brazil/SP-IB_133237/2021,2,3,#FF9933,1,1
Brazil/SP-IB_133235/2021,2,3,#FF9933,1,1
Brazil/SP-IB_133215/2021,2,3,#FF9933,1,1
Brazil/SP-IB_133212/2021,2,3,#FF9933,1,1
Brazil/SP-IB_133152/2021,2,3,#FF9933,1,1
Brazil/SP-IB_133150/2021,2,3,#FF9933,1,1
Brazil/SP-IB_133118/2021,2,3,#FF9933,1,1
Brazil/SP-IB_133106/2021,2,3,#FF9933,1,1
Brazil/SP-IB_133086/2021,2,3,#FF9933,1,1
Brazil/SP-IB_133070/2021,2,3,#FF9933,1,1
Brazil/SP-IB_132924/2021,2,3,#FF9933,1,1
Brazil/SP-IB_132786/2021,2,3,#FF9933,1,1
Brazil/SP-IB_132690/2021,2,3,#FF9933,1,1
Brazil/SP-IB_132689/2021,2,3,#FF9933,1,1
Brazil/SP-IB_132686/2021,2,3,#FF9933,1,1
Brazil/SP-IB_132684/2021,2,3,#FF9933,1,1
Brazil/SP-IB_132683/2021,2,3,#FF9933,1,1
Brazil/SP-IB_132682/2021,2,3,#FF9933,1,1
Brazil/SP-IB_132679/2021,2,3,#FF9933,1,1
Brazil/SP-IB_132677/2021,2,3,#FF9933,1,1
Brazil/SP-IB_132657/2021,2,3,#FF9933,1,1
Brazil/SP-IB_132649/2021,2,3,#FF9933,1,1
Brazil/SP-IB_132579/2021,2,3,#FF9933,1,1
Brazil/SP-IB_132559/2021,2,3,#FF9933,1,1
Brazil/SP-IB_132543/2021,2,3,#FF9933,1,1
Brazil/SP-IB_132468/2021,2,3,#FF9933,1,1
Brazil/SP-IB_132460/2021,2,3,#FF9933,1,1
Brazil/SP-IB_132458/2021,2,3,#FF9933,1,1
Brazil/SP-IB_132443/2021,2,3,#FF9933,1,1
Brazil/SP-IB_132415/2021,2,3,#FF9933,1,1
Brazil/SP-IB_132413/2021,2,3,#FF9933,1,1
Brazil/SP-IB_132408/2021,2,3,#FF9933,1,1
Brazil/SP-IB_132396/2021,2,3,#FF9933,1,1
Brazil/SP-IB_132383/2021,2,3,#FF9933,1,1
Brazil/SP-IB_132377/2021,2,3,#FF9933,1,1
Brazil/SP-IB_132362/2021,2,3,#FF9933,1,1
Brazil/SP-IB_132286/2021,2,3,#FF9933,1,1
Brazil/SP-IB_132203/2021,2,3,#FF9933,1,1
Brazil/SP-IB_132202/2021,2,3,#FF9933,1,1
Brazil/SP-IB_132177/2021,2,3,#FF9933,1,1
Brazil/SP-IB_132150/2021,2,3,#FF9933,1,1
Brazil/SP-IB_132089/2021,2,3,#FF9933,1,1
Brazil/SP-IB_132086/2021,2,3,#FF9933,1,1
Brazil/SP-IB_132081/2021,2,3,#FF9933,1,1
Brazil/SP-IB_132072/2021,2,3,#FF9933,1,1
Brazil/SP-IB_132061/2021,2,3,#FF9933,1,1
Brazil/SP-IB_131925/2021,2,3,#FF9933,1,1
Brazil/SP-IB_131855/2021,2,3,#FF9933,1,1
Brazil/SP-IB_131841/2021,2,3,#FF9933,1,1
Brazil/SP-IB_131734/2021,2,3,#FF9933,1,1
Brazil/SP-IB_131713/2021,2,3,#FF9933,1,1
Brazil/SP-IB_131700/2021,2,3,#FF9933,1,1
Brazil/SP-IB_131697/2021,2,3,#FF9933,1,1
Brazil/SP-IB_131677/2021,2,3,#FF9933,1,1
Brazil/SP-IB_131675/2021,2,3,#FF9933,1,1
Brazil/SP-IB_131664/2021,2,3,#FF9933,1,1
Brazil/SP-IB_131345/2021,2,3,#FF9933,1,1
Brazil/SP-IB_131328/2021,2,3,#FF9933,1,1
Brazil/SP-IB_131311/2021,2,3,#FF9933,1,1
Brazil/SP-IB_131300/2021,2,3,#FF9933,1,1
Brazil/SP-IB_131217/2021,2,3,#FF9933,1,1
Brazil/SP-IB_131081/2021,2,3,#FF9933,1,1
Brazil/SP-IB_131079/2021,2,3,#FF9933,1,1
Brazil/SP-IB_131078/2021,2,3,#FF9933,1,1
Brazil/SP-IB_131077/2021,2,3,#FF9933,1,1
Brazil/SP-IB_131067/2021,2,3,#FF9933,1,1
Brazil/SP-IB_131066/2021,2,3,#FF9933,1,1
Brazil/SP-IB_131063/2021,2,3,#FF9933,1,1
Brazil/SP-IB_131049/2021,2,3,#FF9933,1,1
Brazil/SP-IB_131030/2021,2,3,#FF9933,1,1
Brazil/SP-IB_131016/2021,2,3,#FF9933,1,1
Brazil/SP-IB_131001/2021,2,3,#FF9933,1,1
Brazil/SP-IB_130997/2021,2,3,#FF9933,1,1
Brazil/SP-IB_130992/2021,2,3,#FF9933,1,1
Brazil/SP-IB_130991/2021,2,3,#FF9933,1,1
Brazil/SP-IB_130977/2021,2,3,#FF9933,1,1
Brazil/SP-IB_130952/2021,2,3,#FF9933,1,1
Brazil/SP-IB_130927/2021,2,3,#FF9933,1,1
Brazil/SP-IB_130921/2021,2,3,#FF9933,1,1
Brazil/SP-IB_130910/2021,2,3,#FF9933,1,1
Brazil/SP-IB_130908/2021,2,3,#FF9933,1,1
Brazil/SP-IB_130901/2021,2,3,#FF9933,1,1
Brazil/SP-IB_130898/2021,2,3,#FF9933,1,1
Brazil/SP-IB_130705/2021,2,3,#FF9933,1,1
Brazil/SP-IB_130704/2021,2,3,#FF9933,1,1
Brazil/SP-IB_130701/2021,2,3,#FF9933,1,1
Brazil/SP-IB_130699/2021,2,3,#FF9933,1,1
Brazil/SP-IB_130695/2021,2,3,#FF9933,1,1
Brazil/SP-IB_130683/2021,2,3,#FF9933,1,1
Brazil/SP-IB_130670/2021,2,3,#FF9933,1,1
Brazil/SP-IB_130660/2021,2,3,#FF9933,1,1
Brazil/SP-IB_130658/2021,2,3,#FF9933,1,1
Brazil/SP-IB_130651/2021,2,3,#FF9933,1,1
Brazil/SP-IB_130650/2021,2,3,#FF9933,1,1
Brazil/SP-IB_130649/2021,2,3,#FF9933,1,1
Brazil/SP-IB_130638/2021,2,3,#FF9933,1,1
Brazil/SP-IB_130620/2021,2,3,#FF9933,1,1
Brazil/SP-IB_130614/2021,2,3,#FF9933,1,1
Brazil/SP-IB_130480/2021,2,3,#FF9933,1,1
Brazil/SP-IB_130462/2021,2,3,#FF9933,1,1
Brazil/SP-IB_130315/2021,2,3,#FF9933,1,1
Brazil/SP-IB_130270/2021,2,3,#FF9933,1,1
Brazil/SP-IB_130216/2021,2,3,#FF9933,1,1
Brazil/SP-IB_130211/2021,2,3,#FF9933,1,1
Brazil/SP-IB_130204/2021,2,3,#FF9933,1,1
Brazil/SP-IB_130199/2021,2,3,#FF9933,1,1
Brazil/SP-IB_130198/2021,2,3,#FF9933,1,1
Brazil/SP-IB_130196/2021,2,3,#FF9933,1,1
Brazil/SP-IB_130193/2021,2,3,#FF9933,1,1
Brazil/SP-IB_130190/2021,2,3,#FF9933,1,1
Brazil/SP-IB_130189/2021,2,3,#FF9933,1,1
Brazil/SP-IB_129998/2021,2,3,#FF9933,1,1
Brazil/SP-IB_129936/2021,2,3,#FF9933,1,1
Brazil/SP-IB_129911/2021,2,3,#FF9933,1,1
Brazil/SP-IB_129893/2021,2,3,#FF9933,1,1
Brazil/SP-IB_129833/2021,2,3,#FF9933,1,1
Brazil/SP-IB_129814/2021,2,3,#FF9933,1,1
Brazil/SP-IB_129781/2021,2,3,#FF9933,1,1
Brazil/SP-IB_129723/2021,2,3,#FF9933,1,1
Brazil/SP-IB_129554/2021,2,3,#FF9933,1,1
Brazil/SP-IB_129530/2021,2,3,#FF9933,1,1
Brazil/SP-IB_129419/2021,2,3,#FF9933,1,1
Brazil/SP-IB_129248/2021,2,3,#FF9933,1,1
Brazil/SP-IB_129222/2021,2,3,#FF9933,1,1
Brazil/SP-IB_129081/2021,2,3,#FF9933,1,1
Brazil/SP-IB_129056/2021,2,3,#FF9933,1,1
Brazil/SP-IB_129054/2021,2,3,#FF9933,1,1
Brazil/SP-IB_129041/2021,2,3,#FF9933,1,1
Brazil/SP-IB_128903/2021,2,3,#FF9933,1,1
Brazil/SP-IB_128897/2021,2,3,#FF9933,1,1
Brazil/SP-IB_128686/2021,2,3,#FF9933,1,1
Brazil/SP-IB_128677/2021,2,3,#FF9933,1,1
Brazil/SP-IB_128673/2021,2,3,#FF9933,1,1
Brazil/SP-IB_128658/2021,2,3,#FF9933,1,1
Brazil/SP-IB_128641/2021,2,3,#FF9933,1,1
Brazil/SP-IB_128624/2021,2,3,#FF9933,1,1
Brazil/SP-IB_128617/2021,2,3,#FF9933,1,1
Brazil/SP-IB_128613/2021,2,3,#FF9933,1,1
Brazil/SP-IB_128606/2021,2,3,#FF9933,1,1
Brazil/SP-IB_128600/2021,2,3,#FF9933,1,1
Brazil/SP-IB_128578/2021,2,3,#FF9933,1,1
Brazil/SP-IB_128577/2021,2,3,#FF9933,1,1
Brazil/SP-IB_128537/2021,2,3,#FF9933,1,1
Brazil/SP-IB_128517/2021,2,3,#FF9933,1,1
Brazil/SP-IB_128509/2021,2,3,#FF9933,1,1
Brazil/SP-IB_128301/2021,2,3,#FF9933,1,1
Brazil/SP-IB_128293/2021,2,3,#FF9933,1,1
Brazil/SP-IB_128248/2021,2,3,#FF9933,1,1
Brazil/SP-IB_127923/2021,2,3,#FF9933,1,1
Brazil/SP-IB_127782/2021,2,3,#FF9933,1,1
Brazil/SP-IB_127777/2021,2,3,#FF9933,1,1
Brazil/SP-IB_127776/2021,2,3,#FF9933,1,1
Brazil/SP-IB_127731/2021,2,3,#FF9933,1,1
Brazil/SP-IB_127699/2021,2,3,#FF9933,1,1
Brazil/SP-IB_127693/2021,2,3,#FF9933,1,1
Brazil/SP-IB_127686/2021,2,3,#FF9933,1,1
Brazil/SP-IB_127676/2021,2,3,#FF9933,1,1
Brazil/SP-IB_127647/2021,2,3,#FF9933,1,1
Brazil/SP-IB_127454/2021,2,3,#FF9933,1,1
Brazil/SP-IB_127251/2021,2,3,#FF9933,1,1
Brazil/SP-IB_127246/2021,2,3,#FF9933,1,1
Brazil/SP-IB_127245/2021,2,3,#FF9933,1,1
Brazil/SP-IB_127220/2021,2,3,#FF9933,1,1
Brazil/SP-IB_127149/2021,2,3,#FF9933,1,1
Brazil/SP-IB_126872/2021,2,3,#FF9933,1,1
Brazil/SP-IB_126865/2021,2,3,#FF9933,1,1
Brazil/SP-IB_126864/2021,2,3,#FF9933,1,1
Brazil/SP-IB_126803/2021,2,3,#FF9933,1,1
Brazil/SP-IB_126801/2021,2,3,#FF9933,1,1
Brazil/SP-IB_126140/2021,2,3,#FF9933,1,1
Brazil/SP-IB_126138/2021,2,3,#FF9933,1,1
Brazil/SP-IB_126134/2021,2,3,#FF9933,1,1
Brazil/SP-IB_126122/2021,2,3,#FF9933,1,1
Brazil/SP-IB_126113/2021,2,3,#FF9933,1,1
Brazil/SP-IB_126104/2021,2,3,#FF9933,1,1
Brazil/SP-IB_125288/2021,2,3,#FF9933,1,1
Brazil/SP-IB_124824/2021,2,3,#FF9933,1,1
Brazil/SP-IB_124771/2021,2,3,#FF9933,1,1
Brazil/SP-IB_124197/2021,2,3,#FF9933,1,1
Brazil/SP-IB_124184/2021,2,3,#FF9933,1,1
Brazil/SP-IB_123926/2021,2,3,#FF9933,1,1
Brazil/SP-IB_123454/2021,2,3,#FF9933,1,1
Brazil/SP-IB_123453/2021,2,3,#FF9933,1,1
Brazil/SP-IB_123452/2021,2,3,#FF9933,1,1
Brazil/SP-IB_123450/2021,2,3,#FF9933,1,1
Brazil/SP-IB_123445/2021,2,3,#FF9933,1,1
Brazil/SP-IB_123443/2021,2,3,#FF9933,1,1
Brazil/SP-IB_123441/2021,2,3,#FF9933,1,1
Brazil/SP-IB_123440/2021,2,3,#FF9933,1,1
Brazil/SP-IB_123117/2021,2,3,#FF9933,1,1
Brazil/SP-IB_123116/2021,2,3,#FF9933,1,1
Brazil/SP-IB_123114/2021,2,3,#FF9933,1,1
Brazil/SP-IB_123112/2021,2,3,#FF9933,1,1
Brazil/SP-IB_123107/2021,2,3,#FF9933,1,1
Brazil/SP-IB_123100/2021,2,3,#FF9933,1,1
Brazil/SP-IB_123098/2021,2,3,#FF9933,1,1
Brazil/SP-IB_123086/2021,2,3,#FF9933,1,1
Brazil/SP-IB_123075/2021,2,3,#FF9933,1,1
Brazil/SP-IB_123074/2021,2,3,#FF9933,1,1
Brazil/SP-IB_123064/2021,2,3,#FF9933,1,1
Brazil/SP-IB_123062/2021,2,3,#FF9933,1,1
Brazil/SP-IB_122671/2021,2,3,#FF9933,1,1
Brazil/SP-IB_122669/2021,2,3,#FF9933,1,1
Brazil/SP-IB_122656/2021,2,3,#FF9933,1,1
Brazil/SP-IB_122305/2021,2,3,#FF9933,1,1
Brazil/SP-IB_122304/2021,2,3,#FF9933,1,1
Brazil/SP-IB_122302/2021,2,3,#FF9933,1,1
Brazil/SP-IB_122206/2021,2,3,#FF9933,1,1
Brazil/SP-IB_122204/2021,2,3,#FF9933,1,1
Brazil/SP-IB_122203/2021,2,3,#FF9933,1,1
Brazil/SP-IB_121840/2021,2,3,#FF9933,1,1
Brazil/SP-IB_121169/2021,2,3,#FF9933,1,1
Brazil/SP-IB_121167/2021,2,3,#FF9933,1,1
Brazil/SP-IB_121154/2021,2,3,#FF9933,1,1
Brazil/SP-IB_121146/2021,2,3,#FF9933,1,1
Brazil/SP-IB_121145/2021,2,3,#FF9933,1,1
Brazil/SP-IB_121143/2021,2,3,#FF9933,1,1
Brazil/SP-IB_121140/2021,2,3,#FF9933,1,1
Brazil/SP-IB_121138/2021,2,3,#FF9933,1,1
Brazil/SP-IB_120342/2021,2,3,#FF9933,1,1
Brazil/SP-IB_120337/2021,2,3,#FF9933,1,1
Brazil/SP-IB_119934/2021,2,3,#FF9933,1,1
Brazil/SP-IB_119541/2021,2,3,#FF9933,1,1
Brazil/SP-IB_118670/2021,2,3,#FF9933,1,1
Brazil/SP-IB_118669/2021,2,3,#FF9933,1,1
Brazil/SP-IB_118668/2021,2,3,#FF9933,1,1
Brazil/SP-IB_118666/2021,2,3,#FF9933,1,1
Brazil/SP-IB_117694/2021,2,3,#FF9933,1,1
Brazil/SP-IB_117325/2021,2,3,#FF9933,1,1
Brazil/SP-IAL-6803/2021,2,3,#FF9933,1,1
Brazil/SP-IAL-6731/2021,2,3,#FF9933,1,1
Brazil/SP-IAL-6099/2021,2,3,#FF9933,1,1
Brazil/SP-IAL-6096/2021,2,3,#FF9933,1,1
Brazil/SP-IAL-6090/2021,2,3,#FF9933,1,1
Brazil/SP-IAL-5646/2021,2,3,#FF9933,1,1
Brazil/SP-IAL-5641/2021,2,3,#FF9933,1,1
Brazil/SP-IAL-5496/2021,2,3,#FF9933,1,1
Brazil/SP-IAL-5448/2021,2,3,#FF9933,1,1
Brazil/SP-IAL-5447/2021,2,3,#FF9933,1,1
Brazil/SP-IAL-5446/2021,2,3,#FF9933,1,1
Brazil/SP-IAL-5445/2021,2,3,#FF9933,1,1
Brazil/SP-IAL-5436/2021,2,3,#FF9933,1,1
Brazil/SP-IAL-5397/2021,2,3,#FF9933,1,1
Brazil/SP-IAL-5277/2021,2,3,#FF9933,1,1
Brazil/SP-IAL-5195/2021,2,3,#FF9933,1,1
Brazil/SP-IAL-4619/2021,2,3,#FF9933,1,1
Brazil/SP-IAL-4454/2021,2,3,#FF9933,1,1
Brazil/SP-HIAE-ID953/2021,2,3,#FF9933,1,1
Brazil/SP-HIAE-ID945/2021,2,3,#FF9933,1,1
Brazil/SP-HIAE-ID915/2021,2,3,#FF9933,1,1
Brazil/SP-HIAE-ID859/2021,2,3,#FF9933,1,1
Brazil/SP-HIAE-ID784/2021,2,3,#FF9933,1,1
Brazil/SP-HIAE-ID742/2021,2,3,#FF9933,1,1
Brazil/SP-HIAE-ID739/2021,2,3,#FF9933,1,1
Brazil/SP-HIAE-ID722/2021,2,3,#FF9933,1,1
Brazil/SP-HIAE-ID673/2021,2,3,#FF9933,1,1
Brazil/SP-HIAE-ID660/2021,2,3,#FF9933,1,1
Brazil/SP-HIAE-ID648/2021,2,3,#FF9933,1,1
Brazil/SP-HIAE-ID614/2021,2,3,#FF9933,1,1
Brazil/SP-HIAE-ID589/2021,2,3,#FF9933,1,1
Brazil/SP-HIAE-ID577/2021,2,3,#FF9933,1,1
Brazil/SP-HIAE-ID574/2021,2,3,#FF9933,1,1
Brazil/SP-HIAE-ID570/2021,2,3,#FF9933,1,1
Brazil/SP-HIAE-ID380/2021,2,3,#FF9933,1,1
Brazil/SP-HIAE-ID354/2021,2,3,#FF9933,1,1
Brazil/SP-HIAE-ID344/2021,2,3,#FF9933,1,1
Brazil/SP-HIAE-ID321/2021,2,3,#FF9933,1,1
Brazil/SP-HIAE-ID309/2021,2,3,#FF9933,1,1
Brazil/SP-HIAE-ID238/2021,2,3,#FF9933,1,1
Brazil/SP-HIAE-ID1031/2021,2,3,#FF9933,1,1
Brazil/SP-HIAE-ID1021/2021,2,3,#FF9933,1,1
Brazil/SP-HIAE-ID1009/2021,2,3,#FF9933,1,1
Brazil/SP-HIAE-ID1005/2021,2,3,#FF9933,1,1
Brazil/SP-FMRP-2375/2021,2,3,#FF9933,1,1
Brazil/SP-FMRP-2358/2021,2,3,#FF9933,1,1
Brazil/SP-FMRP-2349/2021,2,3,#FF9933,1,1
Brazil/SP-FMRP-1725/2021,2,3,#FF9933,1,1
Brazil/SP-FMRP-1672/2021,2,3,#FF9933,1,1
Brazil/SP-FIOCRUZ-67380/2021,2,3,#FF9933,1,1
Brazil/SP-BTA310/2021,2,3,#FF9933,1,1
Brazil/SP-BTA298/2021,2,3,#FF9933,1,1
Brazil/SP-BTA286/2021,2,3,#FF9933,1,1
Brazil/SP-BT54978/2021,2,3,#FF9933,1,1
Brazil/SP-BT54904/2021,2,3,#FF9933,1,1
Brazil/SP-BT54600/2021,2,3,#FF9933,1,1
Brazil/SP-BT54380/2021,2,3,#FF9933,1,1
Brazil/SP-BT54375/2021,2,3,#FF9933,1,1
Brazil/SP-BT54076/2021,2,3,#FF9933,1,1
Brazil/SP-BT53945/2021,2,3,#FF9933,1,1
Brazil/SP-BT2021111803/2021,2,3,#FF9933,1,1
Brazil/SP-BT2021111010/2021,2,3,#FF9933,1,1
Brazil/SP-BT2021102709/2021,2,3,#FF9933,1,1
Brazil/SP-BT2021102708/2021,2,3,#FF9933,1,1
Brazil/SP-27038/2021,2,3,#FF9933,1,1
Brazil/RJ-UFRJ-54747/2021,2,3,#FF9933,1,1
Brazil/RJ-UFRJ-53913/2021,2,3,#FF9933,1,1
Brazil/RJ-UFRJ-49946/2021,2,3,#FF9933,1,1
Brazil/RJ-UFRJ-49224/2021,2,3,#FF9933,1,1
Brazil/RJ-UFRJ-48003/2021,2,3,#FF9933,1,1
Brazil/RJ-UFRJ-47703/2021,2,3,#FF9933,1,1
Brazil/RJ-NXBS5158GENOV827953734666/2021,2,3,#FF9933,1,1
Brazil/RJ-NXBS5128GENOV827931378714/2021,2,3,#FF9933,1,1
Brazil/RJ-NVBS9721GENOV700957246789/2021,2,3,#FF9933,1,1
Brazil/RJ-NVBS9649GENOV828362492062/2021,2,3,#FF9933,1,1
Brazil/RJ-NVBS9641GENOV828356742173/2021,2,3,#FF9933,1,1
Brazil/RJ-NVBS9640GENOV828373829567/2021,2,3,#FF9933,1,1
Brazil/RJ-NVBS9615GENOV828357026456/2021,2,3,#FF9933,1,1
Brazil/RJ-NVBS9582GENOV700955894852/2021,2,3,#FF9933,1,1
Brazil/RJ-NVBS9574GENOV828356893455/2021,2,3,#FF9933,1,1
Brazil/RJ-NVBS9550GENOV828373760945/2021,2,3,#FF9933,1,1
Brazil/RJ-NVBS9546GENOV828396973230/2021,2,3,#FF9933,1,1
Brazil/RJ-NVBS9545GENOV700955796996/2021,2,3,#FF9933,1,1
Brazil/RJ-NVBS9517GENOV700958439227/2021,2,3,#FF9933,1,1
Brazil/RJ-NVBS9502GENOV828362646199/2021,2,3,#FF9933,1,1
Brazil/RJ-NVBS9501GENOV700955928120/2021,2,3,#FF9933,1,1
Brazil/RJ-NVBS9480GENOV828396440572/2021,2,3,#FF9933,1,1
Brazil/RJ-NVBS9442GENOV828344375888/2021,2,3,#FF9933,1,1
Brazil/RJ-NVBS9414GENOV700955606738/2021,2,3,#FF9933,1,1
Brazil/RJ-NVBS9400GENOV828347409757/2021,2,3,#FF9933,1,1
Brazil/RJ-NVBS9397GENOV828344773776/2021,2,3,#FF9933,1,1
Brazil/RJ-NVBS9380GENOV828339958997/2021,2,3,#FF9933,1,1
Brazil/RJ-NVBS9374GENOV700955515665/2021,2,3,#FF9933,1,1
Brazil/RJ-NVBS8929GENOV828238135697/2021,2,3,#FF9933,1,1
Brazil/RJ-NVBS8928GENOV828232947937/2021,2,3,#FF9933,1,1
Brazil/RJ-NVBS8861GENOV828232483589/2021,2,3,#FF9933,1,1
Brazil/RJ-NVBS8787GENOV700947032569/2021,2,3,#FF9933,1,1
Brazil/RJ-NVBS8783GENOV828213984371/2021,2,3,#FF9933,1,1
Brazil/RJ-NVBS8774GENOV828213895714/2021,2,3,#FF9933,1,1
Brazil/RJ-NVBS8756GENOV828227558032/2021,2,3,#FF9933,1,1
Brazil/RJ-NVBS8753GENOV700950720903/2021,2,3,#FF9933,1,1
Brazil/RJ-NVBS8731GENOV700949934908/2021,2,3,#FF9933,1,1
Brazil/RJ-NVBS8685GENOV700947196971/2021,2,3,#FF9933,1,1
Brazil/RJ-NVBS8680GENOV700950441174/2021,2,3,#FF9933,1,1
Brazil/RJ-NVBS8667GENOV828214379596/2021,2,3,#FF9933,1,1
Brazil/RJ-NVBS8650GENOV890121868562/2021,2,3,#FF9933,1,1
Brazil/RJ-NVBS8644GENOV700949203813/2021,2,3,#FF9933,1,1
Brazil/RJ-NVBS8637GENOV700948297868/2021,2,3,#FF9933,1,1
Brazil/RJ-NVBS8616GENOV828232439548/2021,2,3,#FF9933,1,1
Brazil/RJ-NVBS8603GENOV700948799751/2021,2,3,#FF9933,1,1
Brazil/RJ-NVBS8584GENOV828226336303/2021,2,3,#FF9933,1,1
Brazil/RJ-NVBS7994GENOV45616554943/2021,2,3,#FF9933,1,1
Brazil/RJ-NVBS7840GENOV45616636168/2021,2,3,#FF9933,1,1
Brazil/RJ-NVBS7115GENOV701261880546/2021,2,3,#FF9933,1,1
Brazil/RJ-NVBS6592GENOV828087105278/2021,2,3,#FF9933,1,1
Brazil/RJ-NVBS6534GENOV828113461002/2021,2,3,#FF9933,1,1
Brazil/RJ-NVBS6474GENOV828076987397/2021,2,3,#FF9933,1,1
Brazil/RJ-NVBS6451GENOV700939805225/2021,2,3,#FF9933,1,1
Brazil/RJ-NVBS6439GENOV828060956613/2021,2,3,#FF9933,1,1
Brazil/RJ-NVBS6405GENOV700938437687/2021,2,3,#FF9933,1,1
Brazil/RJ-NVBS6397GENOV828067660117/2021,2,3,#FF9933,1,1
Brazil/RJ-NVBS6390GENOV828066137184/2021,2,3,#FF9933,1,1
Brazil/RJ-NVBS6333GENOV828120172403/2021,2,3,#FF9933,1,1
Brazil/RJ-NVBS6329GENOV821444061125/2021,2,3,#FF9933,1,1
Brazil/RJ-NVBS6327GENOV700939206992/2021,2,3,#FF9933,1,1
Brazil/RJ-NVBS6273GENOV828104912339/2021,2,3,#FF9933,1,1
Brazil/RJ-NVBS6230GENOV828067143528/2021,2,3,#FF9933,1,1
Brazil/RJ-NVBS6187GENOV828082890933/2021,2,3,#FF9933,1,1
Brazil/RJ-NVBS6173GENOV700939117854/2021,2,3,#FF9933,1,1
Brazil/RJ-NVBS5622GENOV827963506246/2021,2,3,#FF9933,1,1
Brazil/RJ-NVBS5545GENOV700931439725/2021,2,3,#FF9933,1,1
Brazil/RJ-NVBS5443GENOV827939721918/2021,2,3,#FF9933,1,1
Brazil/RJ-NVBS5381GENOV827963075063/2021,2,3,#FF9933,1,1
Brazil/RJ-NVBS5273GENOV827932433474/2021,2,3,#FF9933,1,1
Brazil/RJ-NVBS3752GENOV827835503472/2021,2,3,#FF9933,1,1
Brazil/RJ-NVBS3687GENOV827829218337/2021,2,3,#FF9933,1,1
Brazil/RJ-NVBS12004GENOV700965490686/2021,2,3,#FF9933,1,1
Brazil/RJ-NVBS11995GENOV700967093922/2021,2,3,#FF9933,1,1
Brazil/RJ-NVBS11991GENOV700965563601/2021,2,3,#FF9933,1,1
Brazil/RJ-NVBS11987GENOV828537308365/2021,2,3,#FF9933,1,1
Brazil/RJ-NVBS11979GENOV700965344002/2021,2,3,#FF9933,1,1
Brazil/RJ-NVBS11976GENOV828504036710/2021,2,3,#FF9933,1,1
Brazil/RJ-NVBS11974GENOV700967489329/2021,2,3,#FF9933,1,1
Brazil/RJ-NVBS11973GENOV700966370741/2021,2,3,#FF9933,1,1
Brazil/RJ-NVBS11971GENOV828483804416/2021,2,3,#FF9933,1,1
Brazil/RJ-NVBS11966GENOV828483674743/2021,2,3,#FF9933,1,1
Brazil/RJ-NVBS11964GENOV828546822173/2021,2,3,#FF9933,1,1
Brazil/RJ-NVBS11963GENOV700965959145/2021,2,3,#FF9933,1,1
Brazil/RJ-NVBS11961GENOV828483343571/2021,2,3,#FF9933,1,1
Brazil/RJ-NVBS11957GENOV700965619704/2021,2,3,#FF9933,1,1
Brazil/RJ-NVBS11954GENOV700965746240/2021,2,3,#FF9933,1,1
Brazil/RJ-NVBS11940GENOV828543102209/2021,2,3,#FF9933,1,1
Brazil/RJ-NVBS11938GENOV828505627221/2021,2,3,#FF9933,1,1
Brazil/RJ-NVBS11937GENOV700967324316/2021,2,3,#FF9933,1,1
Brazil/RJ-NVBS11936GENOV828515160602/2021,2,3,#FF9933,1,1
Brazil/RJ-NVBS11921GENOV828494105397/2021,2,3,#FF9933,1,1
Brazil/RJ-NVBS11909GENOV828509917045/2021,2,3,#FF9933,1,1
Brazil/RJ-NVBS11907GENOV700966717355/2021,2,3,#FF9933,1,1
Brazil/RJ-NVBS10190GENOV828345656955/2021,2,3,#FF9933,1,1
Brazil/RJ-LVM-1165079919/2021,2,3,#FF9933,1,1
Brazil/RJ-LNN50004/2021,2,3,#FF9933,1,1
Brazil/RJ-LNN07487/2021,2,3,#FF9933,1,1
Brazil/RJ-LNN07486/2021,2,3,#FF9933,1,1
Brazil/RJ-LNN07479/2021,2,3,#FF9933,1,1
Brazil/RJ-LNN07460/2021,2,3,#FF9933,1,1
Brazil/RJ-LNN07452/2021,2,3,#FF9933,1,1
Brazil/RJ-LNN07451/2021,2,3,#FF9933,1,1
Brazil/RJ-LNN07449/2021,2,3,#FF9933,1,1
Brazil/RJ-LNN07445/2021,2,3,#FF9933,1,1
Brazil/RJ-LNN07409/2021,2,3,#FF9933,1,1
Brazil/RJ-LNN07345/2021,2,3,#FF9933,1,1
Brazil/RJ-LNN07322/2021,2,3,#FF9933,1,1
Brazil/RJ-LNN07321/2021,2,3,#FF9933,1,1
Brazil/RJ-LNN07288/2021,2,3,#FF9933,1,1
Brazil/RJ-LNN07286/2021,2,3,#FF9933,1,1
Brazil/RJ-LNN07281/2021,2,3,#FF9933,1,1
Brazil/RJ-LNN07276/2021,2,3,#FF9933,1,1
Brazil/RJ-LNN07275/2021,2,3,#FF9933,1,1
Brazil/RJ-LNN07274/2021,2,3,#FF9933,1,1
Brazil/RJ-LNN07272/2021,2,3,#FF9933,1,1
Brazil/RJ-LNN07261/2021,2,3,#FF9933,1,1
Brazil/RJ-LNN07200/2021,2,3,#FF9933,1,1
Brazil/RJ-LNN07199/2021,2,3,#FF9933,1,1
Brazil/RJ-LNN07179/2021,2,3,#FF9933,1,1
Brazil/RJ-LNN07143/2021,2,3,#FF9933,1,1
Brazil/RJ-LNN07141/2021,2,3,#FF9933,1,1
Brazil/RJ-LNN07138/2021,2,3,#FF9933,1,1
Brazil/RJ-LNN07126/2021,2,3,#FF9933,1,1
Brazil/RJ-LNN07124/2021,2,3,#FF9933,1,1
Brazil/RJ-LNN07113/2021,2,3,#FF9933,1,1
Brazil/RJ-LNN07043/2021,2,3,#FF9933,1,1
Brazil/RJ-LNN07026/2021,2,3,#FF9933,1,1
Brazil/RJ-LNN06988/2021,2,3,#FF9933,1,1
Brazil/RJ-LNN06975/2021,2,3,#FF9933,1,1
Brazil/RJ-LNN06940/2021,2,3,#FF9933,1,1
Brazil/RJ-LNN06923/2021,2,3,#FF9933,1,1
Brazil/RJ-LNN06918/2021,2,3,#FF9933,1,1
Brazil/RJ-LNN06894/2021,2,3,#FF9933,1,1
Brazil/RJ-LNN06823/2021,2,3,#FF9933,1,1
Brazil/RJ-LNN06796/2021,2,3,#FF9933,1,1
Brazil/RJ-LNN06775/2021,2,3,#FF9933,1,1
Brazil/RJ-LNN06769/2021,2,3,#FF9933,1,1
Brazil/RJ-LNN06682/2021,2,3,#FF9933,1,1
Brazil/RJ-LNN06670/2021,2,3,#FF9933,1,1
Brazil/RJ-LNN06667/2021,2,3,#FF9933,1,1
Brazil/RJ-LNN06656/2021,2,3,#FF9933,1,1
Brazil/RJ-LNN06566/2021,2,3,#FF9933,1,1
Brazil/RJ-LNN06555/2021,2,3,#FF9933,1,1
Brazil/RJ-LNN06479/2021,2,3,#FF9933,1,1
Brazil/RJ-LNN06451/2021,2,3,#FF9933,1,1
Brazil/RJ-LNN06368/2021,2,3,#FF9933,1,1
Brazil/RJ-LNN06358/2021,2,3,#FF9933,1,1
Brazil/RJ-LNN06331/2021,2,3,#FF9933,1,1
Brazil/RJ-LNN06310/2021,2,3,#FF9933,1,1
Brazil/RJ-LNN06146/2021,2,3,#FF9933,1,1
Brazil/RJ-LNN06090/2021,2,3,#FF9933,1,1
Brazil/RJ-LNN06084/2021,2,3,#FF9933,1,1
Brazil/RJ-LNN06027/2021,2,3,#FF9933,1,1
Brazil/RJ-LNN06009/2021,2,3,#FF9933,1,1
Brazil/RJ-LNN05951/2021,2,3,#FF9933,1,1
Brazil/RJ-LNN05909/2021,2,3,#FF9933,1,1
Brazil/RJ-LNN05891/2021,2,3,#FF9933,1,1
Brazil/RJ-LNN05870/2021,2,3,#FF9933,1,1
Brazil/RJ-LNN05837/2021,2,3,#FF9933,1,1
Brazil/RJ-LNN05821/2021,2,3,#FF9933,1,1
Brazil/RJ-LNN05811/2021,2,3,#FF9933,1,1
Brazil/RJ-LNN05771/2021,2,3,#FF9933,1,1
Brazil/RJ-LNN05730/2021,2,3,#FF9933,1,1
Brazil/RJ-LNN05726/2021,2,3,#FF9933,1,1
Brazil/RJ-LNN05716/2021,2,3,#FF9933,1,1
Brazil/RJ-LNN05605/2021,2,3,#FF9933,1,1
Brazil/RJ-LNN05590/2021,2,3,#FF9933,1,1
Brazil/RJ-LNN05560/2021,2,3,#FF9933,1,1
Brazil/RJ-LNN05558/2021,2,3,#FF9933,1,1
Brazil/RJ-LNN05516/2021,2,3,#FF9933,1,1
Brazil/RJ-LNN05515/2021,2,3,#FF9933,1,1
Brazil/RJ-LNN05497/2021,2,3,#FF9933,1,1
Brazil/RJ-LNN05476/2021,2,3,#FF9933,1,1
Brazil/RJ-LNN05406/2021,2,3,#FF9933,1,1
Brazil/RJ-LNN05386/2021,2,3,#FF9933,1,1
Brazil/RJ-LNN05372/2021,2,3,#FF9933,1,1
Brazil/RJ-LNN05346/2021,2,3,#FF9933,1,1
Brazil/RJ-LNN05195/2021,2,3,#FF9933,1,1
Brazil/RJ-LNN05109/2021,2,3,#FF9933,1,1
Brazil/RJ-LNN05080/2021,2,3,#FF9933,1,1
Brazil/RJ-LNN05060/2021,2,3,#FF9933,1,1
Brazil/RJ-LNN04963/2021,2,3,#FF9933,1,1
Brazil/RJ-LNN04928/2021,2,3,#FF9933,1,1
Brazil/RJ-LNN04808/2021,2,3,#FF9933,1,1
Brazil/RJ-LNN04771/2021,2,3,#FF9933,1,1
Brazil/RJ-LNN04766/2021,2,3,#FF9933,1,1
Brazil/RJ-LNN04628/2021,2,3,#FF9933,1,1
Brazil/RJ-LNN04563/2021,2,3,#FF9933,1,1
Brazil/RJ-LNN04475/2021,2,3,#FF9933,1,1
Brazil/RJ-LNN04425/2021,2,3,#FF9933,1,1
Brazil/RJ-LNN04297/2021,2,3,#FF9933,1,1
Brazil/RJ-LNN04279/2021,2,3,#FF9933,1,1
Brazil/RJ-LNN04255/2021,2,3,#FF9933,1,1
Brazil/RJ-LNN04197/2021,2,3,#FF9933,1,1
Brazil/RJ-LNN04181/2021,2,3,#FF9933,1,1
Brazil/RJ-LNN04171/2021,2,3,#FF9933,1,1
Brazil/RJ-LNN04144/2021,2,3,#FF9933,1,1
Brazil/RJ-LNN04141/2021,2,3,#FF9933,1,1
Brazil/RJ-LNN04138/2021,2,3,#FF9933,1,1
Brazil/RJ-LNN04137/2021,2,3,#FF9933,1,1
Brazil/RJ-LNN04091/2021,2,3,#FF9933,1,1
Brazil/RJ-LNN04078/2021,2,3,#FF9933,1,1
Brazil/RJ-LNN04070/2021,2,3,#FF9933,1,1
Brazil/RJ-LNN04063/2021,2,3,#FF9933,1,1
Brazil/RJ-LNN04030/2021,2,3,#FF9933,1,1
Brazil/RJ-LNN04028/2021,2,3,#FF9933,1,1
Brazil/RJ-LNN04026/2021,2,3,#FF9933,1,1
Brazil/RJ-LNN04009/2021,2,3,#FF9933,1,1
Brazil/RJ-LNN04005/2021,2,3,#FF9933,1,1
Brazil/RJ-LNN03996/2021,2,3,#FF9933,1,1
Brazil/RJ-LNN03961/2021,2,3,#FF9933,1,1
Brazil/RJ-LNN03923/2021,2,3,#FF9933,1,1
Brazil/RJ-LNN03780/2021,2,3,#FF9933,1,1
Brazil/RJ-LNN03759/2021,2,3,#FF9933,1,1
Brazil/RJ-LNN03705/2021,2,3,#FF9933,1,1
Brazil/RJ-LNN03688/2021,2,3,#FF9933,1,1
Brazil/RJ-LNN03681/2021,2,3,#FF9933,1,1
Brazil/RJ-LNN03676/2021,2,3,#FF9933,1,1
Brazil/RJ-LNN03661/2021,2,3,#FF9933,1,1
Brazil/RJ-LNN03616/2021,2,3,#FF9933,1,1
Brazil/RJ-LNN03555/2021,2,3,#FF9933,1,1
Brazil/RJ-LNN03391/2021,2,3,#FF9933,1,1
Brazil/RJ-LACENRJ-330850440/2021,2,3,#FF9933,1,1
Brazil/RJ-IMTSP-CD27039/2021,2,3,#FF9933,1,1
Brazil/RJ-IMTSP-CD24960/2021,2,3,#FF9933,1,1
Brazil/RJ-IMTSP-CD22769/2021,2,3,#FF9933,1,1
Brazil/RJ-IMTSP-CD15306/2021,2,3,#FF9933,1,1
Brazil/RJ-FIOCRUZ-62153/2021,2,3,#FF9933,1,1
Brazil/RJ-FIOCRUZ-52882/2021,2,3,#FF9933,1,1
Brazil/RJ-FIOCRUZ-48906/2021,2,3,#FF9933,1,1
Brazil/RJ-FIOCRUZ-48321/2021,2,3,#FF9933,1,1
Brazil/RJ-FIOCRUZ-46225/2021,2,3,#FF9933,1,1
Brazil/RJ-FIOCRUZ-46223/2021,2,3,#FF9933,1,1
Brazil/RJ-FIOCRUZ-46220/2021,2,3,#FF9933,1,1
Brazil/RJ-FIOCRUZ-45831/2021,2,3,#FF9933,1,1
Brazil/RJ-FIOCRUZ-45456/2021,2,3,#FF9933,1,1
Brazil/RJ-FIOCRUZ-44857/2021,2,3,#FF9933,1,1
Brazil/RJ-FIOCRUZ-44850/2021,2,3,#FF9933,1,1
Brazil/RJ-FIOCRUZ-44329/2021,2,3,#FF9933,1,1
Brazil/RJ-FIOCRUZ-43436/2021,2,3,#FF9933,1,1
Brazil/RJ-FIOCRUZ-42918/2021,2,3,#FF9933,1,1
Brazil/RJ-FIOCRUZ-42902/2021,2,3,#FF9933,1,1
Brazil/RJ-FIOCRUZ-41998/2021,2,3,#FF9933,1,1
Brazil/RJ-FIOCRUZ-41927/2021,2,3,#FF9933,1,1
Brazil/RJ-FIOCRUZ-40877/2021,2,3,#FF9933,1,1
Brazil/RJ-FIOCRUZ-40623/2021,2,3,#FF9933,1,1
Brazil/RJ-FIOCRUZ-38003/2021,2,3,#FF9933,1,1
Brazil/RJ-FIOCRUZ-37852/2021,2,3,#FF9933,1,1
Brazil/RJ-FIOCRUZ-37617/2021,2,3,#FF9933,1,1
Brazil/RJ-FIOCRUZ-37553/2021,2,3,#FF9933,1,1
Brazil/RJ-FIOCRUZ-34492/2021,2,3,#FF9933,1,1
Brazil/RJ-FIOCRUZ-34474/2021,2,3,#FF9933,1,1
Brazil/RJ-FIOCRUZ-34243/2021,2,3,#FF9933,1,1
Brazil/RJ-FIOCRUZ-33487/2021,2,3,#FF9933,1,1
Brazil/RJ-FIOCRUZ-32083/2021,2,3,#FF9933,1,1
Brazil/RJ-FIOCRUZ-31984/2021,2,3,#FF9933,1,1
Brazil/RJ-FIOCRUZ-31847/2021,2,3,#FF9933,1,1
Brazil/RJ-FIOCRUZ-202211634/2021,2,3,#FF9933,1,1
Brazil/RJ-FIOCRUZ-202211633/2021,2,3,#FF9933,1,1
Brazil/RJ-FIOCRUZ-0967/2021,2,3,#FF9933,1,1
Brazil/RJ-FIOCRUZ-01014/2021,2,3,#FF9933,1,1
Brazil/RJ-FIOCRUZ-00352/2021,2,3,#FF9933,1,1
Brazil/RJ-FIOCRUZ-00267/2021,2,3,#FF9933,1,1
Brazil/RJ-FIOCRUZ-00215/2021,2,3,#FF9933,1,1
Brazil/RJ-FIOCRUZ-00013/2021,2,3,#FF9933,1,1
Brazil/RJ-COVID-19_UFRJ-54747/2021,2,3,#FF9933,1,1
Brazil/RJ-COVID-19_UFRJ-49646/2021,2,3,#FF9933,1,1
Brazil/RJ-COVID-19_UFRJ-49059/2021,2,3,#FF9933,1,1
Brazil/RJ-COVID-19_UFRJ-47945/2021,2,3,#FF9933,1,1
Brazil/MG_LBI_1194/2021,2,3,#FF9933,1,1
Brazil/MG_LBI-1767/2021,2,3,#FF9933,1,1
Brazil/MG-TOBR00009/2021,2,3,#FF9933,1,1
Brazil/MG-NVBS9674GENOV700955774819/2021,2,3,#FF9933,1,1
Brazil/MG-NVBS9618GENOV700955945202/2021,2,3,#FF9933,1,1
Brazil/MG-NVBS9610GENOV700959040026/2021,2,3,#FF9933,1,1
Brazil/MG-NVBS9573GENOV700959047414/2021,2,3,#FF9933,1,1
Brazil/MG-NVBS9469GENOV700956113020/2021,2,3,#FF9933,1,1
Brazil/MG-NVBS9456GENOV700956035049/2021,2,3,#FF9933,1,1
Brazil/MG-NVBS9412GENOV700955486712/2021,2,3,#FF9933,1,1
Brazil/MG-NVBS9388GENOV700955546980/2021,2,3,#FF9933,1,1
Brazil/MG-NVBS8834GENOV700946775658/2021,2,3,#FF9933,1,1
Brazil/MG-NVBS8814GENOV700948602129/2021,2,3,#FF9933,1,1
Brazil/MG-NVBS8811GENOV700948468718/2021,2,3,#FF9933,1,1
Brazil/MG-NVBS8762GENOV700946833037/2021,2,3,#FF9933,1,1
Brazil/MG-NVBS8639GENOV700950769247/2021,2,3,#FF9933,1,1
Brazil/MG-NVBS7056GENOV701259878845/2021,2,3,#FF9933,1,1
Brazil/MG-NVBS5513GENOV700931661010/2021,2,3,#FF9933,1,1
Brazil/MG-NVBS5506GENOV700929833528/2021,2,3,#FF9933,1,1
Brazil/MG-NVBS5459GENOV700929868377/2021,2,3,#FF9933,1,1
Brazil/MG-NVBS5414GENOV700929097883/2021,2,3,#FF9933,1,1
Brazil/MG-NVBS5412GENOV700929098101/2021,2,3,#FF9933,1,1
Brazil/MG-NVBS11625GENOV045617239054/2021,2,3,#FF9933,1,1
Brazil/MG-NVBS10870GENOV701284791270/2021,2,3,#FF9933,1,1
Brazil/MG-NVBS10688GENOV045616923367/2021,2,3,#FF9933,1,1
Brazil/MG-MGBR50497/2021,2,3,#FF9933,1,1
Brazil/MG-MGBR50448/2021,2,3,#FF9933,1,1
Brazil/MG-MGBR50411/2021,2,3,#FF9933,1,1
Brazil/MG-MGBR50409/2021,2,3,#FF9933,1,1
Brazil/MG-MGBR50293/2021,2,3,#FF9933,1,1
Brazil/MG-MGBR50151/2021,2,3,#FF9933,1,1
Brazil/MG-MGBR50142/2021,2,3,#FF9933,1,1
Brazil/MG-MGBR50038/2021,2,3,#FF9933,1,1
Brazil/MG-LNN04841/2021,2,3,#FF9933,1,1
Brazil/MG-LNN04837/2021,2,3,#FF9933,1,1
Brazil/MG-LBI998/2021,2,3,#FF9933,1,1
Brazil/MG-LBI992/2021,2,3,#FF9933,1,1
Brazil/MG-LBI980/2021,2,3,#FF9933,1,1
Brazil/MG-LBI974/2021,2,3,#FF9933,1,1
Brazil/MG-LBI965/2021,2,3,#FF9933,1,1
Brazil/MG-LBI957/2021,2,3,#FF9933,1,1
Brazil/MG-LBI956/2021,2,3,#FF9933,1,1
Brazil/MG-LBI952/2021,2,3,#FF9933,1,1
Brazil/MG-LBI1191/2021,2,3,#FF9933,1,1
Brazil/MG-LBI1155/2021,2,3,#FF9933,1,1
Brazil/MG-LBI1153/2021,2,3,#FF9933,1,1
Brazil/MG-LBI1151/2021,2,3,#FF9933,1,1
Brazil/MG-LBI1135/2021,2,3,#FF9933,1,1
Brazil/MG-LBI1128/2021,2,3,#FF9933,1,1
Brazil/MG-LBI1092/2021,2,3,#FF9933,1,1
Brazil/MG-LBI1087/2021,2,3,#FF9933,1,1
Brazil/MG-LBI1086/2021,2,3,#FF9933,1,1
Brazil/MG-LBI1082/2021,2,3,#FF9933,1,1
Brazil/MG-LBI1080/2021,2,3,#FF9933,1,1
Brazil/MG-LBI1079/2021,2,3,#FF9933,1,1
Brazil/MG-LBI1078/2021,2,3,#FF9933,1,1
Brazil/MG-LBI1077/2021,2,3,#FF9933,1,1
Brazil/MG-LBI1075/2021,2,3,#FF9933,1,1
Brazil/MG-LBI1073/2021,2,3,#FF9933,1,1
Brazil/MG-LBI1072/2021,2,3,#FF9933,1,1
Brazil/MG-LBI1070/2021,2,3,#FF9933,1,1
Brazil/MG-LBI1067/2021,2,3,#FF9933,1,1
Brazil/MG-LBI1066/2021,2,3,#FF9933,1,1
Brazil/MG-LBI1063/2021,2,3,#FF9933,1,1
Brazil/MG-LBI1061/2021,2,3,#FF9933,1,1
Brazil/MG-LBI1060/2021,2,3,#FF9933,1,1
Brazil/MG-LBI1059/2021,2,3,#FF9933,1,1
Brazil/MG-LBI1057/2021,2,3,#FF9933,1,1
Brazil/MG-LBI1056/2021,2,3,#FF9933,1,1
Brazil/MG-LBI1055/2021,2,3,#FF9933,1,1
Brazil/MG-LBI1054/2021,2,3,#FF9933,1,1
Brazil/MG-LBI1053/2021,2,3,#FF9933,1,1
Brazil/MG-LBI1052/2021,2,3,#FF9933,1,1
Brazil/MG-LBI1001/2021,2,3,#FF9933,1,1
Brazil/MG-HLAGYN-1891486/2021,2,3,#FF9933,1,1
Brazil/MG-HLAGYN-1891471/2021,2,3,#FF9933,1,1
Brazil/MG-HLAGYN-1891466/2021,2,3,#FF9933,1,1
Brazil/MG-HLAGYN-1879779/2021,2,3,#FF9933,1,1
Brazil/MG-HLAGYN-1879778/2021,2,3,#FF9933,1,1
Brazil/MG-HLAGYN-1879774/2021,2,3,#FF9933,1,1
Brazil/MG-HLAGYN-1879764/2021,2,3,#FF9933,1,1
Brazil/MG-HLAGYN-1872161/2021,2,3,#FF9933,1,1
Brazil/MG-HLAGYN-1872154/2021,2,3,#FF9933,1,1
Brazil/MG-HLAGYN-1872153/2021,2,3,#FF9933,1,1
Brazil/MG-HLAGYN-1872152/2021,2,3,#FF9933,1,1
Brazil/MG-HLAGYN-1872150/2021,2,3,#FF9933,1,1
Brazil/MG-HLAGYN-1872145/2021,2,3,#FF9933,1,1
Brazil/MG-HLAGYN-1872144/2021,2,3,#FF9933,1,1
Brazil/MG-HLAGYN-1872138/2021,2,3,#FF9933,1,1
Brazil/MG-HLAGYN-1872136/2021,2,3,#FF9933,1,1
Brazil/MG-HLAGYN-1861313/2021,2,3,#FF9933,1,1
Brazil/MG-HLAGYN-1861304/2021,2,3,#FF9933,1,1
Brazil/MG-HLAGYN-1861298/2021,2,3,#FF9933,1,1
Brazil/MG-HLAGYN-1861296/2021,2,3,#FF9933,1,1
Brazil/MG-HLAGYN-1861289/2021,2,3,#FF9933,1,1
Brazil/MG-HLAGYN-1853496/2021,2,3,#FF9933,1,1
Brazil/MG-HLAGYN-1853483/2021,2,3,#FF9933,1,1
Brazil/MG-FUNED-311108129/2021,2,3,#FF9933,1,1
Brazil/MG-FUNED-311026030/2021,2,3,#FF9933,1,1
Brazil/MG-FUNED-310999524/2021,2,3,#FF9933,1,1
Brazil/MG-FUNED-310999522/2021,2,3,#FF9933,1,1
Brazil/MG-FUNED-310999521/2021,2,3,#FF9933,1,1
Brazil/MG-FUNED-310905057/2021,2,3,#FF9933,1,1
Brazil/MG-FUNED-310905049/2021,2,3,#FF9933,1,1
Brazil/MG-FIOCRUZ-AR-98/2021,2,3,#FF9933,1,1
Brazil/MG-FIOCRUZ-AR-96/2021,2,3,#FF9933,1,1
Brazil/MG-FIOCRUZ-AR-94/2021,2,3,#FF9933,1,1
Brazil/MG-FIOCRUZ-AR-93/2021,2,3,#FF9933,1,1
Brazil/MG-FIOCRUZ-AR-86/2021,2,3,#FF9933,1,1
Brazil/MG-FIOCRUZ-AR-6/2021,2,3,#FF9933,1,1
Brazil/MG-FIOCRUZ-AR-59/2021,2,3,#FF9933,1,1
Brazil/MG-FIOCRUZ-AR-477/2021,2,3,#FF9933,1,1
Brazil/MG-FIOCRUZ-AR-471/2021,2,3,#FF9933,1,1
Brazil/MG-FIOCRUZ-AR-470/2021,2,3,#FF9933,1,1
Brazil/MG-FIOCRUZ-AR-469/2021,2,3,#FF9933,1,1
Brazil/MG-FIOCRUZ-AR-46/2021,2,3,#FF9933,1,1
Brazil/MG-FIOCRUZ-AR-450/2021,2,3,#FF9933,1,1
Brazil/MG-FIOCRUZ-AR-449/2021,2,3,#FF9933,1,1
Brazil/MG-FIOCRUZ-AR-442/2021,2,3,#FF9933,1,1
Brazil/MG-FIOCRUZ-AR-440/2021,2,3,#FF9933,1,1
Brazil/MG-FIOCRUZ-AR-434/2021,2,3,#FF9933,1,1
Brazil/MG-FIOCRUZ-AR-432/2021,2,3,#FF9933,1,1
Brazil/MG-FIOCRUZ-AR-431/2021,2,3,#FF9933,1,1
Brazil/MG-FIOCRUZ-AR-426/2021,2,3,#FF9933,1,1
Brazil/MG-FIOCRUZ-AR-423/2021,2,3,#FF9933,1,1
Brazil/MG-FIOCRUZ-AR-422/2021,2,3,#FF9933,1,1
Brazil/MG-FIOCRUZ-AR-421/2021,2,3,#FF9933,1,1
Brazil/MG-FIOCRUZ-AR-418/2021,2,3,#FF9933,1,1
Brazil/MG-FIOCRUZ-AR-410/2021,2,3,#FF9933,1,1
Brazil/MG-FIOCRUZ-AR-409/2021,2,3,#FF9933,1,1
Brazil/MG-FIOCRUZ-AR-402/2021,2,3,#FF9933,1,1
Brazil/MG-FIOCRUZ-AR-401/2021,2,3,#FF9933,1,1
Brazil/MG-FIOCRUZ-AR-400/2021,2,3,#FF9933,1,1
Brazil/MG-FIOCRUZ-AR-396/2021,2,3,#FF9933,1,1
Brazil/MG-FIOCRUZ-AR-393/2021,2,3,#FF9933,1,1
Brazil/MG-FIOCRUZ-AR-392/2021,2,3,#FF9933,1,1
Brazil/MG-FIOCRUZ-AR-390/2021,2,3,#FF9933,1,1
Brazil/MG-FIOCRUZ-AR-389/2021,2,3,#FF9933,1,1
Brazil/MG-FIOCRUZ-AR-387/2021,2,3,#FF9933,1,1
Brazil/MG-FIOCRUZ-AR-38/2021,2,3,#FF9933,1,1
Brazil/MG-FIOCRUZ-AR-376/2021,2,3,#FF9933,1,1
Brazil/MG-FIOCRUZ-AR-371/2021,2,3,#FF9933,1,1
Brazil/MG-FIOCRUZ-AR-37/2021,2,3,#FF9933,1,1
Brazil/MG-FIOCRUZ-AR-369/2021,2,3,#FF9933,1,1
Brazil/MG-FIOCRUZ-AR-367/2021,2,3,#FF9933,1,1
Brazil/MG-FIOCRUZ-AR-366/2021,2,3,#FF9933,1,1
Brazil/MG-FIOCRUZ-AR-364/2021,2,3,#FF9933,1,1
Brazil/MG-FIOCRUZ-AR-363/2021,2,3,#FF9933,1,1
Brazil/MG-FIOCRUZ-AR-35/2021,2,3,#FF9933,1,1
Brazil/MG-FIOCRUZ-AR-338/2021,2,3,#FF9933,1,1
Brazil/MG-FIOCRUZ-AR-337/2021,2,3,#FF9933,1,1
Brazil/MG-FIOCRUZ-AR-334/2021,2,3,#FF9933,1,1
Brazil/MG-FIOCRUZ-AR-330/2021,2,3,#FF9933,1,1
Brazil/MG-FIOCRUZ-AR-325/2021,2,3,#FF9933,1,1
Brazil/MG-FIOCRUZ-AR-323/2021,2,3,#FF9933,1,1
Brazil/MG-FIOCRUZ-AR-321/2021,2,3,#FF9933,1,1
Brazil/MG-FIOCRUZ-AR-318/2021,2,3,#FF9933,1,1
Brazil/MG-FIOCRUZ-AR-306/2021,2,3,#FF9933,1,1
Brazil/MG-FIOCRUZ-AR-303/2021,2,3,#FF9933,1,1
Brazil/MG-FIOCRUZ-AR-298/2021,2,3,#FF9933,1,1
Brazil/MG-FIOCRUZ-AR-295/2021,2,3,#FF9933,1,1
Brazil/MG-FIOCRUZ-AR-293/2021,2,3,#FF9933,1,1
Brazil/MG-FIOCRUZ-AR-292/2021,2,3,#FF9933,1,1
Brazil/MG-FIOCRUZ-AR-29/2021,2,3,#FF9933,1,1
Brazil/MG-FIOCRUZ-AR-284/2021,2,3,#FF9933,1,1
Brazil/MG-FIOCRUZ-AR-281/2021,2,3,#FF9933,1,1
Brazil/MG-FIOCRUZ-AR-280/2021,2,3,#FF9933,1,1
Brazil/MG-FIOCRUZ-AR-268/2021,2,3,#FF9933,1,1
Brazil/MG-FIOCRUZ-AR-258/2021,2,3,#FF9933,1,1
Brazil/MG-FIOCRUZ-AR-255/2021,2,3,#FF9933,1,1
Brazil/MG-FIOCRUZ-AR-253/2021,2,3,#FF9933,1,1
Brazil/MG-FIOCRUZ-AR-251/2021,2,3,#FF9933,1,1
Brazil/MG-FIOCRUZ-AR-244/2021,2,3,#FF9933,1,1
Brazil/MG-FIOCRUZ-AR-235/2021,2,3,#FF9933,1,1
Brazil/MG-FIOCRUZ-AR-233/2021,2,3,#FF9933,1,1
Brazil/MG-FIOCRUZ-AR-218/2021,2,3,#FF9933,1,1
Brazil/MG-FIOCRUZ-AR-217/2021,2,3,#FF9933,1,1
Brazil/MG-FIOCRUZ-AR-212/2021,2,3,#FF9933,1,1
Brazil/MG-FIOCRUZ-AR-205/2021,2,3,#FF9933,1,1
Brazil/MG-FIOCRUZ-AR-201/2021,2,3,#FF9933,1,1
Brazil/MG-FIOCRUZ-AR-198/2021,2,3,#FF9933,1,1
Brazil/MG-FIOCRUZ-AR-196/2021,2,3,#FF9933,1,1
Brazil/MG-FIOCRUZ-AR-195/2021,2,3,#FF9933,1,1
Brazil/MG-FIOCRUZ-AR-191/2021,2,3,#FF9933,1,1
Brazil/MG-FIOCRUZ-AR-190/2021,2,3,#FF9933,1,1
Brazil/MG-FIOCRUZ-AR-181/2021,2,3,#FF9933,1,1
Brazil/MG-FIOCRUZ-AR-176/2021,2,3,#FF9933,1,1
Brazil/MG-FIOCRUZ-AR-175/2021,2,3,#FF9933,1,1
Brazil/MG-FIOCRUZ-AR-174/2021,2,3,#FF9933,1,1
Brazil/MG-FIOCRUZ-AR-170/2021,2,3,#FF9933,1,1
Brazil/MG-FIOCRUZ-AR-168/2021,2,3,#FF9933,1,1
Brazil/MG-FIOCRUZ-AR-156/2021,2,3,#FF9933,1,1
Brazil/MG-FIOCRUZ-AR-153/2021,2,3,#FF9933,1,1
Brazil/MG-FIOCRUZ-AR-139/2021,2,3,#FF9933,1,1
Brazil/MG-FIOCRUZ-AR-138/2021,2,3,#FF9933,1,1
Brazil/MG-FIOCRUZ-AR-135/2021,2,3,#FF9933,1,1
Brazil/MG-FIOCRUZ-AR-131/2021,2,3,#FF9933,1,1
Brazil/MG-FIOCRUZ-AR-122/2021,2,3,#FF9933,1,1
Brazil/MG-FIOCRUZ-AR-119/2021,2,3,#FF9933,1,1
Brazil/MG-FIOCRUZ-AR-117/2021,2,3,#FF9933,1,1
Brazil/MG-FIOCRUZ-AR-114/2021,2,3,#FF9933,1,1
Brazil/MG-FIOCRUZ-AR-113/2021,2,3,#FF9933,1,1
Brazil/MG-FIOCRUZ-AR-111/2021,2,3,#FF9933,1,1
Brazil/MG-FIOCRUZ-AR-104/2021,2,3,#FF9933,1,1
Brazil/MG-FIOCRUZ-AR-1/2021,2,3,#FF9933,1,1
Brazil/MG-FIOCRUZ-648/2021,2,3,#FF9933,1,1
Brazil/MG-FIOCRUZ-647/2021,2,3,#FF9933,1,1
Brazil/MG-FIOCRUZ-638/2021,2,3,#FF9933,1,1
Brazil/MG-FIOCRUZ-622/2021,2,3,#FF9933,1,1
Brazil/MG-FIOCRUZ-618/2021,2,3,#FF9933,1,1
Brazil/MG-FIOCRUZ-617/2021,2,3,#FF9933,1,1
Brazil/MG-FIOCRUZ-616/2021,2,3,#FF9933,1,1
Brazil/MG-FIOCRUZ-453/2021,2,3,#FF9933,1,1
Brazil/MG-FIOCRUZ-45269/2021,2,3,#FF9933,1,1
Brazil/MG-FIOCRUZ-45267/2021,2,3,#FF9933,1,1
Brazil/MG-FIOCRUZ-45253/2021,2,3,#FF9933,1,1
Brazil/MG-FIOCRUZ-45250/2021,2,3,#FF9933,1,1
Brazil/MG-FIOCRUZ-45248/2021,2,3,#FF9933,1,1
Brazil/MG-FIOCRUZ-45247/2021,2,3,#FF9933,1,1
Brazil/MG-FIOCRUZ-45246/2021,2,3,#FF9933,1,1
Brazil/MG-FIOCRUZ-45230/2021,2,3,#FF9933,1,1
Brazil/MG-FIOCRUZ-45229/2021,2,3,#FF9933,1,1
Brazil/MG-FIOCRUZ-45227/2021,2,3,#FF9933,1,1
Brazil/MG-FIOCRUZ-45223/2021,2,3,#FF9933,1,1
Brazil/MG-FIOCRUZ-45217/2021,2,3,#FF9933,1,1
Brazil/MG-FIOCRUZ-360/2021,2,3,#FF9933,1,1
Brazil/MG-FIOCRUZ-357/2021,2,3,#FF9933,1,1
Brazil/MG-FIOCRUZ-347/2021,2,3,#FF9933,1,1
Brazil/MG-FIOCRUZ-340/2021,2,3,#FF9933,1,1
Brazil/MG-FIOCRUZ-339/2021,2,3,#FF9933,1,1
Brazil/MG-FIOCRUZ-337/2021,2,3,#FF9933,1,1
Brazil/MG-FIOCRUZ-336/2021,2,3,#FF9933,1,1
Brazil/MG-FIOCRUZ-332/2021,2,3,#FF9933,1,1
Brazil/MG-FIOCRUZ-330/2021,2,3,#FF9933,1,1
Brazil/MG-FIOCRUZ-327/2021,2,3,#FF9933,1,1
Brazil/MG-FIOCRUZ-320/2021,2,3,#FF9933,1,1
Brazil/MG-FIOCRUZ-318/2021,2,3,#FF9933,1,1
Brazil/MG-FIOCRUZ-317/2021,2,3,#FF9933,1,1
Brazil/MG-FIOCRUZ-315/2021,2,3,#FF9933,1,1
Brazil/MG-FIOCRUZ-312/2021,2,3,#FF9933,1,1
Brazil/MG-FIOCRUZ-305/2021,2,3,#FF9933,1,1
Brazil/MG-FIOCRUZ-298/2021,2,3,#FF9933,1,1
Brazil/MG-FIOCRUZ-297/2021,2,3,#FF9933,1,1
Brazil/MG-FIOCRUZ-296/2021,2,3,#FF9933,1,1
Brazil/MG-FIOCRUZ-290/2021,2,3,#FF9933,1,1
Brazil/MG-FIOCRUZ-288/2021,2,3,#FF9933,1,1
Brazil/MG-FIOCRUZ-280/2021,2,3,#FF9933,1,1
Brazil/MG-FIOCRUZ-268/2021,2,3,#FF9933,1,1
Brazil/MG-FIOCRUZ-262/2021,2,3,#FF9933,1,1
Brazil/MG-FIOCRUZ-259/2021,2,3,#FF9933,1,1
Brazil/MG-FIOCRUZ-255/2021,2,3,#FF9933,1,1
Brazil/MG-FIOCRUZ-250/2021,2,3,#FF9933,1,1
Brazil/MG-FIOCRUZ-249/2021,2,3,#FF9933,1,1
Brazil/MG-FIOCRUZ-247/2021,2,3,#FF9933,1,1
Brazil/MG-FIOCRUZ-242/2021,2,3,#FF9933,1,1
Brazil/MG-FIOCRUZ-238/2021,2,3,#FF9933,1,1
Brazil/MG-FIOCRUZ-237/2021,2,3,#FF9933,1,1
Brazil/MG-FIOCRUZ-227/2021,2,3,#FF9933,1,1
Brazil/MG-FIOCRUZ-173/2021,2,3,#FF9933,1,1
Brazil/MG-FIOCRUZ-1468/2021,2,3,#FF9933,1,1
Brazil/MG-FIOCRUZ-1439/2021,2,3,#FF9933,1,1
Brazil/MG-FIOCRUZ-1431/2021,2,3,#FF9933,1,1
Brazil/MG-FIOCRUZ-1427/2021,2,3,#FF9933,1,1
Brazil/MG-FIOCRUZ-1420/2021,2,3,#FF9933,1,1
Brazil/MG-FIOCRUZ-1362/2021,2,3,#FF9933,1,1
Brazil/MG-FIOCRUZ-1361/2021,2,3,#FF9933,1,1
Brazil/MG-FIOCRUZ-1358/2021,2,3,#FF9933,1,1
Brazil/MG-FIOCRUZ-1324/2021,2,3,#FF9933,1,1
Brazil/MG-FIOCRUZ-1319/2021,2,3,#FF9933,1,1
Brazil/MG-FIOCRUZ-1318/2021,2,3,#FF9933,1,1
Brazil/MG-FIOCRUZ-1317/2021,2,3,#FF9933,1,1
Brazil/MG-FIOCRUZ-1054/2021,2,3,#FF9933,1,1
Brazil/ES-NVBS9634GENOV700957262147/2021,2,3,#FF9933,1,1
Brazil/ES-NVBS9537GENOV700957240855/2021,2,3,#FF9933,1,1
Brazil/ES-LACENES-321027722/2021,2,3,#FF9933,1,1
Brazil/ES-LACENES-321020330/2021,2,3,#FF9933,1,1
Brazil/ES-LACENES-320942785/2021,2,3,#FF9933,1,1
Brazil/ES-LACENES-320925890/2021,2,3,#FF9933,1,1
Brazil/ES-FIOCRUZ-67355/2021,2,3,#FF9933,1,1
Brazil/ES-FIOCRUZ-67342/2021,2,3,#FF9933,1,1
Brazil/ES-FIOCRUZ-67281/2021,2,3,#FF9933,1,1
Brazil/ES-FIOCRUZ-65619/2021,2,3,#FF9933,1,1
Brazil/ES-FIOCRUZ-65516/2021,2,3,#FF9933,1,1
Brazil/ES-FIOCRUZ-65388/2021,2,3,#FF9933,1,1
Brazil/ES-FIOCRUZ-65354/2021,2,3,#FF9933,1,1
Brazil/ES-FIOCRUZ-65351/2021,2,3,#FF9933,1,1
Brazil/ES-FIOCRUZ-63309/2021,2,3,#FF9933,1,1
Brazil/ES-FIOCRUZ-57246/2021,2,3,#FF9933,1,1
Brazil/ES-FIOCRUZ-57157/2021,2,3,#FF9933,1,1
Brazil/ES-FIOCRUZ-57155/2021,2,3,#FF9933,1,1
Brazil/ES-FIOCRUZ-55288/2021,2,3,#FF9933,1,1
Brazil/ES-FIOCRUZ-55284/2021,2,3,#FF9933,1,1
Brazil/ES-FIOCRUZ-55253/2021,2,3,#FF9933,1,1
Brazil/ES-FIOCRUZ-54299/2021,2,3,#FF9933,1,1
Brazil/ES-FIOCRUZ-54205/2021,2,3,#FF9933,1,1
Brazil/ES-FIOCRUZ-52158/2021,2,3,#FF9933,1,1
Brazil/ES-FIOCRUZ-52142/2021,2,3,#FF9933,1,1
Brazil/ES-FIOCRUZ-52112/2021,2,3,#FF9933,1,1
Brazil/ES-FIOCRUZ-51970/2021,2,3,#FF9933,1,1
Brazil/ES-FIOCRUZ-51965/2021,2,3,#FF9933,1,1
Brazil/ES-FIOCRUZ-51926/2021,2,3,#FF9933,1,1
Brazil/ES-FIOCRUZ-51925/2021,2,3,#FF9933,1,1
Brazil/ES-FIOCRUZ-51923/2021,2,3,#FF9933,1,1
Brazil/ES-FIOCRUZ-49304/2021,2,3,#FF9933,1,1
Brazil/ES-FIOCRUZ-49298/2021,2,3,#FF9933,1,1
Brazil/ES-FIOCRUZ-49264/2021,2,3,#FF9933,1,1
Brazil/ES-FIOCRUZ-49147/2021,2,3,#FF9933,1,1
Brazil/ES-FIOCRUZ-49139/2021,2,3,#FF9933,1,1
Brazil/ES-FIOCRUZ-49120/2021,2,3,#FF9933,1,1
Brazil/ES-FIOCRUZ-42473/2021,2,3,#FF9933,1,1
Brazil/ES-FIOCRUZ-40219/2021,2,3,#FF9933,1,1
Brazil/ES-FIOCRUZ-40216/2021,2,3,#FF9933,1,1
Brazil/ES-FIOCRUZ-40150/2021,2,3,#FF9933,1,1
Brazil/SC-UFSC-52-1/2021,2,3,#FF9999,1,1
Brazil/SC-UFSC-51-49/2021,2,3,#FF9999,1,1
Brazil/SC-UFSC-51-4/2021,2,3,#FF9999,1,1
Brazil/SC-UFSC-49-71/2021,2,3,#FF9999,1,1
Brazil/SC-UFSC-49-67/2021,2,3,#FF9999,1,1
Brazil/SC-UFSC-49-58/2021,2,3,#FF9999,1,1
Brazil/SC-UFSC-49-51/2021,2,3,#FF9999,1,1
Brazil/SC-UFSC-49-4/2021,2,3,#FF9999,1,1
Brazil/SC-UFSC-49-23/2021,2,3,#FF9999,1,1
Brazil/SC-UFSC-48-98/2021,2,3,#FF9999,1,1
Brazil/SC-UFSC-48-97/2021,2,3,#FF9999,1,1
Brazil/SC-UFSC-48-56/2021,2,3,#FF9999,1,1
Brazil/SC-UFSC-48-54/2021,2,3,#FF9999,1,1
Brazil/SC-UFSC-48-50/2021,2,3,#FF9999,1,1
Brazil/SC-UFSC-47-51/2021,2,3,#FF9999,1,1
Brazil/SC-UFSC-46-89/2021,2,3,#FF9999,1,1
Brazil/SC-UFSC-45-102/2021,2,3,#FF9999,1,1
Brazil/SC-UFSC-44-110/2021,2,3,#FF9999,1,1
Brazil/SC-UFSC-43-27/2021,2,3,#FF9999,1,1
Brazil/SC-UFSC-41-96/2021,2,3,#FF9999,1,1
Brazil/SC-UFSC-41-74/2021,2,3,#FF9999,1,1
Brazil/SC-UFSC-40-80/2021,2,3,#FF9999,1,1
Brazil/SC-UFSC-40-16/2021,2,3,#FF9999,1,1
Brazil/SC-NXBS4767GENOV045615837023/2021,2,3,#FF9999,1,1
Brazil/SC-NVBS8225GENOV45616662648/2021,2,3,#FF9999,1,1
Brazil/SC-NVBS8199GENOV45616627593/2021,2,3,#FF9999,1,1
Brazil/SC-NVBS8127GENOV45616567851/2021,2,3,#FF9999,1,1
Brazil/SC-NVBS7830GENOV45616692973/2021,2,3,#FF9999,1,1
Brazil/SC-NVBS7682GENOV45616552697/2021,2,3,#FF9999,1,1
Brazil/SC-NVBS7660GENOV45616545941/2021,2,3,#FF9999,1,1
Brazil/SC-NVBS7577GENOV044909062271/2021,2,3,#FF9999,1,1
Brazil/SC-NVBS7174GENOV045616282532/2021,2,3,#FF9999,1,1
Brazil/SC-NVBS6936GENOV045616272007/2021,2,3,#FF9999,1,1
Brazil/SC-NVBS6880GENOV045616261537/2021,2,3,#FF9999,1,1
Brazil/SC-NVBS6878GENOV045616262220/2021,2,3,#FF9999,1,1
Brazil/SC-NVBS6872GENOV045616261063/2021,2,3,#FF9999,1,1
Brazil/SC-NVBS6816GENOV045616312703/2021,2,3,#FF9999,1,1
Brazil/SC-NVBS4824GENOV045615936887/2021,2,3,#FF9999,1,1
Brazil/SC-NVBS10829GENOV045616890676/2021,2,3,#FF9999,1,1
Brazil/SC-NVBS10637GENOV045616941637/2021,2,3,#FF9999,1,1
Brazil/SC-FIOCRUZ-67813/2021,2,3,#FF9999,1,1
Brazil/SC-FIOCRUZ-66647/2021,2,3,#FF9999,1,1
Brazil/SC-FIOCRUZ-64812/2021,2,3,#FF9999,1,1
Brazil/SC-FIOCRUZ-64810/2021,2,3,#FF9999,1,1
Brazil/SC-FIOCRUZ-64765/2021,2,3,#FF9999,1,1
Brazil/SC-FIOCRUZ-62277/2021,2,3,#FF9999,1,1
Brazil/SC-FIOCRUZ-62270/2021,2,3,#FF9999,1,1
Brazil/SC-FIOCRUZ-62259/2021,2,3,#FF9999,1,1
Brazil/SC-FIOCRUZ-62235/2021,2,3,#FF9999,1,1
Brazil/SC-FIOCRUZ-61476/2021,2,3,#FF9999,1,1
Brazil/SC-FIOCRUZ-61454/2021,2,3,#FF9999,1,1
Brazil/SC-FIOCRUZ-61437/2021,2,3,#FF9999,1,1
Brazil/SC-FIOCRUZ-59879/2021,2,3,#FF9999,1,1
Brazil/SC-FIOCRUZ-59832/2021,2,3,#FF9999,1,1
Brazil/SC-FIOCRUZ-58843/2021,2,3,#FF9999,1,1
Brazil/SC-FIOCRUZ-58838/2021,2,3,#FF9999,1,1
Brazil/SC-FIOCRUZ-58832/2021,2,3,#FF9999,1,1
Brazil/SC-FIOCRUZ-58811/2021,2,3,#FF9999,1,1
Brazil/SC-FIOCRUZ-58243/2021,2,3,#FF9999,1,1
Brazil/SC-FIOCRUZ-56927/2021,2,3,#FF9999,1,1
Brazil/SC-FIOCRUZ-56918/2021,2,3,#FF9999,1,1
Brazil/SC-FIOCRUZ-56909/2021,2,3,#FF9999,1,1
Brazil/SC-FIOCRUZ-56893/2021,2,3,#FF9999,1,1
Brazil/SC-FIOCRUZ-56892/2021,2,3,#FF9999,1,1
Brazil/SC-FIOCRUZ-56866/2021,2,3,#FF9999,1,1
Brazil/SC-FIOCRUZ-56846/2021,2,3,#FF9999,1,1
Brazil/SC-FIOCRUZ-56844/2021,2,3,#FF9999,1,1
Brazil/SC-FIOCRUZ-55356/2021,2,3,#FF9999,1,1
Brazil/SC-FIOCRUZ-54183/2021,2,3,#FF9999,1,1
Brazil/SC-FIOCRUZ-54178/2021,2,3,#FF9999,1,1
Brazil/SC-FIOCRUZ-54169/2021,2,3,#FF9999,1,1
Brazil/SC-FIOCRUZ-52716/2021,2,3,#FF9999,1,1
Brazil/SC-FIOCRUZ-51549/2021,2,3,#FF9999,1,1
Brazil/SC-FIOCRUZ-50089/2021,2,3,#FF9999,1,1
Brazil/SC-FIOCRUZ-50087/2021,2,3,#FF9999,1,1
Brazil/SC-FIOCRUZ-50079/2021,2,3,#FF9999,1,1
Brazil/SC-FIOCRUZ-50065/2021,2,3,#FF9999,1,1
Brazil/SC-FIOCRUZ-50062/2021,2,3,#FF9999,1,1
Brazil/SC-FIOCRUZ-48844/2021,2,3,#FF9999,1,1
Brazil/SC-FIOCRUZ-47351/2021,2,3,#FF9999,1,1
Brazil/SC-FIOCRUZ-47340/2021,2,3,#FF9999,1,1
Brazil/SC-FIOCRUZ-47335/2021,2,3,#FF9999,1,1
Brazil/SC-FIOCRUZ-47325/2021,2,3,#FF9999,1,1
Brazil/SC-FIOCRUZ-47310/2021,2,3,#FF9999,1,1
Brazil/SC-FIOCRUZ-46130/2021,2,3,#FF9999,1,1
Brazil/SC-FIOCRUZ-46128/2021,2,3,#FF9999,1,1
Brazil/SC-FIOCRUZ-46110/2021,2,3,#FF9999,1,1
Brazil/SC-FIOCRUZ-44273/2021,2,3,#FF9999,1,1
Brazil/SC-FIOCRUZ-42807/2021,2,3,#FF9999,1,1
Brazil/SC-FIOCRUZ-42797/2021,2,3,#FF9999,1,1
Brazil/SC-FIOCRUZ-42786/2021,2,3,#FF9999,1,1
Brazil/SC-FIOCRUZ-42750/2021,2,3,#FF9999,1,1
Brazil/SC-FIOCRUZ-41362/2021,2,3,#FF9999,1,1
Brazil/SC-FIOCRUZ-41361/2021,2,3,#FF9999,1,1
Brazil/SC-FIOCRUZ-41354/2021,2,3,#FF9999,1,1
Brazil/SC-FIOCRUZ-41341/2021,2,3,#FF9999,1,1
Brazil/SC-FIOCRUZ-41333/2021,2,3,#FF9999,1,1
Brazil/SC-FIOCRUZ-41322/2021,2,3,#FF9999,1,1
Brazil/SC-FIOCRUZ-41317/2021,2,3,#FF9999,1,1
Brazil/SC-FIOCRUZ-41316/2021,2,3,#FF9999,1,1
Brazil/SC-FIOCRUZ-39586/2021,2,3,#FF9999,1,1
Brazil/SC-FIOCRUZ-38489/2021,2,3,#FF9999,1,1
Brazil/SC-FIOCRUZ-12152/2021,2,3,#FF9999,1,1
Brazil/SC-FIOCRUZ-12149/2021,2,3,#FF9999,1,1
Brazil/SC-FIOCRUZ-12139/2021,2,3,#FF9999,1,1
Brazil/PR-NXBS5138GENOV700930501782/2021,2,3,#FF9999,1,1
Brazil/PR-NVBS9998GENOV045388421528/2021,2,3,#FF9999,1,1
Brazil/PR-NVBS9997GENOV045389549467/2021,2,3,#FF9999,1,1
Brazil/PR-NVBS8546GENOV045384348638/2021,2,3,#FF9999,1,1
Brazil/PR-NVBS8545GENOV828225005101/2021,2,3,#FF9999,1,1
Brazil/PR-NVBS8540GENOV828234421022/2021,2,3,#FF9999,1,1
Brazil/PR-NVBS8537GENOV045384461580/2021,2,3,#FF9999,1,1
Brazil/PR-NVBS8519GENOV045385434415/2021,2,3,#FF9999,1,1
Brazil/PR-NVBS8513GENOV828206145192/2021,2,3,#FF9999,1,1
Brazil/PR-NVBS8511GENOV828248110035/2021,2,3,#FF9999,1,1
Brazil/PR-NVBS8510GENOV045385168501/2021,2,3,#FF9999,1,1
Brazil/PR-NVBS8484GENOV828229844621/2021,2,3,#FF9999,1,1
Brazil/PR-NVBS8466GENOV828237525376/2021,2,3,#FF9999,1,1
Brazil/PR-NVBS8461GENOV045384947497/2021,2,3,#FF9999,1,1
Brazil/PR-NVBS7868GENOV45616644774/2021,2,3,#FF9999,1,1
Brazil/PR-NVBS7592GENOV828203022984/2021,2,3,#FF9999,1,1
Brazil/PR-NVBS7588GENOV828231464671/2021,2,3,#FF9999,1,1
Brazil/PR-NVBS7586GENOV828213145772/2021,2,3,#FF9999,1,1
Brazil/PR-NVBS7568GENOV828210937035/2021,2,3,#FF9999,1,1
Brazil/PR-NVBS7564GENOV828232312193/2021,2,3,#FF9999,1,1
Brazil/PR-NVBS7542GENOV828232402245/2021,2,3,#FF9999,1,1
Brazil/PR-NVBS7238GENOV828124050615/2021,2,3,#FF9999,1,1
Brazil/PR-NVBS7236GENOV828120184918/2021,2,3,#FF9999,1,1
Brazil/PR-NVBS7228GENOV828120701665/2021,2,3,#FF9999,1,1
Brazil/PR-NVBS7224GENOV828119403112/2021,2,3,#FF9999,1,1
Brazil/PR-NVBS5900GENOV828101071145/2021,2,3,#FF9999,1,1
Brazil/PR-NVBS5896GENOV828109739160/2021,2,3,#FF9999,1,1
Brazil/PR-NVBS5875GENOV828113930300/2021,2,3,#FF9999,1,1
Brazil/PR-NVBS5865GENOV828070982848/2021,2,3,#FF9999,1,1
Brazil/PR-NVBS5861GENOV828070076301/2021,2,3,#FF9999,1,1
Brazil/PR-NVBS5850GENOV828094008845/2021,2,3,#FF9999,1,1
Brazil/PR-NVBS5844GENOV828097561422/2021,2,3,#FF9999,1,1
Brazil/PR-NVBS5721GENOV045376026698/2021,2,3,#FF9999,1,1
Brazil/PR-NVBS5719GENOV045375257086/2021,2,3,#FF9999,1,1
Brazil/PR-NVBS5706GENOV827937825519/2021,2,3,#FF9999,1,1
Brazil/PR-NVBS5697GENOV827930033386/2021,2,3,#FF9999,1,1
Brazil/PR-NVBS5673GENOV045375155146/2021,2,3,#FF9999,1,1
Brazil/PR-NVBS5655GENOV045376026803/2021,2,3,#FF9999,1,1
Brazil/PR-NVBS5642GENOV827951981321/2021,2,3,#FF9999,1,1
Brazil/PR-NVBS4602GENOV827927417991/2021,2,3,#FF9999,1,1
Brazil/PR-NVBS4597GENOV827936460858/2021,2,3,#FF9999,1,1
Brazil/PR-NVBS4596GENOV827966805230/2021,2,3,#FF9999,1,1
Brazil/PR-NVBS4578GENOV827973014410/2021,2,3,#FF9999,1,1
Brazil/PR-NVBS4555GENOV827954973798/2021,2,3,#FF9999,1,1
Brazil/PR-NVBS4513GENOV827974418866/2021,2,3,#FF9999,1,1
Brazil/PR-NVBS4507GENOV827974046830/2021,2,3,#FF9999,1,1
Brazil/PR-NVBS4488GENOV827981962345/2021,2,3,#FF9999,1,1
Brazil/PR-NVBS4482GENOV827973382526/2021,2,3,#FF9999,1,1
Brazil/PR-NVBS3797GENOV827809207023/2021,2,3,#FF9999,1,1
Brazil/PR-NVBS2606GENOV827799099431/2021,2,3,#FF9999,1,1
Brazil/PR-NVBS2602GENOV827814810478/2021,2,3,#FF9999,1,1
Brazil/PR-NVBS11258GENOV045394706183/2021,2,3,#FF9999,1,1
Brazil/PR-NVBS11244GENOV045393923000/2021,2,3,#FF9999,1,1
Brazil/PR-NVBS11047GENOV828355315255/2021,2,3,#FF9999,1,1
Brazil/PR-NVBS11035GENOV828372530020/2021,2,3,#FF9999,1,1
Brazil/PR-NVBS10027GENOV045389044054/2021,2,3,#FF9999,1,1
Brazil/PR-NVBS10021GENOV045388819684/2021,2,3,#FF9999,1,1
Brazil/PR-NVBS10000GENOV045389282418/2021,2,3,#FF9999,1,1
Brazil/PR-L86_GATES-CD17868/2021,2,3,#FF9999,1,1
Brazil/PR-IPEC_VIGCV19_MAR_1343/2021,2,3,#FF9999,1,1
Brazil/PR-IPEC_VIGCV19_MAR_1325/2021,2,3,#FF9999,1,1
Brazil/PR-IPEC_VIGCV19_MAR_1320/2021,2,3,#FF9999,1,1
Brazil/PR-IPEC_VIGCV19_MAR_1317/2021,2,3,#FF9999,1,1
Brazil/PR-IPEC_VIGCV19_MAR_1315/2021,2,3,#FF9999,1,1
Brazil/PR-IPEC_VIGCV19_MAR_1311/2021,2,3,#FF9999,1,1
Brazil/PR-IPEC_VIGCV19_MAR_1309/2021,2,3,#FF9999,1,1
Brazil/PR-IPEC_VIGCV19_MAR_1303/2021,2,3,#FF9999,1,1
Brazil/PR-IPEC_VIGCV19_MAR_1299/2021,2,3,#FF9999,1,1
Brazil/PR-IPEC_VIGCV19_MAR_1298/2021,2,3,#FF9999,1,1
Brazil/PR-IPEC_VIGCV19_MAR_1293/2021,2,3,#FF9999,1,1
Brazil/PR-IPEC_VIGCV19_MAR_1291/2021,2,3,#FF9999,1,1
Brazil/PR-IPEC_VIGCV19_MAR_0794/2021,2,3,#FF9999,1,1
Brazil/PR-IPEC_VIGCV19_MAR_0783/2021,2,3,#FF9999,1,1
Brazil/PR-IPEC_VIGCV19_MAR_0771/2021,2,3,#FF9999,1,1
Brazil/PR-IPEC_VIGCV19_LON_0934/2021,2,3,#FF9999,1,1
Brazil/PR-IPEC_VIGCV19_LON_0928/2021,2,3,#FF9999,1,1
Brazil/PR-IPEC_VIGCV19_LON_0901/2021,2,3,#FF9999,1,1
Brazil/PR-IPEC_VIGCV19_LON_0889/2021,2,3,#FF9999,1,1
Brazil/PR-IPEC_VIGCV19_LON_0887/2021,2,3,#FF9999,1,1
Brazil/PR-IPEC_VIGCV19_LON_0875/2021,2,3,#FF9999,1,1
Brazil/PR-IPEC_VIGCV19_LON_0866/2021,2,3,#FF9999,1,1
Brazil/PR-IPEC_VIGCV19_LON_0863/2021,2,3,#FF9999,1,1
Brazil/PR-IPEC_VIGCV19_LON_0860/2021,2,3,#FF9999,1,1
Brazil/PR-IPEC_VIGCV19_LON_0857/2021,2,3,#FF9999,1,1
Brazil/PR-IPEC_VIGCV19_LON_0856/2021,2,3,#FF9999,1,1
Brazil/PR-IPEC_VIGCV19_LON_0848/2021,2,3,#FF9999,1,1
Brazil/PR-IPEC_VIGCV19_LON_0845/2021,2,3,#FF9999,1,1
Brazil/PR-IPEC_VIGCV19_LON_0844/2021,2,3,#FF9999,1,1
Brazil/PR-IPEC_VIGCV19_LON_0842/2021,2,3,#FF9999,1,1
Brazil/PR-IPEC_VIGCV19_LON_0841/2021,2,3,#FF9999,1,1
Brazil/PR-IPEC_VIGCV19_LON_0840/2021,2,3,#FF9999,1,1
Brazil/PR-IPEC_VIGCV19_LON_0833/2021,2,3,#FF9999,1,1
Brazil/PR-IPEC_VIGCV19_LON_0828/2021,2,3,#FF9999,1,1
Brazil/PR-IPEC_VIGCV19_LON_0826/2021,2,3,#FF9999,1,1
Brazil/PR-IPEC_VIGCV19_LON_0822/2021,2,3,#FF9999,1,1
Brazil/PR-IPEC_VIGCV19_LON_0805/2021,2,3,#FF9999,1,1
Brazil/PR-IPEC_VIGCV19_GPA_0949/2021,2,3,#FF9999,1,1
Brazil/PR-IPEC_VIGCV19_GPA_0948/2021,2,3,#FF9999,1,1
Brazil/PR-IPEC_VIGCV19_GPA_0947/2021,2,3,#FF9999,1,1
Brazil/PR-IPEC_VIGCV19_GPA_0945/2021,2,3,#FF9999,1,1
Brazil/PR-IPEC_VIGCV19_CTB_1282/2021,2,3,#FF9999,1,1
Brazil/PR-IPEC_VIGCV19_CTB_1276/2021,2,3,#FF9999,1,1
Brazil/PR-IPEC_VIGCV19_CTB_1121/2021,2,3,#FF9999,1,1
Brazil/PR-IPEC_VIGCV19_CTB_1120/2021,2,3,#FF9999,1,1
Brazil/PR-IPEC_VIGCV19_CTB_1119/2021,2,3,#FF9999,1,1
Brazil/PR-IPEC_VIGCV19_CTB_1118/2021,2,3,#FF9999,1,1
Brazil/PR-IPEC_VIGCV19_CTB_1117/2021,2,3,#FF9999,1,1
Brazil/PR-IPEC_VIGCV19_CTB_1114/2021,2,3,#FF9999,1,1
Brazil/PR-IPEC_VIGCV19_CTB_1113/2021,2,3,#FF9999,1,1
Brazil/PR-IPEC_VIGCV19_CTB_1110/2021,2,3,#FF9999,1,1
Brazil/PR-IPEC_VIGCV19_CTB_1109/2021,2,3,#FF9999,1,1
Brazil/PR-IPEC_VIGCV19_CTB_1100/2021,2,3,#FF9999,1,1
Brazil/PR-IPEC_VIGCV19_CTB_1098/2021,2,3,#FF9999,1,1
Brazil/PR-IPEC_VIGCV19_CTB_1076/2021,2,3,#FF9999,1,1
Brazil/PR-IPEC_VIGCV19_CTB_1075/2021,2,3,#FF9999,1,1
Brazil/PR-IPEC_VIGCV19_CTB_1066/2021,2,3,#FF9999,1,1
Brazil/PR-IPEC_VIGCV19_CTB_1060/2021,2,3,#FF9999,1,1
Brazil/PR-IPEC_VIGCV19_CTB_1059/2021,2,3,#FF9999,1,1
Brazil/PR-IPEC_VIGCV19_CTB_1058/2021,2,3,#FF9999,1,1
Brazil/PR-IPEC_VIGCV19_CTB_1053/2021,2,3,#FF9999,1,1
Brazil/PR-IPEC_VIGCV19_CTB_1042/2021,2,3,#FF9999,1,1
Brazil/PR-IPEC_VIGCV19_CTB_1036/2021,2,3,#FF9999,1,1
Brazil/PR-IPEC_VIGCV19_CTB_1034/2021,2,3,#FF9999,1,1
Brazil/PR-IPEC_VIGCV19_CTB_1027/2021,2,3,#FF9999,1,1
Brazil/PR-IPEC_VIGCV19_CTB_1010/2021,2,3,#FF9999,1,1
Brazil/PR-IPEC_VIGCV19_CTB_1007/2021,2,3,#FF9999,1,1
Brazil/PR-IPEC_VIGCV19_CTB_1006/2021,2,3,#FF9999,1,1
Brazil/PR-IPEC_VIGCV19_CTB_1005/2021,2,3,#FF9999,1,1
Brazil/PR-IPEC_VIGCV19_CTB_1004/2021,2,3,#FF9999,1,1
Brazil/PR-IPEC_VIGCV19_CTB_1002/2021,2,3,#FF9999,1,1
Brazil/PR-IPEC_VIGCV19_CTB_0996/2021,2,3,#FF9999,1,1
Brazil/PR-IPEC_VIGCV19_CTB_0993/2021,2,3,#FF9999,1,1
Brazil/PR-IPEC_VIGCV19_CTB_0973/2021,2,3,#FF9999,1,1
Brazil/PR-IMTSP-CD27101/2021,2,3,#FF9999,1,1
Brazil/PR-IMTSP-CD27091/2021,2,3,#FF9999,1,1
Brazil/PR-IMTSP-CD25730/2021,2,3,#FF9999,1,1
Brazil/PR-IMTSP-CD25005/2021,2,3,#FF9999,1,1
Brazil/PR-IMTSP-CD24948/2021,2,3,#FF9999,1,1
Brazil/PR-IMTSP-CD24944/2021,2,3,#FF9999,1,1
Brazil/PR-IMTSP-CD24349/2021,2,3,#FF9999,1,1
Brazil/PR-IMTSP-CD24343/2021,2,3,#FF9999,1,1
Brazil/PR-IMTSP-CD24338/2021,2,3,#FF9999,1,1
Brazil/PR-IMTSP-CD23992/2021,2,3,#FF9999,1,1
Brazil/PR-IMTSP-CD22403/2021,2,3,#FF9999,1,1
Brazil/PR-IMTSP-CD20617/2021,2,3,#FF9999,1,1
Brazil/PR-IMTSP-CD19570/2021,2,3,#FF9999,1,1
Brazil/PR-IMTSP-CD19568/2021,2,3,#FF9999,1,1
Brazil/PR-IMTSP-CD19563/2021,2,3,#FF9999,1,1
Brazil/PR-IMTSP-CD19554/2021,2,3,#FF9999,1,1
Brazil/PR-IMTSP-CD19551/2021,2,3,#FF9999,1,1
Brazil/PR-IMTSP-CD19543/2021,2,3,#FF9999,1,1
Brazil/PR-IMTSP-CD19223/2021,2,3,#FF9999,1,1
Brazil/PR-IMTSP-CD19212/2021,2,3,#FF9999,1,1
Brazil/PR-IMTSP-CD19210/2021,2,3,#FF9999,1,1
Brazil/PR-IMTSP-CD18758/2021,2,3,#FF9999,1,1
Brazil/PR-IMTSP-CD18334/2021,2,3,#FF9999,1,1
Brazil/PR-IMTSP-CD18333/2021,2,3,#FF9999,1,1
Brazil/PR-IMTSP-CD18331/2021,2,3,#FF9999,1,1
Brazil/PR-IMTSP-CD18328/2021,2,3,#FF9999,1,1
Brazil/PR-IMTSP-CD18327/2021,2,3,#FF9999,1,1
Brazil/PR-IMTSP-CD18326/2021,2,3,#FF9999,1,1
Brazil/PR-IMTSP-CD18322/2021,2,3,#FF9999,1,1
Brazil/PR-IMTSP-CD17893/2021,2,3,#FF9999,1,1
Brazil/PR-IMTSP-CD14722/2021,2,3,#FF9999,1,1
Brazil/PR-IMTSP-CD10412/2021,2,3,#FF9999,1,1
Brazil/PR-FIOCRUZ-ICC971/2021,2,3,#FF9999,1,1
Brazil/PR-FIOCRUZ-ICC947/2021,2,3,#FF9999,1,1
Brazil/PR-FIOCRUZ-ICC857/2021,2,3,#FF9999,1,1
Brazil/PR-FIOCRUZ-ICC854/2021,2,3,#FF9999,1,1
Brazil/PR-FIOCRUZ-ICC833/2021,2,3,#FF9999,1,1
Brazil/PR-FIOCRUZ-ICC790/2021,2,3,#FF9999,1,1
Brazil/PR-FIOCRUZ-ICC778/2021,2,3,#FF9999,1,1
Brazil/PR-FIOCRUZ-ICC773/2021,2,3,#FF9999,1,1
Brazil/PR-FIOCRUZ-ICC758/2021,2,3,#FF9999,1,1
Brazil/PR-FIOCRUZ-ICC757/2021,2,3,#FF9999,1,1
Brazil/PR-FIOCRUZ-ICC744/2021,2,3,#FF9999,1,1
Brazil/PR-FIOCRUZ-ICC731/2021,2,3,#FF9999,1,1
Brazil/PR-FIOCRUZ-ICC722/2021,2,3,#FF9999,1,1
Brazil/PR-FIOCRUZ-ICC688/2021,2,3,#FF9999,1,1
Brazil/PR-FIOCRUZ-ICC686/2021,2,3,#FF9999,1,1
Brazil/PR-FIOCRUZ-ICC685/2021,2,3,#FF9999,1,1
Brazil/PR-FIOCRUZ-ICC656/2021,2,3,#FF9999,1,1
Brazil/PR-FIOCRUZ-ICC655/2021,2,3,#FF9999,1,1
Brazil/PR-FIOCRUZ-ICC633/2021,2,3,#FF9999,1,1
Brazil/PR-FIOCRUZ-ICC627/2021,2,3,#FF9999,1,1
Brazil/PR-FIOCRUZ-ICC625/2021,2,3,#FF9999,1,1
Brazil/PR-FIOCRUZ-ICC571/2021,2,3,#FF9999,1,1
Brazil/PR-FIOCRUZ-ICC562/2021,2,3,#FF9999,1,1
Brazil/PR-FIOCRUZ-ICC537/2021,2,3,#FF9999,1,1
Brazil/PR-FIOCRUZ-ICC531/2021,2,3,#FF9999,1,1
Brazil/PR-FIOCRUZ-ICC520/2021,2,3,#FF9999,1,1
Brazil/PR-FIOCRUZ-ICC519/2021,2,3,#FF9999,1,1
Brazil/PR-FIOCRUZ-ICC518/2021,2,3,#FF9999,1,1
Brazil/PR-FIOCRUZ-ICC510/2021,2,3,#FF9999,1,1
Brazil/PR-FIOCRUZ-ICC506/2021,2,3,#FF9999,1,1
Brazil/PR-FIOCRUZ-ICC3191/2021,2,3,#FF9999,1,1
Brazil/PR-FIOCRUZ-ICC3178/2021,2,3,#FF9999,1,1
Brazil/PR-FIOCRUZ-ICC3177/2021,2,3,#FF9999,1,1
Brazil/PR-FIOCRUZ-ICC3154/2021,2,3,#FF9999,1,1
Brazil/PR-FIOCRUZ-ICC3145/2021,2,3,#FF9999,1,1
Brazil/PR-FIOCRUZ-ICC3125/2021,2,3,#FF9999,1,1
Brazil/PR-FIOCRUZ-ICC3103/2021,2,3,#FF9999,1,1
Brazil/PR-FIOCRUZ-ICC2825/2021,2,3,#FF9999,1,1
Brazil/PR-FIOCRUZ-ICC2789/2021,2,3,#FF9999,1,1
Brazil/PR-FIOCRUZ-ICC2777/2021,2,3,#FF9999,1,1
Brazil/PR-FIOCRUZ-ICC2766/2021,2,3,#FF9999,1,1
Brazil/PR-FIOCRUZ-ICC2765/2021,2,3,#FF9999,1,1
Brazil/PR-FIOCRUZ-ICC2749/2021,2,3,#FF9999,1,1
Brazil/PR-FIOCRUZ-ICC2737/2021,2,3,#FF9999,1,1
Brazil/PR-FIOCRUZ-ICC2735/2021,2,3,#FF9999,1,1
Brazil/PR-FIOCRUZ-ICC2734/2021,2,3,#FF9999,1,1
Brazil/PR-FIOCRUZ-ICC2733/2021,2,3,#FF9999,1,1
Brazil/PR-FIOCRUZ-ICC2725/2021,2,3,#FF9999,1,1
Brazil/PR-FIOCRUZ-ICC2706/2021,2,3,#FF9999,1,1
Brazil/PR-FIOCRUZ-ICC2702/2021,2,3,#FF9999,1,1
Brazil/PR-FIOCRUZ-ICC2701/2021,2,3,#FF9999,1,1
Brazil/PR-FIOCRUZ-ICC1653/2021,2,3,#FF9999,1,1
Brazil/PR-FIOCRUZ-ICC1648/2021,2,3,#FF9999,1,1
Brazil/PR-FIOCRUZ-ICC1571/2021,2,3,#FF9999,1,1
Brazil/PR-FIOCRUZ-ICC1558/2021,2,3,#FF9999,1,1
Brazil/PR-FIOCRUZ-ICC1539/2021,2,3,#FF9999,1,1
Brazil/PR-FIOCRUZ-ICC1534/2021,2,3,#FF9999,1,1
Brazil/PR-FIOCRUZ-ICC1533/2021,2,3,#FF9999,1,1
Brazil/PR-FIOCRUZ-ICC1521/2021,2,3,#FF9999,1,1
Brazil/PR-FIOCRUZ-ICC1520/2021,2,3,#FF9999,1,1
Brazil/PR-FIOCRUZ-ICC1517/2021,2,3,#FF9999,1,1
Brazil/PR-FIOCRUZ-ICC1508/2021,2,3,#FF9999,1,1
Brazil/PR-FIOCRUZ-68422/2021,2,3,#FF9999,1,1
Brazil/PR-FIOCRUZ-68384/2021,2,3,#FF9999,1,1
Brazil/PR-FIOCRUZ-68351/2021,2,3,#FF9999,1,1
Brazil/PR-FIOCRUZ-68327/2021,2,3,#FF9999,1,1
Brazil/PR-FIOCRUZ-66510/2021,2,3,#FF9999,1,1
Brazil/PR-FIOCRUZ-63857/2021,2,3,#FF9999,1,1
Brazil/PR-FIOCRUZ-63843/2021,2,3,#FF9999,1,1
Brazil/PR-FIOCRUZ-63829/2021,2,3,#FF9999,1,1
Brazil/PR-FIOCRUZ-63805/2021,2,3,#FF9999,1,1
Brazil/PR-FIOCRUZ-63789/2021,2,3,#FF9999,1,1
Brazil/PR-FIOCRUZ-63778/2021,2,3,#FF9999,1,1
Brazil/PR-FIOCRUZ-63764/2021,2,3,#FF9999,1,1
Brazil/PR-FIOCRUZ-63738/2021,2,3,#FF9999,1,1
Brazil/PR-FIOCRUZ-63729/2021,2,3,#FF9999,1,1
Brazil/PR-FIOCRUZ-60298/2021,2,3,#FF9999,1,1
Brazil/PR-FIOCRUZ-60293/2021,2,3,#FF9999,1,1
Brazil/PR-FIOCRUZ-60283/2021,2,3,#FF9999,1,1
Brazil/PR-FIOCRUZ-60270/2021,2,3,#FF9999,1,1
Brazil/PR-FIOCRUZ-60245/2021,2,3,#FF9999,1,1
Brazil/PR-FIOCRUZ-60239/2021,2,3,#FF9999,1,1
Brazil/PR-FIOCRUZ-60228/2021,2,3,#FF9999,1,1
Brazil/PR-FIOCRUZ-60224/2021,2,3,#FF9999,1,1
Brazil/PR-FIOCRUZ-60221/2021,2,3,#FF9999,1,1
Brazil/PR-FIOCRUZ-60214/2021,2,3,#FF9999,1,1
Brazil/PR-FIOCRUZ-60196/2021,2,3,#FF9999,1,1
Brazil/PR-FIOCRUZ-60184/2021,2,3,#FF9999,1,1
Brazil/PR-FIOCRUZ-59503/2021,2,3,#FF9999,1,1
Brazil/PR-FIOCRUZ-59502/2021,2,3,#FF9999,1,1
Brazil/PR-FIOCRUZ-57136/2021,2,3,#FF9999,1,1
Brazil/PR-FIOCRUZ-57126/2021,2,3,#FF9999,1,1
Brazil/PR-FIOCRUZ-57123/2021,2,3,#FF9999,1,1
Brazil/PR-FIOCRUZ-57121/2021,2,3,#FF9999,1,1
Brazil/PR-FIOCRUZ-57119/2021,2,3,#FF9999,1,1
Brazil/PR-FIOCRUZ-57083/2021,2,3,#FF9999,1,1
Brazil/PR-FIOCRUZ-57082/2021,2,3,#FF9999,1,1
Brazil/PR-FIOCRUZ-57078/2021,2,3,#FF9999,1,1
Brazil/PR-FIOCRUZ-57074/2021,2,3,#FF9999,1,1
Brazil/PR-FIOCRUZ-57070/2021,2,3,#FF9999,1,1
Brazil/PR-FIOCRUZ-57058/2021,2,3,#FF9999,1,1
Brazil/PR-FIOCRUZ-57051/2021,2,3,#FF9999,1,1
Brazil/PR-FIOCRUZ-55431/2021,2,3,#FF9999,1,1
Brazil/PR-FIOCRUZ-55416/2021,2,3,#FF9999,1,1
Brazil/PR-FIOCRUZ-55406/2021,2,3,#FF9999,1,1
Brazil/PR-FIOCRUZ-55404/2021,2,3,#FF9999,1,1
Brazil/PR-FIOCRUZ-55396/2021,2,3,#FF9999,1,1
Brazil/PR-FIOCRUZ-53786/2021,2,3,#FF9999,1,1
Brazil/PR-FIOCRUZ-53781/2021,2,3,#FF9999,1,1
Brazil/PR-FIOCRUZ-53776/2021,2,3,#FF9999,1,1
Brazil/PR-FIOCRUZ-53744/2021,2,3,#FF9999,1,1
Brazil/PR-FIOCRUZ-53743/2021,2,3,#FF9999,1,1
Brazil/PR-FIOCRUZ-53740/2021,2,3,#FF9999,1,1
Brazil/PR-FIOCRUZ-53730/2021,2,3,#FF9999,1,1
Brazil/PR-FIOCRUZ-53715/2021,2,3,#FF9999,1,1
Brazil/PR-FIOCRUZ-53678/2021,2,3,#FF9999,1,1
Brazil/PR-FIOCRUZ-53671/2021,2,3,#FF9999,1,1
Brazil/PR-FIOCRUZ-51530/2021,2,3,#FF9999,1,1
Brazil/PR-FIOCRUZ-51526/2021,2,3,#FF9999,1,1
Brazil/PR-FIOCRUZ-47438/2021,2,3,#FF9999,1,1
Brazil/PR-FIOCRUZ-47404/2021,2,3,#FF9999,1,1
Brazil/PR-FIOCRUZ-45451/2021,2,3,#FF9999,1,1
Brazil/PR-FIOCRUZ-45448/2021,2,3,#FF9999,1,1
Brazil/PR-FIOCRUZ-45432/2021,2,3,#FF9999,1,1
Brazil/PR-FIOCRUZ-45426/2021,2,3,#FF9999,1,1
Brazil/PR-FIOCRUZ-45425/2021,2,3,#FF9999,1,1
Brazil/PR-FIOCRUZ-45424/2021,2,3,#FF9999,1,1
Brazil/PR-FIOCRUZ-45403/2021,2,3,#FF9999,1,1
Brazil/PR-FIOCRUZ-43783/2021,2,3,#FF9999,1,1
Brazil/PR-FIOCRUZ-43773/2021,2,3,#FF9999,1,1
Brazil/PR-FIOCRUZ-43750/2021,2,3,#FF9999,1,1
Brazil/PR-FIOCRUZ-43747/2021,2,3,#FF9999,1,1
Brazil/PR-FIOCRUZ-43742/2021,2,3,#FF9999,1,1
Brazil/PR-FIOCRUZ-39874/2021,2,3,#FF9999,1,1
Brazil/PR-FIOCRUZ-39858/2021,2,3,#FF9999,1,1
Brazil/PR-FIOCRUZ-38809/2021,2,3,#FF9999,1,1
Brazil/PR-FIOCRUZ-38084/2021,2,3,#FF9999,1,1
Brazil/PR-FIOCRUZ-34455/2021,2,3,#FF9999,1,1
Brazil/PR-FIOCRUZ-34454/2021,2,3,#FF9999,1,1
Brazil/PR-BTPRBR00052/2021,2,3,#FF9999,1,1
Brazil/PR-BT82148FI/2021,2,3,#FF9999,1,1
Brazil/PR-BT81954FI/2021,2,3,#FF9999,1,1
Brazil/PR-BT81812FI/2021,2,3,#FF9999,1,1
Brazil/PR-BT81000FI/2021,2,3,#FF9999,1,1
Brazil/PR-BT77074FI/2021,2,3,#FF9999,1,1
Brazil/PR-BT76656FI/2021,2,3,#FF9999,1,1
Brazil/PR-27101/2021,2,3,#FF9999,1,1
Brazil/PR-22406/2021,2,3,#FF9999,1,1
Brazil/PR-15322/2021,2,3,#FF9999,1,1
USA/WY-WYPHL-21058528/2021,2,3,#00994C,1,1
USA/WY-CDC-ASC210130804/2021,2,3,#00994C,1,1
USA/WV-WVU-WV121657/2021,2,3,#00994C,1,1
USA/WV-CDC-ASC210463093/2021,2,3,#00994C,1,1
USA/WV-CDC-ASC210328873/2021,2,3,#00994C,1,1
USA/WI-CDC-QDX27212297/2021,2,3,#00994C,1,1
USA/WI-CDC-ASC210333859/2021,2,3,#00994C,1,1
USA/WI-CDC-ASC210158221/2021,2,3,#00994C,1,1
USA/WI-CDC-ASC210124478/2021,2,3,#00994C,1,1
USA/WA-S12544/2021,2,3,#00994C,1,1
USA/WA-S12024/2021,2,3,#00994C,1,1
USA/WA-S11896/2021,2,3,#00994C,1,1
USA/WA-S11797/2021,2,3,#00994C,1,1
USA/VT-CDCBI-CRSP_DQAQF5W4SREAEROL/2021,2,3,#00994C,1,1
USA/VT-CDCBI-CRSP_3DDI45MWUPHWMV4S/2021,2,3,#00994C,1,1
USA/VA-DCLS-7274/2021,2,3,#00994C,1,1
USA/VA-CDC-LC0171515/2021,2,3,#00994C,1,1
USA/VA-CDC-LC0151520/2021,2,3,#00994C,1,1
USA/UT-UPHL-220107856013/2021,2,3,#00994C,1,1
USA/UT-UPHL-220107507857/2021,2,3,#00994C,1,1
USA/UT-UPHL-220107418000/2021,2,3,#00994C,1,1
USA/UT-UPHL-220103529795/2021,2,3,#00994C,1,1
USA/UT-UPHL-220103339400/2021,2,3,#00994C,1,1
USA/UT-UPHL-220103175045/2021,2,3,#00994C,1,1
USA/UT-UPHL-211230701994/2021,2,3,#00994C,1,1
USA/UT-UPHL-211230694263/2021,2,3,#00994C,1,1
USA/UT-UPHL-211224645012/2021,2,3,#00994C,1,1
USA/UT-UPHL-211128911067/2021,2,3,#00994C,1,1
USA/UT-UPHL-211115712640/2021,2,3,#00994C,1,1
USA/UT-UPHL-211112859534/2021,2,3,#00994C,1,1
USA/UT-UPHL-211112052421/2021,2,3,#00994C,1,1
USA/UT-UPHL-211103796682/2021,2,3,#00994C,1,1
USA/UT-UPHL-211028636519/2021,2,3,#00994C,1,1
USA/UT-UPHL-211028237819/2021,2,3,#00994C,1,1
USA/UT-UPHL-210902122594/2021,2,3,#00994C,1,1
USA/UT-UPHL-210901357428/2021,2,3,#00994C,1,1
USA/TX-UTH-UTHSA2659-P0/2021,2,3,#00994C,1,1
USA/TX-TAMGHRC-L-71351-21R/2021,2,3,#00994C,1,1
USA/TX-TAMGHRC-L-66124/2021,2,3,#00994C,1,1
USA/TX-TAMGHRC-EQ05037266/2021,2,3,#00994C,1,1
USA/TX-TAMGHRC-EQ04732027/2021,2,3,#00994C,1,1
USA/TX-TAMGHRC-EQ04732007/2021,2,3,#00994C,1,1
USA/TX-TAMGHRC-EQ04708879/2021,2,3,#00994C,1,1
USA/TX-TAMGHRC-EQ04682589/2021,2,3,#00994C,1,1
USA/TX-TAMGHRC-EQ04679789/2021,2,3,#00994C,1,1
USA/TX-TAMGHRC-EQ04678838/2021,2,3,#00994C,1,1
USA/TX-TAMGHRC-EQ04676561/2021,2,3,#00994C,1,1
USA/TX-TAMGHRC-EQ04671800/2021,2,3,#00994C,1,1
USA/TX-TAMGHRC-EQ04582575/2021,2,3,#00994C,1,1
USA/TX-TAMGHRC-EQ04581754/2021,2,3,#00994C,1,1
USA/TX-TAMGHRC-EQ04531880/2021,2,3,#00994C,1,1
USA/TX-TAMGHRC-EQ04531190/2021,2,3,#00994C,1,1
USA/TX-HMH-MCoV-68325/2021,2,3,#00994C,1,1
USA/TX-HMH-MCoV-68136/2021,2,3,#00994C,1,1
USA/TX-HMH-MCoV-67981/2021,2,3,#00994C,1,1
USA/TX-HMH-MCoV-67885/2021,2,3,#00994C,1,1
USA/TX-HMH-MCoV-67730/2021,2,3,#00994C,1,1
USA/TX-HMH-MCoV-67716/2021,2,3,#00994C,1,1
USA/TX-HMH-MCoV-67606/2021,2,3,#00994C,1,1
USA/TX-HMH-MCoV-67434/2021,2,3,#00994C,1,1
USA/TX-HMH-MCoV-67194/2021,2,3,#00994C,1,1
USA/TX-HMH-MCoV-67184/2021,2,3,#00994C,1,1
USA/TX-HMH-MCoV-67169/2021,2,3,#00994C,1,1
USA/TX-HMH-MCoV-66876/2021,2,3,#00994C,1,1
USA/TX-HMH-MCoV-66843/2021,2,3,#00994C,1,1
USA/TX-HMH-MCoV-66837/2021,2,3,#00994C,1,1
USA/TX-HMH-MCoV-66482/2021,2,3,#00994C,1,1
USA/TX-HMH-MCoV-66306/2021,2,3,#00994C,1,1
USA/TX-HMH-MCoV-66124/2021,2,3,#00994C,1,1
USA/TX-HMH-MCoV-65769/2021,2,3,#00994C,1,1
USA/TX-HMH-MCoV-65666/2021,2,3,#00994C,1,1
USA/TX-HMH-MCoV-65191/2021,2,3,#00994C,1,1
USA/TX-HMH-MCoV-64532/2021,2,3,#00994C,1,1
USA/TX-HMH-MCoV-64337/2021,2,3,#00994C,1,1
USA/TX-HMH-MCoV-64003/2021,2,3,#00994C,1,1
USA/TX-HMH-MCoV-63981/2021,2,3,#00994C,1,1
USA/TX-HMH-MCoV-63851/2021,2,3,#00994C,1,1
USA/TX-HMH-MCoV-63667/2021,2,3,#00994C,1,1
USA/TX-HMH-MCoV-63600/2021,2,3,#00994C,1,1
USA/TX-HMH-MCoV-63428/2021,2,3,#00994C,1,1
USA/TX-HMH-MCoV-63375/2021,2,3,#00994C,1,1
USA/TX-HMH-MCoV-63276/2021,2,3,#00994C,1,1
USA/TX-HMH-MCoV-63113/2021,2,3,#00994C,1,1
USA/TX-HMH-MCoV-62625/2021,2,3,#00994C,1,1
USA/TX-HMH-MCoV-62476/2021,2,3,#00994C,1,1
USA/TX-HMH-MCoV-62426/2021,2,3,#00994C,1,1
USA/TX-HMH-MCoV-62417/2021,2,3,#00994C,1,1
USA/TX-HMH-MCoV-62387/2021,2,3,#00994C,1,1
USA/TX-HMH-MCoV-62303/2021,2,3,#00994C,1,1
USA/TX-HMH-MCoV-62095/2021,2,3,#00994C,1,1
USA/TX-HMH-MCoV-62021/2021,2,3,#00994C,1,1
USA/TX-HMH-MCoV-61905/2021,2,3,#00994C,1,1
USA/TX-HMH-MCoV-61868/2021,2,3,#00994C,1,1
USA/TX-HMH-MCoV-61776/2021,2,3,#00994C,1,1
USA/TX-HMH-MCoV-61710/2021,2,3,#00994C,1,1
USA/TX-HMH-MCoV-61686/2021,2,3,#00994C,1,1
USA/TX-HMH-MCoV-61530/2021,2,3,#00994C,1,1
USA/TX-HMH-MCoV-61419/2021,2,3,#00994C,1,1
USA/TX-HMH-MCoV-61414/2021,2,3,#00994C,1,1
USA/TX-HMH-MCoV-61401/2021,2,3,#00994C,1,1
USA/TX-HMH-MCoV-61282/2021,2,3,#00994C,1,1
USA/TX-HMH-MCoV-61281/2021,2,3,#00994C,1,1
USA/TX-HMH-MCoV-61146/2021,2,3,#00994C,1,1
USA/TX-HMH-MCoV-61017/2021,2,3,#00994C,1,1
USA/TX-HMH-MCoV-60895/2021,2,3,#00994C,1,1
USA/TX-HMH-MCoV-60850/2021,2,3,#00994C,1,1
USA/TX-HMH-MCoV-60640/2021,2,3,#00994C,1,1
USA/TX-HMH-MCoV-60629/2021,2,3,#00994C,1,1
USA/TX-HMH-MCoV-60609/2021,2,3,#00994C,1,1
USA/TX-HMH-MCoV-60552/2021,2,3,#00994C,1,1
USA/TX-HMH-MCoV-60518/2021,2,3,#00994C,1,1
USA/TX-HMH-MCoV-60488/2021,2,3,#00994C,1,1
USA/TX-HMH-MCoV-60484/2021,2,3,#00994C,1,1
USA/TX-HMH-MCoV-60422/2021,2,3,#00994C,1,1
USA/TX-HMH-MCoV-60245/2021,2,3,#00994C,1,1
USA/TX-HMH-MCoV-60168/2021,2,3,#00994C,1,1
USA/TX-HMH-MCoV-60100/2021,2,3,#00994C,1,1
USA/TX-HMH-MCoV-60092/2021,2,3,#00994C,1,1
USA/TX-HMH-MCoV-59962/2021,2,3,#00994C,1,1
USA/TX-HMH-MCoV-59769/2021,2,3,#00994C,1,1
USA/TX-HMH-MCoV-59674/2021,2,3,#00994C,1,1
USA/TX-HMH-MCoV-59568/2021,2,3,#00994C,1,1
USA/TX-HMH-MCoV-59258/2021,2,3,#00994C,1,1
USA/TX-HMH-MCoV-59189/2021,2,3,#00994C,1,1
USA/TX-HMH-MCoV-58931/2021,2,3,#00994C,1,1
USA/TX-HMH-MCoV-58887/2021,2,3,#00994C,1,1
USA/TX-HMH-MCoV-58795/2021,2,3,#00994C,1,1
USA/TX-HMH-MCoV-58704/2021,2,3,#00994C,1,1
USA/TX-HMH-MCoV-58639/2021,2,3,#00994C,1,1
USA/TX-HMH-MCoV-58596/2021,2,3,#00994C,1,1
USA/TX-HMH-MCoV-58412/2021,2,3,#00994C,1,1
USA/TX-HMH-MCoV-58409/2021,2,3,#00994C,1,1
USA/TX-HMH-MCoV-58400/2021,2,3,#00994C,1,1
USA/TX-HMH-MCoV-58385/2021,2,3,#00994C,1,1
USA/TX-HMH-MCoV-58382/2021,2,3,#00994C,1,1
USA/TX-HMH-MCoV-58335/2021,2,3,#00994C,1,1
USA/TX-HMH-MCoV-58331/2021,2,3,#00994C,1,1
USA/TX-HMH-MCoV-58289/2021,2,3,#00994C,1,1
USA/TX-HMH-MCoV-58228/2021,2,3,#00994C,1,1
USA/TX-HMH-MCoV-58155/2021,2,3,#00994C,1,1
USA/TX-HMH-MCoV-58061/2021,2,3,#00994C,1,1
USA/TX-HMH-MCoV-58037/2021,2,3,#00994C,1,1
USA/TX-HMH-MCoV-57841/2021,2,3,#00994C,1,1
USA/TX-HMH-MCoV-57718/2021,2,3,#00994C,1,1
USA/TX-HMH-MCoV-57695/2021,2,3,#00994C,1,1
USA/TX-HMH-MCoV-57573/2021,2,3,#00994C,1,1
USA/TX-HMH-MCoV-57509/2021,2,3,#00994C,1,1
USA/TX-HMH-MCoV-57486/2021,2,3,#00994C,1,1
USA/TX-HMH-MCoV-57378/2021,2,3,#00994C,1,1
USA/TX-HMH-MCoV-57333/2021,2,3,#00994C,1,1
USA/TX-HMH-MCoV-57272/2021,2,3,#00994C,1,1
USA/TX-HMH-MCoV-57166/2021,2,3,#00994C,1,1
USA/TX-HMH-MCoV-57145/2021,2,3,#00994C,1,1
USA/TX-HMH-MCoV-57129/2021,2,3,#00994C,1,1
USA/TX-HMH-MCoV-57124/2021,2,3,#00994C,1,1
USA/TX-HMH-MCoV-57118/2021,2,3,#00994C,1,1
USA/TX-HMH-MCoV-56921/2021,2,3,#00994C,1,1
USA/TX-HMH-MCoV-56818/2021,2,3,#00994C,1,1
USA/TX-HMH-MCoV-56802/2021,2,3,#00994C,1,1
USA/TX-HMH-MCoV-56626/2021,2,3,#00994C,1,1
USA/TX-HMH-MCoV-56570/2021,2,3,#00994C,1,1
USA/TX-HMH-MCoV-56567/2021,2,3,#00994C,1,1
USA/TX-HMH-MCoV-56497/2021,2,3,#00994C,1,1
USA/TX-HMH-MCoV-56489/2021,2,3,#00994C,1,1
USA/TX-HMH-MCoV-56334/2021,2,3,#00994C,1,1
USA/TX-HMH-MCoV-56148/2021,2,3,#00994C,1,1
USA/TX-HMH-MCoV-56125/2021,2,3,#00994C,1,1
USA/TX-HMH-MCoV-56072/2021,2,3,#00994C,1,1
USA/TX-HMH-MCoV-56064/2021,2,3,#00994C,1,1
USA/TX-HMH-MCoV-56054/2021,2,3,#00994C,1,1
USA/TX-HMH-MCoV-56035/2021,2,3,#00994C,1,1
USA/TX-HMH-MCoV-55972/2021,2,3,#00994C,1,1
USA/TX-HMH-MCoV-55964/2021,2,3,#00994C,1,1
USA/TX-HMH-MCoV-55954/2021,2,3,#00994C,1,1
USA/TX-HMH-MCoV-55857/2021,2,3,#00994C,1,1
USA/TX-HMH-MCoV-55811/2021,2,3,#00994C,1,1
USA/TX-HMH-MCoV-55810/2021,2,3,#00994C,1,1
USA/TX-HMH-MCoV-55755/2021,2,3,#00994C,1,1
USA/TX-HMH-MCoV-55731/2021,2,3,#00994C,1,1
USA/TX-HMH-MCoV-55555/2021,2,3,#00994C,1,1
USA/TX-HMH-MCoV-55443/2021,2,3,#00994C,1,1
USA/TX-HMH-MCoV-55402/2021,2,3,#00994C,1,1
USA/TX-HMH-MCoV-55359/2021,2,3,#00994C,1,1
USA/TX-HMH-MCoV-55266/2021,2,3,#00994C,1,1
USA/TX-HMH-MCoV-55125/2021,2,3,#00994C,1,1
USA/TX-HMH-MCoV-55096/2021,2,3,#00994C,1,1
USA/TX-HMH-MCoV-55080/2021,2,3,#00994C,1,1
USA/TX-HMH-MCoV-55062/2021,2,3,#00994C,1,1
USA/TX-HMH-MCoV-55032/2021,2,3,#00994C,1,1
USA/TX-HMH-MCoV-55017/2021,2,3,#00994C,1,1
USA/TX-HMH-MCoV-54930/2021,2,3,#00994C,1,1
USA/TX-HMH-MCoV-54862/2021,2,3,#00994C,1,1
USA/TX-HMH-MCoV-54846/2021,2,3,#00994C,1,1
USA/TX-HMH-MCoV-54792/2021,2,3,#00994C,1,1
USA/TX-HMH-MCoV-54791/2021,2,3,#00994C,1,1
USA/TX-HMH-MCoV-54789/2021,2,3,#00994C,1,1
USA/TX-HMH-MCoV-54775/2021,2,3,#00994C,1,1
USA/TX-HMH-MCoV-54613/2021,2,3,#00994C,1,1
USA/TX-HMH-MCoV-54594/2021,2,3,#00994C,1,1
USA/TX-HMH-MCoV-54453/2021,2,3,#00994C,1,1
USA/TX-HMH-MCoV-54440/2021,2,3,#00994C,1,1
USA/TX-HMH-MCoV-54411/2021,2,3,#00994C,1,1
USA/TX-HMH-MCoV-54344/2021,2,3,#00994C,1,1
USA/TX-HMH-MCoV-54123/2021,2,3,#00994C,1,1
USA/TX-HMH-MCoV-54043/2021,2,3,#00994C,1,1
USA/TX-HMH-MCoV-54010/2021,2,3,#00994C,1,1
USA/TX-HMH-MCoV-53984/2021,2,3,#00994C,1,1
USA/TX-HMH-MCoV-53983/2021,2,3,#00994C,1,1
USA/TX-HMH-MCoV-53793/2021,2,3,#00994C,1,1
USA/TX-HMH-MCoV-53640/2021,2,3,#00994C,1,1
USA/TX-HMH-MCoV-53594/2021,2,3,#00994C,1,1
USA/TX-HMH-MCoV-53448/2021,2,3,#00994C,1,1
USA/TX-HMH-MCoV-53445/2021,2,3,#00994C,1,1
USA/TX-HMH-MCoV-53212/2021,2,3,#00994C,1,1
USA/TX-HMH-MCoV-53097/2021,2,3,#00994C,1,1
USA/TX-HMH-MCoV-52780/2021,2,3,#00994C,1,1
USA/TX-HMH-MCoV-52779/2021,2,3,#00994C,1,1
USA/TX-HMH-MCoV-52777/2021,2,3,#00994C,1,1
USA/TX-HMH-MCoV-52708/2021,2,3,#00994C,1,1
USA/TX-HMH-MCoV-52632/2021,2,3,#00994C,1,1
USA/TX-HMH-MCoV-52616/2021,2,3,#00994C,1,1
USA/TX-HMH-MCoV-52557/2021,2,3,#00994C,1,1
USA/TX-HMH-MCoV-52544/2021,2,3,#00994C,1,1
USA/TX-HMH-MCoV-52530/2021,2,3,#00994C,1,1
USA/TX-HMH-MCoV-52499/2021,2,3,#00994C,1,1
USA/TX-HMH-MCoV-52473/2021,2,3,#00994C,1,1
USA/TX-HMH-MCoV-52457/2021,2,3,#00994C,1,1
USA/TX-HMH-MCoV-52392/2021,2,3,#00994C,1,1
USA/TX-HMH-MCoV-52334/2021,2,3,#00994C,1,1
USA/TX-HMH-MCoV-52329/2021,2,3,#00994C,1,1
USA/TX-HMH-MCoV-52272/2021,2,3,#00994C,1,1
USA/TX-HMH-MCoV-52263/2021,2,3,#00994C,1,1
USA/TX-HMH-MCoV-52257/2021,2,3,#00994C,1,1
USA/TX-HMH-MCoV-52195/2021,2,3,#00994C,1,1
USA/TX-HMH-MCoV-52166/2021,2,3,#00994C,1,1
USA/TX-HMH-MCoV-52143/2021,2,3,#00994C,1,1
USA/TX-HMH-MCoV-51995/2021,2,3,#00994C,1,1
USA/TX-HMH-MCoV-51977/2021,2,3,#00994C,1,1
USA/TX-HMH-MCoV-51950/2021,2,3,#00994C,1,1
USA/TX-HMH-MCoV-51909/2021,2,3,#00994C,1,1
USA/TX-HMH-MCoV-51907/2021,2,3,#00994C,1,1
USA/TX-HMH-MCoV-51895/2021,2,3,#00994C,1,1
USA/TX-HMH-MCoV-51890/2021,2,3,#00994C,1,1
USA/TX-HMH-MCoV-51830/2021,2,3,#00994C,1,1
USA/TX-HMH-MCoV-51818/2021,2,3,#00994C,1,1
USA/TX-HMH-MCoV-51796/2021,2,3,#00994C,1,1
USA/TX-HMH-MCoV-51771/2021,2,3,#00994C,1,1
USA/TX-HMH-MCoV-51682/2021,2,3,#00994C,1,1
USA/TX-HMH-MCoV-51651/2021,2,3,#00994C,1,1
USA/TX-HMH-MCoV-51628/2021,2,3,#00994C,1,1
USA/TX-HMH-MCoV-51494/2021,2,3,#00994C,1,1
USA/TX-HMH-MCoV-51484/2021,2,3,#00994C,1,1
USA/TX-HMH-MCoV-51227/2021,2,3,#00994C,1,1
USA/TX-HMH-MCoV-51163/2021,2,3,#00994C,1,1
USA/TX-HMH-MCoV-51047/2021,2,3,#00994C,1,1
USA/TX-HMH-MCoV-51043/2021,2,3,#00994C,1,1
USA/TX-HMH-MCoV-51001/2021,2,3,#00994C,1,1
USA/TX-HMH-MCoV-50967/2021,2,3,#00994C,1,1
USA/TX-HMH-MCoV-50947/2021,2,3,#00994C,1,1
USA/TX-HMH-MCoV-50889/2021,2,3,#00994C,1,1
USA/TX-HMH-MCoV-50860/2021,2,3,#00994C,1,1
USA/TX-HMH-MCoV-50840/2021,2,3,#00994C,1,1
USA/TX-HMH-MCoV-50839/2021,2,3,#00994C,1,1
USA/TX-HMH-MCoV-50739/2021,2,3,#00994C,1,1
USA/TX-HMH-MCoV-50738/2021,2,3,#00994C,1,1
USA/TX-HMH-MCoV-50715/2021,2,3,#00994C,1,1
USA/TX-HMH-MCoV-50712/2021,2,3,#00994C,1,1
USA/TX-HMH-MCoV-50707/2021,2,3,#00994C,1,1
USA/TX-HMH-MCoV-50701/2021,2,3,#00994C,1,1
USA/TX-HMH-MCoV-50696/2021,2,3,#00994C,1,1
USA/TX-HMH-MCoV-50694/2021,2,3,#00994C,1,1
USA/TX-HMH-MCoV-50676/2021,2,3,#00994C,1,1
USA/TX-HMH-MCoV-50363/2021,2,3,#00994C,1,1
USA/TX-HMH-MCoV-50224/2021,2,3,#00994C,1,1
USA/TX-HMH-MCoV-50215/2021,2,3,#00994C,1,1
USA/TX-HMH-MCoV-50109/2021,2,3,#00994C,1,1
USA/TX-HMH-MCoV-50098/2021,2,3,#00994C,1,1
USA/TX-HMH-MCoV-48949/2021,2,3,#00994C,1,1
USA/TX-HMH-MCoV-48939/2021,2,3,#00994C,1,1
USA/TX-HMH-MCoV-48923/2021,2,3,#00994C,1,1
USA/TX-HMH-MCoV-48919/2021,2,3,#00994C,1,1
USA/TX-HMH-MCoV-48020/2021,2,3,#00994C,1,1
USA/TX-HMH-MCoV-47768/2021,2,3,#00994C,1,1
USA/TX-HMH-MCoV-47762/2021,2,3,#00994C,1,1
USA/TX-HMH-MCoV-47709/2021,2,3,#00994C,1,1
USA/TX-HMH-MCoV-47585/2021,2,3,#00994C,1,1
USA/TX-HMH-MCoV-47479/2021,2,3,#00994C,1,1
USA/TX-HMH-MCoV-47464/2021,2,3,#00994C,1,1
USA/TX-HHD-4655540-08/2021,2,3,#00994C,1,1
USA/TX-HHD-4652637-08/2021,2,3,#00994C,1,1
USA/TX-HHD-4652491-08/2021,2,3,#00994C,1,1
USA/TX-HHD-2109081514/2021,2,3,#00994C,1,1
USA/TX-HHD-2108111598/2021,2,3,#00994C,1,1
USA/TX-DSHS-7931/2021,2,3,#00994C,1,1
USA/TX-DSHS-7198/2021,2,3,#00994C,1,1
USA/TX-CDC-STM-E7GYSY2HV/2021,2,3,#00994C,1,1
USA/TX-CDC-STM-97WJVNMZQ/2021,2,3,#00994C,1,1
USA/TX-CDC-STM-000740221/2021,2,3,#00994C,1,1
USA/TX-CDC-STM-000727577/2021,2,3,#00994C,1,1
USA/TX-CDC-STM-000726756/2021,2,3,#00994C,1,1
USA/TX-CDC-STM-000726485/2021,2,3,#00994C,1,1
USA/TX-CDC-STM-000723202/2021,2,3,#00994C,1,1
USA/TX-CDC-STM-000719779/2021,2,3,#00994C,1,1
USA/TX-CDC-STM-000715581/2021,2,3,#00994C,1,1
USA/TX-CDC-STM-000713171/2021,2,3,#00994C,1,1
USA/TX-CDC-STM-000711368/2021,2,3,#00994C,1,1
USA/TX-CDC-STM-000710086/2021,2,3,#00994C,1,1
USA/TX-CDC-STM-000709532/2021,2,3,#00994C,1,1
USA/TX-CDC-QDX31492299/2021,2,3,#00994C,1,1
USA/TX-CDC-QDX27212033/2021,2,3,#00994C,1,1
USA/TX-CDC-LC0221485/2021,2,3,#00994C,1,1
USA/TX-CDC-LC0221279/2021,2,3,#00994C,1,1
USA/TX-CDC-LC0220423/2021,2,3,#00994C,1,1
USA/TX-CDC-LC0209422/2021,2,3,#00994C,1,1
USA/TX-CDC-LC0147204/2021,2,3,#00994C,1,1
USA/TX-CDC-LC0134486/2021,2,3,#00994C,1,1
USA/TX-CDC-LC0126149/2021,2,3,#00994C,1,1
USA/TX-CDC-LC0085795/2021,2,3,#00994C,1,1
USA/TX-CDC-ASC210464825/2021,2,3,#00994C,1,1
USA/TX-CDC-ASC210464824/2021,2,3,#00994C,1,1
USA/TX-CDC-ASC210462310/2021,2,3,#00994C,1,1
USA/TX-CDC-ASC210448125/2021,2,3,#00994C,1,1
USA/TX-CDC-ASC210410782/2021,2,3,#00994C,1,1
USA/TX-CDC-ASC210408837/2021,2,3,#00994C,1,1
USA/TX-CDC-ASC210406368/2021,2,3,#00994C,1,1
USA/TX-CDC-ASC210375167/2021,2,3,#00994C,1,1
USA/TX-CDC-ASC210328583/2021,2,3,#00994C,1,1
USA/TX-CDC-ASC210309726/2021,2,3,#00994C,1,1
USA/TX-CDC-ASC210284358/2021,2,3,#00994C,1,1
USA/TX-CDC-ASC210278673/2021,2,3,#00994C,1,1
USA/TX-CDC-ASC210278485/2021,2,3,#00994C,1,1
USA/TX-CDC-ASC210277910/2021,2,3,#00994C,1,1
USA/TX-CDC-ASC210277014/2021,2,3,#00994C,1,1
USA/TX-CDC-ASC210275648/2021,2,3,#00994C,1,1
USA/TX-CDC-ASC210274951/2021,2,3,#00994C,1,1
USA/TX-CDC-ASC210249393/2021,2,3,#00994C,1,1
USA/TX-CDC-ASC210246981/2021,2,3,#00994C,1,1
USA/TX-CDC-ASC210245546/2021,2,3,#00994C,1,1
USA/TX-CDC-ASC210235258/2021,2,3,#00994C,1,1
USA/TX-CDC-ASC210234962/2021,2,3,#00994C,1,1
USA/TX-CDC-ASC210205337/2021,2,3,#00994C,1,1
USA/TX-CDC-ASC210197073/2021,2,3,#00994C,1,1
USA/TX-CDC-ASC210195991/2021,2,3,#00994C,1,1
USA/TX-CDC-ASC210195682/2021,2,3,#00994C,1,1
USA/TX-CDC-ASC210194674/2021,2,3,#00994C,1,1
USA/TX-CDC-ASC210193907/2021,2,3,#00994C,1,1
USA/TX-CDC-ASC210192553/2021,2,3,#00994C,1,1
USA/TX-CDC-ASC210190802/2021,2,3,#00994C,1,1
USA/TX-CDC-ASC210184268/2021,2,3,#00994C,1,1
USA/TX-CDC-ASC210184224/2021,2,3,#00994C,1,1
USA/TX-CDC-ASC210181263/2021,2,3,#00994C,1,1
USA/TX-CDC-ASC210177892/2021,2,3,#00994C,1,1
USA/TX-CDC-ASC210175414/2021,2,3,#00994C,1,1
USA/TX-CDC-ASC210174640/2021,2,3,#00994C,1,1
USA/TX-CDC-ASC210173771/2021,2,3,#00994C,1,1
USA/TX-CDC-ASC210162243/2021,2,3,#00994C,1,1
USA/TX-CDC-ASC210161452/2021,2,3,#00994C,1,1
USA/TX-CDC-ASC210161336/2021,2,3,#00994C,1,1
USA/TX-CDC-ASC210159827/2021,2,3,#00994C,1,1
USA/TX-CDC-ASC210159426/2021,2,3,#00994C,1,1
USA/TX-CDC-ASC210156286/2021,2,3,#00994C,1,1
USA/TX-CDC-ASC210141074/2021,2,3,#00994C,1,1
USA/TX-CDC-ASC210140820/2021,2,3,#00994C,1,1
USA/TX-CDC-ASC210138645/2021,2,3,#00994C,1,1
USA/TX-CDC-ASC210133099/2021,2,3,#00994C,1,1
USA/TX-CDC-ASC210124273/2021,2,3,#00994C,1,1
USA/TX-CDC-ASC210123590/2021,2,3,#00994C,1,1
USA/TX-CDC-ASC210119115/2021,2,3,#00994C,1,1
USA/TX-CDC-ASC210117966/2021,2,3,#00994C,1,1
USA/TX-CDC-ASC210116447/2021,2,3,#00994C,1,1
USA/TX-CDC-ASC210115019/2021,2,3,#00994C,1,1
USA/TX-CDC-ASC210113100/2021,2,3,#00994C,1,1
USA/TX-CDC-ASC210112152/2021,2,3,#00994C,1,1
USA/TX-CDC-ASC210111486/2021,2,3,#00994C,1,1
USA/TX-CDC-ASC210104408/2021,2,3,#00994C,1,1
USA/TX-CDC-ASC210103473/2021,2,3,#00994C,1,1
USA/TX-CDC-ASC210100399/2021,2,3,#00994C,1,1
USA/TX-CDC-ASC210098119/2021,2,3,#00994C,1,1
USA/TX-CDC-ASC210097984/2021,2,3,#00994C,1,1
USA/TX-CDC-ASC210096541/2021,2,3,#00994C,1,1
USA/TX-CDC-ASC210085924/2021,2,3,#00994C,1,1
USA/TX-CDC-ASC210083178/2021,2,3,#00994C,1,1
USA/TX-CDC-4297511-001/2021,2,3,#00994C,1,1
USA/TX-CDC-4297482-001/2021,2,3,#00994C,1,1
USA/TX-CDC-4265416-001/2021,2,3,#00994C,1,1
USA/TX-CDC-4262203-001/2021,2,3,#00994C,1,1
USA/TX-CDC-2-4813484/2021,2,3,#00994C,1,1
USA/TX-CDC-2-4651351/2021,2,3,#00994C,1,1
USA/TN-GD-090721-115/2021,2,3,#00994C,1,1
USA/TN-CDC-ASC210466196/2021,2,3,#00994C,1,1
USA/TN-CDC-ASC210412024/2021,2,3,#00994C,1,1
USA/TN-CDC-ASC210403972/2021,2,3,#00994C,1,1
USA/TN-CDC-ASC210284904/2021,2,3,#00994C,1,1
USA/TN-CDC-ASC210272847/2021,2,3,#00994C,1,1
USA/TN-CDC-ASC210185196/2021,2,3,#00994C,1,1
USA/TN-CDC-ASC210180097/2021,2,3,#00994C,1,1
USA/TN-CDC-ASC210137715/2021,2,3,#00994C,1,1
USA/TN-CDC-ASC210131394/2021,2,3,#00994C,1,1
USA/TN-CDC-ASC210130882/2021,2,3,#00994C,1,1
USA/TN-CDC-ASC210101811/2021,2,3,#00994C,1,1
USA/TN-CDC-ASC210100572/2021,2,3,#00994C,1,1
USA/TN-CDC-ASC210099174/2021,2,3,#00994C,1,1
USA/TN-ASC-210644506/2021,2,3,#00994C,1,1
USA/SD-CDC-2-4812781/2021,2,3,#00994C,1,1
USA/SC-CDC-LC0171682/2021,2,3,#00994C,1,1
USA/SC-CDC-LC0167261/2021,2,3,#00994C,1,1
USA/SC-CDC-LC0164583/2021,2,3,#00994C,1,1
USA/SC-CDC-ASC210411900/2021,2,3,#00994C,1,1
USA/SC-CDC-ASC210410353/2021,2,3,#00994C,1,1
USA/SC-CDC-ASC210204954/2021,2,3,#00994C,1,1
USA/SC-CDC-ASC210136016/2021,2,3,#00994C,1,1
USA/SC-CDC-ASC210134029/2021,2,3,#00994C,1,1
USA/SC-CDC-ASC210133393/2021,2,3,#00994C,1,1
USA/RI-CDC-LC0430114/2021,2,3,#00994C,1,1
USA/RI-CDC-ASC210409837/2021,2,3,#00994C,1,1
USA/RI-CDC-ASC210408852/2021,2,3,#00994C,1,1
USA/RI-CDC-ASC210241929/2021,2,3,#00994C,1,1
USA/RI-CDC-2-4938016/2021,2,3,#00994C,1,1
USA/PA-VSP7469/2021,2,3,#00994C,1,1
USA/PA-VSP6833/2021,2,3,#00994C,1,1
USA/PA-CDC-STM-JB2AZYJ8T/2021,2,3,#00994C,1,1
USA/PA-CDC-STM-G5RQ7CFXB/2021,2,3,#00994C,1,1
USA/PA-CDC-STM-D8V5DE6BY/2021,2,3,#00994C,1,1
USA/PA-CDC-STM-CQCBWZRMN/2021,2,3,#00994C,1,1
USA/PA-CDC-STM-5U4XQ2WFA/2021,2,3,#00994C,1,1
USA/PA-CDC-STM-3SCBVMC77/2021,2,3,#00994C,1,1
USA/PA-CDC-STM-000704881/2021,2,3,#00994C,1,1
USA/PA-CDC-QDX29011290/2021,2,3,#00994C,1,1
USA/PA-CDC-LC0173854/2021,2,3,#00994C,1,1
USA/PA-CDC-ASC210406496/2021,2,3,#00994C,1,1
USA/PA-0721/2021,2,3,#00994C,1,1
USA/PA-0704/2021,2,3,#00994C,1,1
USA/PA-0563/2021,2,3,#00994C,1,1
USA/OR-OSPHL01243/2021,2,3,#00994C,1,1
USA/OR-OHSU-12758/2021,2,3,#00994C,1,1
USA/OR-CDC-STM-HE47DBX28/2021,2,3,#00994C,1,1
USA/OR-CDC-LC0152765/2021,2,3,#00994C,1,1
USA/OR-CDC-ASC210246492/2021,2,3,#00994C,1,1
USA/OK-CDC-ASC210376265/2021,2,3,#00994C,1,1
USA/OK-CDC-ASC210114328/2021,2,3,#00994C,1,1
USA/OH-UHTL-1044/2021,2,3,#00994C,1,1
USA/OH-CDC-ASC210624356/2021,2,3,#00994C,1,1
USA/OH-CDC-ASC210409716/2021,2,3,#00994C,1,1
USA/OH-CDC-ASC210388699/2021,2,3,#00994C,1,1
USA/OH-CDC-ASC210136893/2021,2,3,#00994C,1,1
USA/OH-CDC-ASC210124916/2021,2,3,#00994C,1,1
USA/OH-CDC-ASC210082876/2021,2,3,#00994C,1,1
USA/OH-CDC-ASC210078096/2021,2,3,#00994C,1,1
USA/NY-Wadsworth-21079728-01/2021,2,3,#00994C,1,1
USA/NY-URMC-21111838-1/2021,2,3,#00994C,1,1
USA/NY-URMC-21111751-1/2021,2,3,#00994C,1,1
USA/NY-URMC-21111742-1/2021,2,3,#00994C,1,1
USA/NY-URMC-21101574-1/2021,2,3,#00994C,1,1
USA/NY-URMC-21101453-1/2021,2,3,#00994C,1,1
USA/NY-URMC-21101438-1/2021,2,3,#00994C,1,1
USA/NY-URMC-21101280-1/2021,2,3,#00994C,1,1
USA/NY-URMC-21091059-1/2021,2,3,#00994C,1,1
USA/NY-URMC-21082664-1/2021,2,3,#00994C,1,1
USA/NY-URMC-21081507-1/2021,2,3,#00994C,1,1
USA/NY-URMC-21081497-1/2021,2,3,#00994C,1,1
USA/NY-URMC-21081352-1/2021,2,3,#00994C,1,1
USA/NY-URMC-21081344-1/2021,2,3,#00994C,1,1
USA/NY-URMC-21081161-1/2021,2,3,#00994C,1,1
USA/NY-URMC-21081113-1/2021,2,3,#00994C,1,1
USA/NY-URMC-21080941-1/2021,2,3,#00994C,1,1
USA/NY-URMC-21080900-1/2021,2,3,#00994C,1,1
USA/NY-URMC-21080888-1/2021,2,3,#00994C,1,1
USA/NY-URMC-21080873-1/2021,2,3,#00994C,1,1
USA/NY-URMC-21080871-1/2021,2,3,#00994C,1,1
USA/NY-URMC-21080812-1/2021,2,3,#00994C,1,1
USA/NY-URMC-21080763-1/2021,2,3,#00994C,1,1
USA/NY-UB-ECPHL-02152/2021,2,3,#00994C,1,1
USA/NY-UB-ECPHL-02146/2021,2,3,#00994C,1,1
USA/NY-UB-ECPHL-02094/2021,2,3,#00994C,1,1
USA/NY-UB-ECPHL-02092/2021,2,3,#00994C,1,1
USA/NY-UB-ECPHL-01823/2021,2,3,#00994C,1,1
USA/NY-PRL-2021_1126_00F10/2021,2,3,#00994C,1,1
USA/NY-PRL-2021_1122_01A24/2021,2,3,#00994C,1,1
USA/NY-PRL-2021_1008_01C10/2021,2,3,#00994C,1,1
USA/NY-PRL-2021_0924_04B21/2021,2,3,#00994C,1,1
USA/NY-PRL-2021_0817_01F11/2021,2,3,#00994C,1,1
USA/NY-PRL-2021_0817_01E18/2021,2,3,#00994C,1,1
USA/NY-PRL-2021_0816_01H22/2021,2,3,#00994C,1,1
USA/NY-PRL-2021_0809_00D06/2021,2,3,#00994C,1,1
USA/NY-PRL-2021_0714_00B09/2021,2,3,#00994C,1,1
USA/NY-GEO-0286/2021,2,3,#00994C,1,1
USA/NY-CDC-QDX26531351/2021,2,3,#00994C,1,1
USA/NY-CDC-LC0338260/2021,2,3,#00994C,1,1
USA/NY-CDC-LC0291813/2021,2,3,#00994C,1,1
USA/NY-CDC-LC0197742/2021,2,3,#00994C,1,1
USA/NY-CDC-ASC210410602/2021,2,3,#00994C,1,1
USA/NV-CDC-QDX26531776/2021,2,3,#00994C,1,1
USA/NV-CDC-LC0220203/2021,2,3,#00994C,1,1
USA/NM-NMINBRE-2021237795/2021,2,3,#00994C,1,1
USA/NM-NMINBRE-2021237785/2021,2,3,#00994C,1,1
USA/NM-NMINBRE-2021231327/2021,2,3,#00994C,1,1
USA/NM-NMINBRE-2021137202/2021,2,3,#00994C,1,1
USA/NM-NMINBRE-2021134930/2021,2,3,#00994C,1,1
USA/NM-NMDOH-2021201476/2021,2,3,#00994C,1,1
USA/NM-NMDOH-2021194788/2021,2,3,#00994C,1,1
USA/NM-NMDOH-2021194784/2021,2,3,#00994C,1,1
USA/NM-NMDOH-2021192157/2021,2,3,#00994C,1,1
USA/NM-NMDOH-2021190964/2021,2,3,#00994C,1,1
USA/NM-NMDOH-2021177868/2021,2,3,#00994C,1,1
USA/NM-NMDOH-2021177808/2021,2,3,#00994C,1,1
USA/NM-NMDOH-2021170173/2021,2,3,#00994C,1,1
USA/NM-NMDOH-2021163217/2021,2,3,#00994C,1,1
USA/NM-NMDOH-2021163138/2021,2,3,#00994C,1,1
USA/NM-NMDOH-2021154616/2021,2,3,#00994C,1,1
USA/NM-NMDOH-2021153003/2021,2,3,#00994C,1,1
USA/NM-NMDOH-2021152996/2021,2,3,#00994C,1,1
USA/NM-NMDOH-2021151703/2021,2,3,#00994C,1,1
USA/NM-NMDOH-2021151222/2021,2,3,#00994C,1,1
USA/NM-NMDOH-2021149430/2021,2,3,#00994C,1,1
USA/NM-NMDOH-2021148176/2021,2,3,#00994C,1,1
USA/NM-NMDOH-2021144685/2021,2,3,#00994C,1,1
USA/NM-NMDOH-2021144016/2021,2,3,#00994C,1,1
USA/NM-NMDOH-2021143153/2021,2,3,#00994C,1,1
USA/NM-NMDOH-2021143143/2021,2,3,#00994C,1,1
USA/NM-NMDOH-2021139689/2021,2,3,#00994C,1,1
USA/NM-NMDOH-2021139222/2021,2,3,#00994C,1,1
USA/NM-NMDOH-2021137199/2021,2,3,#00994C,1,1
USA/NM-NMDOH-2021137194/2021,2,3,#00994C,1,1
USA/NM-NMDOH-2021137192/2021,2,3,#00994C,1,1
USA/NM-NMDOH-2021137191/2021,2,3,#00994C,1,1
USA/NM-NMDOH-2021136889/2021,2,3,#00994C,1,1
USA/NM-NMDOH-2021135819/2021,2,3,#00994C,1,1
USA/NM-NMDOH-2021135812/2021,2,3,#00994C,1,1
USA/NM-NMDOH-2021135801/2021,2,3,#00994C,1,1
USA/NM-NMDOH-2021134148/2021,2,3,#00994C,1,1
USA/NM-NCGR-237795_IvcfC/2021,2,3,#00994C,1,1
USA/NM-NCGR-237785_IvcfC/2021,2,3,#00994C,1,1
USA/NM-NCGR-231327_IvcfC/2021,2,3,#00994C,1,1
USA/NM-NCGR-137202_IvcfC/2021,2,3,#00994C,1,1
USA/NM-NCGR-134930_IvcfC/2021,2,3,#00994C,1,1
USA/NM-CDC-QDX29409336/2021,2,3,#00994C,1,1
USA/NM-CDC-QDX27830205/2021,2,3,#00994C,1,1
USA/NM-CDC-QDX27830164/2021,2,3,#00994C,1,1
USA/NM-CDC-QDX27568505/2021,2,3,#00994C,1,1
USA/NM-CDC-LC0437127/2021,2,3,#00994C,1,1
USA/NM-CDC-LC0408957/2021,2,3,#00994C,1,1
USA/NM-CDC-LC0376775/2021,2,3,#00994C,1,1
USA/NM-CDC-LC0335963/2021,2,3,#00994C,1,1
USA/NM-CDC-LC0334723/2021,2,3,#00994C,1,1
USA/NM-CDC-LC0308711/2021,2,3,#00994C,1,1
USA/NM-CDC-LC0251156/2021,2,3,#00994C,1,1
USA/NM-CDC-LC0230817/2021,2,3,#00994C,1,1
USA/NM-CDC-LC0222399/2021,2,3,#00994C,1,1
USA/NM-CDC-LC0221455/2021,2,3,#00994C,1,1
USA/NM-CDC-LC0213500/2021,2,3,#00994C,1,1
USA/NM-CDC-LC0210778/2021,2,3,#00994C,1,1
USA/NM-CDC-LC0210088/2021,2,3,#00994C,1,1
USA/NM-CDC-LC0209983/2021,2,3,#00994C,1,1
USA/NM-CDC-LC0209517/2021,2,3,#00994C,1,1
USA/NM-CDC-LC0209260/2021,2,3,#00994C,1,1
USA/NM-CDC-LC0153678/2021,2,3,#00994C,1,1
USA/NM-CDC-LC0149359/2021,2,3,#00994C,1,1
USA/NM-CDC-LC0097430/2021,2,3,#00994C,1,1
USA/NM-CDC-IBX718515421440/2021,2,3,#00994C,1,1
USA/NM-CDC-IBX693610037908/2021,2,3,#00994C,1,1
USA/NM-CDC-IBX483560918773/2021,2,3,#00994C,1,1
USA/NM-CDC-ASC210710665/2021,2,3,#00994C,1,1
USA/NM-CDC-ASC210526891/2021,2,3,#00994C,1,1
USA/NM-CDC-ASC210526605/2021,2,3,#00994C,1,1
USA/NM-CDC-ASC210520038/2021,2,3,#00994C,1,1
USA/NM-CDC-ASC210476456/2021,2,3,#00994C,1,1
USA/NM-CDC-ASC210457029/2021,2,3,#00994C,1,1
USA/NM-CDC-ASC210385864/2021,2,3,#00994C,1,1
USA/NM-CDC-ASC210385862/2021,2,3,#00994C,1,1
USA/NM-CDC-ASC210356566/2021,2,3,#00994C,1,1
USA/NM-CDC-ASC210111516/2021,2,3,#00994C,1,1
USA/NM-CDC-2-4813661/2021,2,3,#00994C,1,1
USA/NM-CDC-2-4813255/2021,2,3,#00994C,1,1
USA/NM-CDC-2-4678890/2021,2,3,#00994C,1,1
USA/NM-CDC-2-4653781/2021,2,3,#00994C,1,1
USA/NM-CDC-2-4634974/2021,2,3,#00994C,1,1
USA/NJ-VSP7784/2021,2,3,#00994C,1,1
USA/NJ-VSP7076/2021,2,3,#00994C,1,1
USA/NJ-NYGC-S-JF-8962-AFLP398/2021,2,3,#00994C,1,1
USA/NJ-CDC-STM-Q4HQH66BN/2021,2,3,#00994C,1,1
USA/NJ-CDC-STM-000711537/2021,2,3,#00994C,1,1
USA/NJ-CDC-STM-000711508/2021,2,3,#00994C,1,1
USA/NJ-CDC-LC0224128/2021,2,3,#00994C,1,1
USA/NJ-CDC-LC0167798/2021,2,3,#00994C,1,1
USA/NJ-CDC-FG-162880/2021,2,3,#00994C,1,1
USA/NJ-CDC-ASC210662023/2021,2,3,#00994C,1,1
USA/NJ-CDC-ASC210361863/2021,2,3,#00994C,1,1
USA/NJ-CDC-ASC210307466/2021,2,3,#00994C,1,1
USA/NJ-CDC-ASC210240996/2021,2,3,#00994C,1,1
USA/NJ-CDC-ASC210091345/2021,2,3,#00994C,1,1
USA/NE-NCOV21-28584/2021,2,3,#00994C,1,1
USA/NE-COPH-T30219/2021,2,3,#00994C,1,1
USA/NE-CDC-ASC210358331/2021,2,3,#00994C,1,1
USA/NE-CDC-ASC210140492/2021,2,3,#00994C,1,1
USA/NC-ECU-CORVASEQ-111077100/2021,2,3,#00994C,1,1
USA/NC-ECU-CORVASEQ-111072305/2021,2,3,#00994C,1,1
USA/NC-ECU-CORVASEQ-110963212/2021,2,3,#00994C,1,1
USA/NC-ECU-CORVASEQ-110800058/2021,2,3,#00994C,1,1
USA/NC-ECU-CORVASEQ-110482854/2021,2,3,#00994C,1,1
USA/NC-ECU-CORVASEQ-110188945/2021,2,3,#00994C,1,1
USA/NC-ECU-CORVASEQ-110007645/2021,2,3,#00994C,1,1
USA/NC-ECU-CORVASEQ-109938599/2021,2,3,#00994C,1,1
USA/NC-ECU-CORVASEQ-109670024/2021,2,3,#00994C,1,1
USA/NC-ECU-CORVASEQ-109624306/2021,2,3,#00994C,1,1
USA/NC-ECU-CORVASEQ-109574937/2021,2,3,#00994C,1,1
USA/NC-ECU-CORVASEQ-109012515/2021,2,3,#00994C,1,1
USA/NC-CDC-LC0432309/2021,2,3,#00994C,1,1
USA/NC-CDC-ASC210341678/2021,2,3,#00994C,1,1
USA/NC-CDC-ASC210203280/2021,2,3,#00994C,1,1
USA/NC-CDC-ASC210184080/2021,2,3,#00994C,1,1
USA/NC-CDC-ASC210159324/2021,2,3,#00994C,1,1
USA/NC-CDC-ASC210159157/2021,2,3,#00994C,1,1
USA/NC-CDC-ASC210115174/2021,2,3,#00994C,1,1
USA/NC-CDC-ASC210105129/2021,2,3,#00994C,1,1
USA/NC-CDC-ASC210103769/2021,2,3,#00994C,1,1
USA/MS-UMMC-M774D7-506812/2021,2,3,#00994C,1,1
USA/MS-CDC-ASC210268971/2021,2,3,#00994C,1,1
USA/MS-CDC-ASC210186346/2021,2,3,#00994C,1,1
USA/MO-CDC-QDX29319950/2021,2,3,#00994C,1,1
USA/MO-CDC-ASC210274934/2021,2,3,#00994C,1,1
USA/MO-CDC-2-5063900/2021,2,3,#00994C,1,1
USA/MN-Mayo-17682/2021,2,3,#00994C,1,1
USA/MN-Mayo-16641/2021,2,3,#00994C,1,1
USA/MN-Mayo-16528/2021,2,3,#00994C,1,1
USA/MN-Mayo-16525/2021,2,3,#00994C,1,1
USA/MN-CDC-STM-EH7QDRV7Q/2021,2,3,#00994C,1,1
USA/MN-CDC-LC0250800/2021,2,3,#00994C,1,1
USA/MN-CDC-IBX761934107699/2021,2,3,#00994C,1,1
USA/MN-CDC-IBX756131481643/2021,2,3,#00994C,1,1
USA/MN-CDC-IBX391974023346/2021,2,3,#00994C,1,1
USA/MN-CDC-ASC210448334/2021,2,3,#00994C,1,1
USA/MI-CDC-STM-ZRHFZKSV2/2021,2,3,#00994C,1,1
USA/MI-CDC-STM-YNV96FW73/2021,2,3,#00994C,1,1
USA/MI-CDC-STM-J3KERFPQ3/2021,2,3,#00994C,1,1
USA/MI-CDC-STM-2DJRCMJ94/2021,2,3,#00994C,1,1
USA/MI-CDC-STM-000744271/2021,2,3,#00994C,1,1
USA/MI-CDC-ASC210710495/2021,2,3,#00994C,1,1
USA/MI-CDC-ASC210523516/2021,2,3,#00994C,1,1
USA/MI-CDC-ASC210460797/2021,2,3,#00994C,1,1
USA/MI-CDC-ASC210426583/2021,2,3,#00994C,1,1
USA/MI-CDC-ASC210328208/2021,2,3,#00994C,1,1
USA/ME-HETL-J7235/2021,2,3,#00994C,1,1
USA/ME-CDC-LC0165396/2021,2,3,#00994C,1,1
USA/MD-IGS-52122002975A/2021,2,3,#00994C,1,1
USA/MD-IGS-52121902796A/2021,2,3,#00994C,1,1
USA/MD-IGS-52121302062A/2021,2,3,#00994C,1,1
USA/MD-IGS-52120904122A/2021,2,3,#00994C,1,1
USA/MD-IGS-042123200349A/2021,2,3,#00994C,1,1
USA/MD-CDC-IBX392340198782/2021,2,3,#00994C,1,1
USA/MA-NEIDL-02666/2021,2,3,#00994C,1,1
USA/MA-CDCBI-CRSP_THPUL3UHNAGCNLGB/2021,2,3,#00994C,1,1
USA/MA-CDCBI-CRSP_PKT35VXFE2L5ZUUI/2021,2,3,#00994C,1,1
USA/MA-CDCBI-CRSP_MMRN3CPU67WCO3TN/2021,2,3,#00994C,1,1
USA/MA-CDCBI-CRSP_IFV3C3HMAVN73VGW/2021,2,3,#00994C,1,1
USA/MA-CDCBI-CRSP_6D45MWVDJTBHOLAY/2021,2,3,#00994C,1,1
USA/MA-CDC-LC0350800/2021,2,3,#00994C,1,1
USA/MA-CDC-ASC210656704/2021,2,3,#00994C,1,1
USA/MA-CDC-ASC210156965/2021,2,3,#00994C,1,1
USA/MA-CDC-ASC210113052/2021,2,3,#00994C,1,1
USA/MA-CDC-ASC210098636/2021,2,3,#00994C,1,1
USA/MA-CDC-ASC210097261/2021,2,3,#00994C,1,1
USA/LA-EVTL8054/2021,2,3,#00994C,1,1
USA/LA-EVTL8013/2021,2,3,#00994C,1,1
USA/LA-EVTL7876/2021,2,3,#00994C,1,1
USA/LA-EVTL7747/2021,2,3,#00994C,1,1
USA/LA-EVTL6285/2021,2,3,#00994C,1,1
USA/LA-EVTL5624/2021,2,3,#00994C,1,1
USA/LA-CDC-STM-000724540/2021,2,3,#00994C,1,1
USA/LA-CDC-STM-000712524/2021,2,3,#00994C,1,1
USA/LA-CDC-QDX27909155/2021,2,3,#00994C,1,1
USA/LA-CDC-ASC210249029/2021,2,3,#00994C,1,1
USA/LA-CDC-ASC210247324/2021,2,3,#00994C,1,1
USA/LA-CDC-ASC210237268/2021,2,3,#00994C,1,1
USA/LA-CDC-ASC210208097/2021,2,3,#00994C,1,1
USA/LA-CDC-ASC210161709/2021,2,3,#00994C,1,1
USA/LA-CDC-4214102-001/2021,2,3,#00994C,1,1
USA/LA-BIE-LSUH900163/2021,2,3,#00994C,1,1
USA/KY-DC-DW084_F10/2020,2,3,#00994C,1,1
USA/KY-CDC-ASC210327462/2021,2,3,#00994C,1,1
USA/KY-CDC-2-4936130/2021,2,3,#00994C,1,1
USA/KS-CDC-LC0203689/2021,2,3,#00994C,1,1
USA/KS-CDC-2-4784812/2021,2,3,#00994C,1,1
USA/KS-CDC-2-4784743/2021,2,3,#00994C,1,1
USA/IN-CDC-STM-ZHPJ9M78D/2021,2,3,#00994C,1,1
USA/IN-CDC-STM-X8GQDSQYA/2021,2,3,#00994C,1,1
USA/IN-CDC-STM-JYT5D2PDH/2021,2,3,#00994C,1,1
USA/IN-CDC-STM-A9KD86NMR/2021,2,3,#00994C,1,1
USA/IN-CDC-STM-000741936/2021,2,3,#00994C,1,1
USA/IN-CDC-ASC210124378/2021,2,3,#00994C,1,1
USA/IL-RIPHL_30426_G/2021,2,3,#00994C,1,1
USA/IL-RIPHL_110164_G/2021,2,3,#00994C,1,1
USA/IL-RIPHL_10490/2021,2,3,#00994C,1,1
USA/IL-CDC-ASC210523657/2021,2,3,#00994C,1,1
USA/IL-CDC-ASC210449621/2021,2,3,#00994C,1,1
USA/IL-CDC-ASC210449620/2021,2,3,#00994C,1,1
USA/IL-CDC-ASC210389092/2021,2,3,#00994C,1,1
USA/IL-CDC-ASC210363698/2021,2,3,#00994C,1,1
USA/IL-CDC-ASC210285988/2021,2,3,#00994C,1,1
USA/IL-CDC-ASC210274740/2021,2,3,#00994C,1,1
USA/IL-CDC-ASC210184593/2021,2,3,#00994C,1,1
USA/IL-CDC-ASC210137478/2021,2,3,#00994C,1,1
USA/IL-C21WGS1877/2021,2,3,#00994C,1,1
USA/ID-BVAMC-748881/2021,2,3,#00994C,1,1
USA/ID-BVAMC-744630/2021,2,3,#00994C,1,1
USA/IA-CDC-LC0324456/2021,2,3,#00994C,1,1
USA/IA-CDC-LC0324302/2021,2,3,#00994C,1,1
USA/IA-CDC-ASC210471722/2021,2,3,#00994C,1,1
USA/IA-CDC-ASC210408270/2021,2,3,#00994C,1,1
USA/HI-TAMC_670/2021,2,3,#00994C,1,1
USA/HI-H215576/2021,2,3,#00994C,1,1
USA/HI-H213224/2021,2,3,#00994C,1,1
USA/HI-H213209/2021,2,3,#00994C,1,1
USA/GA-GPHL-2512/2021,2,3,#00994C,1,1
USA/GA-GPHL-0790/2021,2,3,#00994C,1,1
USA/GA-GPHL-0782/2021,2,3,#00994C,1,1
USA/GA-EHC-2518X/2021,2,3,#00994C,1,1
USA/GA-CDC-STM-JA4U352ZS/2021,2,3,#00994C,1,1
USA/GA-CDC-STM-000742759/2021,2,3,#00994C,1,1
USA/GA-CDC-STM-000718005/2021,2,3,#00994C,1,1
USA/GA-CDC-STM-000715957/2021,2,3,#00994C,1,1
USA/GA-CDC-MMB11849650/2021,2,3,#00994C,1,1
USA/GA-CDC-ASC210408083/2021,2,3,#00994C,1,1
USA/GA-CDC-ASC210275756/2021,2,3,#00994C,1,1
USA/GA-CDC-ASC210271120/2021,2,3,#00994C,1,1
USA/GA-CDC-ASC210243616/2021,2,3,#00994C,1,1
USA/GA-CDC-ASC210243615/2021,2,3,#00994C,1,1
USA/GA-CDC-ASC210179729/2021,2,3,#00994C,1,1
USA/GA-CDC-ASC210143327/2021,2,3,#00994C,1,1
USA/GA-CDC-4305246-001/2021,2,3,#00994C,1,1
USA/FL-CDC-STM-ZRTRUQH37/2021,2,3,#00994C,1,1
USA/FL-CDC-STM-000742071/2021,2,3,#00994C,1,1
USA/FL-CDC-STM-000728021/2021,2,3,#00994C,1,1
USA/FL-CDC-STM-000723088/2021,2,3,#00994C,1,1
USA/FL-CDC-STM-000721663/2021,2,3,#00994C,1,1
USA/FL-CDC-STM-000715810/2021,2,3,#00994C,1,1
USA/FL-CDC-STM-000715311/2021,2,3,#00994C,1,1
USA/FL-CDC-STM-000711490/2021,2,3,#00994C,1,1
USA/FL-CDC-STM-000711480/2021,2,3,#00994C,1,1
USA/FL-CDC-QDX31683116/2021,2,3,#00994C,1,1
USA/FL-CDC-LC0262541/2021,2,3,#00994C,1,1
USA/FL-CDC-LC0241311/2021,2,3,#00994C,1,1
USA/FL-CDC-LC0238094/2021,2,3,#00994C,1,1
USA/FL-CDC-IBX492655540627/2021,2,3,#00994C,1,1
USA/FL-CDC-ASC210477046/2021,2,3,#00994C,1,1
USA/FL-CDC-ASC210473085/2021,2,3,#00994C,1,1
USA/FL-CDC-ASC210329977/2021,2,3,#00994C,1,1
USA/FL-CDC-ASC210241192/2021,2,3,#00994C,1,1
USA/FL-CDC-ASC210239280/2021,2,3,#00994C,1,1
USA/FL-CDC-ASC210238331/2021,2,3,#00994C,1,1
USA/FL-CDC-ASC210237109/2021,2,3,#00994C,1,1
USA/FL-CDC-ASC210163137/2021,2,3,#00994C,1,1
USA/FL-CDC-ASC210134676/2021,2,3,#00994C,1,1
USA/FL-CDC-ASC210113957/2021,2,3,#00994C,1,1
USA/FL-CDC-ASC210102376/2021,2,3,#00994C,1,1
USA/FL-BPHL-7695/2021,2,3,#00994C,1,1
USA/FL-BPHL-5928/2021,2,3,#00994C,1,1
USA/FL-BPHL-17914/2021,2,3,#00994C,1,1
USA/FL-BPHL-12178/2021,2,3,#00994C,1,1
USA/FL-BPHL-12053/2021,2,3,#00994C,1,1
USA/DE-DHSS-B1124072/2021,2,3,#00994C,1,1
USA/DE-DHSS-B1119573/2021,2,3,#00994C,1,1
USA/DC-CDC-LC0230042/2021,2,3,#00994C,1,1
USA/CT-Yale-8180/2021,2,3,#00994C,1,1
USA/CT-Yale-17581/2021,2,3,#00994C,1,1
USA/CT-Yale-16979/2021,2,3,#00994C,1,1
USA/CT-Yale-16895/2021,2,3,#00994C,1,1
USA/CT-Yale-16856/2021,2,3,#00994C,1,1
USA/CT-Yale-16784/2021,2,3,#00994C,1,1
USA/CT-Yale-16751/2021,2,3,#00994C,1,1
USA/CT-Yale-16748/2021,2,3,#00994C,1,1
USA/CT-Yale-16731/2021,2,3,#00994C,1,1
USA/CT-Yale-14543/2021,2,3,#00994C,1,1
USA/CT-JAX-JAX001770/2021,2,3,#00994C,1,1
USA/CT-JAX-JAX001644/2021,2,3,#00994C,1,1
USA/CT-CDC-QDX32187309/2021,2,3,#00994C,1,1
USA/CT-CDC-QDX28381703/2021,2,3,#00994C,1,1
USA/CT-CDC-QDX28360804/2021,2,3,#00994C,1,1
USA/CT-CDC-QDX28360799/2021,2,3,#00994C,1,1
USA/CT-CDC-QDX28360798/2021,2,3,#00994C,1,1
USA/CT-CDC-QDX27788375/2021,2,3,#00994C,1,1
USA/CT-CDC-LC0262108/2021,2,3,#00994C,1,1
USA/CT-CDC-LC0258372/2021,2,3,#00994C,1,1
USA/CT-CDC-LC0240360/2021,2,3,#00994C,1,1
USA/CT-CDC-LC0239141/2021,2,3,#00994C,1,1
USA/CT-CDC-ASC210485860/2021,2,3,#00994C,1,1
USA/CT-CDC-ASC210134061/2021,2,3,#00994C,1,1
USA/CO-USAFSAM-S4369/2021,2,3,#00994C,1,1
USA/CO-CDPHE-2102080838/2021,2,3,#00994C,1,1
USA/CO-CDC-MMB09461147/2021,2,3,#00994C,1,1
USA/CO-CDC-MMB09430581/2021,2,3,#00994C,1,1
USA/CO-CDC-LC0209818/2021,2,3,#00994C,1,1
USA/CO-CDC-LC0133141/2021,2,3,#00994C,1,1
USA/CO-CDC-LC0133014/2021,2,3,#00994C,1,1
USA/CO-CDC-LC0132935/2021,2,3,#00994C,1,1
USA/CO-CDC-LC0109218/2021,2,3,#00994C,1,1
USA/CO-CDC-LC0082353/2021,2,3,#00994C,1,1
USA/CO-CDC-ASC210444363/2021,2,3,#00994C,1,1
USA/CO-CDC-ASC210120386/2021,2,3,#00994C,1,1
USA/CA-TCPHL-122721-18/2021,2,3,#00994C,1,1
USA/CA-TCPHL-080921-13/2021,2,3,#00994C,1,1
USA/CA-SEARCH-60360/2021,2,3,#00994C,1,1
USA/CA-SEARCH-54146/2021,2,3,#00994C,1,1
USA/CA-SEARCH-54057/2021,2,3,#00994C,1,1
USA/CA-SDCPHL-112421-050/2021,2,3,#00994C,1,1
USA/CA-SDCPHL-102821-170/2021,2,3,#00994C,1,1
USA/CA-SDCPHL-091521-330/2021,2,3,#00994C,1,1
USA/CA-HLX-STM-RASFASDTY/2021,2,3,#00994C,1,1
USA/CA-HLX-STM-3E88KFS5U/2021,2,3,#00994C,1,1
USA/CA-HLX-STM-0006328-G03/2021,2,3,#00994C,1,1
USA/CA-HLX-STM-0006268-F05/2021,2,3,#00994C,1,1
USA/CA-HLX-STM-0006242-A09/2021,2,3,#00994C,1,1
USA/CA-HLX-STM-0006238-G10/2021,2,3,#00994C,1,1
USA/CA-HLX-STM-0006235-D09/2021,2,3,#00994C,1,1
USA/CA-HLX-STM-0006199-A04/2021,2,3,#00994C,1,1
USA/CA-HLX-STM-0006156-H09/2021,2,3,#00994C,1,1
USA/CA-HLX-STM-0006149-A07/2021,2,3,#00994C,1,1
USA/CA-HLX-STM-0006143-B09/2021,2,3,#00994C,1,1
USA/CA-HLX-STM-0006130-B05/2021,2,3,#00994C,1,1
USA/CA-HLX-ATM-VU62MPJ4J/2021,2,3,#00994C,1,1
USA/CA-HLX-ATM-A676SAKJD/2021,2,3,#00994C,1,1
USA/CA-CDPH-UCSF-CC100/2021,2,3,#00994C,1,1
USA/CA-CDPH-500005246/2021,2,3,#00994C,1,1
USA/CA-CDPH-3000288365/2021,2,3,#00994C,1,1
USA/CA-CDPH-2000055720/2021,2,3,#00994C,1,1
USA/CA-CDPH-2000055440/2021,2,3,#00994C,1,1
USA/CA-CDPH-2000054726/2021,2,3,#00994C,1,1
USA/CA-CDPH-2000052880/2021,2,3,#00994C,1,1
USA/CA-CDPH-2000052056/2021,2,3,#00994C,1,1
USA/CA-CDC-STM-RSCS9J822/2021,2,3,#00994C,1,1
USA/CA-CDC-STM-JYNPB7N6B/2021,2,3,#00994C,1,1
USA/CA-CDC-QDX26343318/2021,2,3,#00994C,1,1
USA/CA-CDC-QDX26343317/2021,2,3,#00994C,1,1
USA/CA-CDC-LC0352792/2021,2,3,#00994C,1,1
USA/CA-CDC-ASC210494759/2021,2,3,#00994C,1,1
USA/CA-CDC-ASC210449280/2021,2,3,#00994C,1,1
USA/CA-CDC-ASC210403348/2021,2,3,#00994C,1,1
USA/CA-CDC-ASC210378428/2021,2,3,#00994C,1,1
USA/CA-CDC-ASC210329154/2021,2,3,#00994C,1,1
USA/CA-CDC-ASC210280582/2021,2,3,#00994C,1,1
USA/CA-CDC-ASC210248640/2021,2,3,#00994C,1,1
USA/CA-CDC-ASC210248519/2021,2,3,#00994C,1,1
USA/CA-CDC-ASC210238590/2021,2,3,#00994C,1,1
USA/CA-CDC-ASC210237921/2021,2,3,#00994C,1,1
USA/CA-CDC-ASC210207724/2021,2,3,#00994C,1,1
USA/CA-CDC-ASC210180303/2021,2,3,#00994C,1,1
USA/CA-CDC-ASC210180302/2021,2,3,#00994C,1,1
USA/CA-CDC-ASC210179822/2021,2,3,#00994C,1,1
USA/CA-CDC-ASC210179821/2021,2,3,#00994C,1,1
USA/CA-CDC-ASC210157695/2021,2,3,#00994C,1,1
USA/CA-CDC-ASC210155875/2021,2,3,#00994C,1,1
USA/CA-CDC-ASC210120732/2021,2,3,#00994C,1,1
USA/CA-CDC-ASC210103210/2021,2,3,#00994C,1,1
USA/CA-ALSR-52965/2021,2,3,#00994C,1,1
USA/AZ-TG1218043/2021,2,3,#00994C,1,1
USA/AZ-TG1140154/2021,2,3,#00994C,1,1
USA/AZ-TG1140022/2021,2,3,#00994C,1,1
USA/AZ-TG1061282/2021,2,3,#00994C,1,1
USA/AZ-CDC-STM-QAS8S9J72/2021,2,3,#00994C,1,1
USA/AZ-CDC-STM-000735453/2021,2,3,#00994C,1,1
USA/AZ-CDC-STM-000732550/2021,2,3,#00994C,1,1
USA/AZ-CDC-STM-000727717/2021,2,3,#00994C,1,1
USA/AZ-CDC-LC0209750/2021,2,3,#00994C,1,1
USA/AZ-CDC-LC0209514/2021,2,3,#00994C,1,1
USA/AZ-CDC-ASC210606507/2021,2,3,#00994C,1,1
USA/AZ-CDC-ASC210523816/2021,2,3,#00994C,1,1
USA/AZ-CDC-ASC210459439/2021,2,3,#00994C,1,1
USA/AZ-CDC-ASC210446045/2021,2,3,#00994C,1,1
USA/AL-UAB-GX673/2021,2,3,#00994C,1,1
USA/AL-UAB-GX1348/2021,2,3,#00994C,1,1
USA/AL-HGSC-JMAB/2021,2,3,#00994C,1,1
USA/AL-CDC-LC0133695/2021,2,3,#00994C,1,1
USA/AL-CDC-ASC210280338/2021,2,3,#00994C,1,1
USA/AL-CDC-ASC210272275/2021,2,3,#00994C,1,1
USA/AL-CDC-ASC210205031/2021,2,3,#00994C,1,1
USA/AL-CDC-ASC210188306/2021,2,3,#00994C,1,1
USA/AL-CDC-ASC210128187/2021,2,3,#00994C,1,1
