# Supplementary material for: Higher frequency of interstate over international transmission chains of SARS-CoV-2 virus at the Rio Grande do Sul - Brazil state borders
Source: Virus Res. 2024 Dec 17;351:199500. doi: 10.1016/j.virusres.2024.199500 (PMC11720880; doi:10.1016/j.virusres.2024.199500)
Supplement: Supplementary file 8 [file mmc8.zip › omicron_itol.txt]

DATASET_SYMBOL

#SEPARATOR TAB
#SEPARATOR SPACE
SEPARATOR COMMA

DATASET_LABEL,Region

COLOR,#ffff00

#1: square
#2: circle
#3: star
#4: right pointing triangle
#5: left pointing triangle
#6: checkmark

LEGEND_TITLE,Lineages
LEGEND_POSITION_X,50
LEGEND_POSITION_Y,50
LEGEND_SHAPES,2,2,2,2,2,2,2,2,2,2,2
LEGEND_COLORS,#FF3333,#FF9999,#FF9933,#FFFF66,#99FF33,#66FFB2,#004C99,#4C0099,#99004C,#00994C,#009999
LEGEND_LABELS,BR-RS,BR-SUL,BR-SUDESTE,BR-CENTRO,BR-NORTE,BR-NORDESTE,Argentina,Paraguay,Mexico,USA,India
#LEGEND_SHAPE_SCALES,1,1,0.5
#LEGEND_SHAPE_INVERT,0,0,0


DATA
Argentina/UW21123139678/2021,2,3,#004C99,1,1
Argentina/PAIS-J00198/2022,2,3,#004C99,1,1
Argentina/PAIS-J00171/2022,2,3,#004C99,1,1
Argentina/PAIS-J00162/2022,2,3,#004C99,1,1
Argentina/PAIS-G1090/2022,2,3,#004C99,1,1
Argentina/PAIS-G1078/2022,2,3,#004C99,1,1
Argentina/PAIS-G1070/2022,2,3,#004C99,1,1
Argentina/PAIS-G1055/2022,2,3,#004C99,1,1
Argentina/PAIS-G1054/2022,2,3,#004C99,1,1
Argentina/PAIS-G1052/2022,2,3,#004C99,1,1
Argentina/PAIS-G1043/2022,2,3,#004C99,1,1
Argentina/PAIS-G1035/2022,2,3,#004C99,1,1
Argentina/PAIS-G0977/2022,2,3,#004C99,1,1
Argentina/PAIS-G0969/2022,2,3,#004C99,1,1
Argentina/PAIS-G0922/2022,2,3,#004C99,1,1
Argentina/PAIS-G0898/2022,2,3,#004C99,1,1
Argentina/PAIS-G0888/2022,2,3,#004C99,1,1
Argentina/PAIS-G0886/2022,2,3,#004C99,1,1
Argentina/PAIS-F0649/2022,2,3,#004C99,1,1
Argentina/PAIS-F0632/2022,2,3,#004C99,1,1
Argentina/PAIS-F0622/2022,2,3,#004C99,1,1
Argentina/PAIS-F0612/2022,2,3,#004C99,1,1
Argentina/PAIS-F0604/2022,2,3,#004C99,1,1
Argentina/PAIS-F0493/2022,2,3,#004C99,1,1
Argentina/PAIS-F0490/2022,2,3,#004C99,1,1
Argentina/PAIS-F0469/2021,2,3,#004C99,1,1
Argentina/PAIS-F0449/2021,2,3,#004C99,1,1
Argentina/PAIS-F0445/2021,2,3,#004C99,1,1
Argentina/PAIS-F0434/2021,2,3,#004C99,1,1
Argentina/PAIS-F0433/2021,2,3,#004C99,1,1
Argentina/PAIS-F0432/2021,2,3,#004C99,1,1
Argentina/PAIS-F0430/2021,2,3,#004C99,1,1
Argentina/PAIS-F0429/2021,2,3,#004C99,1,1
Argentina/PAIS-F0426/2021,2,3,#004C99,1,1
Argentina/PAIS-F0422/2021,2,3,#004C99,1,1
Argentina/PAIS-F0411/2021,2,3,#004C99,1,1
Argentina/PAIS-E1275/2022,2,3,#004C99,1,1
Argentina/PAIS-E1259/2022,2,3,#004C99,1,1
Argentina/PAIS-E1251/2022,2,3,#004C99,1,1
Argentina/PAIS-E1244/2022,2,3,#004C99,1,1
Argentina/PAIS-E1212/2022,2,3,#004C99,1,1
Argentina/PAIS-E1210/2022,2,3,#004C99,1,1
Argentina/PAIS-E1196/2022,2,3,#004C99,1,1
Argentina/PAIS-E1134/2022,2,3,#004C99,1,1
Argentina/PAIS-E1093/2022,2,3,#004C99,1,1
Argentina/PAIS-E1083/2022,2,3,#004C99,1,1
Argentina/PAIS-E1080/2022,2,3,#004C99,1,1
Argentina/PAIS-E1077/2022,2,3,#004C99,1,1
Argentina/PAIS-E1071/2022,2,3,#004C99,1,1
Argentina/PAIS-E1027/2022,2,3,#004C99,1,1
Argentina/PAIS-E1024/2022,2,3,#004C99,1,1
Argentina/PAIS-E0980/2022,2,3,#004C99,1,1
Argentina/PAIS-E0976/2022,2,3,#004C99,1,1
Argentina/PAIS-E0963/2022,2,3,#004C99,1,1
Argentina/PAIS-E0962/2022,2,3,#004C99,1,1
Argentina/PAIS-E0960/2022,2,3,#004C99,1,1
Argentina/PAIS-E0956/2022,2,3,#004C99,1,1
Argentina/PAIS-E0955/2022,2,3,#004C99,1,1
Argentina/PAIS-E0945/2022,2,3,#004C99,1,1
Argentina/PAIS-E0904/2022,2,3,#004C99,1,1
Argentina/PAIS-E0892/2022,2,3,#004C99,1,1
Argentina/PAIS-E0831/2022,2,3,#004C99,1,1
Argentina/PAIS-E0824/2021,2,3,#004C99,1,1
Argentina/PAIS-E0823/2021,2,3,#004C99,1,1
Argentina/PAIS-E0809/2022,2,3,#004C99,1,1
Argentina/PAIS-E0789/2022,2,3,#004C99,1,1
Argentina/PAIS-E0666/2021,2,3,#004C99,1,1
Argentina/PAIS-D0521/2022,2,3,#004C99,1,1
Argentina/PAIS-C0353/2021,2,3,#004C99,1,1
Argentina/PAIS-A1352/2022,2,3,#004C99,1,1
Argentina/PAIS-A1348/2022,2,3,#004C99,1,1
Argentina/PAIS-A1347/2022,2,3,#004C99,1,1
Argentina/PAIS-A1339/2022,2,3,#004C99,1,1
Argentina/PAIS-A1321/2022,2,3,#004C99,1,1
Argentina/INEI122526/2022,2,3,#004C99,1,1
Argentina/INEI122517/2022,2,3,#004C99,1,1
Argentina/INEI122490/2022,2,3,#004C99,1,1
Argentina/INEI122442/2022,2,3,#004C99,1,1
Argentina/INEI122412/2022,2,3,#004C99,1,1
Argentina/INEI122397/2022,2,3,#004C99,1,1
Argentina/INEI122265/2022,2,3,#004C99,1,1
Argentina/INEI122119/2022,2,3,#004C99,1,1
Argentina/INEI122081/2022,2,3,#004C99,1,1
Argentina/INEI122046/2022,2,3,#004C99,1,1
Argentina/INEI121961/2022,2,3,#004C99,1,1
Argentina/INEI121890/2022,2,3,#004C99,1,1
Argentina/INEI121876/2022,2,3,#004C99,1,1
Argentina/INEI121861/2022,2,3,#004C99,1,1
Argentina/INEI121795/2022,2,3,#004C99,1,1
Argentina/INEI121742/2022,2,3,#004C99,1,1
Argentina/INEI121706/2022,2,3,#004C99,1,1
Argentina/INEI121703/2022,2,3,#004C99,1,1
Argentina/INEI121701/2022,2,3,#004C99,1,1
Argentina/INEI121647/2022,2,3,#004C99,1,1
Argentina/INEI121624/2022,2,3,#004C99,1,1
Argentina/INEI121518/2022,2,3,#004C99,1,1
Argentina/INEI121481/2022,2,3,#004C99,1,1
Argentina/INEI121407/2022,2,3,#004C99,1,1
Argentina/INEI121203/2022,2,3,#004C99,1,1
Argentina/INEI121143/2022,2,3,#004C99,1,1
Argentina/INEI121127/2022,2,3,#004C99,1,1
Argentina/INEI121122/2022,2,3,#004C99,1,1
Argentina/INEI120780/2022,2,3,#004C99,1,1
Argentina/INEI120766/2022,2,3,#004C99,1,1
Argentina/INEI120753/2022,2,3,#004C99,1,1
Argentina/INEI120742/2022,2,3,#004C99,1,1
Argentina/INEI120624/2022,2,3,#004C99,1,1
Argentina/INEI120585/2022,2,3,#004C99,1,1
Argentina/INEI120566/2022,2,3,#004C99,1,1
Argentina/INEI120544/2022,2,3,#004C99,1,1
Argentina/INEI120540/2022,2,3,#004C99,1,1
Argentina/INEI120527/2022,2,3,#004C99,1,1
Argentina/INEI120468/2022,2,3,#004C99,1,1
Argentina/INEI120462/2022,2,3,#004C99,1,1
Argentina/INEI120453/2022,2,3,#004C99,1,1
Argentina/INEI120450/2022,2,3,#004C99,1,1
Argentina/INEI120396/2022,2,3,#004C99,1,1
Argentina/INEI120394/2022,2,3,#004C99,1,1
Argentina/INEI120393/2022,2,3,#004C99,1,1
Argentina/INEI120388/2022,2,3,#004C99,1,1
Argentina/INEI120380/2022,2,3,#004C99,1,1
Argentina/INEI120369/2022,2,3,#004C99,1,1
Argentina/INEI120361/2022,2,3,#004C99,1,1
Argentina/INEI120354/2022,2,3,#004C99,1,1
Argentina/INEI120343/2022,2,3,#004C99,1,1
Argentina/INEI120330/2022,2,3,#004C99,1,1
Argentina/INEI120318/2022,2,3,#004C99,1,1
Argentina/INEI120311/2022,2,3,#004C99,1,1
Argentina/INEI120308/2022,2,3,#004C99,1,1
Argentina/INEI120307/2022,2,3,#004C99,1,1
Argentina/INEI120292/2022,2,3,#004C99,1,1
Argentina/INEI120283/2022,2,3,#004C99,1,1
Argentina/INEI120277/2022,2,3,#004C99,1,1
Argentina/INEI120272/2022,2,3,#004C99,1,1
Argentina/INEI120257/2022,2,3,#004C99,1,1
Argentina/INEI120218/2022,2,3,#004C99,1,1
Argentina/INEI120175/2022,2,3,#004C99,1,1
Argentina/INEI120173/2022,2,3,#004C99,1,1
Argentina/INEI120103/2022,2,3,#004C99,1,1
Argentina/INEI120101/2022,2,3,#004C99,1,1
Argentina/INEI120096/2022,2,3,#004C99,1,1
Argentina/INEI120061/2022,2,3,#004C99,1,1
Argentina/INEI120021/2022,2,3,#004C99,1,1
Argentina/INEI119972/2022,2,3,#004C99,1,1
Argentina/INEI119905/2022,2,3,#004C99,1,1
Argentina/INEI119832/2022,2,3,#004C99,1,1
Argentina/INEI119827/2022,2,3,#004C99,1,1
Argentina/INEI119815/2022,2,3,#004C99,1,1
Argentina/INEI119801/2022,2,3,#004C99,1,1
Argentina/INEI119797/2022,2,3,#004C99,1,1
Argentina/INEI119571/2022,2,3,#004C99,1,1
Argentina/INEI119491/2022,2,3,#004C99,1,1
Argentina/INEI119462/2022,2,3,#004C99,1,1
Argentina/INEI119427/2022,2,3,#004C99,1,1
Argentina/INEI119405/2022,2,3,#004C99,1,1
Argentina/INEI119373/2022,2,3,#004C99,1,1
Argentina/INEI119328/2022,2,3,#004C99,1,1
Argentina/INEI119324/2022,2,3,#004C99,1,1
Argentina/INEI119242/2022,2,3,#004C99,1,1
Argentina/INEI119220/2022,2,3,#004C99,1,1
Argentina/INEI119216/2022,2,3,#004C99,1,1
Argentina/INEI119170/2021,2,3,#004C99,1,1
Argentina/INEI119103/2022,2,3,#004C99,1,1
Argentina/INEI119026/2022,2,3,#004C99,1,1
Argentina/INEI118808/2022,2,3,#004C99,1,1
Argentina/INEI118766/2022,2,3,#004C99,1,1
Argentina/INEI118687/2022,2,3,#004C99,1,1
Argentina/INEI118574/2022,2,3,#004C99,1,1
Argentina/INEI118326/2022,2,3,#004C99,1,1
Argentina/INEI118299/2022,2,3,#004C99,1,1
Argentina/INEI118191/2022,2,3,#004C99,1,1
Argentina/INEI117882/2022,2,3,#004C99,1,1
Argentina/INEI117774/2022,2,3,#004C99,1,1
Argentina/INEI117567/2022,2,3,#004C99,1,1
Argentina/INEI117533/2022,2,3,#004C99,1,1
Argentina/INEI117477/2022,2,3,#004C99,1,1
Argentina/INEI117416/2022,2,3,#004C99,1,1
Argentina/INEI117368/2022,2,3,#004C99,1,1
Argentina/INEI117212/2021,2,3,#004C99,1,1
Argentina/INEI117137/2022,2,3,#004C99,1,1
Argentina/INEI116939/2021,2,3,#004C99,1,1
Argentina/INEI116911/2022,2,3,#004C99,1,1
Argentina/INEI116789/2021,2,3,#004C99,1,1
Argentina/INEI116643/2021,2,3,#004C99,1,1
Argentina/INEI116541/2021,2,3,#004C99,1,1
Argentina/INEI116423/2021,2,3,#004C99,1,1
Argentina/INEI116421/2021,2,3,#004C99,1,1
Argentina/INEI116420/2021,2,3,#004C99,1,1
Argentina/INEI116388/2021,2,3,#004C99,1,1
Argentina/INEI116327/2021,2,3,#004C99,1,1
Argentina/INEI115992/2021,2,3,#004C99,1,1
Argentina/INEI115896/2021,2,3,#004C99,1,1
Argentina/INEI115732/2021,2,3,#004C99,1,1
Argentina/INEI115713/2021,2,3,#004C99,1,1
Argentina/INEI114756/2021,2,3,#004C99,1,1
Argentina/8557-130/2022,2,3,#004C99,1,1
Argentina/79084-16/2022,2,3,#004C99,1,1
Argentina/79054-16/2022,2,3,#004C99,1,1
Argentina/7903-130/2022,2,3,#004C99,1,1
Argentina/6966-119/2022,2,3,#004C99,1,1
Argentina/59761-16/2022,2,3,#004C99,1,1
Argentina/5553-199/2022,2,3,#004C99,1,1
Argentina/3544-250/2022,2,3,#004C99,1,1
Argentina/14345-37/2022,2,3,#004C99,1,1
Argentina/130951-5/2022,2,3,#004C99,1,1
Argentina/110719-181/2022,2,3,#004C99,1,1
Germany/TH-RKI-I-578206/2022,2,3,#009999,1,1
Germany/ST-RKI-I-930119/2022,2,3,#009999,1,1
Germany/ST-RKI-I-930108/2022,2,3,#009999,1,1
Germany/SN-RKI-I-857185/2022,2,3,#009999,1,1
Germany/SN-RKI-I-856975/2022,2,3,#009999,1,1
Germany/SN-RKI-I-768144/2022,2,3,#009999,1,1
Germany/SN-RKI-I-753540/2022,2,3,#009999,1,1
Germany/SN-RKI-I-753347/2022,2,3,#009999,1,1
Germany/SN-RKI-I-741328/2022,2,3,#009999,1,1
Germany/SN-RKI-I-736307/2022,2,3,#009999,1,1
Germany/SN-RKI-I-725045/2022,2,3,#009999,1,1
Germany/SN-RKI-I-713722/2022,2,3,#009999,1,1
Germany/SN-RKI-I-608063/2022,2,3,#009999,1,1
Germany/SN-RKI-I-567547/2022,2,3,#009999,1,1
Germany/SN-RKI-I-542209/2022,2,3,#009999,1,1
Germany/SN-RKI-I-525995/2022,2,3,#009999,1,1
Germany/SN-RKI-I-522317/2022,2,3,#009999,1,1
Germany/SN-RKI-I-516149/2022,2,3,#009999,1,1
Germany/SN-RKI-I-513374/2022,2,3,#009999,1,1
Germany/SN-RKI-I-512924/2022,2,3,#009999,1,1
Germany/SN-RKI-I-500792/2022,2,3,#009999,1,1
Germany/SL-RKI-I-751702/2022,2,3,#009999,1,1
Germany/SL-RKI-I-713277/2022,2,3,#009999,1,1
Germany/SH-RKI-I-536759/2022,2,3,#009999,1,1
Germany/SH-RKI-I-521783/2022,2,3,#009999,1,1
Germany/SH-RKI-I-515728/2022,2,3,#009999,1,1
Germany/SH-RKI-I-515551/2022,2,3,#009999,1,1
Germany/SH-RKI-I-482212/2022,2,3,#009999,1,1
Germany/SH-RKI-I-451804/2022,2,3,#009999,1,1
Germany/SH-RKI-I-436327/2022,2,3,#009999,1,1
Germany/SH-RKI-I-429751/2021,2,3,#009999,1,1
Germany/RP-RKI-I-565166/2022,2,3,#009999,1,1
Germany/RP-RKI-I-544354/2022,2,3,#009999,1,1
Germany/RP-RKI-I-537768/2022,2,3,#009999,1,1
Germany/RP-RKI-I-530567/2022,2,3,#009999,1,1
Germany/RP-RKI-I-530487/2022,2,3,#009999,1,1
Germany/RP-RKI-I-530056/2022,2,3,#009999,1,1
Germany/RP-RKI-I-499918/2022,2,3,#009999,1,1
Germany/RP-RKI-I-401473/2021,2,3,#009999,1,1
Germany/NW-RKI-I-635201/2022,2,3,#009999,1,1
Germany/NW-RKI-I-635159/2022,2,3,#009999,1,1
Germany/NW-RKI-I-629334/2022,2,3,#009999,1,1
Germany/NW-RKI-I-574565/2022,2,3,#009999,1,1
Germany/NW-RKI-I-570890/2022,2,3,#009999,1,1
Germany/NW-RKI-I-568200/2022,2,3,#009999,1,1
Germany/NW-RKI-I-568081/2022,2,3,#009999,1,1
Germany/NW-RKI-I-567870/2022,2,3,#009999,1,1
Germany/NW-RKI-I-566808/2022,2,3,#009999,1,1
Germany/NW-RKI-I-566790/2022,2,3,#009999,1,1
Germany/NW-RKI-I-540092/2022,2,3,#009999,1,1
Germany/NW-RKI-I-540054/2022,2,3,#009999,1,1
Germany/NW-RKI-I-539971/2022,2,3,#009999,1,1
Germany/NW-RKI-I-539907/2022,2,3,#009999,1,1
Germany/NW-RKI-I-539807/2022,2,3,#009999,1,1
Germany/NW-RKI-I-539728/2022,2,3,#009999,1,1
Germany/NW-RKI-I-535013/2022,2,3,#009999,1,1
Germany/NW-RKI-I-530502/2022,2,3,#009999,1,1
Germany/NW-RKI-I-529805/2022,2,3,#009999,1,1
Germany/NW-RKI-I-526220/2022,2,3,#009999,1,1
Germany/NW-RKI-I-525624/2022,2,3,#009999,1,1
Germany/NW-RKI-I-502978/2022,2,3,#009999,1,1
Germany/NW-RKI-I-474356/2022,2,3,#009999,1,1
Germany/NW-RKI-I-473940/2022,2,3,#009999,1,1
Germany/NW-RKI-I-442399/2022,2,3,#009999,1,1
Germany/NW-RKI-I-421505/2021,2,3,#009999,1,1
Germany/NW-RKI-I-421349/2021,2,3,#009999,1,1
Germany/NW-RKI-I-421143/2021,2,3,#009999,1,1
Germany/NW-RKI-I-407450/2021,2,3,#009999,1,1
Germany/NW-RKI-I-1051363/2021,2,3,#009999,1,1
Germany/HH-IMB23955/2022,2,3,#009999,1,1
Germany/HE-RKI-I-522020/2022,2,3,#009999,1,1
Germany/HB-RKI-I-830451/2022,2,3,#009999,1,1
Germany/HB-RKI-I-771842/2022,2,3,#009999,1,1
Germany/BY-RKI-I-771212/2022,2,3,#009999,1,1
Germany/BY-RKI-I-657404/2022,2,3,#009999,1,1
Germany/BY-RKI-I-634868/2022,2,3,#009999,1,1
Germany/BY-RKI-I-628451/2022,2,3,#009999,1,1
Germany/BY-RKI-I-600473/2022,2,3,#009999,1,1
Germany/BY-RKI-I-600134/2022,2,3,#009999,1,1
Germany/BY-RKI-I-578693/2022,2,3,#009999,1,1
Germany/BY-RKI-I-536184/2022,2,3,#009999,1,1
Germany/BY-RKI-I-450840/2022,2,3,#009999,1,1
Germany/BY-RKI-I-417201/2021,2,3,#009999,1,1
Germany/BW-RKI-I-736120/2022,2,3,#009999,1,1
Germany/BW-RKI-I-457066/2022,2,3,#009999,1,1
Germany/BW-RKI-I-456897/2022,2,3,#009999,1,1
Germany/BW-RKI-I-453583/2022,2,3,#009999,1,1
Germany/BW-RKI-I-453472/2022,2,3,#009999,1,1
Germany/BW-RKI-I-1051003/2021,2,3,#009999,1,1
Germany/BE-IMB24451/2022,2,3,#009999,1,1
Germany/BE-IMB24133/2022,2,3,#009999,1,1
Germany/BE-IMB23443/2022,2,3,#009999,1,1
Germany/BE-IMB23230/2022,2,3,#009999,1,1
Germany/BE-IMB23165/2022,2,3,#009999,1,1
Germany/BE-IMB22949/2022,2,3,#009999,1,1
Germany/BE-ChVir26535/2021,2,3,#009999,1,1
Paraguay/516907/2022,2,3,#4C0099,1,1
Paraguay/504838/2022,2,3,#4C0099,1,1
Paraguay/500721/2022,2,3,#4C0099,1,1
Paraguay/488605/2022,2,3,#4C0099,1,1
Paraguay/487560/2022,2,3,#4C0099,1,1
Paraguay/487543/2022,2,3,#4C0099,1,1
Paraguay/487536/2022,2,3,#4C0099,1,1
Paraguay/485668/2022,2,3,#4C0099,1,1
Paraguay/485637/2022,2,3,#4C0099,1,1
Paraguay/485632/2022,2,3,#4C0099,1,1
Paraguay/469147/2022,2,3,#4C0099,1,1
Paraguay/468874/2022,2,3,#4C0099,1,1
Paraguay/468540/2022,2,3,#4C0099,1,1
Paraguay/468462/2022,2,3,#4C0099,1,1
Paraguay/467398/2022,2,3,#4C0099,1,1
Paraguay/466972/2022,2,3,#4C0099,1,1
Paraguay/466971/2022,2,3,#4C0099,1,1
Paraguay/466546/2022,2,3,#4C0099,1,1
Paraguay/466332/2022,2,3,#4C0099,1,1
Paraguay/465828/2022,2,3,#4C0099,1,1
Paraguay/465813/2022,2,3,#4C0099,1,1
Paraguay/465812/2022,2,3,#4C0099,1,1
Paraguay/465802/2022,2,3,#4C0099,1,1
Paraguay/465629/2022,2,3,#4C0099,1,1
Paraguay/464797/2022,2,3,#4C0099,1,1
Paraguay/464205/2022,2,3,#4C0099,1,1
Paraguay/464031/2022,2,3,#4C0099,1,1
Paraguay/463541/2022,2,3,#4C0099,1,1
Paraguay/462470/2022,2,3,#4C0099,1,1
Paraguay/462155/2022,2,3,#4C0099,1,1
Paraguay/461868/2022,2,3,#4C0099,1,1
Paraguay/461865/2022,2,3,#4C0099,1,1
Paraguay/458931/2022,2,3,#4C0099,1,1
Paraguay/458930/2022,2,3,#4C0099,1,1
Paraguay/458724/2022,2,3,#4C0099,1,1
Paraguay/457413/2022,2,3,#4C0099,1,1
Paraguay/457412/2022,2,3,#4C0099,1,1
Paraguay/457037/2022,2,3,#4C0099,1,1
Paraguay/456543/2022,2,3,#4C0099,1,1
Paraguay/456542/2022,2,3,#4C0099,1,1
Paraguay/456539/2022,2,3,#4C0099,1,1
Paraguay/455509/2022,2,3,#4C0099,1,1
Paraguay/455503/2022,2,3,#4C0099,1,1
Paraguay/455501/2022,2,3,#4C0099,1,1
Paraguay/455371/2022,2,3,#4C0099,1,1
Paraguay/455290/2022,2,3,#4C0099,1,1
Paraguay/454789/2022,2,3,#4C0099,1,1
Paraguay/454556/2022,2,3,#4C0099,1,1
Paraguay/454551/2022,2,3,#4C0099,1,1
Paraguay/454550/2022,2,3,#4C0099,1,1
Paraguay/454548/2022,2,3,#4C0099,1,1
Paraguay/454546/2022,2,3,#4C0099,1,1
Paraguay/454545/2022,2,3,#4C0099,1,1
Paraguay/454544/2022,2,3,#4C0099,1,1
Paraguay/454211/2022,2,3,#4C0099,1,1
Paraguay/451799/2022,2,3,#4C0099,1,1
Paraguay/451063/2022,2,3,#4C0099,1,1
Paraguay/450786/2022,2,3,#4C0099,1,1
Paraguay/450784/2022,2,3,#4C0099,1,1
Paraguay/450619/2022,2,3,#4C0099,1,1
Paraguay/450611/2022,2,3,#4C0099,1,1
Paraguay/450372/2022,2,3,#4C0099,1,1
Paraguay/449742/2022,2,3,#4C0099,1,1
Paraguay/449339/2022,2,3,#4C0099,1,1
Paraguay/449330/2022,2,3,#4C0099,1,1
Paraguay/449329/2022,2,3,#4C0099,1,1
Paraguay/449328/2022,2,3,#4C0099,1,1
Paraguay/449267/2022,2,3,#4C0099,1,1
Paraguay/449266/2022,2,3,#4C0099,1,1
Paraguay/449265/2022,2,3,#4C0099,1,1
Paraguay/449257/2022,2,3,#4C0099,1,1
Paraguay/449256/2022,2,3,#4C0099,1,1
Paraguay/447998/2022,2,3,#4C0099,1,1
Paraguay/447992/2022,2,3,#4C0099,1,1
Paraguay/447822/2022,2,3,#4C0099,1,1
Paraguay/447780/2022,2,3,#4C0099,1,1
Paraguay/447778/2022,2,3,#4C0099,1,1
Paraguay/447772/2022,2,3,#4C0099,1,1
Paraguay/447771/2022,2,3,#4C0099,1,1
Paraguay/447513/2022,2,3,#4C0099,1,1
Paraguay/447512/2022,2,3,#4C0099,1,1
Paraguay/446722/2022,2,3,#4C0099,1,1
Paraguay/445401/2022,2,3,#4C0099,1,1
Paraguay/443640/2022,2,3,#4C0099,1,1
Paraguay/443634/2022,2,3,#4C0099,1,1
Paraguay/443633/2022,2,3,#4C0099,1,1
Paraguay/443478/2022,2,3,#4C0099,1,1
Paraguay/443168/2022,2,3,#4C0099,1,1
Paraguay/443165/2022,2,3,#4C0099,1,1
Paraguay/443164/2022,2,3,#4C0099,1,1
Paraguay/443163/2022,2,3,#4C0099,1,1
Paraguay/443161/2022,2,3,#4C0099,1,1
Paraguay/443151/2022,2,3,#4C0099,1,1
Paraguay/443112/2022,2,3,#4C0099,1,1
Paraguay/443105/2022,2,3,#4C0099,1,1
Paraguay/443101/2022,2,3,#4C0099,1,1
Paraguay/443088/2022,2,3,#4C0099,1,1
Paraguay/443083/2022,2,3,#4C0099,1,1
Paraguay/443077/2022,2,3,#4C0099,1,1
Paraguay/443076/2022,2,3,#4C0099,1,1
Paraguay/443075/2022,2,3,#4C0099,1,1
Paraguay/443070/2022,2,3,#4C0099,1,1
Paraguay/443069/2022,2,3,#4C0099,1,1
Paraguay/443052/2022,2,3,#4C0099,1,1
Paraguay/442603/2022,2,3,#4C0099,1,1
Paraguay/442445/2022,2,3,#4C0099,1,1
Paraguay/441712/2022,2,3,#4C0099,1,1
Paraguay/441625/2022,2,3,#4C0099,1,1
Paraguay/441228/2022,2,3,#4C0099,1,1
Paraguay/440812/2022,2,3,#4C0099,1,1
Paraguay/440807/2022,2,3,#4C0099,1,1
Paraguay/439920/2022,2,3,#4C0099,1,1
Paraguay/439919/2022,2,3,#4C0099,1,1
Paraguay/439916/2022,2,3,#4C0099,1,1
Paraguay/439884/2022,2,3,#4C0099,1,1
Paraguay/439359/2022,2,3,#4C0099,1,1
Paraguay/439358/2022,2,3,#4C0099,1,1
Paraguay/438857/2022,2,3,#4C0099,1,1
Paraguay/436658/2022,2,3,#4C0099,1,1
Paraguay/436648/2022,2,3,#4C0099,1,1
Paraguay/435180/2022,2,3,#4C0099,1,1
Paraguay/435179/2022,2,3,#4C0099,1,1
Paraguay/435144/2022,2,3,#4C0099,1,1
Paraguay/435119/2022,2,3,#4C0099,1,1
Paraguay/433703/2022,2,3,#4C0099,1,1
Paraguay/433524/2022,2,3,#4C0099,1,1
Paraguay/433475/2022,2,3,#4C0099,1,1
Paraguay/433472/2022,2,3,#4C0099,1,1
Paraguay/433451/2022,2,3,#4C0099,1,1
Paraguay/433449/2022,2,3,#4C0099,1,1
Paraguay/433431/2022,2,3,#4C0099,1,1
Paraguay/432598/2022,2,3,#4C0099,1,1
Paraguay/432102/2022,2,3,#4C0099,1,1
Paraguay/431500/2022,2,3,#4C0099,1,1
Paraguay/431494/2022,2,3,#4C0099,1,1
Paraguay/431491/2022,2,3,#4C0099,1,1
Paraguay/431485/2022,2,3,#4C0099,1,1
Paraguay/431480/2022,2,3,#4C0099,1,1
Paraguay/431475/2022,2,3,#4C0099,1,1
Paraguay/431474/2022,2,3,#4C0099,1,1
Paraguay/431472/2022,2,3,#4C0099,1,1
Paraguay/431456/2022,2,3,#4C0099,1,1
Paraguay/430960/2022,2,3,#4C0099,1,1
Paraguay/430956/2022,2,3,#4C0099,1,1
Paraguay/429075/2022,2,3,#4C0099,1,1
Paraguay/428301/2022,2,3,#4C0099,1,1
Paraguay/424735/2022,2,3,#4C0099,1,1
Paraguay/419359/2022,2,3,#4C0099,1,1
Paraguay/416863/2022,2,3,#4C0099,1,1
Paraguay/413810/2022,2,3,#4C0099,1,1
Paraguay/412739/2022,2,3,#4C0099,1,1
Paraguay/412692/2022,2,3,#4C0099,1,1
Paraguay/412683/2022,2,3,#4C0099,1,1
Paraguay/410545/2022,2,3,#4C0099,1,1
Paraguay/410465/2022,2,3,#4C0099,1,1
Paraguay/409872/2022,2,3,#4C0099,1,1
Paraguay/405992/2022,2,3,#4C0099,1,1
Paraguay/405977/2022,2,3,#4C0099,1,1
Paraguay/405966/2022,2,3,#4C0099,1,1
Paraguay/382382/2022,2,3,#4C0099,1,1
Paraguay/373896/2022,2,3,#4C0099,1,1
Paraguay/373882/2022,2,3,#4C0099,1,1
Paraguay/367399/2022,2,3,#4C0099,1,1
Paraguay/364578/2022,2,3,#4C0099,1,1
Paraguay/364573/2022,2,3,#4C0099,1,1
Paraguay/361555/2022,2,3,#4C0099,1,1
Paraguay/360909/2022,2,3,#4C0099,1,1
Paraguay/360189/2022,2,3,#4C0099,1,1
Paraguay/349985/2022,2,3,#4C0099,1,1
Paraguay/346249/2022,2,3,#4C0099,1,1
Paraguay/331844/2021,2,3,#4C0099,1,1
Paraguay/331824/2021,2,3,#4C0099,1,1
Paraguay/331181/2021,2,3,#4C0099,1,1
Paraguay/331014/2021,2,3,#4C0099,1,1
Paraguay/331005/2021,2,3,#4C0099,1,1
Paraguay/330838/2021,2,3,#4C0099,1,1
Paraguay/330277/2021,2,3,#4C0099,1,1
Paraguay/330275/2021,2,3,#4C0099,1,1
Paraguay/330027/2021,2,3,#4C0099,1,1
Paraguay/329634/2021,2,3,#4C0099,1,1
Paraguay/329277/2021,2,3,#4C0099,1,1
Paraguay/329103/2021,2,3,#4C0099,1,1
Paraguay/327469/2021,2,3,#4C0099,1,1
Paraguay/326339/2021,2,3,#4C0099,1,1
Paraguay/326257/2021,2,3,#4C0099,1,1
Paraguay/325268/2021,2,3,#4C0099,1,1
Paraguay/324978/2021,2,3,#4C0099,1,1
Paraguay/316278/2021,2,3,#4C0099,1,1
Wales/PHWC-PJYQ1K/2022,2,3,#99004C,1,1
Wales/PHWC-PJYCDM/2022,2,3,#99004C,1,1
Wales/PHWC-PJYCC3/2022,2,3,#99004C,1,1
Wales/PHWC-PJXXKH/2022,2,3,#99004C,1,1
Wales/PHWC-PJXUDG/2022,2,3,#99004C,1,1
Wales/PHWC-PJXT1J/2022,2,3,#99004C,1,1
Wales/PHWC-PJXSMU/2022,2,3,#99004C,1,1
Wales/PHWC-PJXIS7/2022,2,3,#99004C,1,1
Wales/PHWC-PJWSN4/2022,2,3,#99004C,1,1
Wales/PHWC-PJTUY8/2022,2,3,#99004C,1,1
Wales/PHWC-PJTP89/2022,2,3,#99004C,1,1
Wales/PHWC-PJS4TU/2022,2,3,#99004C,1,1
Wales/PHWC-PJRU78/2022,2,3,#99004C,1,1
Wales/PHWC-PJQTRE/2022,2,3,#99004C,1,1
Wales/PHWC-PJQPP4/2022,2,3,#99004C,1,1
Wales/PHWC-PJQOWE/2022,2,3,#99004C,1,1
Wales/PHWC-PJQKSK/2022,2,3,#99004C,1,1
Wales/PHWC-PJQKP7/2022,2,3,#99004C,1,1
Wales/PHWC-PJQFJK/2022,2,3,#99004C,1,1
Wales/PHWC-PJPXKY/2022,2,3,#99004C,1,1
Wales/PHWC-PJPK4R/2022,2,3,#99004C,1,1
Wales/PHWC-PJPJWT/2022,2,3,#99004C,1,1
Wales/PHWC-PJPHOG/2022,2,3,#99004C,1,1
Wales/PHWC-PJOOMS/2022,2,3,#99004C,1,1
Wales/PHWC-PJOM7S/2022,2,3,#99004C,1,1
Wales/PHWC-PJOHD4/2022,2,3,#99004C,1,1
Wales/PHWC-PJOASZ/2022,2,3,#99004C,1,1
Wales/PHWC-PJNT1D/2022,2,3,#99004C,1,1
Wales/PHWC-PJNN9A/2022,2,3,#99004C,1,1
Wales/PHWC-PJNEPZ/2022,2,3,#99004C,1,1
Wales/PHWC-PJMRN9/2022,2,3,#99004C,1,1
Wales/PHWC-PJMRBB/2022,2,3,#99004C,1,1
Wales/PHWC-PJMQ76/2022,2,3,#99004C,1,1
Wales/PHWC-PJKP3J/2022,2,3,#99004C,1,1
Wales/PHWC-PJKOY3/2022,2,3,#99004C,1,1
Wales/PHWC-PJKN1N/2022,2,3,#99004C,1,1
Wales/PHWC-PJKMO7/2022,2,3,#99004C,1,1
Wales/PHWC-PJKCJM/2022,2,3,#99004C,1,1
Wales/PHWC-PJJW7H/2022,2,3,#99004C,1,1
Wales/PHWC-PJJSRP/2022,2,3,#99004C,1,1
Wales/PHWC-PJJIJR/2022,2,3,#99004C,1,1
Wales/PHWC-PJJA3Y/2022,2,3,#99004C,1,1
Wales/PHWC-PJGSO4/2022,2,3,#99004C,1,1
Wales/PHWC-PJGHYI/2022,2,3,#99004C,1,1
Wales/PHWC-PJFZ97/2022,2,3,#99004C,1,1
Wales/PHWC-PJFGMZ/2022,2,3,#99004C,1,1
Wales/PHWC-PJEJ5P/2022,2,3,#99004C,1,1
Wales/PHWC-PJDNHH/2022,2,3,#99004C,1,1
Wales/PHWC-PJCPP6/2022,2,3,#99004C,1,1
Wales/PHWC-PJCBYR/2022,2,3,#99004C,1,1
Wales/PHWC-PJBQZ6/2022,2,3,#99004C,1,1
Wales/PHWC-PJB7IU/2022,2,3,#99004C,1,1
Wales/PHWC-PJAUP9/2022,2,3,#99004C,1,1
Wales/PHWC-PJ5G4M/2022,2,3,#99004C,1,1
Wales/PHWC-PJ3XUW/2022,2,3,#99004C,1,1
Wales/PHWC-PJ1WHM/2022,2,3,#99004C,1,1
Wales/PHWC-PG769E/2022,2,3,#99004C,1,1
Wales/PHWC-PEZISP/2022,2,3,#99004C,1,1
Wales/PHWC-PEZIIX/2022,2,3,#99004C,1,1
Wales/PHWC-PEXZPX/2022,2,3,#99004C,1,1
Wales/PHWC-PEWNQZ/2022,2,3,#99004C,1,1
Wales/PHWC-PEUWTY/2022,2,3,#99004C,1,1
Wales/PHWC-PEUDGE/2022,2,3,#99004C,1,1
Wales/PHWC-PET7RS/2022,2,3,#99004C,1,1
Wales/PHWC-PESGUR/2022,2,3,#99004C,1,1
Wales/PHWC-PERX41/2022,2,3,#99004C,1,1
Wales/PHWC-PEPGUZ/2022,2,3,#99004C,1,1
Wales/PHWC-PEPGO7/2022,2,3,#99004C,1,1
Wales/PHWC-PEPFMJ/2022,2,3,#99004C,1,1
Wales/PHWC-PENH8O/2022,2,3,#99004C,1,1
Wales/PHWC-PENF88/2022,2,3,#99004C,1,1
Wales/PHWC-PEKHOP/2022,2,3,#99004C,1,1
Wales/PHWC-PEJJEU/2022,2,3,#99004C,1,1
Wales/PHWC-PEJCU3/2022,2,3,#99004C,1,1
Wales/PHWC-PEJBCU/2022,2,3,#99004C,1,1
Wales/PHWC-PEJ7PI/2022,2,3,#99004C,1,1
Wales/PHWC-PEHQFP/2022,2,3,#99004C,1,1
Wales/PHWC-PEGEUD/2022,2,3,#99004C,1,1
Wales/PHWC-PEGBUK/2022,2,3,#99004C,1,1
Wales/PHWC-PEDAKC/2022,2,3,#99004C,1,1
Wales/PHWC-PEBZAW/2022,2,3,#99004C,1,1
Wales/PHWC-PE9XTP/2022,2,3,#99004C,1,1
Wales/PHWC-PE9H3O/2022,2,3,#99004C,1,1
Wales/PHWC-PE8KHP/2022,2,3,#99004C,1,1
Wales/PHWC-PE8CYR/2022,2,3,#99004C,1,1
Wales/PHWC-PE8CSZ/2022,2,3,#99004C,1,1
Wales/PHWC-PE8CI3/2022,2,3,#99004C,1,1
Wales/PHWC-PE7R4K/2022,2,3,#99004C,1,1
Wales/PHWC-PE7897/2022,2,3,#99004C,1,1
Wales/PHWC-PE5BK1/2022,2,3,#99004C,1,1
Wales/PHWC-PE4FBN/2022,2,3,#99004C,1,1
Wales/PHWC-P8OBGT/2022,2,3,#99004C,1,1
Scotland/SCOT-6994/2022,2,3,#99004C,1,1
Scotland/SCOT-3148/2022,2,3,#99004C,1,1
Scotland/QEUH-3716C9A/2022,2,3,#99004C,1,1
Scotland/QEUH-36DC5D2/2022,2,3,#99004C,1,1
Scotland/QEUH-36B9F19/2022,2,3,#99004C,1,1
Scotland/QEUH-3518043/2022,2,3,#99004C,1,1
Scotland/QEUH-345F17B/2022,2,3,#99004C,1,1
Scotland/PHWC-PJ1ZET/2022,2,3,#99004C,1,1
England/SHEF-C25FC/2020,2,3,#99004C,1,1
England/PHWC-PJEGUY/2022,2,3,#99004C,1,1
England/PHWC-PJEEI4/2022,2,3,#99004C,1,1
England/PHWC-PJCWWE/2022,2,3,#99004C,1,1
England/PHWC-PJC7UB/2022,2,3,#99004C,1,1
England/PHWC-PEUNNT/2022,2,3,#99004C,1,1
England/PHWC-PE8YA9/2022,2,3,#99004C,1,1
England/PHWC-PE4AIG/2022,2,3,#99004C,1,1
England/PHWC-P87QWP/2022,2,3,#99004C,1,1
England/PHEC-YYRZWEJ/2022,2,3,#99004C,1,1
England/PHEC-YYRZUPY/2022,2,3,#99004C,1,1
England/PHEC-YYRYKI8/2022,2,3,#99004C,1,1
England/PHEC-YYRYK9U/2022,2,3,#99004C,1,1
England/PHEC-YYRWDQW/2022,2,3,#99004C,1,1
England/PHEC-YYRUCSH/2022,2,3,#99004C,1,1
England/PHEC-YYRTWD9/2022,2,3,#99004C,1,1
England/PHEC-YYRPQUP/2022,2,3,#99004C,1,1
England/PHEC-YYRPOPA/2022,2,3,#99004C,1,1
England/PHEC-YYRPKRO/2022,2,3,#99004C,1,1
England/PHEC-YYRO9HD/2022,2,3,#99004C,1,1
England/PHEC-YYRO4T6/2022,2,3,#99004C,1,1
England/PHEC-YYRO4B9/2022,2,3,#99004C,1,1
England/PHEC-YYRNTY8/2022,2,3,#99004C,1,1
England/PHEC-YYRNKRG/2022,2,3,#99004C,1,1
England/PHEC-YYRM5OK/2022,2,3,#99004C,1,1
England/PHEC-YYRKX6H/2022,2,3,#99004C,1,1
England/PHEC-YYRISFT/2022,2,3,#99004C,1,1
England/PHEC-YYRISCD/2022,2,3,#99004C,1,1
England/PHEC-YYRI6TO/2022,2,3,#99004C,1,1
England/PHEC-YYRGHUP/2022,2,3,#99004C,1,1
England/PHEC-YYRGH6Z/2022,2,3,#99004C,1,1
England/PHEC-YYRG4H7/2022,2,3,#99004C,1,1
England/PHEC-YYRDC1F/2022,2,3,#99004C,1,1
England/PHEC-YYRCSPW/2022,2,3,#99004C,1,1
England/PHEC-YYRBZ16/2022,2,3,#99004C,1,1
England/PHEC-YYRBWYG/2022,2,3,#99004C,1,1
England/PHEC-YYRBS7J/2022,2,3,#99004C,1,1
England/PHEC-YYRB5O6/2022,2,3,#99004C,1,1
England/PHEC-YYR8UB3/2022,2,3,#99004C,1,1
England/PHEC-YYR8U5R/2022,2,3,#99004C,1,1
England/PHEC-YYR8TM8/2022,2,3,#99004C,1,1
England/PHEC-YYR5D4P/2022,2,3,#99004C,1,1
England/PHEC-YYR4H5W/2022,2,3,#99004C,1,1
England/PHEC-YYR3UKN/2022,2,3,#99004C,1,1
England/PHEC-YYR1NIK/2022,2,3,#99004C,1,1
England/PHEC-YYR1EQU/2022,2,3,#99004C,1,1
England/PHEC-YYR1AS1/2022,2,3,#99004C,1,1
England/PHEC-YYR13PR/2022,2,3,#99004C,1,1
England/PHEC-YYNUZMK/2022,2,3,#99004C,1,1
England/PHEC-YYN7JEK/2022,2,3,#99004C,1,1
England/PHEC-YYN78CR/2022,2,3,#99004C,1,1
England/PHEC-YYFPQ3Y/2022,2,3,#99004C,1,1
England/PHEC-YYFJ1Q5/2022,2,3,#99004C,1,1
England/PHEC-YYDWM3S/2022,2,3,#99004C,1,1
England/PHEC-YYDWA7B/2022,2,3,#99004C,1,1
England/PHEC-YYDW4JE/2022,2,3,#99004C,1,1
England/PHEC-YYDW4HB/2022,2,3,#99004C,1,1
England/PHEC-YYDUKJ4/2022,2,3,#99004C,1,1
England/PHEC-YYDU81K/2022,2,3,#99004C,1,1
England/PHEC-YYDSPJT/2022,2,3,#99004C,1,1
England/PHEC-YYDQPTT/2022,2,3,#99004C,1,1
England/PHEC-YYDPJ1I/2022,2,3,#99004C,1,1
England/PHEC-YYDP6YF/2022,2,3,#99004C,1,1
England/PHEC-YYDP5TF/2022,2,3,#99004C,1,1
England/PHEC-YYDKS7A/2022,2,3,#99004C,1,1
England/PHEC-YYDKGXF/2022,2,3,#99004C,1,1
England/PHEC-YYDKGN9/2022,2,3,#99004C,1,1
England/PHEC-YYDK1IC/2022,2,3,#99004C,1,1
England/PHEC-YYDHF9Y/2022,2,3,#99004C,1,1
England/PHEC-YYDHCZJ/2022,2,3,#99004C,1,1
England/PHEC-YYDH8T4/2022,2,3,#99004C,1,1
England/PHEC-YYDH3DF/2022,2,3,#99004C,1,1
England/PHEC-YYDG87X/2022,2,3,#99004C,1,1
England/PHEC-YYDC19W/2022,2,3,#99004C,1,1
England/PHEC-YYD8Q4C/2022,2,3,#99004C,1,1
England/PHEC-YYD8JZZ/2022,2,3,#99004C,1,1
England/PHEC-YYD6EH9/2022,2,3,#99004C,1,1
England/PHEC-YYD5P4R/2022,2,3,#99004C,1,1
England/PHEC-YYD5OPH/2022,2,3,#99004C,1,1
England/PHEC-YYD5IUK/2022,2,3,#99004C,1,1
England/PHEC-YYD5IJ9/2022,2,3,#99004C,1,1
England/PHEC-YYD4TMB/2022,2,3,#99004C,1,1
England/PHEC-YYD4QMR/2022,2,3,#99004C,1,1
England/PHEC-YYD4O3F/2022,2,3,#99004C,1,1
England/PHEC-YYD4KO7/2022,2,3,#99004C,1,1
England/PHEC-YYD3UP7/2022,2,3,#99004C,1,1
England/PHEC-YYD3UDT/2022,2,3,#99004C,1,1
England/PHEC-YYD3GU7/2022,2,3,#99004C,1,1
England/PHEC-4S0B1ZB4/2022,2,3,#99004C,1,1
England/PHEC-4S04EZ96/2022,2,3,#99004C,1,1
England/PHEC-4P0A5ZF5/2022,2,3,#99004C,1,1
England/PHEC-4N077ZD4/2022,2,3,#99004C,1,1
England/PHEC-3Z03BZAF/2021,2,3,#99004C,1,1
England/PHEC-3Y088Y58/2021,2,3,#99004C,1,1
England/PHEC-3Y074Y37/2021,2,3,#99004C,1,1
England/PHEC-3Y042Y12/2021,2,3,#99004C,1,1
England/PHEC-3X0B5XD6/2021,2,3,#99004C,1,1
England/PHEC-3X0A6XE3/2021,2,3,#99004C,1,1
England/PHEC-3X08CX7A/2021,2,3,#99004C,1,1
England/PHEC-3W0A4W52/2021,2,3,#99004C,1,1
England/PHEC-3W039WC3/2021,2,3,#99004C,1,1
England/PHEC-3V077V10/2021,2,3,#99004C,1,1
England/PHEC-3V076VC8/2021,2,3,#99004C,1,1
England/PHEC-3V076V7D/2021,2,3,#99004C,1,1
England/PHEC-1B05D/2020,2,3,#99004C,1,1
England/NORT-YNBHDS1/2022,2,3,#99004C,1,1
England/NORT-2961EC/2020,2,3,#99004C,1,1
England/NORT-286219/2020,2,3,#99004C,1,1
England/MILK-37DCD51/2022,2,3,#99004C,1,1
England/MILK-364B222/2022,2,3,#99004C,1,1
England/MILK-35DA696/2022,2,3,#99004C,1,1
England/MILK-3591B05/2022,2,3,#99004C,1,1
England/MILK-352DAD4/2022,2,3,#99004C,1,1
England/MILK-34E15BE/2022,2,3,#99004C,1,1
England/MILK-344108E/2022,2,3,#99004C,1,1
England/MILK-33EF3F3/2022,2,3,#99004C,1,1
England/MILK-33B8EA7/2022,2,3,#99004C,1,1
England/MILK-33A5168/2022,2,3,#99004C,1,1
England/MILK-3249370/2022,2,3,#99004C,1,1
England/LSPA-37B76F7/2022,2,3,#99004C,1,1
England/LSPA-36EB41F/2022,2,3,#99004C,1,1
England/LSPA-366966E/2022,2,3,#99004C,1,1
England/LSPA-35174EE/2022,2,3,#99004C,1,1
England/LIVE-E24BAD/2021,2,3,#99004C,1,1
England/DHSC-CYDWATP/2022,2,3,#99004C,1,1
England/BRBR-34670A0/2022,2,3,#99004C,1,1
England/ALDP-36B8606/2022,2,3,#99004C,1,1
England/ALDP-347493C/2022,2,3,#99004C,1,1
England/ALDP-32C76AE/2022,2,3,#99004C,1,1
England/ALDP-32C7592/2022,2,3,#99004C,1,1
England/ALDP-32C7486/2022,2,3,#99004C,1,1
USA/WV-CDC-ASC210699456/2022,2,3,#00994C,1,1
USA/WV-CDC-ASC210699454/2022,2,3,#00994C,1,1
USA/WV-CDC-ASC210648554/2022,2,3,#00994C,1,1
USA/WV-CDC-ASC210555463/2022,2,3,#00994C,1,1
USA/WI-CDC-STM-DJNGMHCR8/2022,2,3,#00994C,1,1
USA/WI-CDC-STM-47RRSSH62/2021,2,3,#00994C,1,1
USA/WI-CDC-QDX33966923/2022,2,3,#00994C,1,1
USA/WI-CDC-ASC210846342/2022,2,3,#00994C,1,1
USA/WI-CDC-ASC210549196/2022,2,3,#00994C,1,1
USA/WA-UW-21723/2020,2,3,#00994C,1,1
USA/WA-S20936/2022,2,3,#00994C,1,1
USA/WA-S20056/2022,2,3,#00994C,1,1
USA/WA-S20033/2022,2,3,#00994C,1,1
USA/WA-S19812/2022,2,3,#00994C,1,1
USA/WA-S19701/2022,2,3,#00994C,1,1
USA/WA-S19668/2022,2,3,#00994C,1,1
USA/WA-PHL-009074/2021,2,3,#00994C,1,1
USA/WA-CDC-ASC210592671/2022,2,3,#00994C,1,1
USA/VT-CDCBI-CRSP_GAKQWR5VKT2Y7HMP/2022,2,3,#00994C,1,1
USA/VT-CDC-2-5616428/2022,2,3,#00994C,1,1
USA/VA-VTVAS3-GSC30384/2022,2,3,#00994C,1,1
USA/VA-DCLS-13849/2022,2,3,#00994C,1,1
USA/VA-DCLS-12888/2021,2,3,#00994C,1,1
USA/VA-DCLS-12868/2021,2,3,#00994C,1,1
USA/VA-DCLS-12393/2021,2,3,#00994C,1,1
USA/VA-CDC-QDX33831730/2022,2,3,#00994C,1,1
USA/VA-CDC-ASC210738431/2022,2,3,#00994C,1,1
USA/UT-UPHL-220909951176/2022,2,3,#00994C,1,1
USA/UT-UPHL-220822895779/2022,2,3,#00994C,1,1
USA/UT-UPHL-220816803566/2022,2,3,#00994C,1,1
USA/UT-UPHL-220722933505/2022,2,3,#00994C,1,1
USA/UT-UPHL-220718710062/2022,2,3,#00994C,1,1
USA/UT-UPHL-220708552804/2022,2,3,#00994C,1,1
USA/UT-UPHL-220624610165/2022,2,3,#00994C,1,1
USA/UT-UPHL-220519765481/2022,2,3,#00994C,1,1
USA/UT-UPHL-220505418873/2022,2,3,#00994C,1,1
USA/UT-UPHL-220417587274/2022,2,3,#00994C,1,1
USA/UT-UPHL-220417044130/2022,2,3,#00994C,1,1
USA/UT-UPHL-220414864336/2022,2,3,#00994C,1,1
USA/UT-UPHL-220331540927/2022,2,3,#00994C,1,1
USA/UT-UPHL-220331043577/2022,2,3,#00994C,1,1
USA/UT-UPHL-220326014630/2022,2,3,#00994C,1,1
USA/UT-UPHL-220312162232/2022,2,3,#00994C,1,1
USA/UT-UPHL-220312120454/2022,2,3,#00994C,1,1
USA/UT-UPHL-220308177751/2022,2,3,#00994C,1,1
USA/UT-UPHL-220228186869/2022,2,3,#00994C,1,1
USA/UT-UPHL-220218594681/2022,2,3,#00994C,1,1
USA/UT-UPHL-220216749986/2022,2,3,#00994C,1,1
USA/UT-UPHL-220103209186/2021,2,3,#00994C,1,1
USA/UT-CDC-QDX33592236/2022,2,3,#00994C,1,1
USA/UT-CDC-QDX33118969/2022,2,3,#00994C,1,1
USA/TX-HMH-MCoV-89562/2022,2,3,#00994C,1,1
USA/TX-HMH-MCoV-89269/2022,2,3,#00994C,1,1
USA/TX-HMH-MCoV-88212/2022,2,3,#00994C,1,1
USA/TX-HMH-MCoV-85655/2022,2,3,#00994C,1,1
USA/TX-HMH-MCoV-85112/2022,2,3,#00994C,1,1
USA/TX-HMH-MCoV-84594/2022,2,3,#00994C,1,1
USA/TX-HMH-MCoV-79308/2022,2,3,#00994C,1,1
USA/TX-HMH-MCoV-79277/2022,2,3,#00994C,1,1
USA/TX-HMH-MCoV-76690/2022,2,3,#00994C,1,1
USA/TX-HMH-MCoV-76577/2022,2,3,#00994C,1,1
USA/TX-HMH-MCoV-72565/2021,2,3,#00994C,1,1
USA/TX-HMH-MCoV-47295/2021,2,3,#00994C,1,1
USA/TX-HMH-MCoV-35486/2021,2,3,#00994C,1,1
USA/TX-HHD-2204068022/2022,2,3,#00994C,1,1
USA/TX-CDC-STM-Z62WXFQFP/2022,2,3,#00994C,1,1
USA/TX-CDC-STM-T3F85ENC3/2021,2,3,#00994C,1,1
USA/TX-CDC-STM-RF2TQEHC8/2022,2,3,#00994C,1,1
USA/TX-CDC-STM-ND3VAAE75/2022,2,3,#00994C,1,1
USA/TX-CDC-STM-EB4SE88U2/2021,2,3,#00994C,1,1
USA/TX-CDC-STM-D9TX4X2RQ/2022,2,3,#00994C,1,1
USA/TX-CDC-STM-BSCGNATD9/2022,2,3,#00994C,1,1
USA/TX-CDC-STM-9S37C6ART/2021,2,3,#00994C,1,1
USA/TX-CDC-STM-73KA3DXVK/2021,2,3,#00994C,1,1
USA/TX-CDC-STM-4Q53HUFGA/2021,2,3,#00994C,1,1
USA/TX-CDC-ASC210861689/2022,2,3,#00994C,1,1
USA/TX-CDC-ASC210845951/2022,2,3,#00994C,1,1
USA/TX-CDC-ASC210688049/2022,2,3,#00994C,1,1
USA/TX-CDC-ASC210638709/2021,2,3,#00994C,1,1
USA/TX-CDC-ASC210626955/2021,2,3,#00994C,1,1
USA/TX-CDC-ASC210576826/2022,2,3,#00994C,1,1
USA/TX-CDC-ASC210576749/2022,2,3,#00994C,1,1
USA/TN-SPHL-0223/2022,2,3,#00994C,1,1
USA/TN-CDC-QDX33831633/2022,2,3,#00994C,1,1
USA/TN-CDC-ASC210553211/2022,2,3,#00994C,1,1
USA/TN-CDC-ASC210551782/2022,2,3,#00994C,1,1
USA/TN-ASC-210692426/2022,2,3,#00994C,1,1
USA/TN-ASC-210682186/2022,2,3,#00994C,1,1
USA/TN-ASC-210603140/2022,2,3,#00994C,1,1
USA/TN-ASC-210580547/2022,2,3,#00994C,1,1
USA/TN-3-73929-4/2021,2,3,#00994C,1,1
USA/SD-CDC-2-5594841/2022,2,3,#00994C,1,1
USA/SC-MUSC-05175/2021,2,3,#00994C,1,1
USA/SC-MCRDPI_20_1300-T35/2020,2,3,#00994C,1,1
USA/SC-CDC-QDX33831664/2022,2,3,#00994C,1,1
USA/SC-CDC-LC0529846/2022,2,3,#00994C,1,1
USA/SC-CDC-LC0439891/2021,2,3,#00994C,1,1
USA/SC-CDC-ASC210641582/2021,2,3,#00994C,1,1
USA/PA-CDC-STM-NB5Z6XHEY/2022,2,3,#00994C,1,1
USA/PA-CDC-STM-GYV82TS35/2022,2,3,#00994C,1,1
USA/PA-CDC-STM-FHMJKQMUD/2022,2,3,#00994C,1,1
USA/PA-CDC-STM-BNTWXUWMT/2022,2,3,#00994C,1,1
USA/PA-CDC-STM-8AMGUH3RH/2022,2,3,#00994C,1,1
USA/PA-CDC-STM-7NBKXUG95/2022,2,3,#00994C,1,1
USA/PA-CDC-STM-4XJD3ATB3/2022,2,3,#00994C,1,1
USA/PA-CDC-STM-2UW2WAD2Y/2022,2,3,#00994C,1,1
USA/PA-CDC-QDX34074069/2022,2,3,#00994C,1,1
USA/PA-CDC-QDX33832653/2022,2,3,#00994C,1,1
USA/PA-CDC-QDX33832607/2022,2,3,#00994C,1,1
USA/PA-CDC-LC0587983/2022,2,3,#00994C,1,1
USA/PA-CDC-ASC210858039/2022,2,3,#00994C,1,1
USA/PA-CDC-ASC210846742/2022,2,3,#00994C,1,1
USA/OR-OHSU-18062/2022,2,3,#00994C,1,1
USA/OR-CDC-STM-XCSPYYY88/2022,2,3,#00994C,1,1
USA/OR-CDC-QDX33873911/2022,2,3,#00994C,1,1
USA/OK-CDC-ASC210583151/2022,2,3,#00994C,1,1
USA/OH-CDC-ASC210560748/2021,2,3,#00994C,1,1
USA/OH-CDC-ASC210535060/2021,2,3,#00994C,1,1
USA/OH-CDC-2-5629778/2022,2,3,#00994C,1,1
USA/OH-CDC-2-5629677/2022,2,3,#00994C,1,1
USA/OH-22AM-041CO00861/2022,2,3,#00994C,1,1
USA/OH-22AM-019CO00869/2022,2,3,#00994C,1,1
USA/OH-22AM-012CO03813/2022,2,3,#00994C,1,1
USA/OH-22AM-012CO03345/2022,2,3,#00994C,1,1
USA/OH-21AM-356CO01130/2021,2,3,#00994C,1,1
USA/NY-SUNYQB-61210501114358/2022,2,3,#00994C,1,1
USA/NY-PRL-220603_04D01/2022,2,3,#00994C,1,1
USA/NY-PRL-2022_0415_02C03/2022,2,3,#00994C,1,1
USA/NY-PRL-2022_0415_01A03/2022,2,3,#00994C,1,1
USA/NY-PRL-2022_0401_01H03/2022,2,3,#00994C,1,1
USA/NY-PRL-2022_0110_07A07/2022,2,3,#00994C,1,1
USA/NY-NYGC-799-VTM1-ZTFZ259/2022,2,3,#00994C,1,1
USA/NY-NYGC-1084-VTM1-YJSD135/2022,2,3,#00994C,1,1
USA/NY-MSHSPSP-PV19664/2020,2,3,#00994C,1,1
USA/NY-CDC-QDX32750856/2022,2,3,#00994C,1,1
USA/NY-CDC-LC0567753/2022,2,3,#00994C,1,1
USA/NY-CDC-LC0561119/2022,2,3,#00994C,1,1
USA/NY-CDC-LC0553943/2022,2,3,#00994C,1,1
USA/NY-CDC-LC0476845/2022,2,3,#00994C,1,1
USA/NY-CDC-ASC210847528/2022,2,3,#00994C,1,1
USA/NY-CDC-ASC210687424/2022,2,3,#00994C,1,1
USA/NY-CDC-ASC210585024/2022,2,3,#00994C,1,1
USA/NV-NSPHL-22-00028197/2022,2,3,#00994C,1,1
USA/NM-TG1155877/2022,2,3,#00994C,1,1
USA/NM-CDC-ASC210690727/2022,2,3,#00994C,1,1
USA/NM-CDC-2-5987446/2022,2,3,#00994C,1,1
USA/NM-CDC-2-5672975/2022,2,3,#00994C,1,1
USA/NJ-CDC-STM-PVKGPW88C/2021,2,3,#00994C,1,1
USA/NJ-CDC-QDX33831806/2022,2,3,#00994C,1,1
USA/NJ-CDC-LC0575812/2022,2,3,#00994C,1,1
USA/NJ-CDC-LC0566764/2022,2,3,#00994C,1,1
USA/NJ-CDC-ASC210846936/2022,2,3,#00994C,1,1
USA/NJ-CDC-ASC210846069/2022,2,3,#00994C,1,1
USA/NJ-CDC-ASC210756403/2022,2,3,#00994C,1,1
USA/NJ-CDC-ASC210684144/2022,2,3,#00994C,1,1
USA/NJ-CDC-ASC210651391/2022,2,3,#00994C,1,1
USA/NJ-CDC-ASC210029046/2021,2,3,#00994C,1,1
USA/NH-CDC-ASC210737145/2022,2,3,#00994C,1,1
USA/NH-CDC-ASC210699713/2022,2,3,#00994C,1,1
USA/NE-NPHL22-5724/2022,2,3,#00994C,1,1
USA/NE-CDC-ASC210697446/2022,2,3,#00994C,1,1
USA/NC-CORVASEQ-UNC-4197/2021,2,3,#00994C,1,1
USA/NC-CORVASEQ-UNC-4021/2021,2,3,#00994C,1,1
USA/NC-CDC-STM-QU9ZUTJDV/2022,2,3,#00994C,1,1
USA/NC-CDC-QDX33873613/2022,2,3,#00994C,1,1
USA/NC-CDC-MMB15000506/2022,2,3,#00994C,1,1
USA/NC-CDC-ASC210857205/2022,2,3,#00994C,1,1
USA/NC-CDC-ASC210756093/2022,2,3,#00994C,1,1
USA/NC-CDC-ASC210729864/2022,2,3,#00994C,1,1
USA/NC-CDC-ASC210697064/2022,2,3,#00994C,1,1
USA/NC-CDC-ASC210646860/2022,2,3,#00994C,1,1
USA/NC-CDC-ASC210550228/2022,2,3,#00994C,1,1
USA/NC-CDC-ASC210503454/2022,2,3,#00994C,1,1
USA/MT-UMGC-04158/2020,2,3,#00994C,1,1
USA/MT-MTPHL-3972481/2022,2,3,#00994C,1,1
USA/MT-MTPHL-3972474/2022,2,3,#00994C,1,1
USA/MT-CDC-ASC210501205/2021,2,3,#00994C,1,1
USA/MS-UMMC-M1786B11-519763/2021,2,3,#00994C,1,1
USA/MS-CDC-ASC210541860/2022,2,3,#00994C,1,1
USA/MN-CDC-STM-YDUMTSRH3/2022,2,3,#00994C,1,1
USA/MN-CDC-STM-N24G4DUX4/2022,2,3,#00994C,1,1
USA/MN-CDC-LC0473632/2022,2,3,#00994C,1,1
USA/MN-CDC-ASC210847363/2022,2,3,#00994C,1,1
USA/MN-CDC-ASC210553261/2022,2,3,#00994C,1,1
USA/MI-UM-10043678499/2022,2,3,#00994C,1,1
USA/MI-UM-10043475252/2022,2,3,#00994C,1,1
USA/MI-UM-10043466360/2022,2,3,#00994C,1,1
USA/MI-CDC-STM-YXQN9ET3E/2022,2,3,#00994C,1,1
USA/MI-CDC-STM-YPUQT6AYR/2022,2,3,#00994C,1,1
USA/MI-CDC-STM-Y99TQNYPH/2022,2,3,#00994C,1,1
USA/MI-CDC-STM-QPDMPC6TA/2022,2,3,#00994C,1,1
USA/MI-CDC-STM-M6JMKG6T7/2022,2,3,#00994C,1,1
USA/MI-CDC-STM-KCDSCZRKS/2021,2,3,#00994C,1,1
USA/MI-CDC-STM-JA5VCN33A/2022,2,3,#00994C,1,1
USA/MI-CDC-STM-J65DENC6U/2022,2,3,#00994C,1,1
USA/MI-CDC-STM-GZX6VDF5G/2022,2,3,#00994C,1,1
USA/MI-CDC-STM-AX459G6K9/2022,2,3,#00994C,1,1
USA/MI-CDC-STM-3Y7NKGWFH/2022,2,3,#00994C,1,1
USA/MI-CDC-ASC210856205/2022,2,3,#00994C,1,1
USA/MI-CDC-ASC210601741/2022,2,3,#00994C,1,1
USA/MI-CDC-ASC210555118/2022,2,3,#00994C,1,1
USA/MD-HP27758-PIDITLZQEE/2020,2,3,#00994C,1,1
USA/MD-HP26770-PIDYIBFVXO/2022,2,3,#00994C,1,1
USA/MD-HP26752-PIDASPNXYI/2022,2,3,#00994C,1,1
USA/MD-CDC-STM-CX9PK56YW/2022,2,3,#00994C,1,1
USA/MD-CDC-STM-7DJ8YZBTF/2022,2,3,#00994C,1,1
USA/MD-CDC-ASC210738569/2022,2,3,#00994C,1,1
USA/MD-CDC-ASC210737475/2022,2,3,#00994C,1,1
USA/MD-CDC-ASC210550017/2022,2,3,#00994C,1,1
USA/MD-CDC-ASC210500065/2021,2,3,#00994C,1,1
USA/MA-CDC-STM-YUSMB6QSK/2022,2,3,#00994C,1,1
USA/MA-CDC-STM-W3QPX9EZN/2022,2,3,#00994C,1,1
USA/MA-CDC-STM-V2NPCDDHB/2022,2,3,#00994C,1,1
USA/MA-CDC-STM-T9QNKA4TM/2022,2,3,#00994C,1,1
USA/MA-CDC-STM-JZ9PG7SJJ/2022,2,3,#00994C,1,1
USA/MA-CDC-STM-GZKEV4X86/2021,2,3,#00994C,1,1
USA/MA-CDC-STM-AZUFD86RM/2022,2,3,#00994C,1,1
USA/MA-CDC-STM-596F87WT6/2021,2,3,#00994C,1,1
USA/MA-CDC-STM-4R36EBP6F/2021,2,3,#00994C,1,1
USA/MA-CDC-STM-3Q4U966SR/2022,2,3,#00994C,1,1
USA/MA-CDC-STM-3NEPDS3HW/2022,2,3,#00994C,1,1
USA/MA-CDC-LC0461503/2021,2,3,#00994C,1,1
USA/MA-CDCBI-CRSP_5BGN5OLHTGOSCOZS/2022,2,3,#00994C,1,1
USA/MA-CDC-ASC210757829/2022,2,3,#00994C,1,1
USA/MA-CDC-ASC210749590/2022,2,3,#00994C,1,1
USA/MA-CDC-ASC210737817/2022,2,3,#00994C,1,1
USA/MA-CDC-ASC210737437/2022,2,3,#00994C,1,1
USA/MA-CDC-ASC210576775/2022,2,3,#00994C,1,1
USA/MA-Broad-CRSP_SHWHFQYANRR2ZQPC/2022,2,3,#00994C,1,1
USA/MA-Broad-CRSP_JOYV3KPLEVJUHWOG/2022,2,3,#00994C,1,1
USA/LA-EVTL1923/2020,2,3,#00994C,1,1
USA/LA-EVTL13139/2022,2,3,#00994C,1,1
USA/LA-CDC-STM-T28ZE4ZGR/2022,2,3,#00994C,1,1
USA/LA-CDC-STM-2RUCT85FY/2021,2,3,#00994C,1,1
USA/KY-CDC-ASC210757265/2022,2,3,#00994C,1,1
USA/KY-CDC-ASC210632256/2021,2,3,#00994C,1,1
USA/KS-KHEL-9485/2022,2,3,#00994C,1,1
USA/KS-KHEL-8671/2022,2,3,#00994C,1,1
USA/KS-KHEL-10309/2022,2,3,#00994C,1,1
USA/IN-NM-19922/2022,2,3,#00994C,1,1
USA/IN-CDC-STM-YCFWG7VKA/2022,2,3,#00994C,1,1
USA/IN-CDC-STM-TQV8SVWKD/2022,2,3,#00994C,1,1
USA/IN-CDC-STM-NCZBRDMDH/2022,2,3,#00994C,1,1
USA/IN-CDC-STM-N4BFN5FKR/2022,2,3,#00994C,1,1
USA/IN-CDC-STM-4HW3VXM7H/2022,2,3,#00994C,1,1
USA/IN-CDC-STM-3K6RH59SS/2021,2,3,#00994C,1,1
USA/IN-CDC-ASC210591127/2022,2,3,#00994C,1,1
USA/IL-RIPHL_90127_G/2021,2,3,#00994C,1,1
USA/IL-RIPHL_30877_G/2022,2,3,#00994C,1,1
USA/IL-RIPHL_30839_G/2021,2,3,#00994C,1,1
USA/IL-RIPHL_20215_G/2021,2,3,#00994C,1,1
USA/IL-RIPHL_20208_X/2021,2,3,#00994C,1,1
USA/IL-RIPHL_110298_G/2021,2,3,#00994C,1,1
USA/IL-RIPHL_11004_G/2021,2,3,#00994C,1,1
USA/IL-RIPHL_10998_X/2021,2,3,#00994C,1,1
USA/IL-RIPHL_10965_G/2022,2,3,#00994C,1,1
USA/IL-RIPHL_10952_G/2022,2,3,#00994C,1,1
USA/IL-RIPHL_10949_G/2022,2,3,#00994C,1,1
USA/IL-NM-18709/2022,2,3,#00994C,1,1
USA/IL-LCH-1119/2022,2,3,#00994C,1,1
USA/IL-LCH-1073/2021,2,3,#00994C,1,1
USA/IL-CDC-STM-RX5TKXZWE/2022,2,3,#00994C,1,1
USA/IL-CDC-STM-BVSEDQMSH/2022,2,3,#00994C,1,1
USA/IL-CDC-STM-76HQ4B5SC/2022,2,3,#00994C,1,1
USA/IL-CDC-STM-75VMTWH3X/2022,2,3,#00994C,1,1
USA/IL-CDC-ASC210846000/2022,2,3,#00994C,1,1
USA/IL-CDC-ASC210641480/2021,2,3,#00994C,1,1
USA/IL-CDC-ASC210569581/2021,2,3,#00994C,1,1
USA/IL-CDC-ASC210553241/2022,2,3,#00994C,1,1
USA/IL-CDC-ASC210553233/2022,2,3,#00994C,1,1
USA/IL-CDC-ASC210550330/2022,2,3,#00994C,1,1
USA/ID-CDC-ASC210578701/2022,2,3,#00994C,1,1
USA/IA-CDC-STM-29ZD3ZGJ4/2022,2,3,#00994C,1,1
USA/IA-CDC-ASC210846522/2022,2,3,#00994C,1,1
USA/HI-TAMC_983/2021,2,3,#00994C,1,1
USA/GA-CDC-STM-YAQC6JBKK/2021,2,3,#00994C,1,1
USA/GA-CDC-STM-TXYAEYARJ/2022,2,3,#00994C,1,1
USA/GA-CDC-STM-SGSPPF3PS/2021,2,3,#00994C,1,1
USA/GA-CDC-STM-CXNT5SZ5M/2022,2,3,#00994C,1,1
USA/GA-CDC-STM-CXCMVKK44/2022,2,3,#00994C,1,1
USA/GA-CDC-STM-CCDFKBB3P/2022,2,3,#00994C,1,1
USA/GA-CDC-STM-BPZPMXJ46/2021,2,3,#00994C,1,1
USA/GA-CDC-STM-AU3ZYU3K2/2021,2,3,#00994C,1,1
USA/GA-CDC-STM-7F3U653JD/2021,2,3,#00994C,1,1
USA/GA-CDC-STM-38RNZ8AEY/2022,2,3,#00994C,1,1
USA/GA-CDC-STM-2JES6KXV9/2022,2,3,#00994C,1,1
USA/GA-CDC-LC0495905/2022,2,3,#00994C,1,1
USA/GA-CDC-ASC210638563/2021,2,3,#00994C,1,1
USA/FL-CDC-STM-ZAD7X2H4P/2022,2,3,#00994C,1,1
USA/FL-CDC-STM-YSYZ9UNGY/2022,2,3,#00994C,1,1
USA/FL-CDC-STM-XA8DUAW45/2022,2,3,#00994C,1,1
USA/FL-CDC-STM-X799ATKRA/2022,2,3,#00994C,1,1
USA/FL-CDC-STM-W9BTMAY7Q/2022,2,3,#00994C,1,1
USA/FL-CDC-STM-VT8D33SAF/2022,2,3,#00994C,1,1
USA/FL-CDC-STM-VMQ5G7FHF/2022,2,3,#00994C,1,1
USA/FL-CDC-STM-VM2UV6PSW/2022,2,3,#00994C,1,1
USA/FL-CDC-STM-VAHXVKG3D/2022,2,3,#00994C,1,1
USA/FL-CDC-STM-U64GJUDVN/2022,2,3,#00994C,1,1
USA/FL-CDC-STM-TV38S4CNC/2022,2,3,#00994C,1,1
USA/FL-CDC-STM-TJADRD9TU/2022,2,3,#00994C,1,1
USA/FL-CDC-STM-TCZAXTXCZ/2022,2,3,#00994C,1,1
USA/FL-CDC-STM-TCRXJ6MJY/2022,2,3,#00994C,1,1
USA/FL-CDC-STM-TANZGJ6WN/2022,2,3,#00994C,1,1
USA/FL-CDC-STM-TADQ4YZ7B/2022,2,3,#00994C,1,1
USA/FL-CDC-STM-SGY7YMUSG/2022,2,3,#00994C,1,1
USA/FL-CDC-STM-SGQKKPVWV/2021,2,3,#00994C,1,1
USA/FL-CDC-STM-NXJDA4SRU/2022,2,3,#00994C,1,1
USA/FL-CDC-STM-NWUDYPVN2/2022,2,3,#00994C,1,1
USA/FL-CDC-STM-ME7HWCT38/2022,2,3,#00994C,1,1
USA/FL-CDC-STM-M4NU3CHJG/2021,2,3,#00994C,1,1
USA/FL-CDC-STM-M3US5N2PY/2022,2,3,#00994C,1,1
USA/FL-CDC-STM-KY2J9P9V4/2022,2,3,#00994C,1,1
USA/FL-CDC-STM-KDT9EJK5Z/2022,2,3,#00994C,1,1
USA/FL-CDC-STM-HZ4DTMSXV/2021,2,3,#00994C,1,1
USA/FL-CDC-STM-HTJ87FGTT/2022,2,3,#00994C,1,1
USA/FL-CDC-STM-HN6JWVUEB/2022,2,3,#00994C,1,1
USA/FL-CDC-STM-H6H89QKUY/2021,2,3,#00994C,1,1
USA/FL-CDC-STM-H3YDHA355/2022,2,3,#00994C,1,1
USA/FL-CDC-STM-GACKZACED/2021,2,3,#00994C,1,1
USA/FL-CDC-STM-G59VYH4N7/2021,2,3,#00994C,1,1
USA/FL-CDC-STM-EWAMGPN7Z/2022,2,3,#00994C,1,1
USA/FL-CDC-STM-E9TQ8ZSCR/2021,2,3,#00994C,1,1
USA/FL-CDC-STM-E98HWZ2BW/2021,2,3,#00994C,1,1
USA/FL-CDC-STM-E5F649QXM/2022,2,3,#00994C,1,1
USA/FL-CDC-STM-DYBW8SRRB/2022,2,3,#00994C,1,1
USA/FL-CDC-STM-D3ZNRARTZ/2021,2,3,#00994C,1,1
USA/FL-CDC-STM-CWZWFZ43Y/2022,2,3,#00994C,1,1
USA/FL-CDC-STM-CDAXAPHCT/2022,2,3,#00994C,1,1
USA/FL-CDC-STM-BYWXQPBP7/2022,2,3,#00994C,1,1
USA/FL-CDC-STM-BANSXNEKV/2022,2,3,#00994C,1,1
USA/FL-CDC-STM-B997MWY86/2022,2,3,#00994C,1,1
USA/FL-CDC-STM-B8CAQUE57/2021,2,3,#00994C,1,1
USA/FL-CDC-STM-B43R553TF/2022,2,3,#00994C,1,1
USA/FL-CDC-STM-AWXT82PHX/2021,2,3,#00994C,1,1
USA/FL-CDC-STM-9VH3CRRXH/2022,2,3,#00994C,1,1
USA/FL-CDC-STM-9RY94A449/2022,2,3,#00994C,1,1
USA/FL-CDC-STM-8YSMNV9CR/2022,2,3,#00994C,1,1
USA/FL-CDC-STM-8K5EECCJZ/2022,2,3,#00994C,1,1
USA/FL-CDC-STM-86JBV248P/2022,2,3,#00994C,1,1
USA/FL-CDC-STM-7WDTUNRB9/2022,2,3,#00994C,1,1
USA/FL-CDC-STM-7RFE35SB9/2022,2,3,#00994C,1,1
USA/FL-CDC-STM-6CXSYPGCN/2021,2,3,#00994C,1,1
USA/FL-CDC-STM-64997KZXY/2022,2,3,#00994C,1,1
USA/FL-CDC-STM-5YHBCS2SP/2022,2,3,#00994C,1,1
USA/FL-CDC-STM-5VEC9FY5R/2021,2,3,#00994C,1,1
USA/FL-CDC-STM-5GWTYFG5K/2022,2,3,#00994C,1,1
USA/FL-CDC-STM-2ZVJ88VAX/2022,2,3,#00994C,1,1
USA/FL-CDC-STM-2ZQMEUGBE/2022,2,3,#00994C,1,1
USA/FL-CDC-STM-2V7QQE777/2022,2,3,#00994C,1,1
USA/FL-CDC-STM-2P2E5TSM7/2022,2,3,#00994C,1,1
USA/FL-CDC-STM-29QQ6G7BK/2021,2,3,#00994C,1,1
USA/FL-CDC-QDX32456930/2021,2,3,#00994C,1,1
USA/FL-CDC-QDX32456897/2021,2,3,#00994C,1,1
USA/FL-CDC-QDX32456887/2021,2,3,#00994C,1,1
USA/FL-CDC-QDX32186909/2021,2,3,#00994C,1,1
USA/FL-CDC-QDX32186821/2021,2,3,#00994C,1,1
USA/FL-CDC-ASC210846749/2022,2,3,#00994C,1,1
USA/FL-CDC-ASC210844823/2022,2,3,#00994C,1,1
USA/FL-CDC-ASC210546332/2022,2,3,#00994C,1,1
USA/FL-CDC-ASC210536520/2021,2,3,#00994C,1,1
USA/FL-CDC-2-5488714/2021,2,3,#00994C,1,1
USA/FL-BPHL-6034/2022,2,3,#00994C,1,1
USA/FL-BPHL-5826/2022,2,3,#00994C,1,1
USA/FL-BPHL-3747/2022,2,3,#00994C,1,1
USA/FL-BPHL-3584/2022,2,3,#00994C,1,1
USA/FL-BPHL-1518/2022,2,3,#00994C,1,1
USA/FL-BPHL-1517/2022,2,3,#00994C,1,1
USA/FL-BPHL-0053/2022,2,3,#00994C,1,1
USA/DC-HP11593-PIDMQWYPMF/2021,2,3,#00994C,1,1
USA/CT-SEMA4-2944/2022,2,3,#00994C,1,1
USA/CT-SEMA4-2676/2022,2,3,#00994C,1,1
USA/CT-SEMA4-2596/2022,2,3,#00994C,1,1
USA/CT-SEMA4-2580/2022,2,3,#00994C,1,1
USA/CT-SEMA4-2540/2021,2,3,#00994C,1,1
USA/CT-SEMA4-2360/2021,2,3,#00994C,1,1
USA/CT-SEMA4-2149/2021,2,3,#00994C,1,1
USA/CT-JAX-JAX-2208-081/2022,2,3,#00994C,1,1
USA/CT-JAX-JAX-2207-01-023/2022,2,3,#00994C,1,1
USA/CT-JAX-JAX-2204-02-172/2022,2,3,#00994C,1,1
USA/CT-JAX-JAX-2151-126/2021,2,3,#00994C,1,1
USA/CT-JAX-JAX-2104-01-161/2022,2,3,#00994C,1,1
USA/CT-JAX-JAX-2104-01-115/2022,2,3,#00994C,1,1
USA/CT-CDC-STM-AUSYZYTF3/2021,2,3,#00994C,1,1
USA/CT-CDC-STM-67ZWXAXWF/2022,2,3,#00994C,1,1
USA/CT-CDC-LC0522274/2022,2,3,#00994C,1,1
USA/CO-CDPHE-2103109701/2022,2,3,#00994C,1,1
USA/CO-CDPHE-2103105334/2022,2,3,#00994C,1,1
USA/CO-CDPHE-2103071359/2022,2,3,#00994C,1,1
USA/CO-CDPHE-2103006847/2022,2,3,#00994C,1,1
USA/CO-CDPHE-2102918677/2022,2,3,#00994C,1,1
USA/CO-CDC-QDX33591790/2022,2,3,#00994C,1,1
USA/CO-CDC-ASC210755340/2022,2,3,#00994C,1,1
USA/CA-SDCPHL-020222BK2-190/2022,2,3,#00994C,1,1
USA/CA-SDCPHL-020222BK2-130/2022,2,3,#00994C,1,1
USA/CA-SDCPHL-013122BK2-270/2022,2,3,#00994C,1,1
USA/CA-SDCPHL-012722AMS-200/2021,2,3,#00994C,1,1
USA/CA-SDCPHL-012122AMS-150/2021,2,3,#00994C,1,1
USA/CA-HLX-STM-ZP97MM7VJ/2022,2,3,#00994C,1,1
USA/CA-HLX-STM-ZJY5QBUXT/2022,2,3,#00994C,1,1
USA/CA-HLX-STM-Z569UTE4F/2021,2,3,#00994C,1,1
USA/CA-HLX-STM-YBKA6J5V3/2021,2,3,#00994C,1,1
USA/CA-HLX-STM-Y4SGMGP6Z/2022,2,3,#00994C,1,1
USA/CA-HLX-STM-Y2YAJ5WT5/2022,2,3,#00994C,1,1
USA/CA-HLX-STM-XDF43VKDE/2021,2,3,#00994C,1,1
USA/CA-HLX-STM-WZVGQ76NB/2021,2,3,#00994C,1,1
USA/CA-HLX-STM-WFHAHZAKV/2021,2,3,#00994C,1,1
USA/CA-HLX-STM-W3ZXHUC6E/2021,2,3,#00994C,1,1
USA/CA-HLX-STM-W3N6SH9PD/2022,2,3,#00994C,1,1
USA/CA-HLX-STM-V8H4XPDWZ/2022,2,3,#00994C,1,1
USA/CA-HLX-STM-T34FHKVXS/2021,2,3,#00994C,1,1
USA/CA-HLX-STM-SMF7MTJGK/2021,2,3,#00994C,1,1
USA/CA-HLX-STM-RTZTTZZWP/2022,2,3,#00994C,1,1
USA/CA-HLX-STM-RPFFX4H9C/2021,2,3,#00994C,1,1
USA/CA-HLX-STM-RKYKK4RVK/2022,2,3,#00994C,1,1
USA/CA-HLX-STM-RCJFQ8DXT/2021,2,3,#00994C,1,1
USA/CA-HLX-STM-R85NXXRE9/2021,2,3,#00994C,1,1
USA/CA-HLX-STM-QW6PB7ZB2/2021,2,3,#00994C,1,1
USA/CA-HLX-STM-QUUEP3SHB/2022,2,3,#00994C,1,1
USA/CA-HLX-STM-Q7BGAYTRC/2021,2,3,#00994C,1,1
USA/CA-HLX-STM-Q628RDX87/2021,2,3,#00994C,1,1
USA/CA-HLX-STM-Q522C6J2Q/2022,2,3,#00994C,1,1
USA/CA-HLX-STM-PZN3C4PWF/2022,2,3,#00994C,1,1
USA/CA-HLX-STM-PDMU85UFD/2022,2,3,#00994C,1,1
USA/CA-HLX-STM-NJVXCNTXU/2021,2,3,#00994C,1,1
USA/CA-HLX-STM-MJP3DQEEG/2021,2,3,#00994C,1,1
USA/CA-HLX-STM-MDGJF6TEW/2021,2,3,#00994C,1,1
USA/CA-HLX-STM-M96CZ85ZK/2021,2,3,#00994C,1,1
USA/CA-HLX-STM-M625VAQ9R/2022,2,3,#00994C,1,1
USA/CA-HLX-STM-KGYDJWRAB/2021,2,3,#00994C,1,1
USA/CA-HLX-STM-KCMEKKC7Q/2021,2,3,#00994C,1,1
USA/CA-HLX-STM-K6BKMUQ3T/2022,2,3,#00994C,1,1
USA/CA-HLX-STM-JXJBAA5DV/2022,2,3,#00994C,1,1
USA/CA-HLX-STM-JDNMFT35N/2022,2,3,#00994C,1,1
USA/CA-HLX-STM-JD5F3YYFJ/2022,2,3,#00994C,1,1
USA/CA-HLX-STM-J7M52X9E6/2022,2,3,#00994C,1,1
USA/CA-HLX-STM-J58GXJ59K/2022,2,3,#00994C,1,1
USA/CA-HLX-STM-J4ZMHAG33/2022,2,3,#00994C,1,1
USA/CA-HLX-STM-J3HSV2XZT/2021,2,3,#00994C,1,1
USA/CA-HLX-STM-H4KJE3QE8/2022,2,3,#00994C,1,1
USA/CA-HLX-STM-GAEPMEHA6/2021,2,3,#00994C,1,1
USA/CA-HLX-STM-G8WR9ATGS/2021,2,3,#00994C,1,1
USA/CA-HLX-STM-G8GANRJC3/2022,2,3,#00994C,1,1
USA/CA-HLX-STM-G863X9X9G/2021,2,3,#00994C,1,1
USA/CA-HLX-STM-G52WZC22G/2021,2,3,#00994C,1,1
USA/CA-HLX-STM-G4XY2G4UC/2022,2,3,#00994C,1,1
USA/CA-HLX-STM-FPXJ3YYN5/2021,2,3,#00994C,1,1
USA/CA-HLX-STM-FF5M8XJB7/2022,2,3,#00994C,1,1
USA/CA-HLX-STM-F89YURZ2J/2022,2,3,#00994C,1,1
USA/CA-HLX-STM-F7GAR5HHW/2022,2,3,#00994C,1,1
USA/CA-HLX-STM-F5PDF43U6/2022,2,3,#00994C,1,1
USA/CA-HLX-STM-ES2BJ9RTP/2022,2,3,#00994C,1,1
USA/CA-HLX-STM-DFG5PNZAN/2021,2,3,#00994C,1,1
USA/CA-HLX-STM-DCA7DDSMK/2021,2,3,#00994C,1,1
USA/CA-HLX-STM-D5ES7M8YJ/2021,2,3,#00994C,1,1
USA/CA-HLX-STM-CRYEXTDGB/2022,2,3,#00994C,1,1
USA/CA-HLX-STM-CQ65F9CBA/2022,2,3,#00994C,1,1
USA/CA-HLX-STM-CMZTTZMZP/2021,2,3,#00994C,1,1
USA/CA-HLX-STM-C5NH32VEJ/2021,2,3,#00994C,1,1
USA/CA-HLX-STM-C5BMUZBHX/2022,2,3,#00994C,1,1
USA/CA-HLX-STM-BYMVF2DKE/2022,2,3,#00994C,1,1
USA/CA-HLX-STM-BM4QU5X46/2022,2,3,#00994C,1,1
USA/CA-HLX-STM-BE3ERNF3H/2022,2,3,#00994C,1,1
USA/CA-HLX-STM-B6MKR6YF7/2022,2,3,#00994C,1,1
USA/CA-HLX-STM-AXR87RSZT/2021,2,3,#00994C,1,1
USA/CA-HLX-STM-ATMTHAK8U/2021,2,3,#00994C,1,1
USA/CA-HLX-STM-ASJQJH9WU/2021,2,3,#00994C,1,1
USA/CA-HLX-STM-ANXYGQDVU/2021,2,3,#00994C,1,1
USA/CA-HLX-STM-AMH5M23Z2/2021,2,3,#00994C,1,1
USA/CA-HLX-STM-AANBYJHMF/2022,2,3,#00994C,1,1
USA/CA-HLX-STM-9XPC82PDT/2021,2,3,#00994C,1,1
USA/CA-HLX-STM-9E4MBD4U7/2022,2,3,#00994C,1,1
USA/CA-HLX-STM-8CNU9WYRB/2022,2,3,#00994C,1,1
USA/CA-HLX-STM-7YNZQYXG3/2022,2,3,#00994C,1,1
USA/CA-HLX-STM-7R62WRTW6/2022,2,3,#00994C,1,1
USA/CA-HLX-STM-6DM4XNKRJ/2021,2,3,#00994C,1,1
USA/CA-HLX-STM-6CNZSA92R/2021,2,3,#00994C,1,1
USA/CA-HLX-STM-63APEWY9X/2021,2,3,#00994C,1,1
USA/CA-HLX-STM-5N2YHGCBV/2022,2,3,#00994C,1,1
USA/CA-HLX-STM-5MDJ2EMRM/2022,2,3,#00994C,1,1
USA/CA-HLX-STM-5FVV2ECAF/2021,2,3,#00994C,1,1
USA/CA-HLX-STM-5CU3Z3DE9/2021,2,3,#00994C,1,1
USA/CA-HLX-STM-549VQV55K/2022,2,3,#00994C,1,1
USA/CA-HLX-STM-4N7RMZF7Y/2022,2,3,#00994C,1,1
USA/CA-HLX-STM-3JANT3H2W/2022,2,3,#00994C,1,1
USA/CA-HLX-STM-2HFBPVDUK/2021,2,3,#00994C,1,1
USA/CA-CDPH-500041031/2021,2,3,#00994C,1,1
USA/CA-CDPH-2000071623/2022,2,3,#00994C,1,1
USA/CA-CDPH-2000057663/2021,2,3,#00994C,1,1
USA/CA-CDC-STM-Z9Z2Y953V/2022,2,3,#00994C,1,1
USA/CA-CDC-STM-XYQUUX68K/2022,2,3,#00994C,1,1
USA/CA-CDC-STM-WDGKAC956/2022,2,3,#00994C,1,1
USA/CA-CDC-STM-VYGQGW34X/2022,2,3,#00994C,1,1
USA/CA-CDC-STM-VHPSCZ364/2021,2,3,#00994C,1,1
USA/CA-CDC-STM-VDNCDN75U/2022,2,3,#00994C,1,1
USA/CA-CDC-STM-UVGQJZX6X/2021,2,3,#00994C,1,1
USA/CA-CDC-STM-UQKW5A38W/2022,2,3,#00994C,1,1
USA/CA-CDC-STM-UNYAZTMKV/2022,2,3,#00994C,1,1
USA/CA-CDC-STM-M6NR22SDM/2021,2,3,#00994C,1,1
USA/CA-CDC-STM-HBB3UWUCV/2022,2,3,#00994C,1,1
USA/CA-CDC-STM-HAJESQPNS/2022,2,3,#00994C,1,1
USA/CA-CDC-STM-FB29EBH5G/2022,2,3,#00994C,1,1
USA/CA-CDC-STM-EYTVRE7PZ/2022,2,3,#00994C,1,1
USA/CA-CDC-STM-E5U7EZG4D/2022,2,3,#00994C,1,1
USA/CA-CDC-STM-D8D3QRE9F/2022,2,3,#00994C,1,1
USA/CA-CDC-STM-D438AEQH6/2022,2,3,#00994C,1,1
USA/CA-CDC-STM-CE8JBSV24/2022,2,3,#00994C,1,1
USA/CA-CDC-STM-BVGEWWT8N/2022,2,3,#00994C,1,1
USA/CA-CDC-STM-B8VEK3CPH/2022,2,3,#00994C,1,1
USA/CA-CDC-STM-APJZRNNUA/2022,2,3,#00994C,1,1
USA/CA-CDC-STM-AGQQ5RNQ8/2022,2,3,#00994C,1,1
USA/CA-CDC-STM-7Q6AZKHYK/2022,2,3,#00994C,1,1
USA/CA-CDC-STM-7GAYSRGBM/2022,2,3,#00994C,1,1
USA/CA-CDC-STM-4BBB6A7ZF/2022,2,3,#00994C,1,1
USA/CA-CDC-STM-2ABW5H3FN/2022,2,3,#00994C,1,1
USA/CA-CDC-QDX32845448/2022,2,3,#00994C,1,1
USA/CA-CDC-ASC210855012/2022,2,3,#00994C,1,1
USA/CA-CDC-ASC210846380/2022,2,3,#00994C,1,1
USA/CA-CDC-ASC210846124/2022,2,3,#00994C,1,1
USA/CA-CDC-ASC210754442/2022,2,3,#00994C,1,1
USA/CA-CDC-ASC210752944/2022,2,3,#00994C,1,1
USA/CA-CDC-ASC210749971/2022,2,3,#00994C,1,1
USA/CA-CDC-ASC210738004/2022,2,3,#00994C,1,1
USA/CA-CDC-ASC210737681/2022,2,3,#00994C,1,1
USA/CA-CDC-ASC210737137/2022,2,3,#00994C,1,1
USA/CA-CDC-ASC210737059/2022,2,3,#00994C,1,1
USA/CA-CDC-ASC210733271/2022,2,3,#00994C,1,1
USA/CA-CDC-ASC210732619/2022,2,3,#00994C,1,1
USA/CA-CDC-ASC210700578/2022,2,3,#00994C,1,1
USA/CA-CDC-ASC210625520/2021,2,3,#00994C,1,1
USA/CA-CDC-ASC210600199/2022,2,3,#00994C,1,1
USA/AZ-TG1295104/2022,2,3,#00994C,1,1
USA/AZ-TG1187533/2022,2,3,#00994C,1,1
USA/AZ-TG1145506/2021,2,3,#00994C,1,1
USA/AZ-CDC-STM-RA4P6Q72S/2022,2,3,#00994C,1,1
USA/AZ-CDC-STM-DA38FTPC7/2022,2,3,#00994C,1,1
USA/AZ-CDC-STM-D6FGYFMVT/2022,2,3,#00994C,1,1
USA/AZ-CDC-STM-5QYSSEZDP/2022,2,3,#00994C,1,1
USA/AZ-CDC-STM-4UFS6YCG7/2022,2,3,#00994C,1,1
USA/AZ-CDC-ASC210821859/2022,2,3,#00994C,1,1
USA/AZ-ASU62669/2022,2,3,#00994C,1,1
USA/AR-UAMS-B017834/2021,2,3,#00994C,1,1
USA/AR-UAMS-B017826/2021,2,3,#00994C,1,1
USA/AR-UAMS-B017759/2021,2,3,#00994C,1,1
USA/AR-CDC-STM-7WC9GSXHG/2022,2,3,#00994C,1,1
USA/AR-CDC-ASC210737634/2022,2,3,#00994C,1,1
USA/AR-B013062/2021,2,3,#00994C,1,1
USA/AR-B013037/2021,2,3,#00994C,1,1
USA/AR-B012771/2021,2,3,#00994C,1,1
USA/AR-B012747/2021,2,3,#00994C,1,1
USA/AR-B012736/2021,2,3,#00994C,1,1
USA/AL-CDC-ASC210846867/2022,2,3,#00994C,1,1
USA/AL-CDC-ASC210700715/2022,2,3,#00994C,1,1
USA/AL-CDC-ASC210589255/2022,2,3,#00994C,1,1
USA/AK-CDC-ASC210598147/2022,2,3,#00994C,1,1
Brazil/MT-REDE-L1BC85LAMT/2022,2,3,#FFFF66,1,1
Brazil/MT-REDE-L1BC81LAMT/2022,2,3,#FFFF66,1,1
Brazil/MT-REDE-L1BC28LAMT/2022,2,3,#FFFF66,1,1
Brazil/MT-REDE-L1BC24LAMT/2022,2,3,#FFFF66,1,1
Brazil/MT-REDE-L1BC22LAMT/2022,2,3,#FFFF66,1,1
Brazil/MT-NVBS20254GENOV829363775857/2022,2,3,#FFFF66,1,1
Brazil/MT-NVBS18909GENOV829226301353/2022,2,3,#FFFF66,1,1
Brazil/MT-NVBS18863GENOV829216109136/2022,2,3,#FFFF66,1,1
Brazil/MT-NVBS18836GENOV701873508173/2022,2,3,#FFFF66,1,1
Brazil/MT-NVBS14055GENOV828791651627/2022,2,3,#FFFF66,1,1
Brazil/MT-LACENMT-510492272/2022,2,3,#FFFF66,1,1
Brazil/MT-LACENMT-510490717/2022,2,3,#FFFF66,1,1
Brazil/MT-LACENMT-510490707/2022,2,3,#FFFF66,1,1
Brazil/MT-LACENMT-510490698/2022,2,3,#FFFF66,1,1
Brazil/MT-LACENMT-510490688/2022,2,3,#FFFF66,1,1
Brazil/MT-LACENMT-510485071/2022,2,3,#FFFF66,1,1
Brazil/MT-LACENMT-510485050/2022,2,3,#FFFF66,1,1
Brazil/MT-LACENMT-510485044/2022,2,3,#FFFF66,1,1
Brazil/MT-LACENMT-510485041/2022,2,3,#FFFF66,1,1
Brazil/MT-LACENMT-510485040/2022,2,3,#FFFF66,1,1
Brazil/MT-LACENMT-510483936/2022,2,3,#FFFF66,1,1
Brazil/MT-LACENMT-510481444/2022,2,3,#FFFF66,1,1
Brazil/MT-LACENMT-510481443/2022,2,3,#FFFF66,1,1
Brazil/MT-LACENMT-510481441/2022,2,3,#FFFF66,1,1
Brazil/MT-LACENMT-510481439/2022,2,3,#FFFF66,1,1
Brazil/MT-LACENMT-510481415/2022,2,3,#FFFF66,1,1
Brazil/MT-LACENMT-510481406/2022,2,3,#FFFF66,1,1
Brazil/MT-LACENMT-510481402/2022,2,3,#FFFF66,1,1
Brazil/MT-LACENMT-510481387/2022,2,3,#FFFF66,1,1
Brazil/MT-LACENMT-510481386/2022,2,3,#FFFF66,1,1
Brazil/MT-LACENMT-510481383/2022,2,3,#FFFF66,1,1
Brazil/MT-LACENMT-510481381/2022,2,3,#FFFF66,1,1
Brazil/MT-LACENMT-510481380/2022,2,3,#FFFF66,1,1
Brazil/MT-LACENMT-510481219/2022,2,3,#FFFF66,1,1
Brazil/MT-LACENMT-510481213/2022,2,3,#FFFF66,1,1
Brazil/MT-LACENMT-510481212/2022,2,3,#FFFF66,1,1
Brazil/MT-LACENMT-510481178/2022,2,3,#FFFF66,1,1
Brazil/MT-LACENMT-510481172/2022,2,3,#FFFF66,1,1
Brazil/MT-LACENMT-510480708/2022,2,3,#FFFF66,1,1
Brazil/MT-LACENMT-510480529/2022,2,3,#FFFF66,1,1
Brazil/MT-LACENMT-510480473/2022,2,3,#FFFF66,1,1
Brazil/MT-LACENMT-510480432/2022,2,3,#FFFF66,1,1
Brazil/MT-LACENMT-510480430/2022,2,3,#FFFF66,1,1
Brazil/MT-LACENMT-510479657/2022,2,3,#FFFF66,1,1
Brazil/MT-LACENMT-510478744/2022,2,3,#FFFF66,1,1
Brazil/MT-LACENMT-510478717/2022,2,3,#FFFF66,1,1
Brazil/MT-LACENMT-510478707/2021,2,3,#FFFF66,1,1
Brazil/MT-LACENMT-510478705/2021,2,3,#FFFF66,1,1
Brazil/MT-LACENMT-510478493/2022,2,3,#FFFF66,1,1
Brazil/MT-LACENMT-510478197/2022,2,3,#FFFF66,1,1
Brazil/MT-LACENMT-510478188/2022,2,3,#FFFF66,1,1
Brazil/MT-LACENMT-510478184/2022,2,3,#FFFF66,1,1
Brazil/MT-FIOCRUZ-18835/2022,2,3,#FFFF66,1,1
Brazil/MT-FIOCRUZ-18832/2022,2,3,#FFFF66,1,1
Brazil/MS_SEQV_LabImuno_MS-220102030667/2022,2,3,#FFFF66,1,1
Brazil/MS_SEQV_LabImuno_MS-220102026729/2022,2,3,#FFFF66,1,1
Brazil/MS_SEQV_LabImuno_MS-220102026512/2022,2,3,#FFFF66,1,1
Brazil/MS_SEQV_LabImuno_MS-220102020789/2022,2,3,#FFFF66,1,1
Brazil/MS_SEQV_LabImuno_MS-220102012286/2022,2,3,#FFFF66,1,1
Brazil/MS-REDE-L1BC77LAMS/2022,2,3,#FFFF66,1,1
Brazil/MS-REDE-L1BC67LAMS/2022,2,3,#FFFF66,1,1
Brazil/MS-REDE-L1BC29LAMS/2022,2,3,#FFFF66,1,1
Brazil/MS-NVBS24019GENOV702255048263/2022,2,3,#FFFF66,1,1
Brazil/MS-NVBS21167GENOV702229516699/2022,2,3,#FFFF66,1,1
Brazil/MS-NVBS16578GENOV701906549074/2022,2,3,#FFFF66,1,1
Brazil/MS-NVBS13870GENOV701901841241/2022,2,3,#FFFF66,1,1
Brazil/MS-LIC-210102099862/2021,2,3,#FFFF66,1,1
Brazil/MS-LIC-210102099652/2021,2,3,#FFFF66,1,1
Brazil/MS-LIC-210102099646/2021,2,3,#FFFF66,1,1
Brazil/MS-LIC-210102099226/2021,2,3,#FFFF66,1,1
Brazil/MS-LIC-210102098728/2021,2,3,#FFFF66,1,1
Brazil/MS-LACENMS-500681209/2022,2,3,#FFFF66,1,1
Brazil/MS-LACENMS-500669922/2022,2,3,#FFFF66,1,1
Brazil/MS-LACENMS-500668556/2022,2,3,#FFFF66,1,1
Brazil/MS-LACENMS-500668545/2022,2,3,#FFFF66,1,1
Brazil/MS-LACENMS-500668539/2022,2,3,#FFFF66,1,1
Brazil/MS-LACENMS-500668534/2022,2,3,#FFFF66,1,1
Brazil/MS-LACENMS-500668520/2022,2,3,#FFFF66,1,1
Brazil/MS-LACENMS-500667609/2022,2,3,#FFFF66,1,1
Brazil/MS-LACENMS-500663580/2022,2,3,#FFFF66,1,1
Brazil/MS-LACENMS-500656830/2022,2,3,#FFFF66,1,1
Brazil/MS-LACENMS-500656812/2022,2,3,#FFFF66,1,1
Brazil/MS-LACENMS-500656811/2022,2,3,#FFFF66,1,1
Brazil/MS-LACENMS-500656809/2022,2,3,#FFFF66,1,1
Brazil/MS-LACENMS-500656712/2022,2,3,#FFFF66,1,1
Brazil/MS-LACENMS-500656699/2022,2,3,#FFFF66,1,1
Brazil/MS-LACENMS-500656694/2022,2,3,#FFFF66,1,1
Brazil/MS-LACENMS-500655791/2022,2,3,#FFFF66,1,1
Brazil/MS-LACENMS-500654565/2022,2,3,#FFFF66,1,1
Brazil/MS-LACENMS-500654557/2022,2,3,#FFFF66,1,1
Brazil/MS-LACENMS-500650187/2022,2,3,#FFFF66,1,1
Brazil/MS-LACENMS-500650184/2022,2,3,#FFFF66,1,1
Brazil/MS-LACENMS-500649913/2022,2,3,#FFFF66,1,1
Brazil/MS-LACENMS-500649879/2022,2,3,#FFFF66,1,1
Brazil/MS-LabImuno-220102044533/2022,2,3,#FFFF66,1,1
Brazil/MS-LabImuno-220102040381/2022,2,3,#FFFF66,1,1
Brazil/MS-LabImuno-220102030799/2022,2,3,#FFFF66,1,1
Brazil/MS-IAL-8995/2022,2,3,#FFFF66,1,1
Brazil/MS-FIOCRUZ-ILMD2204040/2022,2,3,#FFFF66,1,1
Brazil/MS-FIOCRUZ-ILMD2203985/2021,2,3,#FFFF66,1,1
Brazil/GO-REDE-L1BC90LAGO/2022,2,3,#FFFF66,1,1
Brazil/GO-REDE-L1BC84LAGO/2022,2,3,#FFFF66,1,1
Brazil/GO-REDE-L1BC78LAGO/2022,2,3,#FFFF66,1,1
Brazil/GO-REDE-L1BC27LAGO/2022,2,3,#FFFF66,1,1
Brazil/GO-NVBS21321GENOV700801547666/2022,2,3,#FFFF66,1,1
Brazil/GO-NVBS19194GENOV829194792184/2022,2,3,#FFFF66,1,1
Brazil/GO-NVBS19183GENOV829198913660/2022,2,3,#FFFF66,1,1
Brazil/GO-NVBS19169GENOV829210504968/2022,2,3,#FFFF66,1,1
Brazil/GO-NVBS19164GENOV829187638727/2022,2,3,#FFFF66,1,1
Brazil/GO-NVBS17595GENOV829092617732/2022,2,3,#FFFF66,1,1
Brazil/GO-NVBS16621GENOV829062453216/2022,2,3,#FFFF66,1,1
Brazil/GO-NVBS16614GENOV829074941374/2022,2,3,#FFFF66,1,1
Brazil/GO-NVBS15066GENOV828894759039/2022,2,3,#FFFF66,1,1
Brazil/GO-NVBS15061GENOV828894127197/2022,2,3,#FFFF66,1,1
Brazil/GO-NVBS15060GENOV828906328246/2022,2,3,#FFFF66,1,1
Brazil/GO-NVBS15058GENOV828909245076/2022,2,3,#FFFF66,1,1
Brazil/GO-LGBio-GO379636/2022,2,3,#FFFF66,1,1
Brazil/GO-LGBio-GO379281/2022,2,3,#FFFF66,1,1
Brazil/GO-LGBio-GO348482/2022,2,3,#FFFF66,1,1
Brazil/GO-LGBio-GO344890/2022,2,3,#FFFF66,1,1
Brazil/GO-LGBio-GO343130/2022,2,3,#FFFF66,1,1
Brazil/GO-LGBio-386688/2022,2,3,#FFFF66,1,1
Brazil/GO_LGBio-386455/2022,2,3,#FFFF66,1,1
Brazil/GO-LGBio-386455/2022,2,3,#FFFF66,1,1
Brazil/GO_LGBio-386064/2022,2,3,#FFFF66,1,1
Brazil/GO-LGBio-386064/2022,2,3,#FFFF66,1,1
Brazil/GO_LGBio-383256/2022,2,3,#FFFF66,1,1
Brazil/GO-LGBio-383256/2022,2,3,#FFFF66,1,1
Brazil/GO-LGBio-232565/2022,2,3,#FFFF66,1,1
Brazil/GO-LACENGO-520350424/2022,2,3,#FFFF66,1,1
Brazil/GO-LACENGO-520345449/2022,2,3,#FFFF66,1,1
Brazil/GO-LACENGO-520340553/2022,2,3,#FFFF66,1,1
Brazil/GO-LACENGO-520340552/2022,2,3,#FFFF66,1,1
Brazil/GO-LACENGO-520313113/2022,2,3,#FFFF66,1,1
Brazil/GO-LACENGO-520309376/2022,2,3,#FFFF66,1,1
Brazil/GO-LACENGO-520309244/2022,2,3,#FFFF66,1,1
Brazil/GO-LACEN-955/2022,2,3,#FFFF66,1,1
Brazil/GO-LACEN-796/2021,2,3,#FFFF66,1,1
Brazil/GO-LACEN-788/2021,2,3,#FFFF66,1,1
Brazil/GO-LACEN-777/2021,2,3,#FFFF66,1,1
Brazil/GO-LACEN-765/2021,2,3,#FFFF66,1,1
Brazil/GO-LACEN-764/2021,2,3,#FFFF66,1,1
Brazil/GO-LACEN-763/2021,2,3,#FFFF66,1,1
Brazil/GO-LACEN-1989/2022,2,3,#FFFF66,1,1
Brazil/GO-LACEN-1939/2022,2,3,#FFFF66,1,1
Brazil/GO-LACEN-1928/2022,2,3,#FFFF66,1,1
Brazil/GO-LACEN-1892/2022,2,3,#FFFF66,1,1
Brazil/GO-LACEN-1681/2022,2,3,#FFFF66,1,1
Brazil/GO-LACEN-1630/2022,2,3,#FFFF66,1,1
Brazil/GO-LACEN-1589/2022,2,3,#FFFF66,1,1
Brazil/GO-LACEN-1585/2022,2,3,#FFFF66,1,1
Brazil/GO-LACEN-1577/2022,2,3,#FFFF66,1,1
Brazil/GO-LACEN-1571/2022,2,3,#FFFF66,1,1
Brazil/GO-LACEN-1567/2022,2,3,#FFFF66,1,1
Brazil/GO-LACEN-1566/2022,2,3,#FFFF66,1,1
Brazil/GO-LACEN-1564/2022,2,3,#FFFF66,1,1
Brazil/GO-LACEN-1561/2022,2,3,#FFFF66,1,1
Brazil/GO-LACEN-1314/2022,2,3,#FFFF66,1,1
Brazil/GO-LACEN-1303/2022,2,3,#FFFF66,1,1
Brazil/GO-LACEN-1300/2022,2,3,#FFFF66,1,1
Brazil/GO-LACEN-1285/2022,2,3,#FFFF66,1,1
Brazil/GO-LACEN-1283/2022,2,3,#FFFF66,1,1
Brazil/GO-LACEN-1259/2022,2,3,#FFFF66,1,1
Brazil/GO-LACEN-1207/2022,2,3,#FFFF66,1,1
Brazil/GO-LACEN-1196/2022,2,3,#FFFF66,1,1
Brazil/GO-LACEN-1167/2022,2,3,#FFFF66,1,1
Brazil/GO-LACEN-1161/2022,2,3,#FFFF66,1,1
Brazil/GO-LACEN-1158/2022,2,3,#FFFF66,1,1
Brazil/GO-LACEN-1020/2022,2,3,#FFFF66,1,1
Brazil/GO-IPTSP-1558/2022,2,3,#FFFF66,1,1
Brazil/GO-IPTSP-1557/2022,2,3,#FFFF66,1,1
Brazil/GO-IPTSP-1553/2022,2,3,#FFFF66,1,1
Brazil/GO-IPTSP-1552/2022,2,3,#FFFF66,1,1
Brazil/GO-IPTSP-1551/2022,2,3,#FFFF66,1,1
Brazil/GO-HLAGYN-2192610/2022,2,3,#FFFF66,1,1
Brazil/GO-HLAGYN-2188802/2022,2,3,#FFFF66,1,1
Brazil/GO-HLAGYN-2177198/2022,2,3,#FFFF66,1,1
Brazil/GO-HLAGYN-2143387/2022,2,3,#FFFF66,1,1
Brazil/GO-HLAGYN-2036743/2022,2,3,#FFFF66,1,1
Brazil/GO-HLAGYN-1988183/2021,2,3,#FFFF66,1,1
Brazil/GO-HLAGYN-1987861/2021,2,3,#FFFF66,1,1
Brazil/GO-HLAGYN-1980772/2021,2,3,#FFFF66,1,1
Brazil/GO-FIOCRUZ-4820/2022,2,3,#FFFF66,1,1
Brazil/GO-FIOCRUZ-4793/2022,2,3,#FFFF66,1,1
Brazil/GO-FIOCRUZ-18255/2022,2,3,#FFFF66,1,1
Brazil/GO-FIOCRUZ-18249/2022,2,3,#FFFF66,1,1
Brazil/GO-FIOCRUZ-18241/2022,2,3,#FFFF66,1,1
Brazil/GO-FIOCRUZ-18233/2022,2,3,#FFFF66,1,1
Brazil/GO-FIOCRUZ-18232/2022,2,3,#FFFF66,1,1
Brazil/GO-FIOCRUZ-18201/2022,2,3,#FFFF66,1,1
Brazil/GO-FIOCRUZ-18193/2022,2,3,#FFFF66,1,1
Brazil/GO-FIOCRUZ-18190/2022,2,3,#FFFF66,1,1
Brazil/GO-FIOCRUZ-18188/2022,2,3,#FFFF66,1,1
Brazil/GO-FIOCRUZ-18157/2022,2,3,#FFFF66,1,1
Brazil/GO-FIOCRUZ-18143/2022,2,3,#FFFF66,1,1
Brazil/GO-FIOCRUZ-18110/2022,2,3,#FFFF66,1,1
Brazil/GO-FIOCRUZ-14978/2022,2,3,#FFFF66,1,1
Brazil/GO-FIOCRUZ-14972/2022,2,3,#FFFF66,1,1
Brazil/GO-FIOCRUZ-14963/2022,2,3,#FFFF66,1,1
Brazil/GO-FIOCRUZ-14925/2022,2,3,#FFFF66,1,1
Brazil/GO-FIOCRUZ-14920/2022,2,3,#FFFF66,1,1
Brazil/GO-DNAGYN-927/2022,2,3,#FFFF66,1,1
Brazil/GO-DNAGYN-912/2022,2,3,#FFFF66,1,1
Brazil/GO-DNAGYN-901/2022,2,3,#FFFF66,1,1
Brazil/GO-DNAGYN-1364/2022,2,3,#FFFF66,1,1
Brazil/GO-DNAGYN-1363/2022,2,3,#FFFF66,1,1
Brazil/GO-DNAGYN-1362/2022,2,3,#FFFF66,1,1
Brazil/GO-DNAGYN-1352/2022,2,3,#FFFF66,1,1
Brazil/GO-DNAGYN-1351/2022,2,3,#FFFF66,1,1
Brazil/GO-DNAGYN-1115/2022,2,3,#FFFF66,1,1
Brazil/GO-DNAGYN-1106/2022,2,3,#FFFF66,1,1
Brazil/GO-DNAGYN-1099/2022,2,3,#FFFF66,1,1
Brazil/GO-DNAGYN-1097/2022,2,3,#FFFF66,1,1
Brazil/GO-DNAGYN-1064/2022,2,3,#FFFF66,1,1
Brazil/GO-DNAGYN-1054/2022,2,3,#FFFF66,1,1
Brazil/GO-DNAGYN-1047/2022,2,3,#FFFF66,1,1
Brazil/GO-DNAGYN-1036/2022,2,3,#FFFF66,1,1
Brazil/GO-BIOVIDA-1865/2022,2,3,#FFFF66,1,1
Brazil/GO-BIOVIDA-1851/2022,2,3,#FFFF66,1,1
Brazil/GO-BIOVIDA-1837/2022,2,3,#FFFF66,1,1
Brazil/GO-BIOVIDA-1821/2022,2,3,#FFFF66,1,1
Brazil/GO-BIOVIDA-1820/2022,2,3,#FFFF66,1,1
Brazil/GO-BIOVIDA-1797/2022,2,3,#FFFF66,1,1
Brazil/GO-BIOVIDA-1736/2022,2,3,#FFFF66,1,1
Brazil/GO-2-LACEN-2281/2022,2,3,#FFFF66,1,1
Brazil/GO-2-LACEN-2271/2022,2,3,#FFFF66,1,1
Brazil/GO-2-LACEN-2260/2022,2,3,#FFFF66,1,1
Brazil/GO-2-LACEN-2240/2022,2,3,#FFFF66,1,1
Brazil/GO-2-LACEN-2239/2022,2,3,#FFFF66,1,1
Brazil/GO-2-LACEN-2238/2022,2,3,#FFFF66,1,1
Brazil/GO-2-LACEN-2237/2022,2,3,#FFFF66,1,1
Brazil/GO-2-LACEN-2236/2022,2,3,#FFFF66,1,1
Brazil/GO-2-LACEN-2226/2022,2,3,#FFFF66,1,1
Brazil/GO-2-LACEN-2216/2022,2,3,#FFFF66,1,1
Brazil/GO-2-LACEN-2182/2022,2,3,#FFFF66,1,1
Brazil/GO-2-LACEN-2178/2022,2,3,#FFFF66,1,1
Brazil/GO-2-LACEN-2108/2022,2,3,#FFFF66,1,1
Brazil/GO-2-LACEN-1543/2022,2,3,#FFFF66,1,1
Brazil/GO-2-LACEN-1542/2022,2,3,#FFFF66,1,1
Brazil/GO-2-LACEN-1536/2022,2,3,#FFFF66,1,1
Brazil/GO-2-LACEN-1535/2022,2,3,#FFFF66,1,1
Brazil/GO-2-LACEN-1534/2022,2,3,#FFFF66,1,1
Brazil/GO-2-LACEN-1533/2022,2,3,#FFFF66,1,1
Brazil/GO-2-LACEN-1531/2022,2,3,#FFFF66,1,1
Brazil/GO-2-LACEN-1525/2022,2,3,#FFFF66,1,1
Brazil/GO-2-LACEN-1509/2022,2,3,#FFFF66,1,1
Brazil/GO-2-LACEN-1508/2022,2,3,#FFFF66,1,1
Brazil/GO-2-LACEN-1503/2022,2,3,#FFFF66,1,1
Brazil/GO-2-LACEN-1500/2022,2,3,#FFFF66,1,1
Brazil/GO-2-LACEN-1498/2022,2,3,#FFFF66,1,1
Brazil/GO-2-LACEN-1483/2022,2,3,#FFFF66,1,1
Brazil/GO-2-IPTSP-1550/2022,2,3,#FFFF66,1,1
Brazil/GO-2-IPTSP-1549/2022,2,3,#FFFF66,1,1
Brazil/GO-2-BIOVIDA-2079/2022,2,3,#FFFF66,1,1
Brazil/GO-2-BIOVIDA-2053/2022,2,3,#FFFF66,1,1
Brazil/GO-2-BIOVIDA-2034/2022,2,3,#FFFF66,1,1
Brazil/DF-NVBS23702GENOV829673569825/2022,2,3,#FFFF66,1,1
Brazil/DF-NVBS23461GENOV829631972865/2022,2,3,#FFFF66,1,1
Brazil/DF-NVBS21070GENOV829339113768/2022,2,3,#FFFF66,1,1
Brazil/DF-NVBS20159GENOV829351850863/2022,2,3,#FFFF66,1,1
Brazil/DF-NVBS20156GENOV829348000516/2022,2,3,#FFFF66,1,1
Brazil/DF-NVBS19905GENOV829357442741/2022,2,3,#FFFF66,1,1
Brazil/DF-NVBS18516GENOV829221571812/2022,2,3,#FFFF66,1,1
Brazil/DF-NVBS18512GENOV829227739940/2022,2,3,#FFFF66,1,1
Brazil/DF-NVBS18492GENOV829212283212/2022,2,3,#FFFF66,1,1
Brazil/DF-NVBS18491GENOV829208768754/2022,2,3,#FFFF66,1,1
Brazil/DF-NVBS18446GENOV829205370752/2022,2,3,#FFFF66,1,1
Brazil/DF-NVBS18444GENOV829182449120/2022,2,3,#FFFF66,1,1
Brazil/DF-NVBS18440GENOV829218077754/2022,2,3,#FFFF66,1,1
Brazil/DF-NVBS18384GENOV829234925855/2022,2,3,#FFFF66,1,1
Brazil/DF-NVBS18359GENOV829233200885/2022,2,3,#FFFF66,1,1
Brazil/DF-NVBS18324GENOV829193915003/2022,2,3,#FFFF66,1,1
Brazil/DF-NVBS18317GENOV829227450036/2022,2,3,#FFFF66,1,1
Brazil/DF-NVBS18312GENOV829212248020/2022,2,3,#FFFF66,1,1
Brazil/DF-NVBS16668GENOV829093536414/2022,2,3,#FFFF66,1,1
Brazil/DF-NVBS16667GENOV829077171693/2022,2,3,#FFFF66,1,1
Brazil/DF-NVBS16666GENOV829077647792/2022,2,3,#FFFF66,1,1
Brazil/DF-NVBS16663GENOV829081620255/2022,2,3,#FFFF66,1,1
Brazil/DF-NVBS16660GENOV829041061036/2022,2,3,#FFFF66,1,1
Brazil/DF-NVBS16653GENOV829100990000/2022,2,3,#FFFF66,1,1
Brazil/DF-NVBS16645GENOV829051648012/2022,2,3,#FFFF66,1,1
Brazil/DF-NVBS16644GENOV829093385685/2022,2,3,#FFFF66,1,1
Brazil/DF-NVBS16643GENOV829097803130/2022,2,3,#FFFF66,1,1
Brazil/DF-NVBS16639GENOV829058033293/2022,2,3,#FFFF66,1,1
Brazil/DF-NVBS16635GENOV829100887430/2022,2,3,#FFFF66,1,1
Brazil/DF-NVBS16632GENOV829100688686/2022,2,3,#FFFF66,1,1
Brazil/DF-NVBS16629GENOV829061477367/2022,2,3,#FFFF66,1,1
Brazil/DF-NVBS16628GENOV829097917097/2022,2,3,#FFFF66,1,1
Brazil/DF-NVBS15484GENOV828926789348/2022,2,3,#FFFF66,1,1
Brazil/DF-NVBS15480GENOV828909789099/2022,2,3,#FFFF66,1,1
Brazil/DF-NVBS15471GENOV828886842381/2022,2,3,#FFFF66,1,1
Brazil/DF-NVBS15463GENOV828910160771/2022,2,3,#FFFF66,1,1
Brazil/DF-NVBS15428GENOV828908707636/2022,2,3,#FFFF66,1,1
Brazil/DF-NVBS15417GENOV828887729933/2022,2,3,#FFFF66,1,1
Brazil/DF-NVBS15413GENOV828911953075/2022,2,3,#FFFF66,1,1
Brazil/DF-NVBS15390GENOV828879772961/2022,2,3,#FFFF66,1,1
Brazil/DF-NVBS15376GENOV828886281104/2022,2,3,#FFFF66,1,1
Brazil/DF-NVBS15374GENOV828881684610/2022,2,3,#FFFF66,1,1
Brazil/DF-NVBS15365GENOV828882152408/2022,2,3,#FFFF66,1,1
Brazil/DF-NVBS15348GENOV828882709640/2022,2,3,#FFFF66,1,1
Brazil/DF-NVBS15312GENOV828931312753/2022,2,3,#FFFF66,1,1
Brazil/DF-NVBS15292GENOV828901241625/2022,2,3,#FFFF66,1,1
Brazil/DF-NVBS15268GENOV828923048646/2022,2,3,#FFFF66,1,1
Brazil/DF-NVBS14913GENOV828747062620/2022,2,3,#FFFF66,1,1
Brazil/DF-NVBS14709GENOV828812885284/2022,2,3,#FFFF66,1,1
Brazil/DF-NVBS14696GENOV828763620101/2022,2,3,#FFFF66,1,1
Brazil/DF-NVBS14684GENOV828803578843/2022,2,3,#FFFF66,1,1
Brazil/DF-NVBS14676GENOV828769416555/2022,2,3,#FFFF66,1,1
Brazil/DF-NVBS14671GENOV828781631523/2022,2,3,#FFFF66,1,1
Brazil/DF-NVBS14640GENOV828755355486/2022,2,3,#FFFF66,1,1
Brazil/DF-NVBS14609GENOV828789643023/2022,2,3,#FFFF66,1,1
Brazil/DF-NVBS14575GENOV828795151987/2022,2,3,#FFFF66,1,1
Brazil/DF-NVBS14103GENOV828743580753/2022,2,3,#FFFF66,1,1
Brazil/DF-NVBS12177GENOV828617240592/2022,2,3,#FFFF66,1,1
Brazil/DF-LB-537370116/2022,2,3,#FFFF66,1,1
Brazil/DF-LB-537370115/2022,2,3,#FFFF66,1,1
Brazil/DF-LB-537239765/2022,2,3,#FFFF66,1,1
Brazil/DF-LB-537239540/2022,2,3,#FFFF66,1,1
Brazil/DF-LACENDF-530018231/2022,2,3,#FFFF66,1,1
Brazil/DF-LACENDF-530018191/2022,2,3,#FFFF66,1,1
Brazil/DF-LACENDF-530012011/2022,2,3,#FFFF66,1,1
Brazil/DF-LACENDF-530011477/2022,2,3,#FFFF66,1,1
Brazil/DF-LACENDF-530011407/2022,2,3,#FFFF66,1,1
Brazil/DF-LACENDF-530011144/2022,2,3,#FFFF66,1,1
Brazil/DF-LACENDF-530010237/2022,2,3,#FFFF66,1,1
Brazil/DF-FIOCRUZ-20563/2022,2,3,#FFFF66,1,1
Brazil/SE-SEBR50002/2022,2,3,#66FFB2,1,1
Brazil/SE-LACENSE-280610618/2022,2,3,#66FFB2,1,1
Brazil/SE-LACENSE-280610615/2022,2,3,#66FFB2,1,1
Brazil/SE-LACENSE-280610610/2022,2,3,#66FFB2,1,1
Brazil/SE-LACENSE-280610600/2022,2,3,#66FFB2,1,1
Brazil/SE-LACENSE-280610590/2022,2,3,#66FFB2,1,1
Brazil/SE-FIOCRUZ-7725/2022,2,3,#66FFB2,1,1
Brazil/SE-FIOCRUZ-7724/2022,2,3,#66FFB2,1,1
Brazil/SE-FIOCRUZ-7723/2022,2,3,#66FFB2,1,1
Brazil/SE-FIOCRUZ-4293/2022,2,3,#66FFB2,1,1
Brazil/SE-FIOCRUZ-4289/2022,2,3,#66FFB2,1,1
Brazil/SE-FIOCRUZ-4274/2022,2,3,#66FFB2,1,1
Brazil/SE-FIOCRUZ-18008/2022,2,3,#66FFB2,1,1
Brazil/SE-FIOCRUZ-18007/2022,2,3,#66FFB2,1,1
Brazil/SE-CD28-280580029/2022,2,3,#66FFB2,1,1
Brazil/SE-CD28-280579307/2022,2,3,#66FFB2,1,1
Brazil/RN-LACENRN-240807493/2022,2,3,#66FFB2,1,1
Brazil/RN-LACENRN-240786017/2021,2,3,#66FFB2,1,1
Brazil/RN-LACENRN-240771908/2022,2,3,#66FFB2,1,1
Brazil/RN-LACENRN-240771758/2022,2,3,#66FFB2,1,1
Brazil/RN-LACENRN-240766553/2022,2,3,#66FFB2,1,1
Brazil/RN-LACENRN-240766179/2022,2,3,#66FFB2,1,1
Brazil/RN-IB_157279/2022,2,3,#66FFB2,1,1
Brazil/RN-IB_157244/2022,2,3,#66FFB2,1,1
Brazil/RN-IB_155983/2022,2,3,#66FFB2,1,1
Brazil/RN-IB_155965/2022,2,3,#66FFB2,1,1
Brazil/RN-FIOCRUZ-66109/2021,2,3,#66FFB2,1,1
Brazil/RN-FIOCRUZ-66065/2021,2,3,#66FFB2,1,1
Brazil/RN-FIOCRUZ-5392/2022,2,3,#66FFB2,1,1
Brazil/RN-FIOCRUZ-5268/2022,2,3,#66FFB2,1,1
Brazil/RN-FIOCRUZ-21522/2022,2,3,#66FFB2,1,1
Brazil/RN-FIOCRUZ-21430/2022,2,3,#66FFB2,1,1
Brazil/RN-FIOCRUZ-18092/2022,2,3,#66FFB2,1,1
Brazil/RN-FIOCRUZ-18085/2022,2,3,#66FFB2,1,1
Brazil/PI-PIBR50003/2022,2,3,#66FFB2,1,1
Brazil/PI-NVBS15021GENOV701365200295/2022,2,3,#66FFB2,1,1
Brazil/PI-LACENPI-220434966/2022,2,3,#66FFB2,1,1
Brazil/PI-FIOCRUZ-PIP71F/2021,2,3,#66FFB2,1,1
Brazil/PI-FIOCRUZ-PI-220420000424/2022,2,3,#66FFB2,1,1
Brazil/PI-FIOCRUZ-PI-220306001477/2022,2,3,#66FFB2,1,1
Brazil/PI-FIOCRUZ-26262/2022,2,3,#66FFB2,1,1
Brazil/PI-FIOCRUZ-26218/2022,2,3,#66FFB2,1,1
Brazil/PI-FIOCRUZ-220506000070/2022,2,3,#66FFB2,1,1
Brazil/PI-FIOCRUZ-220464000706/2022,2,3,#66FFB2,1,1
Brazil/PI-FIOCRUZ-220464000705/2022,2,3,#66FFB2,1,1
Brazil/PI-FIOCRUZ-220306001858/2022,2,3,#66FFB2,1,1
Brazil/PE-PEBR50010/2021,2,3,#66FFB2,1,1
Brazil/PE-NVBS18234GENOV829200118212/2022,2,3,#66FFB2,1,1
Brazil/PE-NVBS18225GENOV829222197790/2022,2,3,#66FFB2,1,1
Brazil/PE-NVBS18212GENOV701381925097/2022,2,3,#66FFB2,1,1
Brazil/PE-NVBS18200GENOV829183883190/2022,2,3,#66FFB2,1,1
Brazil/PE-NVBS16595GENOV829069641760/2022,2,3,#66FFB2,1,1
Brazil/PE-NVBS15042GENOV828929897903/2022,2,3,#66FFB2,1,1
Brazil/PE-NVBS15040GENOV828882614913/2022,2,3,#66FFB2,1,1
Brazil/PE-NVBS15000GENOV828917597372/2022,2,3,#66FFB2,1,1
Brazil/PE-NVBS13858GENOV828775381144/2022,2,3,#66FFB2,1,1
Brazil/PE-NVBS13738GENOV828746120055/2022,2,3,#66FFB2,1,1
Brazil/PE-NVBS13720GENOV828771035911/2022,2,3,#66FFB2,1,1
Brazil/PE-NVBS13396GENOV828754529246/2022,2,3,#66FFB2,1,1
Brazil/PE-LACENPE-261515111/2022,2,3,#66FFB2,1,1
Brazil/PE-LACENPE-261500733/2022,2,3,#66FFB2,1,1
Brazil/PE-IMTSP-CD33197/2022,2,3,#66FFB2,1,1
Brazil/PE-IMTSP-CD33189/2022,2,3,#66FFB2,1,1
Brazil/PE-IMTSP-CD33188/2022,2,3,#66FFB2,1,1
Brazil/PE-IMTSP-CD33097/2022,2,3,#66FFB2,1,1
Brazil/PE-IMTSP-CD32015/2022,2,3,#66FFB2,1,1
Brazil/PE-IMTSP-CD30966/2022,2,3,#66FFB2,1,1
Brazil/PE-IMTSP-CD27991/2022,2,3,#66FFB2,1,1
Brazil/PE-IMTSP-CD27978/2022,2,3,#66FFB2,1,1
Brazil/PE-IMTSP-CD27974/2022,2,3,#66FFB2,1,1
Brazil/PE-IMTSP-CD27338/2021,2,3,#66FFB2,1,1
Brazil/PE-IMTSP-CD27337/2021,2,3,#66FFB2,1,1
Brazil/PE-IMTSP-CD27252/2021,2,3,#66FFB2,1,1
Brazil/PE-FIOCRUZ-IAM9889/2022,2,3,#66FFB2,1,1
Brazil/PE-FIOCRUZ-IAM9867/2022,2,3,#66FFB2,1,1
Brazil/PE-FIOCRUZ-IAM9835/2022,2,3,#66FFB2,1,1
Brazil/PE-FIOCRUZ-IAM9825/2022,2,3,#66FFB2,1,1
Brazil/PE-FIOCRUZ-IAM9815/2022,2,3,#66FFB2,1,1
Brazil/PE-FIOCRUZ-IAM9794/2022,2,3,#66FFB2,1,1
Brazil/PE-FIOCRUZ-IAM9791/2022,2,3,#66FFB2,1,1
Brazil/PE-FIOCRUZ-IAM9784/2022,2,3,#66FFB2,1,1
Brazil/PE-FIOCRUZ-IAM9783/2022,2,3,#66FFB2,1,1
Brazil/PE-FIOCRUZ-IAM9781/2022,2,3,#66FFB2,1,1
Brazil/PE-FIOCRUZ-IAM9778/2022,2,3,#66FFB2,1,1
Brazil/PE-FIOCRUZ-IAM9776/2022,2,3,#66FFB2,1,1
Brazil/PE-FIOCRUZ-IAM9770/2022,2,3,#66FFB2,1,1
Brazil/PE-FIOCRUZ-IAM9766/2022,2,3,#66FFB2,1,1
Brazil/PE-FIOCRUZ-IAM9720/2022,2,3,#66FFB2,1,1
Brazil/PE-FIOCRUZ-IAM9719/2022,2,3,#66FFB2,1,1
Brazil/PE-FIOCRUZ-IAM9717/2022,2,3,#66FFB2,1,1
Brazil/PE-FIOCRUZ-IAM9687/2022,2,3,#66FFB2,1,1
Brazil/PE-FIOCRUZ-IAM9685/2022,2,3,#66FFB2,1,1
Brazil/PE-FIOCRUZ-IAM9683/2022,2,3,#66FFB2,1,1
Brazil/PE-FIOCRUZ-IAM9660/2022,2,3,#66FFB2,1,1
Brazil/PE-FIOCRUZ-IAM9657/2022,2,3,#66FFB2,1,1
Brazil/PE-FIOCRUZ-IAM9539/2022,2,3,#66FFB2,1,1
Brazil/PE-FIOCRUZ-IAM9347/2022,2,3,#66FFB2,1,1
Brazil/PE-FIOCRUZ-IAM9164/2022,2,3,#66FFB2,1,1
Brazil/PE-FIOCRUZ-IAM9159/2022,2,3,#66FFB2,1,1
Brazil/PE-FIOCRUZ-IAM8832/2022,2,3,#66FFB2,1,1
Brazil/PE-FIOCRUZ-IAM8830/2022,2,3,#66FFB2,1,1
Brazil/PE-FIOCRUZ-IAM8163/2022,2,3,#66FFB2,1,1
Brazil/PE-FIOCRUZ-IAM8004/2022,2,3,#66FFB2,1,1
Brazil/PE-FIOCRUZ-IAM7921/2022,2,3,#66FFB2,1,1
Brazil/PE-FIOCRUZ-IAM7791/2022,2,3,#66FFB2,1,1
Brazil/PE-FIOCRUZ-IAM7735/2022,2,3,#66FFB2,1,1
Brazil/PE-FIOCRUZ-IAM7340/2022,2,3,#66FFB2,1,1
Brazil/PE-FIOCRUZ-IAM7003/2021,2,3,#66FFB2,1,1
Brazil/PE-FIOCRUZ-IAM6909/2021,2,3,#66FFB2,1,1
Brazil/PE-FIOCRUZ-IAM6908/2021,2,3,#66FFB2,1,1
Brazil/PE-FIOCRUZ-IAM6843/2022,2,3,#66FFB2,1,1
Brazil/PE-FIOCRUZ-IAM6793/2021,2,3,#66FFB2,1,1
Brazil/PE-FIOCRUZ-IAM6756/2021,2,3,#66FFB2,1,1
Brazil/PE-FIOCRUZ-IAM6679/2022,2,3,#66FFB2,1,1
Brazil/PE-FIOCRUZ-IAM6659/2021,2,3,#66FFB2,1,1
Brazil/PE-FIOCRUZ-IAM6622/2021,2,3,#66FFB2,1,1
Brazil/PE-FIOCRUZ-IAM12742/2022,2,3,#66FFB2,1,1
Brazil/PE-FIOCRUZ-IAM12351/2022,2,3,#66FFB2,1,1
Brazil/PE-FIOCRUZ-IAM12196/2022,2,3,#66FFB2,1,1
Brazil/PE-FIOCRUZ-IAM11971/2022,2,3,#66FFB2,1,1
Brazil/PE-FIOCRUZ-IAM11599/2022,2,3,#66FFB2,1,1
Brazil/PE-FIOCRUZ-IAM11484/2022,2,3,#66FFB2,1,1
Brazil/PE-FIOCRUZ-IAM11477/2022,2,3,#66FFB2,1,1
Brazil/PE-FIOCRUZ-IAM11474/2022,2,3,#66FFB2,1,1
Brazil/PE-FIOCRUZ-IAM11445/2022,2,3,#66FFB2,1,1
Brazil/PE-FIOCRUZ-IAM11422/2022,2,3,#66FFB2,1,1
Brazil/PE-FIOCRUZ-IAM11357/2022,2,3,#66FFB2,1,1
Brazil/PE-FIOCRUZ-IAM11275/2022,2,3,#66FFB2,1,1
Brazil/PE-FIOCRUZ-IAM11269/2022,2,3,#66FFB2,1,1
Brazil/PE-FIOCRUZ-IAM11083/2022,2,3,#66FFB2,1,1
Brazil/PE-FIOCRUZ-IAM11077/2022,2,3,#66FFB2,1,1
Brazil/PE-FIOCRUZ-IAM10876/2022,2,3,#66FFB2,1,1
Brazil/PE-FIOCRUZ-IAM10746/2022,2,3,#66FFB2,1,1
Brazil/PE-FIOCRUZ-IAM10511/2022,2,3,#66FFB2,1,1
Brazil/PE-FIOCRUZ-IAM10504/2022,2,3,#66FFB2,1,1
Brazil/PE-FIOCRUZ-IAM10499/2022,2,3,#66FFB2,1,1
Brazil/PE-FIOCRUZ-IAM10481/2022,2,3,#66FFB2,1,1
Brazil/PE-FIOCRUZ-IAM10224/2022,2,3,#66FFB2,1,1
Brazil/PE-FIOCRUZ-IAM10163/2022,2,3,#66FFB2,1,1
Brazil/PE-FIOCRUZ-IAM10060/2022,2,3,#66FFB2,1,1
Brazil/PE-FIOCRUZ-IAM10045/2022,2,3,#66FFB2,1,1
Brazil/PE-FIOCRUZ-IAM10029/2022,2,3,#66FFB2,1,1
Brazil/PE-FIOCRUZ-IAM10024/2022,2,3,#66FFB2,1,1
Brazil/PE-32015/2022,2,3,#66FFB2,1,1
Brazil/PB-NVBS15014GENOV701365981682/2022,2,3,#66FFB2,1,1
Brazil/PB-NVBS13646GENOV701358198424/2022,2,3,#66FFB2,1,1
Brazil/PB-LACENPB-250443238/2022,2,3,#66FFB2,1,1
Brazil/PB-LACENPB-250443232/2022,2,3,#66FFB2,1,1
Brazil/PB-LACENPB-250443210/2022,2,3,#66FFB2,1,1
Brazil/PB-LACENPB-250443153/2022,2,3,#66FFB2,1,1
Brazil/PB-LACENPB-250443150/2022,2,3,#66FFB2,1,1
Brazil/PB-LACENPB-250443131/2022,2,3,#66FFB2,1,1
Brazil/PB-LACENPB-250443128/2022,2,3,#66FFB2,1,1
Brazil/PB-LACENPB-250443126/2022,2,3,#66FFB2,1,1
Brazil/PB-LACENPB-250443120/2022,2,3,#66FFB2,1,1
Brazil/PB-LACENPB-250443114/2022,2,3,#66FFB2,1,1
Brazil/PB-LACENPB-250443108/2022,2,3,#66FFB2,1,1
Brazil/PB-LACENPB-250422542/2022,2,3,#66FFB2,1,1
Brazil/PB-LACENPB-250422536/2022,2,3,#66FFB2,1,1
Brazil/PB-LACENPB-250422535/2022,2,3,#66FFB2,1,1
Brazil/PB-LACENPB-250422530/2022,2,3,#66FFB2,1,1
Brazil/PB-LACENPB-250422510/2022,2,3,#66FFB2,1,1
Brazil/PB-LACENPB-250422461/2022,2,3,#66FFB2,1,1
Brazil/PB-LACENPB-250422415/2022,2,3,#66FFB2,1,1
Brazil/PB-LACENPB-250422373/2022,2,3,#66FFB2,1,1
Brazil/PB-LACENPB-250421160/2022,2,3,#66FFB2,1,1
Brazil/PB-LACENPB-250421014/2022,2,3,#66FFB2,1,1
Brazil/PB-LACENPB-250416273/2022,2,3,#66FFB2,1,1
Brazil/PB-LACENPB-250416187/2022,2,3,#66FFB2,1,1
Brazil/PB-LaBiMol-821402E/2022,2,3,#66FFB2,1,1
Brazil/PB-LaBiMol-1540302E/2022,2,3,#66FFB2,1,1
Brazil/PB-LaBiMol-112801M/2022,2,3,#66FFB2,1,1
Brazil/PB-LaBiMol-081301M/2022,2,3,#66FFB2,1,1
Brazil/PB-LaBiMol-080306I/2022,2,3,#66FFB2,1,1
Brazil/PB-LaBiMol-080107I/2022,2,3,#66FFB2,1,1
Brazil/PB-LaBiMol-012904I/2022,2,3,#66FFB2,1,1
Brazil/PB-FIOCRUZ-66811/2021,2,3,#66FFB2,1,1
Brazil/PB-FIOCRUZ-66810/2021,2,3,#66FFB2,1,1
Brazil/PB-FIOCRUZ-66805/2021,2,3,#66FFB2,1,1
Brazil/PB-FIOCRUZ-66804/2021,2,3,#66FFB2,1,1
Brazil/PB-FIOCRUZ-66134/2021,2,3,#66FFB2,1,1
Brazil/PB-FIOCRUZ-2746/2022,2,3,#66FFB2,1,1
Brazil/PB-FIOCRUZ-2701/2022,2,3,#66FFB2,1,1
Brazil/PB-FIOCRUZ-20154/2022,2,3,#66FFB2,1,1
Brazil/PB-FIOCRUZ-19390/2022,2,3,#66FFB2,1,1
Brazil/PB-FIOCRUZ-18581/2022,2,3,#66FFB2,1,1
Brazil/PB-FIOCRUZ-18550/2022,2,3,#66FFB2,1,1
Brazil/PB-FIOCRUZ-15388/2022,2,3,#66FFB2,1,1
Brazil/MA-NVBS18829GENOV829166908070/2022,2,3,#66FFB2,1,1
Brazil/MA-NVBS18276GENOV701383194422/2022,2,3,#66FFB2,1,1
Brazil/MA-NVBS16590GENOV701373687286/2022,2,3,#66FFB2,1,1
Brazil/MA-NVBS11585GENOV045617292158/2021,2,3,#66FFB2,1,1
Brazil/MA-FIOCRUZ-17720/2022,2,3,#66FFB2,1,1
Brazil/MA-FIOCRUZ-17716/2022,2,3,#66FFB2,1,1
Brazil/MA-FIOCRUZ-17713/2022,2,3,#66FFB2,1,1
Brazil/MA-FIOCRUZ-17700/2022,2,3,#66FFB2,1,1
Brazil/MA-FIOCRUZ-17694/2022,2,3,#66FFB2,1,1
Brazil/MA-FIOCRUZ-17679/2022,2,3,#66FFB2,1,1
Brazil/MA-FIOCRUZ-17669/2022,2,3,#66FFB2,1,1
Brazil/MA-FIOCRUZ-17666/2022,2,3,#66FFB2,1,1
Brazil/MA-FIOCRUZ-17645/2022,2,3,#66FFB2,1,1
Brazil/MA-FIOCRUZ-17640/2022,2,3,#66FFB2,1,1
Brazil/MA-FIOCRUZ-17639/2022,2,3,#66FFB2,1,1
Brazil/MA-FIOCRUZ-17635/2022,2,3,#66FFB2,1,1
Brazil/MA-FIOCRUZ-17626/2022,2,3,#66FFB2,1,1
Brazil/MA-FIOCRUZ-17612/2022,2,3,#66FFB2,1,1
Brazil/GO-2-LACEN-1541/2022,2,3,#66FFB2,1,1
Brazil/CE-REDE-L2BC81LACE/2021,2,3,#66FFB2,1,1
Brazil/CE-REDE-L2BC79LACE/2022,2,3,#66FFB2,1,1
Brazil/CE-REDE-L2BC74LACE/2022,2,3,#66FFB2,1,1
Brazil/CE-REDE-L2BC69LACE/2022,2,3,#66FFB2,1,1
Brazil/CE-REDE-L1BC26LACE/2022,2,3,#66FFB2,1,1
Brazil/CE-NVBS18974GENOV829186509769/2022,2,3,#66FFB2,1,1
Brazil/CE-LACENCE-231960594/2022,2,3,#66FFB2,1,1
Brazil/CE-LACENCE-231956918/2022,2,3,#66FFB2,1,1
Brazil/CE-LACENCE-231956642/2022,2,3,#66FFB2,1,1
Brazil/CE-LACENCE-231948286/2022,2,3,#66FFB2,1,1
Brazil/CE-LACENCE-231905078/2022,2,3,#66FFB2,1,1
Brazil/CE-LACEN-C231904063/2022,2,3,#66FFB2,1,1
Brazil/CE-LACEN-C231890370/2022,2,3,#66FFB2,1,1
Brazil/CE-LACEN-C231884228/2022,2,3,#66FFB2,1,1
Brazil/CE-IMTSP-CD33095/2022,2,3,#66FFB2,1,1
Brazil/CE-IMTSP-CD33085/2022,2,3,#66FFB2,1,1
Brazil/CE-IMTSP-CD33004/2022,2,3,#66FFB2,1,1
Brazil/CE-IMTSP-CD32774/2022,2,3,#66FFB2,1,1
Brazil/CE-IMTSP-CD32771/2022,2,3,#66FFB2,1,1
Brazil/CE-IMTSP-CD32636/2022,2,3,#66FFB2,1,1
Brazil/CE-IMTSP-CD32630/2022,2,3,#66FFB2,1,1
Brazil/CE-IMTSP-CD32627/2022,2,3,#66FFB2,1,1
Brazil/CE-IMTSP-CD32564/2022,2,3,#66FFB2,1,1
Brazil/CE-IMTSP-CD31954/2022,2,3,#66FFB2,1,1
Brazil/CE-IMTSP-CD31951/2022,2,3,#66FFB2,1,1
Brazil/CE-IMTSP-CD31672/2022,2,3,#66FFB2,1,1
Brazil/CE-IMTSP-CD30192/2022,2,3,#66FFB2,1,1
Brazil/CE-IMTSP-CD30191/2022,2,3,#66FFB2,1,1
Brazil/CE-IMTSP-CD27998/2022,2,3,#66FFB2,1,1
Brazil/CE-FIOCRUZ-98182CE/2022,2,3,#66FFB2,1,1
Brazil/CE-FIOCRUZ-96137CE/2022,2,3,#66FFB2,1,1
Brazil/CE-FIOCRUZ-95027CE/2022,2,3,#66FFB2,1,1
Brazil/CE-FIOCRUZ-94023CE/2022,2,3,#66FFB2,1,1
Brazil/CE-FIOCRUZ-92184CE/2022,2,3,#66FFB2,1,1
Brazil/CE-FIOCRUZ-92177CE/2022,2,3,#66FFB2,1,1
Brazil/CE-FIOCRUZ-92087CE/2022,2,3,#66FFB2,1,1
Brazil/CE-FIOCRUZ-92082CE/2022,2,3,#66FFB2,1,1
Brazil/CE-FIOCRUZ-92062CE/2022,2,3,#66FFB2,1,1
Brazil/CE-FIOCRUZ-91092CE/2022,2,3,#66FFB2,1,1
Brazil/CE-FIOCRUZ-91090CE/2022,2,3,#66FFB2,1,1
Brazil/CE-FIOCRUZ-90192CE/2022,2,3,#66FFB2,1,1
Brazil/CE-FIOCRUZ-88188CE/2022,2,3,#66FFB2,1,1
Brazil/CE-FIOCRUZ-88187CE/2022,2,3,#66FFB2,1,1
Brazil/CE-FIOCRUZ-87189CE/2022,2,3,#66FFB2,1,1
Brazil/CE-FIOCRUZ-87054CE/2022,2,3,#66FFB2,1,1
Brazil/CE-FIOCRUZ-86189CE/2022,2,3,#66FFB2,1,1
Brazil/CE-FIOCRUZ-86188CE/2022,2,3,#66FFB2,1,1
Brazil/CE-FIOCRUZ-86186CE/2022,2,3,#66FFB2,1,1
Brazil/CE-FIOCRUZ-85032CE/2022,2,3,#66FFB2,1,1
Brazil/CE-FIOCRUZ-84040CE/2022,2,3,#66FFB2,1,1
Brazil/CE-FIOCRUZ-83038CE/2022,2,3,#66FFB2,1,1
Brazil/CE-FIOCRUZ-82095CE/2022,2,3,#66FFB2,1,1
Brazil/CE-FIOCRUZ-82093CE/2022,2,3,#66FFB2,1,1
Brazil/CE-FIOCRUZ-82084CE/2022,2,3,#66FFB2,1,1
Brazil/CE-FIOCRUZ-82060CE/2022,2,3,#66FFB2,1,1
Brazil/CE-FIOCRUZ-80036CE/2022,2,3,#66FFB2,1,1
Brazil/CE-FIOCRUZ-80034CE/2022,2,3,#66FFB2,1,1
Brazil/CE-FIOCRUZ-78078CE/2022,2,3,#66FFB2,1,1
Brazil/CE-FIOCRUZ-78048CE/2022,2,3,#66FFB2,1,1
Brazil/CE-FIOCRUZ-73009CE/2022,2,3,#66FFB2,1,1
Brazil/CE-FIOCRUZ-73003CE/2022,2,3,#66FFB2,1,1
Brazil/CE-FIOCRUZ-71022CE/2022,2,3,#66FFB2,1,1
Brazil/CE-FIOCRUZ-70020CE/2022,2,3,#66FFB2,1,1
Brazil/CE-FIOCRUZ-68028CE/2022,2,3,#66FFB2,1,1
Brazil/CE-FIOCRUZ-65087CE/2022,2,3,#66FFB2,1,1
Brazil/CE-FIOCRUZ-65043CE/2022,2,3,#66FFB2,1,1
Brazil/CE-FIOCRUZ-65023CE/2022,2,3,#66FFB2,1,1
Brazil/CE-FIOCRUZ-63074CE/2022,2,3,#66FFB2,1,1
Brazil/CE-FIOCRUZ-61007/2022,2,3,#66FFB2,1,1
Brazil/CE-FIOCRUZ-54226CE/2021,2,3,#66FFB2,1,1
Brazil/CE-FIOCRUZ-51185CE/2021,2,3,#66FFB2,1,1
Brazil/CE-FIOCRUZ-51063CE/2021,2,3,#66FFB2,1,1
Brazil/CE-FIOCRUZ-51061CE/2021,2,3,#66FFB2,1,1
Brazil/CE-FIOCRUZ-51021CE/2021,2,3,#66FFB2,1,1
Brazil/CE-FIOCRUZ-48085CE/2022,2,3,#66FFB2,1,1
Brazil/CE-FIOCRUZ-48066CE/2022,2,3,#66FFB2,1,1
Brazil/CE-FIOCRUZ-48007CE/2022,2,3,#66FFB2,1,1
Brazil/CE-FIOCRUZ-47078CE/2021,2,3,#66FFB2,1,1
Brazil/CE-FIOCRUZ-47046CE/2021,2,3,#66FFB2,1,1
Brazil/CE-FIOCRUZ-47039CE/2021,2,3,#66FFB2,1,1
Brazil/CE-FIOCRUZ-45034CE/2021,2,3,#66FFB2,1,1
Brazil/CE-FIOCRUZ-121003CE/2022,2,3,#66FFB2,1,1
Brazil/CE-FIOCRUZ-117031CE/2022,2,3,#66FFB2,1,1
Brazil/CE-FIOCRUZ-111004CE/2022,2,3,#66FFB2,1,1
Brazil/CE-FIOCRUZ-110055CE/2022,2,3,#66FFB2,1,1
Brazil/CE-FIOCRUZ-108080CE/2022,2,3,#66FFB2,1,1
Brazil/CE-FIOCRUZ-104255CE/2022,2,3,#66FFB2,1,1
Brazil/CE-FIOCRUZ-104246CE/2022,2,3,#66FFB2,1,1
Brazil/CE-FIOCRUZ-104227CE/2022,2,3,#66FFB2,1,1
Brazil/CE-FIOCRUZ-104217CE/2022,2,3,#66FFB2,1,1
Brazil/CE-FIOCRUZ-104140CE/2022,2,3,#66FFB2,1,1
Brazil/CE-FIOCRUZ-103043CE/2022,2,3,#66FFB2,1,1
Brazil/CE-FIOCRUZ-102177CE/2022,2,3,#66FFB2,1,1
Brazil/CE-FIOCRUZ-102031CE/2022,2,3,#66FFB2,1,1
Brazil/CE-FIOCRUZ-100187CE/2022,2,3,#66FFB2,1,1
Brazil/CE-CEBR50112/2021,2,3,#66FFB2,1,1
Brazil/CE-CEBR50039/2022,2,3,#66FFB2,1,1
Brazil/CE-31954/2022,2,3,#66FFB2,1,1
Brazil/CE-31951/2022,2,3,#66FFB2,1,1
Brazil/BA-NVBS22409GENOV829487290182/2022,2,3,#66FFB2,1,1
Brazil/BA-NVBS19527GENOV829211257924/2022,2,3,#66FFB2,1,1
Brazil/BA-NVBS18727GENOV829194151387/2022,2,3,#66FFB2,1,1
Brazil/BA-NVBS16611GENOV829064611317/2022,2,3,#66FFB2,1,1
Brazil/BA-NVBS16607GENOV829090173001/2022,2,3,#66FFB2,1,1
Brazil/BA-NVBS16604GENOV829058333270/2022,2,3,#66FFB2,1,1
Brazil/BA-NVBS16600GENOV701500031852/2022,2,3,#66FFB2,1,1
Brazil/BA-NVBS16599GENOV829094487159/2022,2,3,#66FFB2,1,1
Brazil/BA-NVBS15033GENOV701365168533/2022,2,3,#66FFB2,1,1
Brazil/BA-NVBS14996GENOV828927360454/2022,2,3,#66FFB2,1,1
Brazil/BA-NVBS14995GENOV828916563484/2022,2,3,#66FFB2,1,1
Brazil/BA-NVBS14987GENOV828899638032/2022,2,3,#66FFB2,1,1
Brazil/BA-NVBS14977GENOV828887159976/2022,2,3,#66FFB2,1,1
Brazil/BA-NVBS14969GENOV828936744795/2022,2,3,#66FFB2,1,1
Brazil/BA-LACENBA-292437225/2022,2,3,#66FFB2,1,1
Brazil/BA-LACENBA-292436894/2022,2,3,#66FFB2,1,1
Brazil/BA-LACENBA-292428226/2022,2,3,#66FFB2,1,1
Brazil/BA-LACENBA-292428164/2022,2,3,#66FFB2,1,1
Brazil/BA-LACENBA-292390661/2022,2,3,#66FFB2,1,1
Brazil/BA-LACENBA-292390406/2022,2,3,#66FFB2,1,1
Brazil/BA-LACENBA-292390336/2022,2,3,#66FFB2,1,1
Brazil/BA-LACENBA-292390271/2022,2,3,#66FFB2,1,1
Brazil/BA-LACENBA-292390235/2022,2,3,#66FFB2,1,1
Brazil/BA-LACENBA-292390186/2022,2,3,#66FFB2,1,1
Brazil/BA-LACENBA-292367038/2022,2,3,#66FFB2,1,1
Brazil/BA-LACENBA-292367024/2022,2,3,#66FFB2,1,1
Brazil/BA-LACENBA-292366927/2022,2,3,#66FFB2,1,1
Brazil/BA-LACEN-BA2107-292551461/2022,2,3,#66FFB2,1,1
Brazil/BA-LACEN-BA2054-292563662/2022,2,3,#66FFB2,1,1
Brazil/BA-LACEN-BA2050-292550361/2022,2,3,#66FFB2,1,1
Brazil/BA-LACEN-BA2048-292552969/2022,2,3,#66FFB2,1,1
Brazil/BA-LACEN-BA2046-292562894/2022,2,3,#66FFB2,1,1
Brazil/BA-LACEN-BA1371-292201984/2022,2,3,#66FFB2,1,1
Brazil/BA-LACEN-BA1364-292260328/2022,2,3,#66FFB2,1,1
Brazil/BA-LACEN-BA1349-292265938/2022,2,3,#66FFB2,1,1
Brazil/BA-LACEN-BA1306-292275300/2022,2,3,#66FFB2,1,1
Brazil/BA-LACEN-BA1214-292055522/2022,2,3,#66FFB2,1,1
Brazil/BA-LACEN-BA1186-292117933/2022,2,3,#66FFB2,1,1
Brazil/BA-LACEN-1045-292033696/2021,2,3,#66FFB2,1,1
Brazil/BA-LACEN-1041-292033670/2021,2,3,#66FFB2,1,1
Brazil/BA-LACEN-1029-292043660/2021,2,3,#66FFB2,1,1
Brazil/BA-LACEN-1027-292031765/2021,2,3,#66FFB2,1,1
Brazil/BA-FIOCRUZ-PVM99335/2022,2,3,#66FFB2,1,1
Brazil/BA-FIOCRUZ-PVM99331/2022,2,3,#66FFB2,1,1
Brazil/BA-FIOCRUZ-PVM97890/2022,2,3,#66FFB2,1,1
Brazil/BA-FIOCRUZ-PVM96002/2022,2,3,#66FFB2,1,1
Brazil/BA-FIOCRUZ-PVM92916/2022,2,3,#66FFB2,1,1
Brazil/BA-FIOCRUZ-PVM91264/2022,2,3,#66FFB2,1,1
Brazil/BA-FIOCRUZ-PVM91104/2022,2,3,#66FFB2,1,1
Brazil/BA-FIOCRUZ-PVM90554/2022,2,3,#66FFB2,1,1
Brazil/BA-FIOCRUZ-PVM90187/2022,2,3,#66FFB2,1,1
Brazil/BA-FIOCRUZ-PVM89257/2021,2,3,#66FFB2,1,1
Brazil/BA-FIOCRUZ-PVM102993/2022,2,3,#66FFB2,1,1
Brazil/BA-FIOCRUZ-PVM102937/2022,2,3,#66FFB2,1,1
Brazil/BA-FIOCRUZ-PVM102934/2022,2,3,#66FFB2,1,1
Brazil/BA-FIOCRUZ-PVM102823/2022,2,3,#66FFB2,1,1
Brazil/BA-FIOCRUZ-PVM102308/2022,2,3,#66FFB2,1,1
Brazil/BA-FIOCRUZ-PVM101422/2022,2,3,#66FFB2,1,1
Brazil/BA-FIOCRUZ-PVM101376/2022,2,3,#66FFB2,1,1
Brazil/BA-FIOCRUZ-PVM101373/2022,2,3,#66FFB2,1,1
Brazil/BA-FIOCRUZ-8667/2022,2,3,#66FFB2,1,1
Brazil/BA-FIOCRUZ-6764/2022,2,3,#66FFB2,1,1
Brazil/BA-FIOCRUZ-18437/2022,2,3,#66FFB2,1,1
Brazil/BA-FIOCRUZ-17400/2022,2,3,#66FFB2,1,1
Brazil/BA-FIOCRUZ-17377/2022,2,3,#66FFB2,1,1
Brazil/BA-FIOCRUZ-17373/2022,2,3,#66FFB2,1,1
Brazil/BA-FIOCRUZ-17360/2022,2,3,#66FFB2,1,1
Brazil/BA-FIOCRUZ-17261/2022,2,3,#66FFB2,1,1
Brazil/BA-FIOCRUZ-17260/2022,2,3,#66FFB2,1,1
Brazil/BA-FIOCRUZ-16283/2022,2,3,#66FFB2,1,1
Brazil/BA-FIOCRUZ-16237/2022,2,3,#66FFB2,1,1
Brazil/BA-FIOCRUZ-14676/2022,2,3,#66FFB2,1,1
Brazil/BA-FIOCRUZ-14007/2022,2,3,#66FFB2,1,1
Brazil/BA-FIOCRUZ-13060/2022,2,3,#66FFB2,1,1
Brazil/BA-FIOCRUZ-12992/2022,2,3,#66FFB2,1,1
Brazil/BA-FIOCRUZ-10917/2022,2,3,#66FFB2,1,1
Brazil/BA-FIOCRUZ-10913/2022,2,3,#66FFB2,1,1
Brazil/BA-FIOCRUZ-10175/2022,2,3,#66FFB2,1,1
Brazil/BA-FIOCRUZ-10111/2022,2,3,#66FFB2,1,1
Brazil/BA-FIOCRUZ-10107/2022,2,3,#66FFB2,1,1
Brazil/BA-FIOCRUZ-10098/2022,2,3,#66FFB2,1,1
Brazil/BA-FIOCRUZ-10096/2022,2,3,#66FFB2,1,1
Brazil/BA-FIOCRUZ-10034/2022,2,3,#66FFB2,1,1
Brazil/BA-DASA45954139888/2022,2,3,#66FFB2,1,1
Brazil/AL-LACENAL-270228600/2022,2,3,#66FFB2,1,1
Brazil/AL-LACENAL-270227111/2022,2,3,#66FFB2,1,1
Brazil/AL-LACENAL-270227014/2022,2,3,#66FFB2,1,1
Brazil/AL-LACENAL-270224693/2022,2,3,#66FFB2,1,1
Brazil/AL-LACENAL-270224690/2022,2,3,#66FFB2,1,1
Brazil/AL-LACENAL-270224686/2022,2,3,#66FFB2,1,1
Brazil/AL-LACENAL-270217159/2022,2,3,#66FFB2,1,1
Brazil/AL-LACENAL-270217151/2022,2,3,#66FFB2,1,1
Brazil/AL-LACENAL-270216420/2022,2,3,#66FFB2,1,1
Brazil/AL-FIOCRUZ-IAM8958/2022,2,3,#66FFB2,1,1
Brazil/AL-FIOCRUZ-IAM7594/2022,2,3,#66FFB2,1,1
Brazil/AL-FIOCRUZ-IAM6529/2021,2,3,#66FFB2,1,1
Brazil/TO-NVBS13863GENOV701900928523/2022,2,3,#99FF33,1,1
Brazil/TO-LGMA-506521167/2022,2,3,#99FF33,1,1
Brazil/TO-LGMA-220383000697/2022,2,3,#99FF33,1,1
Brazil/TO-LGMA-220176000205/2022,2,3,#99FF33,1,1
Brazil/TO-LGMA-220136000582/2022,2,3,#99FF33,1,1
Brazil/TO-LACENTO-170519761/2022,2,3,#99FF33,1,1
Brazil/TO-LACENTO-170519759/2022,2,3,#99FF33,1,1
Brazil/TO-LACENTO-170519637/2022,2,3,#99FF33,1,1
Brazil/TO-LACENTO-170519620/2022,2,3,#99FF33,1,1
Brazil/TO-LACENTO-170519464/2022,2,3,#99FF33,1,1
Brazil/TO-LACENTO-170519391/2022,2,3,#99FF33,1,1
Brazil/TO-LACENTO-170519381/2022,2,3,#99FF33,1,1
Brazil/TO-LACENTO-170509234/2022,2,3,#99FF33,1,1
Brazil/TO-LACENTO-170503602/2022,2,3,#99FF33,1,1
Brazil/TO-LACENTO-170503439/2022,2,3,#99FF33,1,1
Brazil/TO-LACENTO-170503374/2022,2,3,#99FF33,1,1
Brazil/TO-LACENTO-170503359/2022,2,3,#99FF33,1,1
Brazil/TO-FIOCRUZ-9685/2022,2,3,#99FF33,1,1
Brazil/TO-FIOCRUZ-7095/2022,2,3,#99FF33,1,1
Brazil/TO-FIOCRUZ-7026/2022,2,3,#99FF33,1,1
Brazil/TO-FIOCRUZ-67688/2021,2,3,#99FF33,1,1
Brazil/TO-FIOCRUZ-67669/2021,2,3,#99FF33,1,1
Brazil/TO-FIOCRUZ-67652/2021,2,3,#99FF33,1,1
Brazil/TO-FIOCRUZ-67642/2021,2,3,#99FF33,1,1
Brazil/TO-FIOCRUZ-5159/2022,2,3,#99FF33,1,1
Brazil/TO-FIOCRUZ-5138/2022,2,3,#99FF33,1,1
Brazil/TO-FIOCRUZ-16720/2022,2,3,#99FF33,1,1
Brazil/RR-LACENRR-140133298/2022,2,3,#99FF33,1,1
Brazil/RR-LACENRR-140127782/2022,2,3,#99FF33,1,1
Brazil/RR-LACENRR-140127773/2022,2,3,#99FF33,1,1
Brazil/RR-LACENRR-140127762/2022,2,3,#99FF33,1,1
Brazil/RR-FIOCRUZ-ILMD2203847/2021,2,3,#99FF33,1,1
Brazil/RR-FIOCRUZ-22509/2022,2,3,#99FF33,1,1
Brazil/RO-ROBR50012/2021,2,3,#99FF33,1,1
Brazil/RO-LVM-FIOCRUZ-220698001101/2022,2,3,#99FF33,1,1
Brazil/RO-LVM-FIOCRUZ-220616000589/2022,2,3,#99FF33,1,1
Brazil/RO-LVM-FIOCRUZ-220609002233/2022,2,3,#99FF33,1,1
Brazil/RO-LVM-FIOCRUZ-220603000648/2022,2,3,#99FF33,1,1
Brazil/RO-LVM-FIOCRUZ-220503001681/2022,2,3,#99FF33,1,1
Brazil/RO-LVM-FIOCRUZ-1447/2022,2,3,#99FF33,1,1
Brazil/RO-LVM-FIOCRUZ-1439/2022,2,3,#99FF33,1,1
Brazil/RO-LVM-FIOCRUZ-087-2/2022,2,3,#99FF33,1,1
Brazil/RO-LVM-FIOCRUZ-087/2022,2,3,#99FF33,1,1
Brazil/RO-LACENRO-110418449/2022,2,3,#99FF33,1,1
Brazil/RO-LACENRO-110418442/2022,2,3,#99FF33,1,1
Brazil/RO-LACENRO-110416604/2022,2,3,#99FF33,1,1
Brazil/RO-LACENRO-110416581/2022,2,3,#99FF33,1,1
Brazil/RO-LACENRO-110416577/2022,2,3,#99FF33,1,1
Brazil/RO-LACENRO-110416525/2022,2,3,#99FF33,1,1
Brazil/RO-LACENRO-110411207/2022,2,3,#99FF33,1,1
Brazil/RO-LACENRO-110411199/2022,2,3,#99FF33,1,1
Brazil/RO-LACENRO-110411115/2022,2,3,#99FF33,1,1
Brazil/RO-LACENRO-110411015/2022,2,3,#99FF33,1,1
Brazil/RO-LACENRO-110411014/2022,2,3,#99FF33,1,1
Brazil/RO-LACENRO-110411013/2022,2,3,#99FF33,1,1
Brazil/RO-LACENRO-110411005/2022,2,3,#99FF33,1,1
Brazil/RO-LACENRO-110400561/2022,2,3,#99FF33,1,1
Brazil/RO-LACENRO-110400554/2022,2,3,#99FF33,1,1
Brazil/RO-LACENRO-110400520/2022,2,3,#99FF33,1,1
Brazil/RO-LACENRO-110400501/2022,2,3,#99FF33,1,1
Brazil/RO-LACENRO-110396648/2022,2,3,#99FF33,1,1
Brazil/RO-LACENRO-110396286/2022,2,3,#99FF33,1,1
Brazil/RO-LACENRO-110396214/2022,2,3,#99FF33,1,1
Brazil/RO-FIOCRUZ-ILMD2204632/2022,2,3,#99FF33,1,1
Brazil/RO-FIOCRUZ-ILMD2204123/2022,2,3,#99FF33,1,1
Brazil/RO-FIOCRUZ-ILMD2204112/2022,2,3,#99FF33,1,1
Brazil/RO-FIOCRUZ-ILMD2204108/2022,2,3,#99FF33,1,1
Brazil/RO-FIOCRUZ-ILMD2204107/2022,2,3,#99FF33,1,1
Brazil/RO-FIOCRUZ-ILMD2204104/2022,2,3,#99FF33,1,1
Brazil/RO-FIOCRUZ-ILMD2204080/2022,2,3,#99FF33,1,1
Brazil/RO-FIOCRUZ-ILMD2203592/2022,2,3,#99FF33,1,1
Brazil/RO-FIOCRUZ-ILMD2203588/2022,2,3,#99FF33,1,1
Brazil/RO-FIOCRUZ-ILMD2203543/2022,2,3,#99FF33,1,1
Brazil/RO-FIOCRUZ-ILMD2202526/2021,2,3,#99FF33,1,1
Brazil/RO-FIOCRUZ-ILMD2202470/2022,2,3,#99FF33,1,1
Brazil/PA-PABR50052/2022,2,3,#99FF33,1,1
Brazil/PA-LACENPA-150337030/2022,2,3,#99FF33,1,1
Brazil/PA-LACENPA-150336975/2022,2,3,#99FF33,1,1
Brazil/PA-LACENPA-150336974/2022,2,3,#99FF33,1,1
Brazil/PA-LACENPA-150336965/2022,2,3,#99FF33,1,1
Brazil/PA-LACENPA-150334384/2022,2,3,#99FF33,1,1
BRAZIL/PA-LACENPA-150333214/2022,2,3,#99FF33,1,1
BRAZIL/PA-LACENPA-150333209/2022,2,3,#99FF33,1,1
BRAZIL/PA-LACENPA-150333208/2022,2,3,#99FF33,1,1
BRAZIL/PA-LACENPA-150333206/2022,2,3,#99FF33,1,1
BRAZIL/PA-LACENPA-150333196/2022,2,3,#99FF33,1,1
BRAZIL/PA-LACENPA-150333195/2022,2,3,#99FF33,1,1
BRAZIL/PA-LACENPA-150333185/2022,2,3,#99FF33,1,1
BRAZIL/PA-LACENPA-150333184/2022,2,3,#99FF33,1,1
Brazil/PA-LACENPA-150321724/2022,2,3,#99FF33,1,1
Brazil/PA-LACENPA-150321723/2022,2,3,#99FF33,1,1
Brazil/PA-LACENPA-150321720/2022,2,3,#99FF33,1,1
Brazil/PA-LACENPA-150321717/2022,2,3,#99FF33,1,1
Brazil/PA-LACENPA-150321716/2022,2,3,#99FF33,1,1
Brazil/PA-LACENPA-150321695/2022,2,3,#99FF33,1,1
Brazil/PA-LACENPA-150321693/2022,2,3,#99FF33,1,1
Brazil/PA-LACENPA-150321691/2022,2,3,#99FF33,1,1
Brazil/PA-LACENPA-150321682/2022,2,3,#99FF33,1,1
Brazil/PA-LACENPA-150321680/2022,2,3,#99FF33,1,1
Brazil/PA-LACENPA-150321652/2022,2,3,#99FF33,1,1
Brazil/PA-LACENPA-150314710/2022,2,3,#99FF33,1,1
Brazil/PA-LACENPA-150314708/2022,2,3,#99FF33,1,1
Brazil/PA-LACENPA-150314674/2022,2,3,#99FF33,1,1
Brazil/PA-LACENPA-150314612/2022,2,3,#99FF33,1,1
Brazil/PA-LACENPA-150314351/2022,2,3,#99FF33,1,1
Brazil/PA-LACENPA-150314329/2022,2,3,#99FF33,1,1
Brazil/PA-LACENPA-150314327/2022,2,3,#99FF33,1,1
Brazil/PA-LACENPA-150314312/2022,2,3,#99FF33,1,1
Brazil/PA-LACEN-1678/2022,2,3,#99FF33,1,1
Brazil/PA-IEC-C2VM50/2022,2,3,#99FF33,1,1
Brazil/PA-IEC-181811/2022,2,3,#99FF33,1,1
Brazil/PA-FIOCRUZ-7415/2022,2,3,#99FF33,1,1
Brazil/PA-FIOCRUZ-7388/2022,2,3,#99FF33,1,1
Brazil/PA-FIOCRUZ-7383/2022,2,3,#99FF33,1,1
Brazil/PA-FIOCRUZ-7360/2022,2,3,#99FF33,1,1
Brazil/PA-FIOCRUZ-7356/2022,2,3,#99FF33,1,1
Brazil/PA-FIOCRUZ-7307/2022,2,3,#99FF33,1,1
Brazil/PA-FIOCRUZ-67582/2021,2,3,#99FF33,1,1
Brazil/PA-FIOCRUZ-66873/2021,2,3,#99FF33,1,1
Brazil/PA-FIOCRUZ-66869/2021,2,3,#99FF33,1,1
Brazil/GO-2-LACEN-2109/2022,2,3,#99FF33,1,1
Brazil/AP-LMI-1152/2022,2,3,#99FF33,1,1
Brazil/AP-FIOCRUZ-7911/2022,2,3,#99FF33,1,1
Brazil/AP-FIOCRUZ-7163/2022,2,3,#99FF33,1,1
Brazil/AP-FIOCRUZ-25355/2022,2,3,#99FF33,1,1
Brazil/AP-FIOCRUZ-25337/2022,2,3,#99FF33,1,1
Brazil/AP-FIOCRUZ-25322/2022,2,3,#99FF33,1,1
Brazil/AM-LV_FMT-9283/2022,2,3,#99FF33,1,1
Brazil/AM-LV_FMT-9263/2022,2,3,#99FF33,1,1
Brazil/AM-LV_FMT-92216/2022,2,3,#99FF33,1,1
Brazil/AM-LV_FMT-92204/2022,2,3,#99FF33,1,1
Brazil/AM-LV_FMT-92192/2022,2,3,#99FF33,1,1
Brazil/AM-LV_FMT-9219/2022,2,3,#99FF33,1,1
Brazil/AM-LV_FMT-92143/2022,2,3,#99FF33,1,1
Brazil/AM-LACENAM-130401605/2022,2,3,#99FF33,1,1
Brazil/AM-LACENAM-130373309/2022,2,3,#99FF33,1,1
Brazil/AM-LACENAM-130372175/2022,2,3,#99FF33,1,1
Brazil/AM-LACENAM-130341326/2022,2,3,#99FF33,1,1
Brazil/AM-LACENAM-130341190/2021,2,3,#99FF33,1,1
Brazil/AM-FIOCRUZ-ILMD2205549/2022,2,3,#99FF33,1,1
Brazil/AM-FIOCRUZ-ILMD2204778/2022,2,3,#99FF33,1,1
Brazil/AM-FIOCRUZ-ILMD2204311/2022,2,3,#99FF33,1,1
Brazil/AM-FIOCRUZ-ILMD2204281/2022,2,3,#99FF33,1,1
Brazil/AM-FIOCRUZ-ILMD2204147/2022,2,3,#99FF33,1,1
Brazil/AM-FIOCRUZ-ILMD2204146/2022,2,3,#99FF33,1,1
Brazil/AM-FIOCRUZ-ILMD2201177/2022,2,3,#99FF33,1,1
Brazil/AM-FIOCRUZ-ILMD2200465/2021,2,3,#99FF33,1,1
Brazil/AC-LACENAC-120198134/2022,2,3,#99FF33,1,1
Brazil/AC-LACENAC-120193144/2022,2,3,#99FF33,1,1
Brazil/AC-LACENAC-120193143/2022,2,3,#99FF33,1,1
Brazil/AC-LACENAC-120192531/2022,2,3,#99FF33,1,1
Brazil/AC-LACENAC-120192528/2022,2,3,#99FF33,1,1
Brazil/AC-LACENAC-120192499/2022,2,3,#99FF33,1,1
Brazil/AC-LACEN-7057/2022,2,3,#99FF33,1,1
Brazil/AC-FIOCRUZ-ILMD2204605/2022,2,3,#99FF33,1,1
Brazil/AC-FIOCRUZ-ILMD2204593/2022,2,3,#99FF33,1,1
Brazil/AC-AC-LNCC-00380/2022,2,3,#99FF33,1,1
Brazil/AC-AC-LNCC-00351/2022,2,3,#99FF33,1,1
Brazil/AC-AC-LNCC-00205/2022,2,3,#99FF33,1,1
Brazil/AC-AC-LNCC-00200/2022,2,3,#99FF33,1,1
Brazil/RS-RSBR10188/2022,2,3,#FF3333,1,1
Brazil/RS-RSBR10185/2022,2,3,#FF3333,1,1
Brazil/RS-RSBR10179/2022,2,3,#FF3333,1,1
Brazil/RS-RSBR10160/2022,2,3,#FF3333,1,1
Brazil/RS-RSBR10146/2022,2,3,#FF3333,1,1
Brazil/RS-RSBR10130/2022,2,3,#FF3333,1,1
Brazil/RS-RSBR10123/2022,2,3,#FF3333,1,1
Brazil/RS-RSBR10120/2022,2,3,#FF3333,1,1
Brazil/RS-RSBR10118/2022,2,3,#FF3333,1,1
Brazil/RS-RSBR10109/2022,2,3,#FF3333,1,1
Brazil/RS-RSBR10104/2022,2,3,#FF3333,1,1
Brazil/RS-RSBR10099/2022,2,3,#FF3333,1,1
Brazil/RS-RSBR10094/2022,2,3,#FF3333,1,1
Brazil/RS-RSBR10090/2022,2,3,#FF3333,1,1
Brazil/RS-RSBR10074/2022,2,3,#FF3333,1,1
Brazil/RS-RSBR10071/2022,2,3,#FF3333,1,1
Brazil/RS-RSBR10062/2022,2,3,#FF3333,1,1
Brazil/RS-RSBR10055/2022,2,3,#FF3333,1,1
Brazil/RS-RSBR10053/2022,2,3,#FF3333,1,1
Brazil/RS-RSBR10051/2022,2,3,#FF3333,1,1
Brazil/RS-RSBR10047/2022,2,3,#FF3333,1,1
Brazil/RS-RSBR10042/2022,2,3,#FF3333,1,1
Brazil/RS-RSBR10034/2022,2,3,#FF3333,1,1
Brazil/RS-RSBR10021/2022,2,3,#FF3333,1,1
Brazil/RS-RSBR10013/2022,2,3,#FF3333,1,1
Brazil/RS-RSBR10012/2022,2,3,#FF3333,1,1
Brazil/RS-RSBR10002/2022,2,3,#FF3333,1,1
Brazil/RS-RSBR00187/2022,2,3,#FF3333,1,1
Brazil/RS-RSBR00186/2022,2,3,#FF3333,1,1
Brazil/RS-RSBR00184/2022,2,3,#FF3333,1,1
Brazil/RS-RSBR00173/2022,2,3,#FF3333,1,1
Brazil/RS-RSBR00172/2022,2,3,#FF3333,1,1
Brazil/RS-RSBR00171/2022,2,3,#FF3333,1,1
Brazil/RS-RSBR00170/2022,2,3,#FF3333,1,1
Brazil/RS-RSBR00165/2022,2,3,#FF3333,1,1
Brazil/RS-RSBR00163/2022,2,3,#FF3333,1,1
Brazil/RS-RSBR00162/2022,2,3,#FF3333,1,1
Brazil/RS-RSBR00150/2022,2,3,#FF3333,1,1
Brazil/RS-RSBR00146/2022,2,3,#FF3333,1,1
Brazil/RS-RSBR00142/2022,2,3,#FF3333,1,1
Brazil/RS-RSBR00130/2022,2,3,#FF3333,1,1
Brazil/RS-RSBR00122/2022,2,3,#FF3333,1,1
Brazil/RS-RSBR00063/2022,2,3,#FF3333,1,1
Brazil/RS-RSBR00048/2022,2,3,#FF3333,1,1
Brazil/RS-RSBR00037/2022,2,3,#FF3333,1,1
Brazil/RS-RSBR00034/2022,2,3,#FF3333,1,1
Brazil/RS-RSBR00030/2022,2,3,#FF3333,1,1
Brazil/RS-NVBS13936GENOV701902770977/2022,2,3,#FF3333,1,1
Brazil/RS-LMM72710/2022,2,3,#FF3333,1,1
Brazil/RS-LMM72591/2022,2,3,#FF3333,1,1
Brazil/RS-LMM72579/2022,2,3,#FF3333,1,1
Brazil/RS-LMM72559/2022,2,3,#FF3333,1,1
Brazil/RS-LMM72546/2022,2,3,#FF3333,1,1
Brazil/RS-LMM72533/2022,2,3,#FF3333,1,1
Brazil/RS-LMM72488/2022,2,3,#FF3333,1,1
Brazil/RS-LMM72280/2022,2,3,#FF3333,1,1
Brazil/RS-LMM72256/2022,2,3,#FF3333,1,1
Brazil/RS-LMM72240/2022,2,3,#FF3333,1,1
Brazil/RS-LMM72209/2022,2,3,#FF3333,1,1
Brazil/RS-LMM72161/2022,2,3,#FF3333,1,1
Brazil/RS-LMM72005/2022,2,3,#FF3333,1,1
Brazil/RS-LMM71917/2022,2,3,#FF3333,1,1
Brazil/RS-LMM71879/2022,2,3,#FF3333,1,1
Brazil/RS-LMM71801/2022,2,3,#FF3333,1,1
Brazil/RS-LMM71796/2022,2,3,#FF3333,1,1
Brazil/RS-LMM71514/2022,2,3,#FF3333,1,1
Brazil/RS-LMM71345/2022,2,3,#FF3333,1,1
Brazil/RS-LMM71331/2022,2,3,#FF3333,1,1
Brazil/RS-LMM71262/2022,2,3,#FF3333,1,1
Brazil/RS-LMM71247/2022,2,3,#FF3333,1,1
Brazil/RS-LMM71212/2022,2,3,#FF3333,1,1
Brazil/RS-LMM70715/2022,2,3,#FF3333,1,1
Brazil/RS-LMM70440/2022,2,3,#FF3333,1,1
Brazil/RS-LMM70436/2022,2,3,#FF3333,1,1
Brazil/RS-LMM70415/2022,2,3,#FF3333,1,1
Brazil/RS-LMM70317/2022,2,3,#FF3333,1,1
Brazil/RS-LMM68512/2022,2,3,#FF3333,1,1
Brazil/RS-LMM68288/2022,2,3,#FF3333,1,1
Brazil/RS-LMM68210/2021,2,3,#FF3333,1,1
Brazil/RS-LACENRS-431776279/2022,2,3,#FF3333,1,1
Brazil/RS-LACENRS-431769472/2022,2,3,#FF3333,1,1
Brazil/RS-LACENRS-431769469/2022,2,3,#FF3333,1,1
Brazil/RS-LACENRS-431769457/2022,2,3,#FF3333,1,1
Brazil/RS-LACENRS-431769452/2022,2,3,#FF3333,1,1
Brazil/RS-LACENRS-431769446/2022,2,3,#FF3333,1,1
Brazil/RS-LACENRS-431769432/2022,2,3,#FF3333,1,1
Brazil/RS-LACENRS-431769424/2022,2,3,#FF3333,1,1
Brazil/RS-LACENRS-431769420/2022,2,3,#FF3333,1,1
Brazil/RS-LACENRS-431769413/2022,2,3,#FF3333,1,1
Brazil/RS-LACENRS-431769400/2022,2,3,#FF3333,1,1
Brazil/RS-LACENRS-431769396/2022,2,3,#FF3333,1,1
Brazil/RS-LACENRS-431769395/2022,2,3,#FF3333,1,1
Brazil/RS-LACENRS-431769344/2022,2,3,#FF3333,1,1
Brazil/RS-LACENRS-431755395/2022,2,3,#FF3333,1,1
Brazil/RS-LACENRS-431755392/2022,2,3,#FF3333,1,1
Brazil/RS-LACENRS-431755352/2022,2,3,#FF3333,1,1
Brazil/RS-LACENRS-431755329/2022,2,3,#FF3333,1,1
Brazil/RS-LACENRS-431755318/2022,2,3,#FF3333,1,1
Brazil/RS-LACENRS-431745594/2022,2,3,#FF3333,1,1
Brazil/RS-LACENRS-431745582/2022,2,3,#FF3333,1,1
Brazil/RS-LACENRS-431745279/2022,2,3,#FF3333,1,1
Brazil/RS-LACENRS-431745272/2022,2,3,#FF3333,1,1
Brazil/RS-LACENRS-431745239/2022,2,3,#FF3333,1,1
Brazil/RS-LACENRS-431745230/2022,2,3,#FF3333,1,1
Brazil/RS-LACENRS-431745165/2022,2,3,#FF3333,1,1
Brazil/RS-LACENRS-431745164/2022,2,3,#FF3333,1,1
Brazil/RS-LACENRS-431740563/2022,2,3,#FF3333,1,1
Brazil/RS-LACENRS-431740559/2022,2,3,#FF3333,1,1
Brazil/RS-LACENRS-431740504/2022,2,3,#FF3333,1,1
Brazil/RS-LACENRS-431740493/2022,2,3,#FF3333,1,1
Brazil/RS-LACENRS-431740490/2022,2,3,#FF3333,1,1
Brazil/RS-LACENRS-431740467/2022,2,3,#FF3333,1,1
Brazil/RS-LACENRS-431740460/2022,2,3,#FF3333,1,1
Brazil/RS-LACENRS-431740449/2022,2,3,#FF3333,1,1
Brazil/RS-LACENRS-431740448/2022,2,3,#FF3333,1,1
Brazil/RS-LACENRS-431740429/2022,2,3,#FF3333,1,1
Brazil/RS-LACENRS-431740428/2022,2,3,#FF3333,1,1
Brazil/RS-LACENRS-431740425/2022,2,3,#FF3333,1,1
Brazil/RS-LACENRS-431740417/2022,2,3,#FF3333,1,1
Brazil/RS-LACENRS-431714783/2022,2,3,#FF3333,1,1
Brazil/RS-LACENRS-431713401/2022,2,3,#FF3333,1,1
Brazil/RS-LACENRS-431713366/2022,2,3,#FF3333,1,1
Brazil/RS-LACENRS-431686347/2022,2,3,#FF3333,1,1
Brazil/RS-LACENRS-431686346/2022,2,3,#FF3333,1,1
Brazil/RS-LACENRS-431686334/2022,2,3,#FF3333,1,1
Brazil/RS-LACENRS-431686333/2022,2,3,#FF3333,1,1
Brazil/RS-LACENRS-431686330/2022,2,3,#FF3333,1,1
Brazil/RS-LACENRS-431686324/2022,2,3,#FF3333,1,1
Brazil/RS-LACENRS-431686311/2022,2,3,#FF3333,1,1
Brazil/RS-LACENRS-431686294/2022,2,3,#FF3333,1,1
Brazil/RS-LACENRS-431686286/2022,2,3,#FF3333,1,1
Brazil/RS-LACENRS-431686261/2022,2,3,#FF3333,1,1
Brazil/RS-LACENRS-431686253/2022,2,3,#FF3333,1,1
Brazil/RS-LACENRS-431686241/2022,2,3,#FF3333,1,1
Brazil/RS-LACENRS-431686239/2022,2,3,#FF3333,1,1
Brazil/RS-LACENRS-431686183/2022,2,3,#FF3333,1,1
Brazil/RS-LACENRS-431673359/2022,2,3,#FF3333,1,1
Brazil/RS-LACENRS-431673113/2022,2,3,#FF3333,1,1
Brazil/RS-LACENRS-431673090/2022,2,3,#FF3333,1,1
Brazil/RS-LACENRS-431673071/2022,2,3,#FF3333,1,1
Brazil/RS-LACENRS-431673062/2022,2,3,#FF3333,1,1
Brazil/RS-LACENRS-431673060/2022,2,3,#FF3333,1,1
Brazil/RS-LACENRS-431672989/2022,2,3,#FF3333,1,1
Brazil/RS-LACENRS-431672985/2022,2,3,#FF3333,1,1
Brazil/RS-LACENRS-431672978/2022,2,3,#FF3333,1,1
Brazil/RS-LACENRS-431658908/2022,2,3,#FF3333,1,1
Brazil/RS-LACEN-3484921/2021,2,3,#FF3333,1,1
Brazil/RS-LACEN-3476621/2021,2,3,#FF3333,1,1
Brazil/RS-LACEN-3475421/2021,2,3,#FF3333,1,1
Brazil/RS-LACEN-3471321/2021,2,3,#FF3333,1,1
Brazil/RS-LACEN-3437421/2021,2,3,#FF3333,1,1
Brazil/RS-LACEN-3437121/2021,2,3,#FF3333,1,1
Brazil/RS-LACEN-3432621/2021,2,3,#FF3333,1,1
Brazil/RS-LACEN-31402/2022,2,3,#FF3333,1,1
Brazil/RS-LACEN-30305/2022,2,3,#FF3333,1,1
Brazil/RS_LACEN-281722/2022,2,3,#FF3333,1,1
Brazil/RS-LACEN-27363/2022,2,3,#FF3333,1,1
Brazil/RS_LACEN-257722/2022,2,3,#FF3333,1,1
Brazil/RS-LACEN-24910/2022,2,3,#FF3333,1,1
Brazil/RS-FIOCRUZ-IAM12275/2022,2,3,#FF3333,1,1
Brazil/RS-FIOCRUZ-IAM12272/2022,2,3,#FF3333,1,1
Brazil/RS-FIOCRUZ-IAM12268/2022,2,3,#FF3333,1,1
Brazil/RS-FIOCRUZ-IAM12247/2022,2,3,#FF3333,1,1
Brazil/RS-FIOCRUZ-IAM12225/2022,2,3,#FF3333,1,1
Brazil/RS-FIOCRUZ-IAM12215/2022,2,3,#FF3333,1,1
Brazil/RS-FIOCRUZ-8500/2022,2,3,#FF3333,1,1
Brazil/RS-FIOCRUZ-8499/2022,2,3,#FF3333,1,1
Brazil/RS-FIOCRUZ-8484/2022,2,3,#FF3333,1,1
Brazil/RS-FIOCRUZ-8471/2022,2,3,#FF3333,1,1
Brazil/RS-FIOCRUZ-8464/2022,2,3,#FF3333,1,1
Brazil/RS-FIOCRUZ-8449/2022,2,3,#FF3333,1,1
Brazil/RS-FIOCRUZ-8448/2022,2,3,#FF3333,1,1
Brazil/RS-FIOCRUZ-8435/2022,2,3,#FF3333,1,1
Brazil/RS-FIOCRUZ-66958/2021,2,3,#FF3333,1,1
Brazil/RS-FIOCRUZ-66957/2021,2,3,#FF3333,1,1
Brazil/RS-FIOCRUZ-66956/2021,2,3,#FF3333,1,1
Brazil/RS-FIOCRUZ-66955/2021,2,3,#FF3333,1,1
Brazil/RS-FIOCRUZ-66954/2021,2,3,#FF3333,1,1
Brazil/RS-FIOCRUZ-66953/2021,2,3,#FF3333,1,1
Brazil/RS-FIOCRUZ-66952/2021,2,3,#FF3333,1,1
Brazil/RS-FIOCRUZ-66951/2021,2,3,#FF3333,1,1
Brazil/RS-FIOCRUZ-66949/2021,2,3,#FF3333,1,1
Brazil/RS-FIOCRUZ-66948/2021,2,3,#FF3333,1,1
Brazil/RS-FIOCRUZ-66947/2021,2,3,#FF3333,1,1
Brazil/RS-FIOCRUZ-66945/2021,2,3,#FF3333,1,1
Brazil/RS-FIOCRUZ-66943/2021,2,3,#FF3333,1,1
Brazil/RS-FIOCRUZ-66942/2021,2,3,#FF3333,1,1
Brazil/RS-FIOCRUZ-66941/2021,2,3,#FF3333,1,1
Brazil/RS-FIOCRUZ-66755/2021,2,3,#FF3333,1,1
Brazil/RS-FIOCRUZ-66750/2021,2,3,#FF3333,1,1
Brazil/RS-FIOCRUZ-66747/2021,2,3,#FF3333,1,1
Brazil/RS-FIOCRUZ-66739/2021,2,3,#FF3333,1,1
Brazil/RS-FIOCRUZ-66738/2021,2,3,#FF3333,1,1
Brazil/RS-FIOCRUZ-4573/2022,2,3,#FF3333,1,1
Brazil/RS-FIOCRUZ-4554/2022,2,3,#FF3333,1,1
Brazil/RS-FIOCRUZ-4518/2022,2,3,#FF3333,1,1
Brazil/RS-FIOCRUZ-4514/2022,2,3,#FF3333,1,1
Brazil/RS-FIOCRUZ-4507/2022,2,3,#FF3333,1,1
Brazil/RS-FIOCRUZ-4501/2022,2,3,#FF3333,1,1
Brazil/RS-FIOCRUZ-4493/2022,2,3,#FF3333,1,1
Brazil/RS-FIOCRUZ-3392/2022,2,3,#FF3333,1,1
Brazil/RS-FIOCRUZ-3133/2022,2,3,#FF3333,1,1
Brazil/RS-FIOCRUZ-3125/2022,2,3,#FF3333,1,1
Brazil/RS-FIOCRUZ-3114/2022,2,3,#FF3333,1,1
Brazil/RS-FIOCRUZ-3088/2022,2,3,#FF3333,1,1
Brazil/RS-FIOCRUZ-3074/2022,2,3,#FF3333,1,1
Brazil/RS-FIOCRUZ-3071/2022,2,3,#FF3333,1,1
Brazil/RS-FIOCRUZ-3067/2022,2,3,#FF3333,1,1
Brazil/RS-FIOCRUZ-3028/2022,2,3,#FF3333,1,1
Brazil/RS-FIOCRUZ-28704/2022,2,3,#FF3333,1,1
Brazil/RS-FIOCRUZ-21210/2022,2,3,#FF3333,1,1
Brazil/RS-FIOCRUZ-21188/2022,2,3,#FF3333,1,1
Brazil/RS-FIOCRUZ-21167/2022,2,3,#FF3333,1,1
Brazil/RS-FIOCRUZ-21162/2022,2,3,#FF3333,1,1
Brazil/RS-FIOCRUZ-21157/2022,2,3,#FF3333,1,1
Brazil/RS-FIOCRUZ-21113/2022,2,3,#FF3333,1,1
Brazil/RS-FIOCRUZ-21105/2022,2,3,#FF3333,1,1
Brazil/RS-FIOCRUZ-21103/2022,2,3,#FF3333,1,1
Brazil/RS-FIOCRUZ-21100/2022,2,3,#FF3333,1,1
Brazil/RS-FIOCRUZ-21096/2022,2,3,#FF3333,1,1
Brazil/RS-FIOCRUZ-21072/2022,2,3,#FF3333,1,1
Brazil/RS-FIOCRUZ-19710/2022,2,3,#FF3333,1,1
Brazil/RS-FIOCRUZ-19708/2022,2,3,#FF3333,1,1
Brazil/RS-FIOCRUZ-19689/2022,2,3,#FF3333,1,1
Brazil/RS-FIOCRUZ-19669/2022,2,3,#FF3333,1,1
Brazil/RS-FIOCRUZ-19665/2022,2,3,#FF3333,1,1
Brazil/RS-FIOCRUZ-19656/2022,2,3,#FF3333,1,1
Brazil/RS-FIOCRUZ-19633/2022,2,3,#FF3333,1,1
Brazil/RS-FIOCRUZ-19625/2022,2,3,#FF3333,1,1
Brazil/RS-FIOCRUZ-19612/2022,2,3,#FF3333,1,1
Brazil/RS-FIOCRUZ-19610/2022,2,3,#FF3333,1,1
Brazil/RS-FIOCRUZ-19602/2022,2,3,#FF3333,1,1
Brazil/RS-FIOCRUZ-19592/2022,2,3,#FF3333,1,1
Brazil/RS-FIOCRUZ-19582/2022,2,3,#FF3333,1,1
Brazil/RS-FIOCRUZ-19571/2022,2,3,#FF3333,1,1
Brazil/RS-FIOCRUZ-19565/2022,2,3,#FF3333,1,1
Brazil/RS-FIOCRUZ-19563/2022,2,3,#FF3333,1,1
Brazil/RS-FIOCRUZ-19553/2022,2,3,#FF3333,1,1
Brazil/RS-FIOCRUZ-19546/2022,2,3,#FF3333,1,1
Brazil/RS-FIOCRUZ-19536/2022,2,3,#FF3333,1,1
Brazil/RS-FIOCRUZ-19520/2022,2,3,#FF3333,1,1
Brazil/RS-FIOCRUZ-19514/2022,2,3,#FF3333,1,1
Brazil/RS-FIOCRUZ-19506/2022,2,3,#FF3333,1,1
Brazil/RS-FIOCRUZ-14344/2022,2,3,#FF3333,1,1
Brazil/RS-FIOCRUZ-14343/2022,2,3,#FF3333,1,1
Brazil/RS-FIOCRUZ-14337/2022,2,3,#FF3333,1,1
Brazil/RS-FIOCRUZ-14323/2022,2,3,#FF3333,1,1
Brazil/RS-FIOCRUZ-14317/2022,2,3,#FF3333,1,1
Brazil/RS-FIOCRUZ-14307/2022,2,3,#FF3333,1,1
Brazil/RS-FIOCRUZ-12401/2022,2,3,#FF3333,1,1
Brazil/RS-FIOCRUZ-12398/2022,2,3,#FF3333,1,1
Brazil/RS-FIOCRUZ-12377/2022,2,3,#FF3333,1,1
Brazil/RS-FIOCRUZ-12376/2022,2,3,#FF3333,1,1
Brazil/RS-FIOCRUZ-12367/2022,2,3,#FF3333,1,1
Brazil/RS-FIOCRUZ-12362/2022,2,3,#FF3333,1,1
Brazil/RS-FIOCRUZ-12342/2022,2,3,#FF3333,1,1
Brazil/RS-FIOCRUZ-12284/2022,2,3,#FF3333,1,1
Brazil/RS-FIOCRUZ-10626/2022,2,3,#FF3333,1,1
Brazil/RS-FIOCRUZ-10619/2022,2,3,#FF3333,1,1
Brazil/RS-FIOCRUZ-10584/2022,2,3,#FF3333,1,1
Brazil/RS-FIOCRUZ-10577/2022,2,3,#FF3333,1,1
Brazil/RS-FIOCRUZ-10575/2022,2,3,#FF3333,1,1
Brazil/RS-FIOCRUZ-10573/2022,2,3,#FF3333,1,1
Brazil/RS-FIOCRUZ-10561/2022,2,3,#FF3333,1,1
Brazil/RS-FIOCRUZ-10553/2022,2,3,#FF3333,1,1
Brazil/RS-FIOCRUZ-10551/2022,2,3,#FF3333,1,1
Brazil/RS-FIOCRUZ-10545/2022,2,3,#FF3333,1,1
Brazil/RS-FIOCRUZ-10526/2022,2,3,#FF3333,1,1
Brazil/RS-FIOCRUZ-10521/2022,2,3,#FF3333,1,1
Brazil/RS-FIOCRUZ-10518/2022,2,3,#FF3333,1,1
Brazil/RS-FIOCRUZ-10515/2022,2,3,#FF3333,1,1
Brazil/RS-FIOCRUZ-10490/2022,2,3,#FF3333,1,1
Brazil/RS-FIOCRUZ-10480/2022,2,3,#FF3333,1,1
Brazil/RS-FIOCRUZ-10460/2022,2,3,#FF3333,1,1
Brazil/RS-FIOCRUZ-10458/2022,2,3,#FF3333,1,1
Brazil/RS-FIOCRUZ-10456/2022,2,3,#FF3333,1,1
Brazil/RS-FIOCRUZ-10435/2022,2,3,#FF3333,1,1
Brazil/RS-FIOCRUZ-10423/2022,2,3,#FF3333,1,1
Brazil/RS-FIOCRUZ-10411/2022,2,3,#FF3333,1,1
Brazil/RS-FIOCRUZ-10356/2022,2,3,#FF3333,1,1
Brazil/RS-FIOCRUZ-10344/2022,2,3,#FF3333,1,1
Brazil/RS-FIOCRUZ-10339/2022,2,3,#FF3333,1,1
Brazil/RS-FIOCRUZ-10328/2022,2,3,#FF3333,1,1
Brazil/RS-FIOCRUZ-10317/2022,2,3,#FF3333,1,1
Brazil/RS-FIOCRUZ-10242/2022,2,3,#FF3333,1,1
Brazil/RS-FIOCRUZ-10233/2022,2,3,#FF3333,1,1
Brazil/RS-FIOCRUZ-10209/2022,2,3,#FF3333,1,1
Brazil/RS-FIOCRUZ-10194/2022,2,3,#FF3333,1,1
Brazil/RS-315-66266-219/2022,2,3,#FF3333,1,1
Brazil/SP_V_DVZ_LABZOO-22DVZ680/2022,2,3,#FF9933,1,1
Brazil/SP-SPBR50173/2021,2,3,#FF9933,1,1
Brazil/SP-SPBR50098/2022,2,3,#FF9933,1,1
Brazil/SP-SPBR00348/2022,2,3,#FF9933,1,1
Brazil/SP-SPBR00074/2022,2,3,#FF9933,1,1
Brazil/SP-SPBR00045/2021,2,3,#FF9933,1,1
Brazil/SP-SPBR00012/2021,2,3,#FF9933,1,1
Brazil/SP-SEQ56077/2022,2,3,#FF9933,1,1
Brazil/SP-SEQ48394/2022,2,3,#FF9933,1,1
Brazil/SP-NVBS23292GENOV829623918826/2022,2,3,#FF9933,1,1
Brazil/SP-NVBS23200GENOV829656496872/2022,2,3,#FF9933,1,1
Brazil/SP-NVBS23087GENOV045620070828/2022,2,3,#FF9933,1,1
Brazil/SP-NVBS21546GENOV702304088547/2022,2,3,#FF9933,1,1
Brazil/SP-NVBS20099GENOV829321589748/2022,2,3,#FF9933,1,1
Brazil/SP-NVBS19927GENOV829379715373/2022,2,3,#FF9933,1,1
Brazil/SP-NVBS19858GENOV829357328892/2022,2,3,#FF9933,1,1
Brazil/SP-NVBS19095GENOV829225962104/2022,2,3,#FF9933,1,1
Brazil/SP-NVBS19094GENOV829192005224/2022,2,3,#FF9933,1,1
Brazil/SP-NVBS18911GENOV829227690401/2022,2,3,#FF9933,1,1
Brazil/SP-NVBS18894GENOV829170746569/2022,2,3,#FF9933,1,1
Brazil/SP-NVBS18750GENOV829203903204/2022,2,3,#FF9933,1,1
Brazil/SP-NVBS18706GENOV829227740410/2022,2,3,#FF9933,1,1
Brazil/SP-NVBS18697GENOV829185741733/2022,2,3,#FF9933,1,1
Brazil/SP-NVBS17820GENOV701853988513/2022,2,3,#FF9933,1,1
Brazil/SP-NVBS17809GENOV701854655315/2022,2,3,#FF9933,1,1
Brazil/SP-NVBS17808GENOV701858644025/2022,2,3,#FF9933,1,1
Brazil/SP-NVBS17807GENOV701857550570/2022,2,3,#FF9933,1,1
Brazil/SP-NVBS17802GENOV701854084801/2022,2,3,#FF9933,1,1
Brazil/SP-NVBS17599GENOV829058704292/2022,2,3,#FF9933,1,1
Brazil/SP-NVBS17589GENOV701853055284/2022,2,3,#FF9933,1,1
Brazil/SP-NVBS17563GENOV829081890818/2022,2,3,#FF9933,1,1
Brazil/SP-NVBS17532GENOV829082575172/2022,2,3,#FF9933,1,1
Brazil/SP-NVBS17262GENOV829089921576/2022,2,3,#FF9933,1,1
Brazil/SP-NVBS17252GENOV829091466799/2022,2,3,#FF9933,1,1
Brazil/SP-NVBS17231GENOV829093851111/2022,2,3,#FF9933,1,1
Brazil/SP-NVBS17227GENOV829036831163/2022,2,3,#FF9933,1,1
Brazil/SP-NVBS17212GENOV829042605352/2022,2,3,#FF9933,1,1
Brazil/SP-NVBS17189GENOV829047692371/2022,2,3,#FF9933,1,1
Brazil/SP-NVBS17167GENOV829042576713/2022,2,3,#FF9933,1,1
Brazil/SP-NVBS17156GENOV829036028624/2022,2,3,#FF9933,1,1
Brazil/SP-NVBS17136GENOV829042273476/2022,2,3,#FF9933,1,1
Brazil/SP-NVBS17118GENOV829076883993/2022,2,3,#FF9933,1,1
Brazil/SP-NVBS17117GENOV829097767654/2022,2,3,#FF9933,1,1
Brazil/SP-NVBS17095GENOV701853138888/2022,2,3,#FF9933,1,1
Brazil/SP-NVBS17094GENOV701859537319/2022,2,3,#FF9933,1,1
Brazil/SP-NVBS17085GENOV829037604865/2022,2,3,#FF9933,1,1
Brazil/SP-NVBS17076GENOV829071747184/2022,2,3,#FF9933,1,1
Brazil/SP-NVBS17050GENOV829043034281/2022,2,3,#FF9933,1,1
Brazil/SP-NVBS17045GENOV829077274899/2022,2,3,#FF9933,1,1
Brazil/SP-NVBS16983GENOV829099990937/2022,2,3,#FF9933,1,1
Brazil/SP-NVBS16958GENOV829098855978/2022,2,3,#FF9933,1,1
Brazil/SP-NVBS16956GENOV829099323711/2022,2,3,#FF9933,1,1
Brazil/SP-NVBS16938GENOV829098758361/2022,2,3,#FF9933,1,1
Brazil/SP-NVBS16932GENOV829087761389/2022,2,3,#FF9933,1,1
Brazil/SP-NVBS16930GENOV829041861100/2022,2,3,#FF9933,1,1
Brazil/SP-NVBS16917GENOV829084927740/2022,2,3,#FF9933,1,1
Brazil/SP-NVBS16911GENOV701857841043/2022,2,3,#FF9933,1,1
Brazil/SP-NVBS16175GENOV828910855615/2022,2,3,#FF9933,1,1
Brazil/SP-NVBS16153GENOV701836652233/2022,2,3,#FF9933,1,1
Brazil/SP-NVBS16028GENOV828931236677/2022,2,3,#FF9933,1,1
Brazil/SP-NVBS15842GENOV828882941576/2022,2,3,#FF9933,1,1
Brazil/SP-NVBS15806GENOV828924793965/2022,2,3,#FF9933,1,1
Brazil/SP-NVBS15791GENOV828894260962/2022,2,3,#FF9933,1,1
Brazil/SP-NVBS15779GENOV828895089210/2022,2,3,#FF9933,1,1
Brazil/SP-NVBS15726GENOV828899890096/2022,2,3,#FF9933,1,1
Brazil/SP-NVBS15668GENOV828906425969/2022,2,3,#FF9933,1,1
Brazil/SP-NVBS15645GENOV828941341064/2022,2,3,#FF9933,1,1
Brazil/SP-NVBS15641GENOV828904950364/2022,2,3,#FF9933,1,1
Brazil/SP-NVBS15609GENOV828937262144/2022,2,3,#FF9933,1,1
Brazil/SP-NVBS15535GENOV828882369301/2022,2,3,#FF9933,1,1
Brazil/SP-NVBS15516GENOV828924511392/2022,2,3,#FF9933,1,1
Brazil/SP-NVBS14320GENOV701822094504/2022,2,3,#FF9933,1,1
Brazil/SP-NVBS13857GENOV828778451257/2022,2,3,#FF9933,1,1
Brazil/SP-NVBS12916GENOV828616612321/2022,2,3,#FF9933,1,1
Brazil/SP-NVBS11654GENOV828522794920/2021,2,3,#FF9933,1,1
Brazil/SP-NVBS11073GENOV828552782997/2021,2,3,#FF9933,1,1
Brazil/SP-LABZOO-22DVZ732/2022,2,3,#FF9933,1,1
Brazil/SP-L10-CD28081/24/2022,2,3,#FF9933,1,1
Brazil/SP-IMTSP-CD33210/2022,2,3,#FF9933,1,1
Brazil/SP-IMTSP-CD33080/2022,2,3,#FF9933,1,1
Brazil/SP-IMTSP-CD32789/2022,2,3,#FF9933,1,1
Brazil/SP-IMTSP-CD32555/2022,2,3,#FF9933,1,1
Brazil/SP-IMTSP-CD30142/2022,2,3,#FF9933,1,1
Brazil/SP-IB_SEQ57210/2022,2,3,#FF9933,1,1
Brazil/SP-IB_SEQ53278/2022,2,3,#FF9933,1,1
Brazil/SP-IB_SEQ49051/2022,2,3,#FF9933,1,1
Brazil/SP-IB_SEQ45669/2022,2,3,#FF9933,1,1
Brazil/SP-IB_RP45924/2022,2,3,#FF9933,1,1
Brazil/SP-IB_RP40088/2022,2,3,#FF9933,1,1
Brazil/SP-IB_RP40009/2022,2,3,#FF9933,1,1
Brazil/SP-IB_RP39460_22/2022,2,3,#FF9933,1,1
Brazil/SP-IB_RP320/2022,2,3,#FF9933,1,1
Brazil/SP-IB_RP147430/2021,2,3,#FF9933,1,1
Brazil/SP-IB_RP145986/2021,2,3,#FF9933,1,1
Brazil/SP-IB_CEVC_2202933/2022,2,3,#FF9933,1,1
Brazil/SP-IB_CEVC_2202125/2022,2,3,#FF9933,1,1
Brazil/SP-IB_CEVC_2201957/2022,2,3,#FF9933,1,1
Brazil/SP-IB_CEVC_2201467/2022,2,3,#FF9933,1,1
Brazil/SP-IB_CEVC_2201462/2022,2,3,#FF9933,1,1
Brazil/SP-IB_CEVC_2201196/2022,2,3,#FF9933,1,1
Brazil/SP-IB_CEVC_2200903/2022,2,3,#FF9933,1,1
Brazil/SP-IB_CEVC_2200784/2022,2,3,#FF9933,1,1
Brazil/SP-IB_CEVC_2200706/2022,2,3,#FF9933,1,1
Brazil/SP-IB_CEVC_2200431/2022,2,3,#FF9933,1,1
Brazil/SP-IB_CEVC_2200119/2022,2,3,#FF9933,1,1
Brazil/SP-IB_CEVC_2200108/2022,2,3,#FF9933,1,1
Brazil/SP-IB_159932/2022,2,3,#FF9933,1,1
Brazil/SP-IB_159889/2022,2,3,#FF9933,1,1
Brazil/SP-IB_159886/2022,2,3,#FF9933,1,1
Brazil/SP-IB_159513/2022,2,3,#FF9933,1,1
Brazil/SP-IB_159503/2022,2,3,#FF9933,1,1
Brazil/SP-IB_159351/2022,2,3,#FF9933,1,1
Brazil/SP-IB_159291/2022,2,3,#FF9933,1,1
Brazil/SP-IB_159199/2022,2,3,#FF9933,1,1
Brazil/SP-IB_159196/2022,2,3,#FF9933,1,1
Brazil/SP-IB_159171/2022,2,3,#FF9933,1,1
Brazil/SP-IB_158750/2022,2,3,#FF9933,1,1
Brazil/SP-IB_158713/2022,2,3,#FF9933,1,1
Brazil/SP-IB_158694/2022,2,3,#FF9933,1,1
Brazil/SP-IB_158420/2022,2,3,#FF9933,1,1
Brazil/SP-IB_158244/2022,2,3,#FF9933,1,1
Brazil/SP-IB_158236/2022,2,3,#FF9933,1,1
Brazil/SP-IB_158235/2022,2,3,#FF9933,1,1
Brazil/SP-IB_158026/2022,2,3,#FF9933,1,1
Brazil/SP-IB_158015/2022,2,3,#FF9933,1,1
Brazil/SP-IB_157975/2022,2,3,#FF9933,1,1
Brazil/SP-IB_157810/2022,2,3,#FF9933,1,1
Brazil/SP-IB_157738/2022,2,3,#FF9933,1,1
Brazil/SP-IB_157719/2022,2,3,#FF9933,1,1
Brazil/SP-IB_157620/2022,2,3,#FF9933,1,1
Brazil/SP-IB_157619/2022,2,3,#FF9933,1,1
Brazil/SP-IB_157618/2022,2,3,#FF9933,1,1
Brazil/SP-IB_157435/2022,2,3,#FF9933,1,1
Brazil/SP-IB_157433/2022,2,3,#FF9933,1,1
Brazil/SP-IB_157432/2022,2,3,#FF9933,1,1
Brazil/SP-IB_157314/2022,2,3,#FF9933,1,1
Brazil/SP-IB_157308/2022,2,3,#FF9933,1,1
Brazil/SP-IB_157064/2022,2,3,#FF9933,1,1
Brazil/SP-IB_157032/2022,2,3,#FF9933,1,1
Brazil/SP-IB_156874/2022,2,3,#FF9933,1,1
Brazil/SP-IB_156867/2022,2,3,#FF9933,1,1
Brazil/SP-IB_156823/2022,2,3,#FF9933,1,1
Brazil/SP-IB_156739/2022,2,3,#FF9933,1,1
Brazil/SP-IB_156737/2022,2,3,#FF9933,1,1
Brazil/SP-IB_156619/2022,2,3,#FF9933,1,1
Brazil/SP-IB_156582/2022,2,3,#FF9933,1,1
Brazil/SP-IB_156528/2022,2,3,#FF9933,1,1
Brazil/SP-IB_156419/2022,2,3,#FF9933,1,1
Brazil/SP-IB_156416/2022,2,3,#FF9933,1,1
Brazil/SP-IB_156389/2022,2,3,#FF9933,1,1
Brazil/SP-IB_156379/2022,2,3,#FF9933,1,1
Brazil/SP-IB_156377/2022,2,3,#FF9933,1,1
Brazil/SP-IB_156376/2022,2,3,#FF9933,1,1
Brazil/SP-IB_156375/2022,2,3,#FF9933,1,1
Brazil/SP-IB_156318/2022,2,3,#FF9933,1,1
Brazil/SP-IB_156300/2022,2,3,#FF9933,1,1
Brazil/SP-IB_156255/2022,2,3,#FF9933,1,1
Brazil/SP-IB_156232/2022,2,3,#FF9933,1,1
Brazil/SP-IB_156170/2022,2,3,#FF9933,1,1
Brazil/SP-IB_156150/2022,2,3,#FF9933,1,1
Brazil/SP-IB_156135/2022,2,3,#FF9933,1,1
Brazil/SP-IB_156080/2022,2,3,#FF9933,1,1
Brazil/SP-IB_155876/2022,2,3,#FF9933,1,1
Brazil/SP-IB_155766/2022,2,3,#FF9933,1,1
Brazil/SP-IB_155757/2022,2,3,#FF9933,1,1
Brazil/SP-IB_155727/2022,2,3,#FF9933,1,1
Brazil/SP-IB_155665/2022,2,3,#FF9933,1,1
Brazil/SP-IB_155633/2022,2,3,#FF9933,1,1
Brazil/SP-IB_155472/2022,2,3,#FF9933,1,1
Brazil/SP-IB_155449/2022,2,3,#FF9933,1,1
Brazil/SP-IB_155317/2022,2,3,#FF9933,1,1
Brazil/SP-IB_155282/2022,2,3,#FF9933,1,1
Brazil/SP-IB_155218/2022,2,3,#FF9933,1,1
Brazil/SP-IB_155194/2022,2,3,#FF9933,1,1
Brazil/SP-IB_155161/2022,2,3,#FF9933,1,1
Brazil/SP-IB_155047/2022,2,3,#FF9933,1,1
Brazil/SP-IB_155046/2022,2,3,#FF9933,1,1
Brazil/SP-IB_155045/2022,2,3,#FF9933,1,1
Brazil/SP-IB_154976/2022,2,3,#FF9933,1,1
Brazil/SP-IB_154902/2022,2,3,#FF9933,1,1
Brazil/SP-IB_154799/2022,2,3,#FF9933,1,1
Brazil/SP-IB_154794/2022,2,3,#FF9933,1,1
Brazil/SP-IB_154698/2022,2,3,#FF9933,1,1
Brazil/SP-IB_154595/2022,2,3,#FF9933,1,1
Brazil/SP-IB_154317/2022,2,3,#FF9933,1,1
Brazil/SP-IB_154315/2022,2,3,#FF9933,1,1
Brazil/SP-IB_154313/2022,2,3,#FF9933,1,1
Brazil/SP-IB_154312/2022,2,3,#FF9933,1,1
Brazil/SP-IB_154277/2022,2,3,#FF9933,1,1
Brazil/SP-IB_154194/2022,2,3,#FF9933,1,1
Brazil/SP-IB_154076/2022,2,3,#FF9933,1,1
Brazil/SP-IB_153873/2022,2,3,#FF9933,1,1
Brazil/SP-IB_153708/2022,2,3,#FF9933,1,1
Brazil/SP-IB_153587/2022,2,3,#FF9933,1,1
Brazil/SP-IB_153574/2022,2,3,#FF9933,1,1
Brazil/SP-IB_153516/2022,2,3,#FF9933,1,1
Brazil/SP-IB_153443/2022,2,3,#FF9933,1,1
Brazil/SP-IB_153430/2022,2,3,#FF9933,1,1
Brazil/SP-IB_153213/2022,2,3,#FF9933,1,1
Brazil/SP-IB_153168/2022,2,3,#FF9933,1,1
Brazil/SP-IB_153111/2022,2,3,#FF9933,1,1
Brazil/SP-IB_152562/2022,2,3,#FF9933,1,1
Brazil/SP-IB_152513/2022,2,3,#FF9933,1,1
Brazil/SP-IB_152418/2022,2,3,#FF9933,1,1
Brazil/SP-IB_152349/2022,2,3,#FF9933,1,1
Brazil/SP-IB_151783/2022,2,3,#FF9933,1,1
Brazil/SP-IB_151729/2022,2,3,#FF9933,1,1
Brazil/SP-IB_151709/2022,2,3,#FF9933,1,1
Brazil/SP-IB_151388/2022,2,3,#FF9933,1,1
Brazil/SP-IB_151292/2022,2,3,#FF9933,1,1
Brazil/SP-IB_151287/2022,2,3,#FF9933,1,1
Brazil/SP-IB_150994/2022,2,3,#FF9933,1,1
Brazil/SP-IB_150739/2022,2,3,#FF9933,1,1
Brazil/SP-IB_150737/2022,2,3,#FF9933,1,1
Brazil/SP-IB_150649/2022,2,3,#FF9933,1,1
Brazil/SP-IB_150580/2022,2,3,#FF9933,1,1
Brazil/SP-IB_150542/2022,2,3,#FF9933,1,1
Brazil/SP-IB_150521/2022,2,3,#FF9933,1,1
Brazil/SP-IB_150369/2022,2,3,#FF9933,1,1
Brazil/SP-IB_150110/2022,2,3,#FF9933,1,1
Brazil/SP-IB_149989/2022,2,3,#FF9933,1,1
Brazil/SP-IB_149904/2022,2,3,#FF9933,1,1
Brazil/SP-IB_149851/2022,2,3,#FF9933,1,1
Brazil/SP-IB_149511/2022,2,3,#FF9933,1,1
Brazil/SP-IB_149428/2022,2,3,#FF9933,1,1
Brazil/SP-IB_149404/2022,2,3,#FF9933,1,1
Brazil/SP-IB_148847/2022,2,3,#FF9933,1,1
Brazil/SP-IB_148704/2022,2,3,#FF9933,1,1
Brazil/SP-IB_148328/2022,2,3,#FF9933,1,1
Brazil/SP-IB_148282/2022,2,3,#FF9933,1,1
Brazil/SP-IB_148252/2022,2,3,#FF9933,1,1
Brazil/SP-IB_148172/2022,2,3,#FF9933,1,1
Brazil/SP-IB_147593/2021,2,3,#FF9933,1,1
Brazil/SP-IB_147099/2022,2,3,#FF9933,1,1
Brazil/SP-IB_146915/2021,2,3,#FF9933,1,1
Brazil/SP-IB_146748/2022,2,3,#FF9933,1,1
Brazil/SP-IB_146687/2021,2,3,#FF9933,1,1
Brazil/SP-IB_146631/2021,2,3,#FF9933,1,1
Brazil/SP-IB_146625/2021,2,3,#FF9933,1,1
Brazil/SP-IB_146491/2021,2,3,#FF9933,1,1
Brazil/SP-IB_146430/2021,2,3,#FF9933,1,1
Brazil/SP-IB_146380/2021,2,3,#FF9933,1,1
Brazil/SP-IB_146363/2021,2,3,#FF9933,1,1
Brazil/SP-IB_146263/2021,2,3,#FF9933,1,1
Brazil/SP-IB_146243/2021,2,3,#FF9933,1,1
Brazil/SP-IB_146206/2021,2,3,#FF9933,1,1
Brazil/SP-IB_146195/2021,2,3,#FF9933,1,1
Brazil/SP-IB_146190/2021,2,3,#FF9933,1,1
Brazil/SP-IB_146178/2021,2,3,#FF9933,1,1
Brazil/SP-IB_146168/2021,2,3,#FF9933,1,1
Brazil/SP-IB_146159/2021,2,3,#FF9933,1,1
Brazil/SP-IB_146157/2021,2,3,#FF9933,1,1
Brazil/SP-IB_146122/2021,2,3,#FF9933,1,1
Brazil/SP-IB_146117/2021,2,3,#FF9933,1,1
Brazil/SP-IB_146026/2021,2,3,#FF9933,1,1
Brazil/SP-IB_145982/2021,2,3,#FF9933,1,1
Brazil/SP-IB_145953/2021,2,3,#FF9933,1,1
Brazil/SP-IB_145853/2021,2,3,#FF9933,1,1
Brazil/SP-IB_145715/2021,2,3,#FF9933,1,1
Brazil/SP-IB_145713/2021,2,3,#FF9933,1,1
Brazil/SP-IB_145429/2021,2,3,#FF9933,1,1
Brazil/SP-IB_145385/2021,2,3,#FF9933,1,1
Brazil/SP-IB_145074/2021,2,3,#FF9933,1,1
Brazil/SP-IAL-9120/2022,2,3,#FF9933,1,1
Brazil/SP-IAL-7577/2021,2,3,#FF9933,1,1
Brazil/SP-HIAE-ID990/2021,2,3,#FF9933,1,1
Brazil/SP-HIAE-ID989/2021,2,3,#FF9933,1,1
Brazil/SP-HIAE-ID2199/2022,2,3,#FF9933,1,1
Brazil/SP-HIAE-ID2175/2022,2,3,#FF9933,1,1
Brazil/SP-HIAE-ID2139/2022,2,3,#FF9933,1,1
Brazil/SP-HIAE-ID2071/2022,2,3,#FF9933,1,1
Brazil/SP-HIAE-ID1984/2022,2,3,#FF9933,1,1
Brazil/SP-HIAE-ID1960/2022,2,3,#FF9933,1,1
Brazil/SP-HIAE-ID1924/2022,2,3,#FF9933,1,1
Brazil/SP-HIAE-ID1895/2022,2,3,#FF9933,1,1
Brazil/SP-HIAE-ID1888/2022,2,3,#FF9933,1,1
Brazil/SP-HIAE-ID1887/2022,2,3,#FF9933,1,1
Brazil/SP-HIAE-ID1886/2022,2,3,#FF9933,1,1
Brazil/SP-HIAE-ID1797/2022,2,3,#FF9933,1,1
Brazil/SP-HIAE-ID1766/2022,2,3,#FF9933,1,1
Brazil/SP-HIAE-ID1747/2022,2,3,#FF9933,1,1
Brazil/SP-HIAE-ID1728/2022,2,3,#FF9933,1,1
Brazil/SP-HIAE-ID1727/2022,2,3,#FF9933,1,1
Brazil/SP-HIAE-ID1721/2022,2,3,#FF9933,1,1
Brazil/SP-HIAE-ID1715/2022,2,3,#FF9933,1,1
Brazil/SP-HIAE-ID1660/2022,2,3,#FF9933,1,1
Brazil/SP-HIAE-ID1640/2022,2,3,#FF9933,1,1
Brazil/SP-HIAE-ID1633/2022,2,3,#FF9933,1,1
Brazil/SP-HIAE-ID1614/2022,2,3,#FF9933,1,1
Brazil/SP-HIAE-ID1587/2022,2,3,#FF9933,1,1
Brazil/SP-HIAE-ID1581/2022,2,3,#FF9933,1,1
Brazil/SP-HIAE-ID1548/2022,2,3,#FF9933,1,1
Brazil/SP-HIAE-ID1544/2022,2,3,#FF9933,1,1
Brazil/SP-HIAE-ID1298/2022,2,3,#FF9933,1,1
Brazil/SP-HIAE-ID1264/2022,2,3,#FF9933,1,1
Brazil/SP-HIAE-ID1263/2022,2,3,#FF9933,1,1
Brazil/SP-HIAE-ID1166/2022,2,3,#FF9933,1,1
Brazil/SP-HIAE-ID1067/2021,2,3,#FF9933,1,1
Brazil/SP-FMRP-1900/2022,2,3,#FF9933,1,1
Brazil/SP-FMRP-1782/2022,2,3,#FF9933,1,1
Brazil/SP-FIOCRUZ-93066CE/2022,2,3,#FF9933,1,1
Brazil/SP-FIOCRUZ-93012CE/2022,2,3,#FF9933,1,1
Brazil/SP-FIOCRUZ-88019CE/2022,2,3,#FF9933,1,1
Brazil/SP-FIOCRUZ-87046CE/2022,2,3,#FF9933,1,1
Brazil/SP-FIOCRUZ-86042CE/2022,2,3,#FF9933,1,1
Brazil/SP-FIOCRUZ-83033CE/2022,2,3,#FF9933,1,1
Brazil/SP-FIOCRUZ-64191CE/2022,2,3,#FF9933,1,1
Brazil/SP-FIOCRUZ-23459/2022,2,3,#FF9933,1,1
Brazil/SP-FIOCRUZ-20259/2022,2,3,#FF9933,1,1
Brazil/SP-FIOCRUZ-20254/2022,2,3,#FF9933,1,1
Brazil/SP-FIOCRUZ-20246/2022,2,3,#FF9933,1,1
Brazil/SP-FIOCRUZ-20242/2022,2,3,#FF9933,1,1
Brazil/SP-FIOCRUZ-20223/2022,2,3,#FF9933,1,1
Brazil/SP-FIOCRUZ-16862/2022,2,3,#FF9933,1,1
Brazil/SP-FIOCRUZ-15640/2022,2,3,#FF9933,1,1
Brazil/SP-FIOCRUZ-15526/2022,2,3,#FF9933,1,1
Brazil/SP-FIOCRUZ-15523/2022,2,3,#FF9933,1,1
Brazil/SP-FIOCRUZ-15520/2022,2,3,#FF9933,1,1
Brazil/SP-FIOCRUZ-132260CE/2022,2,3,#FF9933,1,1
Brazil/SP-FIOCRUZ-128081CE/2022,2,3,#FF9933,1,1
Brazil/SP-FIOCRUZ-128066CE/2022,2,3,#FF9933,1,1
Brazil/SP-FIOCRUZ-128041CE/2022,2,3,#FF9933,1,1
Brazil/SP-FIOCRUZ-128037CE/2022,2,3,#FF9933,1,1
Brazil/SP-FIOCRUZ-124090CE/2022,2,3,#FF9933,1,1
Brazil/SP-FIOCRUZ-124085CE/2022,2,3,#FF9933,1,1
Brazil/SP-FIOCRUZ-124069CE/2022,2,3,#FF9933,1,1
Brazil/SP-FIOCRUZ-124060CE/2022,2,3,#FF9933,1,1
Brazil/SP-FIOCRUZ-124033CE/2022,2,3,#FF9933,1,1
Brazil/SP-FIOCRUZ-120349CE/2022,2,3,#FF9933,1,1
Brazil/SP-FIOCRUZ-120264CE/2022,2,3,#FF9933,1,1
Brazil/SP-FIOCRUZ-120235CE/2022,2,3,#FF9933,1,1
Brazil/SP-FIOCRUZ-12001/2022,2,3,#FF9933,1,1
Brazil/SP-FIOCRUZ-119134CE/2022,2,3,#FF9933,1,1
Brazil/SP-FIOCRUZ-11910/2022,2,3,#FF9933,1,1
Brazil/SP-FIOCRUZ-119013CE/2022,2,3,#FF9933,1,1
Brazil/SP-FIOCRUZ-11875/2022,2,3,#FF9933,1,1
Brazil/SP-FIOCRUZ-11863/2022,2,3,#FF9933,1,1
Brazil/SP-FIOCRUZ-11859/2022,2,3,#FF9933,1,1
Brazil/SP-FIOCRUZ-11847/2022,2,3,#FF9933,1,1
Brazil/SP-FIOCRUZ-115066CE/2022,2,3,#FF9933,1,1
Brazil/SP-FIOCRUZ-112084CE/2022,2,3,#FF9933,1,1
Brazil/SP-FIOCRUZ-108060CE/2022,2,3,#FF9933,1,1
Brazil/SP-FIOCRUZ-106180CE/2022,2,3,#FF9933,1,1
Brazil/SP-FIOCRUZ-106163CE/2022,2,3,#FF9933,1,1
Brazil/SP-FIOCRUZ-106153CE/2022,2,3,#FF9933,1,1
Brazil/SP-FIOCRUZ-106126CE/2022,2,3,#FF9933,1,1
Brazil/SP-FIOCRUZ-105066CE/2022,2,3,#FF9933,1,1
Brazil/SP-FIOCRUZ-105060CE/2022,2,3,#FF9933,1,1
Brazil/SP-FIOCRUZ-105020CE/2022,2,3,#FF9933,1,1
Brazil/SP-FIOCRUZ-105004CE/2022,2,3,#FF9933,1,1
Brazil/SP-FIOCRUZ-105003CE/2022,2,3,#FF9933,1,1
Brazil/SP-FIOCRUZ-105001CE/2022,2,3,#FF9933,1,1
Brazil/SP-FIOCRUZ-104183CE/2022,2,3,#FF9933,1,1
Brazil/SP-FIOCRUZ-104176CE/2022,2,3,#FF9933,1,1
Brazil/SP-FIOCRUZ-104173CE/2022,2,3,#FF9933,1,1
Brazil/SP-FIOCRUZ-104147CE/2022,2,3,#FF9933,1,1
Brazil/SP-FIOCRUZ-104146CE/2022,2,3,#FF9933,1,1
Brazil/SP-FIOCRUZ-100165CE/2022,2,3,#FF9933,1,1
Brazil/SP-FIOCRUZ-100155CE/2022,2,3,#FF9933,1,1
Brazil/SP-FIOCRUZ-100065CE/2022,2,3,#FF9933,1,1
Brazil/SP-FIOCRUZ-100063CE/2022,2,3,#FF9933,1,1
Brazil/SP-FIOCRUZ-100055CE/2022,2,3,#FF9933,1,1
Brazil/SP-FIOCRUZ-100054CE/2022,2,3,#FF9933,1,1
Brazil/SP-FIOCRUZ-100047CE/2022,2,3,#FF9933,1,1
Brazil/SP-FIOCRUZ-100039CE/2022,2,3,#FF9933,1,1
Brazil/SP-DVZ_LABZOO-22282/2022,2,3,#FF9933,1,1
Brazil/SP-DASA828825949690/2022,2,3,#FF9933,1,1
Brazil/SP-DASA828814533732/2022,2,3,#FF9933,1,1
Brazil/SP-DASA828813107101/2022,2,3,#FF9933,1,1
Brazil/SP-DASA828688082763/2022,2,3,#FF9933,1,1
Brazil/SP-DASA828678333349/2022,2,3,#FF9933,1,1
Brazil/SP-DASA701830006940/2022,2,3,#FF9933,1,1
Brazil/SP-33210/2022,2,3,#FF9933,1,1
Brazil/SP-30142/2022,2,3,#FF9933,1,1
Brazil/RJ-UFRJ-71234/2022,2,3,#FF9933,1,1
Brazil/RJ-UFRJ-65523/2022,2,3,#FF9933,1,1
Brazil/RJ-UFRJ-63929/2022,2,3,#FF9933,1,1
Brazil/RJ-RJBR50061/2022,2,3,#FF9933,1,1
Brazil/RJ-NVBS24032GENOV702256170505/2022,2,3,#FF9933,1,1
Brazil/RJ-NVBS23883GENOV702256722353/2022,2,3,#FF9933,1,1
Brazil/RJ-NVBS23882GENOV702254504357/2022,2,3,#FF9933,1,1
Brazil/RJ-NVBS23881GENOV702254501509/2022,2,3,#FF9933,1,1
Brazil/RJ-NVBS23782GENOV829688815955/2022,2,3,#FF9933,1,1
Brazil/RJ-NVBS23778GENOV829688224481/2022,2,3,#FF9933,1,1
Brazil/RJ-NVBS22571GENOV829480117578/2022,2,3,#FF9933,1,1
Brazil/RJ-NVBS22065GENOV44919705281/2022,2,3,#FF9933,1,1
Brazil/RJ-NVBS21201GENOV829318318719/2022,2,3,#FF9933,1,1
Brazil/RJ-NVBS21200GENOV829332140853/2022,2,3,#FF9933,1,1
Brazil/RJ-NVBS21068GENOV829346887072/2022,2,3,#FF9933,1,1
Brazil/RJ-NVBS20971GENOV829311094443/2022,2,3,#FF9933,1,1
Brazil/RJ-NVBS20869GENOV829341041981/2022,2,3,#FF9933,1,1
Brazil/RJ-NVBS20825GENOV829386453176/2022,2,3,#FF9933,1,1
Brazil/RJ-NVBS19847GENOV702220568987/2022,2,3,#FF9933,1,1
Brazil/RJ-NVBS19818GENOV829231373086/2022,2,3,#FF9933,1,1
Brazil/RJ-NVBS19744GENOV829167799813/2022,2,3,#FF9933,1,1
Brazil/RJ-NVBS19738GENOV829223624011/2022,2,3,#FF9933,1,1
Brazil/RJ-NVBS19725GENOV702216616487/2022,2,3,#FF9933,1,1
Brazil/RJ-NVBS19638GENOV829171609160/2022,2,3,#FF9933,1,1
Brazil/RJ-NVBS19614GENOV829212039277/2022,2,3,#FF9933,1,1
Brazil/RJ-NVBS19607GENOV829187259779/2022,2,3,#FF9933,1,1
Brazil/RJ-NVBS19523GENOV829222680865/2022,2,3,#FF9933,1,1
Brazil/RJ-NVBS19517GENOV829190059793/2022,2,3,#FF9933,1,1
Brazil/RJ-NVBS18083GENOV045618732745/2022,2,3,#FF9933,1,1
Brazil/RJ-NVBS17176GENOV701857366706/2022,2,3,#FF9933,1,1
Brazil/RJ-NVBS16877GENOV829091729986/2022,2,3,#FF9933,1,1
Brazil/RJ-NVBS16870GENOV829035563881/2022,2,3,#FF9933,1,1
Brazil/RJ-NVBS16859GENOV829096801038/2022,2,3,#FF9933,1,1
Brazil/RJ-NVBS16853GENOV829032294320/2022,2,3,#FF9933,1,1
Brazil/RJ-NVBS16848GENOV829057875764/2022,2,3,#FF9933,1,1
Brazil/RJ-NVBS16843GENOV829069722636/2022,2,3,#FF9933,1,1
Brazil/RJ-NVBS16842GENOV829035455438/2022,2,3,#FF9933,1,1
Brazil/RJ-NVBS16838GENOV829054906645/2022,2,3,#FF9933,1,1
Brazil/RJ-NVBS16837GENOV829050073648/2022,2,3,#FF9933,1,1
Brazil/RJ-NVBS16826GENOV829041794378/2022,2,3,#FF9933,1,1
Brazil/RJ-NVBS16821GENOV829085613345/2022,2,3,#FF9933,1,1
Brazil/RJ-NVBS16816GENOV829038122320/2022,2,3,#FF9933,1,1
Brazil/RJ-NVBS16812GENOV829070089148/2022,2,3,#FF9933,1,1
Brazil/RJ-NVBS16792GENOV829074143938/2022,2,3,#FF9933,1,1
Brazil/RJ-NVBS16789GENOV829045453332/2022,2,3,#FF9933,1,1
Brazil/RJ-NVBS16774GENOV829052279246/2022,2,3,#FF9933,1,1
Brazil/RJ-NVBS16768GENOV829078571171/2022,2,3,#FF9933,1,1
Brazil/RJ-NVBS16767GENOV829091357622/2022,2,3,#FF9933,1,1
Brazil/RJ-NVBS16756GENOV829046356168/2022,2,3,#FF9933,1,1
Brazil/RJ-NVBS16755GENOV829053499759/2022,2,3,#FF9933,1,1
Brazil/RJ-NVBS16750GENOV702208824517/2022,2,3,#FF9933,1,1
Brazil/RJ-NVBS16749GENOV829088057870/2022,2,3,#FF9933,1,1
Brazil/RJ-NVBS16746GENOV702207219949/2022,2,3,#FF9933,1,1
Brazil/RJ-NVBS16745GENOV702206960958/2022,2,3,#FF9933,1,1
Brazil/RJ-NVBS16744GENOV829027781255/2022,2,3,#FF9933,1,1
Brazil/RJ-NVBS16741GENOV829085836461/2022,2,3,#FF9933,1,1
Brazil/RJ-NVBS16736GENOV829096684020/2022,2,3,#FF9933,1,1
Brazil/RJ-NVBS16735GENOV829035848124/2022,2,3,#FF9933,1,1
Brazil/RJ-NVBS16723GENOV829062438169/2022,2,3,#FF9933,1,1
Brazil/RJ-NVBS16715GENOV829058207786/2022,2,3,#FF9933,1,1
Brazil/RJ-NVBS15545GENOV828879857590/2022,2,3,#FF9933,1,1
Brazil/RJ-NVBS15246GENOV828924540972/2022,2,3,#FF9933,1,1
Brazil/RJ-NVBS15239GENOV828890063970/2022,2,3,#FF9933,1,1
Brazil/RJ-NVBS15237GENOV828893150387/2022,2,3,#FF9933,1,1
Brazil/RJ-NVBS15235GENOV828912461685/2022,2,3,#FF9933,1,1
Brazil/RJ-NVBS15232GENOV828924512740/2022,2,3,#FF9933,1,1
Brazil/RJ-NVBS15231GENOV700990189401/2022,2,3,#FF9933,1,1
Brazil/RJ-NVBS15201GENOV828881041772/2022,2,3,#FF9933,1,1
Brazil/RJ-NVBS15191GENOV828887052253/2022,2,3,#FF9933,1,1
Brazil/RJ-NVBS15177GENOV828901322799/2022,2,3,#FF9933,1,1
Brazil/RJ-NVBS15176GENOV828924569201/2022,2,3,#FF9933,1,1
Brazil/RJ-NVBS15170GENOV828910315669/2022,2,3,#FF9933,1,1
Brazil/RJ-NVBS15163GENOV828894415058/2022,2,3,#FF9933,1,1
Brazil/RJ-NVBS15152GENOV828948119185/2022,2,3,#FF9933,1,1
Brazil/RJ-NVBS15148GENOV828895249607/2022,2,3,#FF9933,1,1
Brazil/RJ-NVBS15133GENOV700993349666/2022,2,3,#FF9933,1,1
Brazil/RJ-NVBS15132GENOV828889581423/2022,2,3,#FF9933,1,1
Brazil/RJ-NVBS15127GENOV828888293396/2022,2,3,#FF9933,1,1
Brazil/RJ-NVBS15125GENOV700993280594/2022,2,3,#FF9933,1,1
Brazil/RJ-NVBS15124GENOV828899397458/2022,2,3,#FF9933,1,1
Brazil/RJ-NVBS15123GENOV828929371700/2022,2,3,#FF9933,1,1
Brazil/RJ-NVBS15112GENOV828914019853/2022,2,3,#FF9933,1,1
Brazil/RJ-NVBS15103GENOV828896509434/2022,2,3,#FF9933,1,1
Brazil/RJ-NVBS15098GENOV828884145231/2022,2,3,#FF9933,1,1
Brazil/RJ-NVBS15096GENOV700990780974/2022,2,3,#FF9933,1,1
Brazil/RJ-NVBS15095GENOV828927119427/2022,2,3,#FF9933,1,1
Brazil/RJ-NVBS15092GENOV828888679800/2022,2,3,#FF9933,1,1
Brazil/RJ-NVBS15091GENOV828903415062/2022,2,3,#FF9933,1,1
Brazil/RJ-NVBS15083GENOV828911391266/2022,2,3,#FF9933,1,1
Brazil/RJ-NVBS15074GENOV700990543630/2022,2,3,#FF9933,1,1
Brazil/RJ-NVBS15072GENOV828900071759/2022,2,3,#FF9933,1,1
Brazil/RJ-NVBS14070GENOV828786469985/2022,2,3,#FF9933,1,1
Brazil/RJ-NVBS13633GENOV828778686932/2022,2,3,#FF9933,1,1
Brazil/RJ-NVBS13632GENOV828814654635/2022,2,3,#FF9933,1,1
Brazil/RJ-NVBS13615GENOV828784861309/2022,2,3,#FF9933,1,1
Brazil/RJ-NVBS13614GENOV700984617736/2022,2,3,#FF9933,1,1
Brazil/RJ-NVBS13595GENOV700983721380/2022,2,3,#FF9933,1,1
Brazil/RJ-NVBS13554GENOV828739515523/2022,2,3,#FF9933,1,1
Brazil/RJ-NVBS13535GENOV828761928285/2022,2,3,#FF9933,1,1
Brazil/RJ-NVBS13499GENOV828763284730/2022,2,3,#FF9933,1,1
Brazil/RJ-NVBS13478GENOV700980729273/2022,2,3,#FF9933,1,1
Brazil/RJ-NVBS13453GENOV828749230096/2022,2,3,#FF9933,1,1
Brazil/RJ-NVBS13397GENOV828801630741/2022,2,3,#FF9933,1,1
Brazil/RJ-NVBS13381GENOV828802215664/2022,2,3,#FF9933,1,1
Brazil/RJ-NVBS13331GENOV828743353302/2022,2,3,#FF9933,1,1
Brazil/RJ-NVBS13329GENOV700980472926/2022,2,3,#FF9933,1,1
Brazil/RJ-NVBS13326GENOV828737661291/2022,2,3,#FF9933,1,1
Brazil/RJ-NVBS12766GENOV828607337677/2022,2,3,#FF9933,1,1
Brazil/RJ-NVBS12455GENOV700973434108/2022,2,3,#FF9933,1,1
Brazil/RJ-NVBS11195GENOV828565747136/2021,2,3,#FF9933,1,1
Brazil/RJ-Marica-15505P/2022,2,3,#FF9933,1,1
Brazil/RJ-LVM-71234/2022,2,3,#FF9933,1,1
Brazil/RJ-LVM-71222/2022,2,3,#FF9933,1,1
Brazil/RJ-LVM-71191/2022,2,3,#FF9933,1,1
Brazil/RJ-LVM-69271/2022,2,3,#FF9933,1,1
Brazil/RJ-LVM-69218/2022,2,3,#FF9933,1,1
Brazil/RJ-LVM-67867/2022,2,3,#FF9933,1,1
Brazil/RJ-LVM-67836/2022,2,3,#FF9933,1,1
Brazil/RJ-LVM-67816/2022,2,3,#FF9933,1,1
Brazil/RJ-LVM62795/2022,2,3,#FF9933,1,1
Brazil/RJ-LVM62776/2022,2,3,#FF9933,1,1
Brazil/RJ-LNN10018/2022,2,3,#FF9933,1,1
Brazil/RJ-LNN09783/2022,2,3,#FF9933,1,1
Brazil/RJ-LNN09637/2022,2,3,#FF9933,1,1
Brazil/RJ-LNN09600/2022,2,3,#FF9933,1,1
Brazil/RJ-LNN09552/2022,2,3,#FF9933,1,1
Brazil/RJ-LNN09524/2022,2,3,#FF9933,1,1
Brazil/RJ-LNN09315/2022,2,3,#FF9933,1,1
Brazil/RJ-LNN09226/2022,2,3,#FF9933,1,1
Brazil/RJ-LNN09178/2022,2,3,#FF9933,1,1
Brazil/RJ-LNN09152/2022,2,3,#FF9933,1,1
Brazil/RJ-LNN09135/2022,2,3,#FF9933,1,1
Brazil/RJ-LNN09090/2022,2,3,#FF9933,1,1
Brazil/RJ-LNN09044/2022,2,3,#FF9933,1,1
Brazil/RJ-LNN09043/2022,2,3,#FF9933,1,1
Brazil/RJ-LNN09036/2022,2,3,#FF9933,1,1
Brazil/RJ-LNN09035/2022,2,3,#FF9933,1,1
Brazil/RJ-LNN09030/2022,2,3,#FF9933,1,1
Brazil/RJ-LNN09027/2022,2,3,#FF9933,1,1
Brazil/RJ-LNN08940/2022,2,3,#FF9933,1,1
Brazil/RJ-LNN08921/2022,2,3,#FF9933,1,1
Brazil/RJ-LNN08906/2022,2,3,#FF9933,1,1
Brazil/RJ-LNN08899/2022,2,3,#FF9933,1,1
Brazil/RJ-LNN08883/2022,2,3,#FF9933,1,1
Brazil/RJ-LNN08879/2022,2,3,#FF9933,1,1
Brazil/RJ-LNN08839/2022,2,3,#FF9933,1,1
Brazil/RJ-LNN08811/2022,2,3,#FF9933,1,1
Brazil/RJ-LNN08799/2022,2,3,#FF9933,1,1
Brazil/RJ-LNN08790/2022,2,3,#FF9933,1,1
Brazil/RJ-LNN08758/2022,2,3,#FF9933,1,1
Brazil/RJ-LNN08755/2022,2,3,#FF9933,1,1
Brazil/RJ-LNN08743/2022,2,3,#FF9933,1,1
Brazil/RJ-LNN08709/2022,2,3,#FF9933,1,1
Brazil/RJ-LNN08705/2022,2,3,#FF9933,1,1
Brazil/RJ-LNN08661/2022,2,3,#FF9933,1,1
Brazil/RJ-LNN08644/2022,2,3,#FF9933,1,1
Brazil/RJ-LNN08594/2022,2,3,#FF9933,1,1
Brazil/RJ-LNN08485/2022,2,3,#FF9933,1,1
Brazil/RJ-LNN08402/2022,2,3,#FF9933,1,1
Brazil/RJ-LNN08357/2022,2,3,#FF9933,1,1
Brazil/RJ-LNN08336/2022,2,3,#FF9933,1,1
Brazil/RJ-LNN08332/2022,2,3,#FF9933,1,1
Brazil/RJ-LNN08309/2022,2,3,#FF9933,1,1
Brazil/RJ-LNN08234/2022,2,3,#FF9933,1,1
Brazil/RJ-LNN08159/2022,2,3,#FF9933,1,1
Brazil/RJ-LNN08143/2022,2,3,#FF9933,1,1
Brazil/RJ-LNN07966/2021,2,3,#FF9933,1,1
Brazil/RJ-LNN07954/2021,2,3,#FF9933,1,1
Brazil/RJ-LNN07952/2021,2,3,#FF9933,1,1
Brazil/RJ-LNN07920/2022,2,3,#FF9933,1,1
Brazil/RJ-LNN07856/2021,2,3,#FF9933,1,1
Brazil/RJ-LNN07834/2021,2,3,#FF9933,1,1
Brazil/RJ-LNN07821/2021,2,3,#FF9933,1,1
Brazil/RJ-LNN07819/2021,2,3,#FF9933,1,1
Brazil/RJ-LNN07818/2021,2,3,#FF9933,1,1
Brazil/RJ-LNN07802/2021,2,3,#FF9933,1,1
Brazil/RJ-LNN07801/2021,2,3,#FF9933,1,1
Brazil/RJ-LNN07798/2021,2,3,#FF9933,1,1
Brazil/RJ-LNN07797/2021,2,3,#FF9933,1,1
Brazil/RJ-LNN07624/2021,2,3,#FF9933,1,1
Brazil/RJ-LNN07573/2021,2,3,#FF9933,1,1
Brazil/RJ-LNN07535/2021,2,3,#FF9933,1,1
Brazil/RJ-IMTSP-CD34036/2022,2,3,#FF9933,1,1
Brazil/RJ-FIOCRUZ-9674/2022,2,3,#FF9933,1,1
Brazil/RJ-FIOCRUZ-9606/2022,2,3,#FF9933,1,1
Brazil/RJ-FIOCRUZ-8942/2022,2,3,#FF9933,1,1
Brazil/RJ-FIOCRUZ-823/2022,2,3,#FF9933,1,1
Brazil/RJ-FIOCRUZ-8217/2022,2,3,#FF9933,1,1
Brazil/RJ-FIOCRUZ-7785/2022,2,3,#FF9933,1,1
Brazil/RJ-FIOCRUZ-774/2022,2,3,#FF9933,1,1
Brazil/RJ-FIOCRUZ-765/2022,2,3,#FF9933,1,1
Brazil/RJ-FIOCRUZ-7471/2022,2,3,#FF9933,1,1
Brazil/RJ-FIOCRUZ-66684/2021,2,3,#FF9933,1,1
Brazil/RJ-FIOCRUZ-66429/2021,2,3,#FF9933,1,1
Brazil/RJ-FIOCRUZ-66331/2021,2,3,#FF9933,1,1
Brazil/RJ-FIOCRUZ-66323/2021,2,3,#FF9933,1,1
Brazil/RJ-FIOCRUZ-66316/2021,2,3,#FF9933,1,1
Brazil/RJ-FIOCRUZ-66302/2021,2,3,#FF9933,1,1
Brazil/RJ-FIOCRUZ-66298/2021,2,3,#FF9933,1,1
Brazil/RJ-FIOCRUZ-66292/2021,2,3,#FF9933,1,1
Brazil/RJ-FIOCRUZ-66175/2021,2,3,#FF9933,1,1
Brazil/RJ-FIOCRUZ-5667/2022,2,3,#FF9933,1,1
Brazil/RJ-FIOCRUZ-482/2022,2,3,#FF9933,1,1
Brazil/RJ-FIOCRUZ-3949/2022,2,3,#FF9933,1,1
Brazil/RJ-FIOCRUZ-3884/2022,2,3,#FF9933,1,1
Brazil/RJ-FIOCRUZ-3607/2022,2,3,#FF9933,1,1
Brazil/RJ-FIOCRUZ-3267/2022,2,3,#FF9933,1,1
Brazil/RJ-FIOCRUZ-2797/2022,2,3,#FF9933,1,1
Brazil/RJ-FIOCRUZ-276/2022,2,3,#FF9933,1,1
Brazil/RJ-FIOCRUZ-20000/2022,2,3,#FF9933,1,1
Brazil/RJ-FIOCRUZ-19207/2022,2,3,#FF9933,1,1
Brazil/RJ-FIOCRUZ-19205/2022,2,3,#FF9933,1,1
Brazil/RJ-FIOCRUZ-19062/2022,2,3,#FF9933,1,1
Brazil/RJ-FIOCRUZ-19042/2022,2,3,#FF9933,1,1
Brazil/RJ-FIOCRUZ-18886/2022,2,3,#FF9933,1,1
Brazil/RJ-FIOCRUZ-18814/2022,2,3,#FF9933,1,1
Brazil/RJ-FIOCRUZ-18810/2022,2,3,#FF9933,1,1
Brazil/RJ-FIOCRUZ-18809/2022,2,3,#FF9933,1,1
Brazil/RJ-FIOCRUZ-18806/2022,2,3,#FF9933,1,1
Brazil/RJ-FIOCRUZ-18778/2022,2,3,#FF9933,1,1
Brazil/RJ-FIOCRUZ-17806/2022,2,3,#FF9933,1,1
Brazil/RJ-FIOCRUZ-17792/2022,2,3,#FF9933,1,1
Brazil/RJ-FIOCRUZ-17782/2022,2,3,#FF9933,1,1
Brazil/RJ-FIOCRUZ-17455/2022,2,3,#FF9933,1,1
Brazil/RJ-FIOCRUZ-17137/2022,2,3,#FF9933,1,1
Brazil/RJ-FIOCRUZ-17133/2022,2,3,#FF9933,1,1
Brazil/RJ-FIOCRUZ-17091/2022,2,3,#FF9933,1,1
Brazil/RJ-FIOCRUZ-16686/2022,2,3,#FF9933,1,1
Brazil/RJ-FIOCRUZ-16678/2022,2,3,#FF9933,1,1
Brazil/RJ-FIOCRUZ-16674/2022,2,3,#FF9933,1,1
Brazil/RJ-FIOCRUZ-16671/2022,2,3,#FF9933,1,1
Brazil/RJ-FIOCRUZ-16670/2022,2,3,#FF9933,1,1
Brazil/RJ-FIOCRUZ-16610/2022,2,3,#FF9933,1,1
Brazil/RJ-FIOCRUZ-14793/2022,2,3,#FF9933,1,1
Brazil/RJ-FIOCRUZ-14790/2022,2,3,#FF9933,1,1
Brazil/RJ-FIOCRUZ-14776/2022,2,3,#FF9933,1,1
Brazil/RJ-FIOCRUZ-14383/2022,2,3,#FF9933,1,1
Brazil/RJ-FIOCRUZ-14190/2022,2,3,#FF9933,1,1
Brazil/RJ-FIOCRUZ-14187/2022,2,3,#FF9933,1,1
Brazil/RJ-FIOCRUZ-13708/2022,2,3,#FF9933,1,1
Brazil/RJ-FIOCRUZ-13694/2022,2,3,#FF9933,1,1
Brazil/RJ-FIOCRUZ-13618/2022,2,3,#FF9933,1,1
Brazil/RJ-FIOCRUZ-13613/2022,2,3,#FF9933,1,1
Brazil/RJ-FIOCRUZ-13603/2022,2,3,#FF9933,1,1
Brazil/RJ-FIOCRUZ-13589/2022,2,3,#FF9933,1,1
Brazil/RJ-FIOCRUZ-13585/2022,2,3,#FF9933,1,1
Brazil/RJ-FIOCRUZ-12879/2022,2,3,#FF9933,1,1
Brazil/RJ-FIOCRUZ-12690/2022,2,3,#FF9933,1,1
Brazil/RJ-FIOCRUZ-12683/2022,2,3,#FF9933,1,1
Brazil/RJ-FIOCRUZ-11802/2022,2,3,#FF9933,1,1
Brazil/RJ-FIOCRUZ-1146/2022,2,3,#FF9933,1,1
Brazil/RJ-FIOCRUZ-11319/2022,2,3,#FF9933,1,1
Brazil/RJ-FIOCRUZ-11315/2022,2,3,#FF9933,1,1
Brazil/RJ-FIOCRUZ-00978/2022,2,3,#FF9933,1,1
Brazil/RJ-FIOCRUZ-00829/2022,2,3,#FF9933,1,1
Brazil/RJ-FIOCRUZ-00800/2022,2,3,#FF9933,1,1
Brazil/RJ-FIOCRUZ-00772/2022,2,3,#FF9933,1,1
Brazil/RJ-FIOCRUZ-00713/2022,2,3,#FF9933,1,1
Brazil/RJ-FIOCRUZ-00661/2022,2,3,#FF9933,1,1
Brazil/RJ-FIOCRUZ-00567/2022,2,3,#FF9933,1,1
Brazil/RJ-FIOCRUZ-00490/2022,2,3,#FF9933,1,1
Brazil/RJ-FIOCRUZ-00469/2022,2,3,#FF9933,1,1
Brazil/RJ-DASA828819358194/2022,2,3,#FF9933,1,1
Brazil/RJ-DASA828807329847/2022,2,3,#FF9933,1,1
Brazil/RJ-DASA828768465240/2022,2,3,#FF9933,1,1
Brazil/RJ-DASA828686062347/2022,2,3,#FF9933,1,1
Brazil/RJ-DASA828675879406/2022,2,3,#FF9933,1,1
Brazil/RJ-DASA828672894655/2022,2,3,#FF9933,1,1
Brazil/RJ-DASA828664902467/2022,2,3,#FF9933,1,1
Brazil/RJ-DASA828664821317/2022,2,3,#FF9933,1,1
Brazil/RJ-DASA700977508454/2022,2,3,#FF9933,1,1
Brazil/RJ-DASA700976646805/2022,2,3,#FF9933,1,1
Brazil/RJ-CRO-2912-004/2021,2,3,#FF9933,1,1
Brazil/RJ-COVID-19_UFRJ-71234/2022,2,3,#FF9933,1,1
Brazil/RJ-COVID-19_UFRJ-66850/2022,2,3,#FF9933,1,1
Brazil/RJ-COVID-19_UFRJ-64231/2022,2,3,#FF9933,1,1
Brazil/MG_SEQV_LBI_MI0028/2022,2,3,#FF9933,1,1
Brazil/MG-NVBS17593GENOV829035490859/2022,2,3,#FF9933,1,1
Brazil/MG-NVBS17587GENOV045618729691/2022,2,3,#FF9933,1,1
Brazil/MG-NVBS17313GENOV045618752675/2022,2,3,#FF9933,1,1
Brazil/MG-NVBS17155GENOV045618645687/2022,2,3,#FF9933,1,1
Brazil/MG-NVBS16764GENOV702206551750/2022,2,3,#FF9933,1,1
Brazil/MG-NVBS16032GENOV045618437022/2022,2,3,#FF9933,1,1
Brazil/MG-NVBS15839GENOV045618298739/2022,2,3,#FF9933,1,1
Brazil/MG-NVBS15594GENOV045618299552/2022,2,3,#FF9933,1,1
Brazil/MG-NVBS15581GENOV045618299545/2022,2,3,#FF9933,1,1
Brazil/MG-NVBS15164GENOV700992588530/2022,2,3,#FF9933,1,1
Brazil/MG-NVBS15160GENOV700991712424/2022,2,3,#FF9933,1,1
Brazil/MG-NVBS15149GENOV700993273176/2022,2,3,#FF9933,1,1
Brazil/MG-NVBS15141GENOV700993278218/2022,2,3,#FF9933,1,1
Brazil/MG-NVBS15138GENOV700990703478/2022,2,3,#FF9933,1,1
Brazil/MG-NVBS15100GENOV700989547106/2022,2,3,#FF9933,1,1
Brazil/MG-NVBS15071GENOV700989770924/2022,2,3,#FF9933,1,1
Brazil/MG-NVBS14896GENOV045617976867/2022,2,3,#FF9933,1,1
Brazil/MG-NVBS14439GENOV045617964567/2022,2,3,#FF9933,1,1
Brazil/MG-NVBS13972GENOV045618141189/2022,2,3,#FF9933,1,1
Brazil/MG-MGBR50539/2021,2,3,#FF9933,1,1
Brazil/MG-MGBR50489/2022,2,3,#FF9933,1,1
Brazil/MG-MGBR50468/2022,2,3,#FF9933,1,1
Brazil/MG-MGBR50428/2022,2,3,#FF9933,1,1
Brazil/MG-MGBR50389/2022,2,3,#FF9933,1,1
Brazil/MG-MGBR50357/2021,2,3,#FF9933,1,1
Brazil/MG-MGBR50356/2021,2,3,#FF9933,1,1
Brazil/MG-MGBR50343/2022,2,3,#FF9933,1,1
Brazil/MG-MGBR50324/2022,2,3,#FF9933,1,1
Brazil/MG-MGBR50300/2021,2,3,#FF9933,1,1
Brazil/MG-MGBR50130/2022,2,3,#FF9933,1,1
Brazil/MG-MGBR50127/2022,2,3,#FF9933,1,1
Brazil/MG-MGBR50083/2022,2,3,#FF9933,1,1
Brazil/MG-MGBR50069/2022,2,3,#FF9933,1,1
Brazil/MG-MGBR50019/2022,2,3,#FF9933,1,1
Brazil/MG_LBI-MI0170/2022,2,3,#FF9933,1,1
Brazil/MG_LBI-MI0169/2022,2,3,#FF9933,1,1
Brazil/MG_LBI_MI0004/2022,2,3,#FF9933,1,1
Brazil/MG-LBI-986003912/2022,2,3,#FF9933,1,1
Brazil/MG-LBI966003735/2022,2,3,#FF9933,1,1
Brazil/MG-LBI-946008055/2022,2,3,#FF9933,1,1
Brazil/MG-LBI936007815/2022,2,3,#FF9933,1,1
Brazil/MG-LBI936006697/2022,2,3,#FF9933,1,1
Brazil/MG-LBI926002136/2022,2,3,#FF9933,1,1
Brazil/MG-LBI-926002136/2022,2,3,#FF9933,1,1
Brazil/MG-LBI-906003531/2022,2,3,#FF9933,1,1
Brazil/MG-LBI86096888/2022,2,3,#FF9933,1,1
Brazil/MG-LBI-86093264/2022,2,3,#FF9933,1,1
Brazil/MG-LBI86092579/2022,2,3,#FF9933,1,1
Brazil/MG-LBI86092394/2022,2,3,#FF9933,1,1
Brazil/MG-LBI86091331/2022,2,3,#FF9933,1,1
Brazil/MG-LBI86085977/2022,2,3,#FF9933,1,1
Brazil/MG-LBI-86082537/2022,2,3,#FF9933,1,1
Brazil/MG-LBI776013555/2022,2,3,#FF9933,1,1
Brazil/MG-LBI776011693/2022,2,3,#FF9933,1,1
Brazil/MG-LBI76104995/2022,2,3,#FF9933,1,1
Brazil/MG-LBI76103877/2022,2,3,#FF9933,1,1
Brazil/MG-LBI76096931/2022,2,3,#FF9933,1,1
Brazil/MG-LBI746026025/2022,2,3,#FF9933,1,1
Brazil/MG-LBI746025332/2022,2,3,#FF9933,1,1
Brazil/MG-LBI-73601251001/2022,2,3,#FF9933,1,1
Brazil/MG-LBI68601715001/2022,2,3,#FF9933,1,1
Brazil/MG-LBI676025123/2022,2,3,#FF9933,1,1
Brazil/MG-LBI666019375/2022,2,3,#FF9933,1,1
Brazil/MG-LBI-666019375/2022,2,3,#FF9933,1,1
Brazil/MG-LBI626021425/2022,2,3,#FF9933,1,1
Brazil/MG-LBI556320119/2022,2,3,#FF9933,1,1
Brazil/MG-LBI-556070088/2022,2,3,#FF9933,1,1
Brazil/MG-LBI-556070077/2022,2,3,#FF9933,1,1
Brazil/MG-LBI547454765/2022,2,3,#FF9933,1,1
Brazil/MG-LBI-54712067701/2022,2,3,#FF9933,1,1
Brazil/MG-LBI496034860/2022,2,3,#FF9933,1,1
Brazil/MG-LBI476024521/2022,2,3,#FF9933,1,1
Brazil/MG-LBI466049075/2022,2,3,#FF9933,1,1
Brazil/MG-LBI466047857/2022,2,3,#FF9933,1,1
Brazil/MG-LBI456041884/2022,2,3,#FF9933,1,1
Brazil/MG-LBI456033604/2022,2,3,#FF9933,1,1
Brazil/MG-LBI456032586/2022,2,3,#FF9933,1,1
Brazil/MG-LBI456032433/2022,2,3,#FF9933,1,1
Brazil/MG-LBI-456030987/2022,2,3,#FF9933,1,1
Brazil/MG-LBI446017655/2022,2,3,#FF9933,1,1
Brazil/MG-LBI446016549/2022,2,3,#FF9933,1,1
Brazil/MG-LBI396038917/2022,2,3,#FF9933,1,1
Brazil/MG-LBI396037835/2022,2,3,#FF9933,1,1
Brazil/MG-LBI396036221/2022,2,3,#FF9933,1,1
Brazil/MG-LBI-396033417/2022,2,3,#FF9933,1,1
Brazil/MG-LBI36077539/2022,2,3,#FF9933,1,1
Brazil/MG-LBI-36077539/2022,2,3,#FF9933,1,1
Brazil/MG-LBI346101716/2022,2,3,#FF9933,1,1
Brazil/MG-LBI-346101716/2022,2,3,#FF9933,1,1
Brazil/MG-LBI346099812/2022,2,3,#FF9933,1,1
Brazil/MG-LBI346097461/2022,2,3,#FF9933,1,1
Brazil/MG-LBI346086848/2022,2,3,#FF9933,1,1
Brazil/MG-LBI346063676/2022,2,3,#FF9933,1,1
Brazil/MG-LBI-266040881/2022,2,3,#FF9933,1,1
Brazil/MG-LBI26053612/2022,2,3,#FF9933,1,1
Brazil/MG-LBI26049543/2022,2,3,#FF9933,1,1
Brazil/MG-LBI236079232/2022,2,3,#FF9933,1,1
Brazil/MG-LBI236072590/2022,2,3,#FF9933,1,1
Brazil/MG-LBI-236071088/2022,2,3,#FF9933,1,1
Brazil/MG-LBI-206063378/2022,2,3,#FF9933,1,1
Brazil/MG_LBI-1996/2022,2,3,#FF9933,1,1
Brazil/MG-LBI1916001922/2022,2,3,#FF9933,1,1
Brazil/MG-LBI1896000148/2022,2,3,#FF9933,1,1
Brazil/MG_LBI-1876/2022,2,3,#FF9933,1,1
Brazil/MG_LBI-1872/2022,2,3,#FF9933,1,1
Brazil/MG_LBI-1871/2022,2,3,#FF9933,1,1
Brazil/MG_LBI-1870/2022,2,3,#FF9933,1,1
Brazil/MG_LBI-1867/2022,2,3,#FF9933,1,1
Brazil/MG_LBI-1860/2022,2,3,#FF9933,1,1
Brazil/MG_LBI-1841/2022,2,3,#FF9933,1,1
Brazil/MG_LBI-1825/2022,2,3,#FF9933,1,1
Brazil/MG_LBI-1823/2022,2,3,#FF9933,1,1
Brazil/MG_LBI-1801/2022,2,3,#FF9933,1,1
Brazil/MG-LBI1786000827/2022,2,3,#FF9933,1,1
Brazil/MG_LBI-1765/2021,2,3,#FF9933,1,1
Brazil/MG_LBI-1704/2021,2,3,#FF9933,1,1
Brazil/MG_LBI-1702/2021,2,3,#FF9933,1,1
Brazil/MG_LBI_1696/2022,2,3,#FF9933,1,1
Brazil/MG_LBI_1693/2022,2,3,#FF9933,1,1
Brazil/MG_LBI_1687/2022,2,3,#FF9933,1,1
Brazil/MG_LBI_1677/2022,2,3,#FF9933,1,1
Brazil/MG-LBI-166064427/2022,2,3,#FF9933,1,1
Brazil/MG_LBI_1649/2022,2,3,#FF9933,1,1
Brazil/MG_LBI_1641/2022,2,3,#FF9933,1,1
Brazil/MG-LBI16275901/2022,2,3,#FF9933,1,1
Brazil/MG-LBI16271394/2022,2,3,#FF9933,1,1
Brazil/MG-LBI16271374/2022,2,3,#FF9933,1,1
Brazil/MG-LBI16270587/2022,2,3,#FF9933,1,1
Brazil/MG-LBI16270102/2022,2,3,#FF9933,1,1
Brazil/MG-LBI16269217/2022,2,3,#FF9933,1,1
Brazil/MG-LBI16269094/2022,2,3,#FF9933,1,1
Brazil/MG-LBI16242760/2022,2,3,#FF9933,1,1
Brazil/MG-LBI16239190/2022,2,3,#FF9933,1,1
Brazil/MG-LBI16234998/2022,2,3,#FF9933,1,1
Brazil/MG-LBI16231466/2022,2,3,#FF9933,1,1
Brazil/MG-LBI16227797/2022,2,3,#FF9933,1,1
Brazil/MG-LBI16216519/2022,2,3,#FF9933,1,1
Brazil/MG-LBI16211964/2022,2,3,#FF9933,1,1
Brazil/MG-LBI16201988/2022,2,3,#FF9933,1,1
Brazil/MG-LBI16200824/2022,2,3,#FF9933,1,1
Brazil/MG-LBI16200715/2022,2,3,#FF9933,1,1
Brazil/MG-LBI16200650/2022,2,3,#FF9933,1,1
Brazil/MG-LBI16200503/2022,2,3,#FF9933,1,1
Brazil/MG-LBI16191427/2022,2,3,#FF9933,1,1
Brazil/MG-LBI16188241/2022,2,3,#FF9933,1,1
Brazil/MG-LBI-16182752/2022,2,3,#FF9933,1,1
Brazil/MG-LBI156062209/2022,2,3,#FF9933,1,1
Brazil/MG-LBI156057417/2022,2,3,#FF9933,1,1
Brazil/MG-LBI146076578/2022,2,3,#FF9933,1,1
Brazil/MG-LBI146067649/2022,2,3,#FF9933,1,1
Brazil/MG_LBI_1296/2021,2,3,#FF9933,1,1
Brazil/MG_LBI_1286/2021,2,3,#FF9933,1,1
Brazil/MG_LBI_1277/2021,2,3,#FF9933,1,1
Brazil/MG_LBI_1275/2021,2,3,#FF9933,1,1
Brazil/MG_LBI_1272/2021,2,3,#FF9933,1,1
Brazil/MG_LBI_1271/2021,2,3,#FF9933,1,1
Brazil/MG_LBI_1269/2021,2,3,#FF9933,1,1
Brazil/MG_LBI_1267/2021,2,3,#FF9933,1,1
Brazil/MG_LBI_1265/2021,2,3,#FF9933,1,1
Brazil/MG_LBI_1264/2021,2,3,#FF9933,1,1
Brazil/MG_LBI_1258/2021,2,3,#FF9933,1,1
Brazil/MG_LBI_1238/2021,2,3,#FF9933,1,1
Brazil/MG_LBI_1237/2021,2,3,#FF9933,1,1
Brazil/MG_LBI_1233/2021,2,3,#FF9933,1,1
Brazil/MG-LBI116109087/2022,2,3,#FF9933,1,1
Brazil/MG-LBI116102407/2022,2,3,#FF9933,1,1
Brazil/MG-LBI116097609/2022,2,3,#FF9933,1,1
Brazil/MG-LBI-116093284/2022,2,3,#FF9933,1,1
Brazil/MG-LBI1076004261/2022,2,3,#FF9933,1,1
Brazil/MG-LBI106107309/2022,2,3,#FF9933,1,1
Brazil/MG-LBI-0000095/2022,2,3,#FF9933,1,1
Brazil/MG-LBI-0000085/2022,2,3,#FF9933,1,1
Brazil/MG-LBI-0000032/2022,2,3,#FF9933,1,1
Brazil/MG-LBI-0000031/2022,2,3,#FF9933,1,1
Brazil/MG-LBI-00000196/2022,2,3,#FF9933,1,1
Brazil/MG-LBI-00000172/2022,2,3,#FF9933,1,1
Brazil/MG-LBI-00000167/2022,2,3,#FF9933,1,1
Brazil/MG-LBI-00000145/2022,2,3,#FF9933,1,1
Brazil/MG-LBI-00000118/2022,2,3,#FF9933,1,1
Brazil/MG-FUNED-311323776/2022,2,3,#FF9933,1,1
Brazil/MG-FUNED-311323664/2022,2,3,#FF9933,1,1
Brazil/MG-FUNED-311323368/2022,2,3,#FF9933,1,1
Brazil/MG-FUNED-311323328/2022,2,3,#FF9933,1,1
Brazil/MG-FUNED-311323134/2022,2,3,#FF9933,1,1
Brazil/MG-FUNED-311321728/2022,2,3,#FF9933,1,1
Brazil/MG-FUNED-311321716/2022,2,3,#FF9933,1,1
Brazil/MG-FUNED-311321706/2022,2,3,#FF9933,1,1
Brazil/MG-FUNED-311303337/2022,2,3,#FF9933,1,1
Brazil/MG-FUNED-311303287/2022,2,3,#FF9933,1,1
Brazil/MG-FUNED-311296252/2022,2,3,#FF9933,1,1
Brazil/MG-FUNED-311295102/2022,2,3,#FF9933,1,1
Brazil/MG-FUNED-311266334/2022,2,3,#FF9933,1,1
Brazil/MG-FUNED-311266326/2022,2,3,#FF9933,1,1
Brazil/MG-FUNED-311266321/2022,2,3,#FF9933,1,1
Brazil/MG-FUNED-311266316/2022,2,3,#FF9933,1,1
Brazil/MG-FUNED-311266312/2022,2,3,#FF9933,1,1
Brazil/MG-FUNED-311266288/2022,2,3,#FF9933,1,1
Brazil/MG-FUNED-311266278/2022,2,3,#FF9933,1,1
Brazil/MG-FUNED-311266271/2022,2,3,#FF9933,1,1
Brazil/MG-FUNED-311266249/2022,2,3,#FF9933,1,1
Brazil/MG-FUNED-311266244/2022,2,3,#FF9933,1,1
Brazil/MG-FUNED-311266235/2022,2,3,#FF9933,1,1
Brazil/MG-FUNED-311266231/2022,2,3,#FF9933,1,1
Brazil/MG-FUNED-311266214/2022,2,3,#FF9933,1,1
Brazil/MG-FUNED-311266211/2022,2,3,#FF9933,1,1
Brazil/MG-FUNED-311266207/2022,2,3,#FF9933,1,1
Brazil/MG-FUNED-311230825/2022,2,3,#FF9933,1,1
Brazil/MG-FUNED-311230823/2022,2,3,#FF9933,1,1
Brazil/MG-FUNED-311157367/2021,2,3,#FF9933,1,1
Brazil/MG-FUNED-311157359/2021,2,3,#FF9933,1,1
Brazil/MG-FUNED-311157354/2021,2,3,#FF9933,1,1
Brazil/MG-FUNED-311061961/2021,2,3,#FF9933,1,1
Brazil/MG-FUNED_311024776/2021,2,3,#FF9933,1,1
Brazil/MG-FUNED_311024737/2021,2,3,#FF9933,1,1
Brazil/MG-FUNED_311022210/2021,2,3,#FF9933,1,1
Brazil/MG-FUNED210815002478/2021,2,3,#FF9933,1,1
Brazil/MG-FIOCRUZ-AR-997/2022,2,3,#FF9933,1,1
Brazil/MG-FIOCRUZ-AR-989/2022,2,3,#FF9933,1,1
Brazil/MG-FIOCRUZ-AR-983/2022,2,3,#FF9933,1,1
Brazil/MG-FIOCRUZ-AR-960/2022,2,3,#FF9933,1,1
Brazil/MG-FIOCRUZ-AR-958/2022,2,3,#FF9933,1,1
Brazil/MG-FIOCRUZ-AR-957/2022,2,3,#FF9933,1,1
Brazil/MG-FIOCRUZ-AR-943/2022,2,3,#FF9933,1,1
Brazil/MG-FIOCRUZ-AR-733/2022,2,3,#FF9933,1,1
Brazil/MG-FIOCRUZ-AR-710/2022,2,3,#FF9933,1,1
Brazil/MG-FIOCRUZ-AR-570/2022,2,3,#FF9933,1,1
Brazil/MG-FIOCRUZ-AR-528/2022,2,3,#FF9933,1,1
Brazil/MG-FIOCRUZ-AR-501/2022,2,3,#FF9933,1,1
Brazil/MG-FIOCRUZ-AR-460/2021,2,3,#FF9933,1,1
Brazil/MG-FIOCRUZ-AR-458/2021,2,3,#FF9933,1,1
Brazil/MG-FIOCRUZ-AR-1088/2022,2,3,#FF9933,1,1
Brazil/MG-FIOCRUZ-AR-1074/2022,2,3,#FF9933,1,1
Brazil/MG-FIOCRUZ-AR-1072/2022,2,3,#FF9933,1,1
Brazil/MG-FIOCRUZ-AR-1068/2022,2,3,#FF9933,1,1
Brazil/MG-FIOCRUZ-AR-1067/2022,2,3,#FF9933,1,1
Brazil/MG-FIOCRUZ-AR-1061/2022,2,3,#FF9933,1,1
Brazil/MG-FIOCRUZ-AR-1058/2022,2,3,#FF9933,1,1
Brazil/MG-FIOCRUZ-AR-1057/2022,2,3,#FF9933,1,1
Brazil/MG-FIOCRUZ-AR-1025/2022,2,3,#FF9933,1,1
Brazil/MG-FIOCRUZ-AR-1007/2022,2,3,#FF9933,1,1
Brazil/MG-FIOCRUZ-999/2022,2,3,#FF9933,1,1
Brazil/MG-FIOCRUZ-998/2022,2,3,#FF9933,1,1
Brazil/MG-FIOCRUZ-978/2022,2,3,#FF9933,1,1
Brazil/MG-FIOCRUZ-976/2022,2,3,#FF9933,1,1
Brazil/MG-FIOCRUZ-971/2022,2,3,#FF9933,1,1
Brazil/MG-FIOCRUZ-967/2022,2,3,#FF9933,1,1
Brazil/MG-FIOCRUZ-927/2022,2,3,#FF9933,1,1
Brazil/MG-FIOCRUZ-917/2022,2,3,#FF9933,1,1
Brazil/MG-FIOCRUZ-910/2022,2,3,#FF9933,1,1
Brazil/MG-FIOCRUZ-890/2022,2,3,#FF9933,1,1
Brazil/MG-FIOCRUZ-889/2022,2,3,#FF9933,1,1
Brazil/MG-FIOCRUZ-859/2022,2,3,#FF9933,1,1
Brazil/MG-FIOCRUZ-841/2022,2,3,#FF9933,1,1
Brazil/MG-FIOCRUZ-840/2022,2,3,#FF9933,1,1
Brazil/MG-FIOCRUZ-788/2022,2,3,#FF9933,1,1
Brazil/MG-FIOCRUZ-785/2022,2,3,#FF9933,1,1
Brazil/MG-FIOCRUZ-776/2022,2,3,#FF9933,1,1
Brazil/MG-FIOCRUZ-774/2022,2,3,#FF9933,1,1
Brazil/MG-FIOCRUZ-761/2022,2,3,#FF9933,1,1
Brazil/MG-FIOCRUZ-760/2022,2,3,#FF9933,1,1
Brazil/MG-FIOCRUZ-742/2022,2,3,#FF9933,1,1
Brazil/MG-FIOCRUZ-719/2022,2,3,#FF9933,1,1
Brazil/MG-FIOCRUZ-691/2022,2,3,#FF9933,1,1
Brazil/MG-FIOCRUZ-658/2021,2,3,#FF9933,1,1
Brazil/MG-FIOCRUZ-657/2021,2,3,#FF9933,1,1
Brazil/MG-FIOCRUZ-656/2021,2,3,#FF9933,1,1
Brazil/MG-FIOCRUZ-654/2021,2,3,#FF9933,1,1
Brazil/MG-FIOCRUZ-650/2021,2,3,#FF9933,1,1
Brazil/MG-FIOCRUZ-649/2021,2,3,#FF9933,1,1
Brazil/MG-FIOCRUZ-646/2021,2,3,#FF9933,1,1
Brazil/MG-FIOCRUZ-645/2021,2,3,#FF9933,1,1
Brazil/MG-FIOCRUZ-542/2021,2,3,#FF9933,1,1
Brazil/MG-FIOCRUZ-541/2021,2,3,#FF9933,1,1
Brazil/MG-FIOCRUZ-4490/2022,2,3,#FF9933,1,1
Brazil/MG-FIOCRUZ-4485/2022,2,3,#FF9933,1,1
Brazil/MG-FIOCRUZ-4484/2022,2,3,#FF9933,1,1
Brazil/MG-FIOCRUZ-4474/2022,2,3,#FF9933,1,1
Brazil/MG-FIOCRUZ-4465/2022,2,3,#FF9933,1,1
Brazil/MG-FIOCRUZ-4456/2022,2,3,#FF9933,1,1
Brazil/MG-FIOCRUZ-3477/2022,2,3,#FF9933,1,1
Brazil/MG-FIOCRUZ-3473/2022,2,3,#FF9933,1,1
Brazil/MG-FIOCRUZ-3472/2022,2,3,#FF9933,1,1
Brazil/MG-FIOCRUZ-3471/2022,2,3,#FF9933,1,1
Brazil/MG-FIOCRUZ-3470/2022,2,3,#FF9933,1,1
Brazil/MG-FIOCRUZ-3292/2022,2,3,#FF9933,1,1
Brazil/MG-FIOCRUZ-3287/2022,2,3,#FF9933,1,1
Brazil/MG-FIOCRUZ-3283/2022,2,3,#FF9933,1,1
Brazil/MG-FIOCRUZ-3277/2022,2,3,#FF9933,1,1
Brazil/MG-FIOCRUZ-3257/2022,2,3,#FF9933,1,1
Brazil/MG-FIOCRUZ-3253/2022,2,3,#FF9933,1,1
Brazil/MG-FIOCRUZ-3173/2022,2,3,#FF9933,1,1
Brazil/MG-FIOCRUZ-3169/2022,2,3,#FF9933,1,1
Brazil/MG-FIOCRUZ-3156/2022,2,3,#FF9933,1,1
Brazil/MG-FIOCRUZ-3153/2022,2,3,#FF9933,1,1
Brazil/MG-FIOCRUZ-3143/2022,2,3,#FF9933,1,1
Brazil/MG-FIOCRUZ-3140/2022,2,3,#FF9933,1,1
Brazil/MG-FIOCRUZ-3136/2022,2,3,#FF9933,1,1
Brazil/MG-FIOCRUZ-3107/2022,2,3,#FF9933,1,1
Brazil/MG-FIOCRUZ-3106/2022,2,3,#FF9933,1,1
Brazil/MG-FIOCRUZ-3087/2022,2,3,#FF9933,1,1
Brazil/MG-FIOCRUZ-3083/2022,2,3,#FF9933,1,1
Brazil/MG-FIOCRUZ-3042/2022,2,3,#FF9933,1,1
Brazil/MG-FIOCRUZ-2839/2022,2,3,#FF9933,1,1
Brazil/MG-FIOCRUZ-2837/2022,2,3,#FF9933,1,1
Brazil/MG-FIOCRUZ-2834/2022,2,3,#FF9933,1,1
Brazil/MG-FIOCRUZ-2832/2022,2,3,#FF9933,1,1
Brazil/MG-FIOCRUZ-2828/2022,2,3,#FF9933,1,1
Brazil/MG-FIOCRUZ-2826/2022,2,3,#FF9933,1,1
Brazil/MG-FIOCRUZ-2821/2022,2,3,#FF9933,1,1
Brazil/MG-FIOCRUZ-2820/2022,2,3,#FF9933,1,1
Brazil/MG-FIOCRUZ-2817/2022,2,3,#FF9933,1,1
Brazil/MG-FIOCRUZ-2815/2022,2,3,#FF9933,1,1
Brazil/MG-FIOCRUZ-2813/2022,2,3,#FF9933,1,1
Brazil/MG-FIOCRUZ-2811/2022,2,3,#FF9933,1,1
Brazil/MG-FIOCRUZ-2809/2022,2,3,#FF9933,1,1
Brazil/MG-FIOCRUZ-2808/2022,2,3,#FF9933,1,1
Brazil/MG-FIOCRUZ-2805/2022,2,3,#FF9933,1,1
Brazil/MG-FIOCRUZ-2803/2022,2,3,#FF9933,1,1
Brazil/MG-FIOCRUZ-2801/2022,2,3,#FF9933,1,1
Brazil/MG-FIOCRUZ-2800/2022,2,3,#FF9933,1,1
Brazil/MG-FIOCRUZ-2794/2022,2,3,#FF9933,1,1
Brazil/MG-FIOCRUZ-2792/2022,2,3,#FF9933,1,1
Brazil/MG-FIOCRUZ-2791/2022,2,3,#FF9933,1,1
Brazil/MG-FIOCRUZ-2780/2022,2,3,#FF9933,1,1
Brazil/MG-FIOCRUZ-2765/2022,2,3,#FF9933,1,1
Brazil/MG-FIOCRUZ-2751/2022,2,3,#FF9933,1,1
Brazil/MG-FIOCRUZ-2746/2022,2,3,#FF9933,1,1
Brazil/MG-FIOCRUZ-2723/2022,2,3,#FF9933,1,1
Brazil/MG-FIOCRUZ-2700/2022,2,3,#FF9933,1,1
Brazil/MG-FIOCRUZ-2680/2022,2,3,#FF9933,1,1
Brazil/MG-FIOCRUZ-2679/2022,2,3,#FF9933,1,1
Brazil/MG-FIOCRUZ-2668/2022,2,3,#FF9933,1,1
Brazil/MG-FIOCRUZ-2667/2022,2,3,#FF9933,1,1
Brazil/MG-FIOCRUZ-2649/2022,2,3,#FF9933,1,1
Brazil/MG-FIOCRUZ-2631/2022,2,3,#FF9933,1,1
Brazil/MG-FIOCRUZ-2619/2022,2,3,#FF9933,1,1
Brazil/MG-FIOCRUZ-2616/2022,2,3,#FF9933,1,1
Brazil/MG-FIOCRUZ-2615/2022,2,3,#FF9933,1,1
Brazil/MG-FIOCRUZ-2613/2022,2,3,#FF9933,1,1
Brazil/MG-FIOCRUZ-2585/2022,2,3,#FF9933,1,1
Brazil/MG-FIOCRUZ-2582/2022,2,3,#FF9933,1,1
Brazil/MG-FIOCRUZ-2542/2022,2,3,#FF9933,1,1
Brazil/MG-FIOCRUZ-2532/2022,2,3,#FF9933,1,1
Brazil/MG-FIOCRUZ-2522/2022,2,3,#FF9933,1,1
Brazil/MG-FIOCRUZ-2502/2022,2,3,#FF9933,1,1
Brazil/MG-FIOCRUZ-2423/2022,2,3,#FF9933,1,1
Brazil/MG-FIOCRUZ-2420/2022,2,3,#FF9933,1,1
Brazil/MG-FIOCRUZ-2411/2022,2,3,#FF9933,1,1
Brazil/MG-FIOCRUZ-2408/2022,2,3,#FF9933,1,1
Brazil/MG-FIOCRUZ-2379/2022,2,3,#FF9933,1,1
Brazil/MG-FIOCRUZ-2370/2022,2,3,#FF9933,1,1
Brazil/MG-FIOCRUZ-2259/2022,2,3,#FF9933,1,1
Brazil/MG-FIOCRUZ-1880/2022,2,3,#FF9933,1,1
Brazil/MG-FIOCRUZ-1878/2022,2,3,#FF9933,1,1
Brazil/MG-FIOCRUZ-1871/2022,2,3,#FF9933,1,1
Brazil/MG-FIOCRUZ-1866/2022,2,3,#FF9933,1,1
Brazil/MG-FIOCRUZ-1855/2022,2,3,#FF9933,1,1
Brazil/MG-FIOCRUZ-1837/2022,2,3,#FF9933,1,1
Brazil/MG-FIOCRUZ-1834/2022,2,3,#FF9933,1,1
Brazil/MG-FIOCRUZ-1825/2022,2,3,#FF9933,1,1
Brazil/MG-FIOCRUZ-1823/2022,2,3,#FF9933,1,1
Brazil/MG-FIOCRUZ-1816/2022,2,3,#FF9933,1,1
Brazil/MG-FIOCRUZ-1768/2022,2,3,#FF9933,1,1
Brazil/MG-FIOCRUZ-1767/2022,2,3,#FF9933,1,1
Brazil/MG-FIOCRUZ-1760/2022,2,3,#FF9933,1,1
Brazil/MG-FIOCRUZ-1752/2022,2,3,#FF9933,1,1
Brazil/MG-FIOCRUZ-1743/2022,2,3,#FF9933,1,1
Brazil/MG-FIOCRUZ-1730/2022,2,3,#FF9933,1,1
Brazil/MG-FIOCRUZ-1722/2022,2,3,#FF9933,1,1
Brazil/MG-FIOCRUZ-1718/2022,2,3,#FF9933,1,1
Brazil/MG-FIOCRUZ-1705/2022,2,3,#FF9933,1,1
Brazil/MG-FIOCRUZ-1688/2022,2,3,#FF9933,1,1
Brazil/MG-FIOCRUZ-1676/2022,2,3,#FF9933,1,1
Brazil/MG-FIOCRUZ-1670/2022,2,3,#FF9933,1,1
Brazil/MG-FIOCRUZ-1657/2022,2,3,#FF9933,1,1
Brazil/MG-FIOCRUZ-1607/2022,2,3,#FF9933,1,1
Brazil/MG-FIOCRUZ-1471/2021,2,3,#FF9933,1,1
Brazil/MG-FIOCRUZ-1456/2021,2,3,#FF9933,1,1
Brazil/MG-FIOCRUZ-1455/2021,2,3,#FF9933,1,1
Brazil/MG-FIOCRUZ-1448/2021,2,3,#FF9933,1,1
Brazil/MG-FIOCRUZ-1308/2022,2,3,#FF9933,1,1
Brazil/MG-FIOCRUZ-1306/2022,2,3,#FF9933,1,1
Brazil/MG-FIOCRUZ-1301/2022,2,3,#FF9933,1,1
Brazil/MG-FIOCRUZ-1299/2022,2,3,#FF9933,1,1
Brazil/MG-FIOCRUZ-1285/2022,2,3,#FF9933,1,1
Brazil/MG-FIOCRUZ-1282/2022,2,3,#FF9933,1,1
Brazil/MG-FIOCRUZ-1258/2022,2,3,#FF9933,1,1
Brazil/MG-FIOCRUZ-1256/2022,2,3,#FF9933,1,1
Brazil/MG-FIOCRUZ-1252/2022,2,3,#FF9933,1,1
Brazil/MG-FIOCRUZ-1251/2022,2,3,#FF9933,1,1
Brazil/MG-FIOCRUZ-1247/2022,2,3,#FF9933,1,1
Brazil/MG-FIOCRUZ-1232/2022,2,3,#FF9933,1,1
Brazil/MG-FIOCRUZ-1193/2022,2,3,#FF9933,1,1
Brazil/MG-FIOCRUZ-1168/2022,2,3,#FF9933,1,1
Brazil/MG-FIOCRUZ-1164/2022,2,3,#FF9933,1,1
Brazil/MG-FIOCRUZ-1163/2022,2,3,#FF9933,1,1
Brazil/MG-FIOCRUZ-1161/2022,2,3,#FF9933,1,1
Brazil/MG-FIOCRUZ-1158/2022,2,3,#FF9933,1,1
Brazil/MG-FIOCRUZ-1151/2022,2,3,#FF9933,1,1
Brazil/MG-FIOCRUZ-1141/2022,2,3,#FF9933,1,1
Brazil/MG-FIOCRUZ-1128/2022,2,3,#FF9933,1,1
Brazil/MG-FIOCRUZ-1123/2022,2,3,#FF9933,1,1
Brazil/MG-FIOCRUZ-1115/2022,2,3,#FF9933,1,1
Brazil/MG-FIOCRUZ-1091/2022,2,3,#FF9933,1,1
Brazil/MG-FIOCRUZ-1089/2022,2,3,#FF9933,1,1
Brazil/MG-FIOCRUZ-1063/2022,2,3,#FF9933,1,1
Brazil/MG-FIOCRUZ-1023/2022,2,3,#FF9933,1,1
Brazil/MG-FIOCRUZ-1010/2022,2,3,#FF9933,1,1
Brazil/MG-FIOCRUZ-1001/2022,2,3,#FF9933,1,1
Brazil/ES-NVBS23885GENOV702252636111/2022,2,3,#FF9933,1,1
Brazil/ES-NVBS13450GENOV700981183579/2022,2,3,#FF9933,1,1
Brazil/ES-LACENES-321356305/2022,2,3,#FF9933,1,1
Brazil/ES-LACENES-321281776/2022,2,3,#FF9933,1,1
Brazil/ES-LACENES-321279076/2022,2,3,#FF9933,1,1
Brazil/ES-LACENES-321277189/2022,2,3,#FF9933,1,1
Brazil/ES-LACENES-321275110/2022,2,3,#FF9933,1,1
Brazil/ES-LACENES-321274959/2022,2,3,#FF9933,1,1
Brazil/ES-LACENES-321270894/2022,2,3,#FF9933,1,1
Brazil/ES-LACENES-321268711/2022,2,3,#FF9933,1,1
Brazil/ES-LACENES-321257191/2022,2,3,#FF9933,1,1
Brazil/ES-LACENES-321253678/2022,2,3,#FF9933,1,1
Brazil/ES-LACENES-321250872/2022,2,3,#FF9933,1,1
Brazil/ES-LACENES-321248750/2022,2,3,#FF9933,1,1
Brazil/ES-LACENES-321241117/2022,2,3,#FF9933,1,1
Brazil/ES-LACENES-321241069/2022,2,3,#FF9933,1,1
Brazil/ES-LACENES-321238707/2022,2,3,#FF9933,1,1
Brazil/ES-LACENES-321237644/2022,2,3,#FF9933,1,1
Brazil/ES-LACENES-321234441/2022,2,3,#FF9933,1,1
Brazil/ES-LACENES-321234422/2022,2,3,#FF9933,1,1
Brazil/ES-LACENES-321233057/2022,2,3,#FF9933,1,1
Brazil/ES-LACENES-321232514/2022,2,3,#FF9933,1,1
Brazil/ES-LACENES-321232158/2022,2,3,#FF9933,1,1
Brazil/ES-LACENES-321232001/2022,2,3,#FF9933,1,1
Brazil/ES-LACENES-321230959/2022,2,3,#FF9933,1,1
Brazil/ES-LACENES-321230182/2022,2,3,#FF9933,1,1
Brazil/ES-LACENES-321230181/2022,2,3,#FF9933,1,1
Brazil/ES-LACENES-321229601/2022,2,3,#FF9933,1,1
Brazil/ES-LACENES-321227303/2022,2,3,#FF9933,1,1
Brazil/ES-LACENES-321224874/2022,2,3,#FF9933,1,1
Brazil/ES-LACENES-321224862/2022,2,3,#FF9933,1,1
Brazil/ES-LACENES-321224593/2022,2,3,#FF9933,1,1
Brazil/ES-LACENES-321223620/2022,2,3,#FF9933,1,1
Brazil/ES-LACENES-321223039/2022,2,3,#FF9933,1,1
Brazil/ES-LACENES-321222555/2022,2,3,#FF9933,1,1
Brazil/ES-LACENES-321222348/2022,2,3,#FF9933,1,1
Brazil/ES-LACENES-321221539/2022,2,3,#FF9933,1,1
Brazil/ES-LACENES-321221426/2022,2,3,#FF9933,1,1
Brazil/ES-LACENES-321217375/2022,2,3,#FF9933,1,1
Brazil/ES-LACENES-321216506/2022,2,3,#FF9933,1,1
Brazil/ES-LACENES-321216174/2022,2,3,#FF9933,1,1
Brazil/ES-LACENES-321214887/2022,2,3,#FF9933,1,1
Brazil/ES-LACENES-321214612/2022,2,3,#FF9933,1,1
Brazil/ES-LACENES-321213977/2022,2,3,#FF9933,1,1
Brazil/ES-LACENES-321211210/2022,2,3,#FF9933,1,1
Brazil/ES-LACENES-321211089/2022,2,3,#FF9933,1,1
Brazil/ES-LACENES-321210629/2022,2,3,#FF9933,1,1
Brazil/ES-LACENES-321208518/2022,2,3,#FF9933,1,1
Brazil/ES-LACENES-321208239/2022,2,3,#FF9933,1,1
Brazil/ES-LACENES-321207484/2022,2,3,#FF9933,1,1
Brazil/ES-LACENES-321205761/2022,2,3,#FF9933,1,1
Brazil/ES-LACENES-321205054/2022,2,3,#FF9933,1,1
Brazil/ES-LACENES-321203583/2022,2,3,#FF9933,1,1
Brazil/ES-LACENES-321203573/2022,2,3,#FF9933,1,1
Brazil/ES-LACENES-321203427/2022,2,3,#FF9933,1,1
Brazil/ES-LACENES-321203194/2022,2,3,#FF9933,1,1
Brazil/ES-LACENES-321202764/2022,2,3,#FF9933,1,1
Brazil/ES-LACENES-321199474/2022,2,3,#FF9933,1,1
Brazil/ES-LACENES-321197102/2022,2,3,#FF9933,1,1
Brazil/ES-LACENES-321196983/2022,2,3,#FF9933,1,1
Brazil/ES-LACENES-321195517/2022,2,3,#FF9933,1,1
Brazil/ES-LACENES-321195162/2022,2,3,#FF9933,1,1
Brazil/ES-LACENES-321194030/2022,2,3,#FF9933,1,1
Brazil/ES-LACENES-321193313/2022,2,3,#FF9933,1,1
Brazil/ES-LACENES-321192595/2022,2,3,#FF9933,1,1
Brazil/ES-LACENES-321191431/2022,2,3,#FF9933,1,1
Brazil/ES-LACENES-321190740/2022,2,3,#FF9933,1,1
Brazil/ES-LACENES-321189373/2022,2,3,#FF9933,1,1
Brazil/ES-LACENES-321189248/2022,2,3,#FF9933,1,1
Brazil/ES-LACENES-321186994/2022,2,3,#FF9933,1,1
Brazil/ES-LACENES-321186864/2022,2,3,#FF9933,1,1
Brazil/ES-LACENES-321186863/2022,2,3,#FF9933,1,1
Brazil/ES-LACENES-321180142/2022,2,3,#FF9933,1,1
Brazil/ES-LACENES-321179649/2022,2,3,#FF9933,1,1
Brazil/ES-LACENES-321178559/2022,2,3,#FF9933,1,1
Brazil/ES-LACENES-321177350/2022,2,3,#FF9933,1,1
Brazil/ES-LACENES-321174832/2022,2,3,#FF9933,1,1
Brazil/ES-LACENES-321166076/2022,2,3,#FF9933,1,1
Brazil/ES-LACENES-321165900/2022,2,3,#FF9933,1,1
Brazil/ES-LACENES-321165761/2022,2,3,#FF9933,1,1
Brazil/ES-LACENES-321156879/2022,2,3,#FF9933,1,1
Brazil/ES-LACENES-321155488/2022,2,3,#FF9933,1,1
Brazil/ES-LACENES-321154552/2022,2,3,#FF9933,1,1
Brazil/ES-LACENES-321154082/2022,2,3,#FF9933,1,1
Brazil/ES-LACENES-321152874/2022,2,3,#FF9933,1,1
Brazil/ES-LACENES-321152395/2022,2,3,#FF9933,1,1
Brazil/ES-LACENES-321144383/2022,2,3,#FF9933,1,1
Brazil/ES-LACENES-321143202/2022,2,3,#FF9933,1,1
Brazil/ES-LACENES-321139187/2022,2,3,#FF9933,1,1
Brazil/ES-LACENES-321139167/2022,2,3,#FF9933,1,1
Brazil/ES-LACENES-321137581/2022,2,3,#FF9933,1,1
Brazil/ES-LACENES-321134335/2022,2,3,#FF9933,1,1
Brazil/ES-LACENES-321122597/2022,2,3,#FF9933,1,1
Brazil/ES-LACENES-321121964/2022,2,3,#FF9933,1,1
Brazil/ES-LACENES-321113175/2022,2,3,#FF9933,1,1
Brazil/ES-LACENES-321093853/2022,2,3,#FF9933,1,1
Brazil/ES-LACENES-321083672/2022,2,3,#FF9933,1,1
Brazil/ES-LACENES-321079588/2022,2,3,#FF9933,1,1
Brazil/ES-LACENES-320986247/2021,2,3,#FF9933,1,1
Brazil/ES-LACEN-321266059/2022,2,3,#FF9933,1,1
Brazil/ES-LACEN-321264093/2022,2,3,#FF9933,1,1
Brazil/ES-LACEN-321259719/2022,2,3,#FF9933,1,1
Brazil/ES-LACEN-321259711/2022,2,3,#FF9933,1,1
Brazil/ES-FIOCRUZ-67246/2021,2,3,#FF9933,1,1
Brazil/ES-FIOCRUZ-67234/2021,2,3,#FF9933,1,1
Brazil/ES-FIOCRUZ-67233/2021,2,3,#FF9933,1,1
Brazil/ES-FIOCRUZ-67230/2021,2,3,#FF9933,1,1
Brazil/ES-FIOCRUZ-67229/2021,2,3,#FF9933,1,1
Brazil/ES-FIOCRUZ-67219/2021,2,3,#FF9933,1,1
Brazil/ES-FIOCRUZ-67217/2021,2,3,#FF9933,1,1
Brazil/ES-FIOCRUZ-67214/2021,2,3,#FF9933,1,1
Brazil/ES-FIOCRUZ-66495/2021,2,3,#FF9933,1,1
Brazil/ES-FIOCRUZ-66494/2021,2,3,#FF9933,1,1
Brazil/ES-FIOCRUZ-66493/2021,2,3,#FF9933,1,1
Brazil/ES-FIOCRUZ-66488/2021,2,3,#FF9933,1,1
Brazil/ES-FIOCRUZ-66487/2021,2,3,#FF9933,1,1
Brazil/ES-FIOCRUZ-66483/2021,2,3,#FF9933,1,1
Brazil/ES-FIOCRUZ-66476/2021,2,3,#FF9933,1,1
Brazil/ES-FIOCRUZ-66474/2021,2,3,#FF9933,1,1
Brazil/ES-FIOCRUZ-66473/2021,2,3,#FF9933,1,1
Brazil/ES-FIOCRUZ-66472/2021,2,3,#FF9933,1,1
Brazil/ES-FIOCRUZ-6435/2022,2,3,#FF9933,1,1
Brazil/ES-FIOCRUZ-6400/2022,2,3,#FF9933,1,1
Brazil/ES-FIOCRUZ-6381/2022,2,3,#FF9933,1,1
Brazil/ES-FIOCRUZ-6333/2022,2,3,#FF9933,1,1
Brazil/ES-FIOCRUZ-6294/2022,2,3,#FF9933,1,1
Brazil/ES-FIOCRUZ-6263/2022,2,3,#FF9933,1,1
Brazil/ES-FIOCRUZ-6257/2022,2,3,#FF9933,1,1
Brazil/ES-FIOCRUZ-6253/2022,2,3,#FF9933,1,1
Brazil/ES-FIOCRUZ-6235/2022,2,3,#FF9933,1,1
Brazil/ES-FIOCRUZ-6220/2022,2,3,#FF9933,1,1
Brazil/ES-FIOCRUZ-6219/2022,2,3,#FF9933,1,1
Brazil/ES-FIOCRUZ-6210/2022,2,3,#FF9933,1,1
Brazil/ES-FIOCRUZ-6174/2022,2,3,#FF9933,1,1
Brazil/ES-FIOCRUZ-6154/2022,2,3,#FF9933,1,1
Brazil/ES-FIOCRUZ-6095/2022,2,3,#FF9933,1,1
Brazil/ES-FIOCRUZ-6094/2022,2,3,#FF9933,1,1
Brazil/ES-FIOCRUZ-6037/2022,2,3,#FF9933,1,1
Brazil/SC-UFSC-M346/2022,2,3,#FF9999,1,1
Brazil/SC-UFSC-M291/2022,2,3,#FF9999,1,1
Brazil/SC-UFSC-M288/2022,2,3,#FF9999,1,1
Brazil/SC-UFSC-6-113/2022,2,3,#FF9999,1,1
Brazil/SC-UFSC-6-112/2022,2,3,#FF9999,1,1
Brazil/SC-UFSC-52-99/2021,2,3,#FF9999,1,1
Brazil/SC-UFSC-52-5/2021,2,3,#FF9999,1,1
Brazil/SC-UFSC-51-17/2021,2,3,#FF9999,1,1
Brazil/SC-UFSC-12-73/2022,2,3,#FF9999,1,1
Brazil/SC-UFSC-12-5/2022,2,3,#FF9999,1,1
Brazil/SC-UFSC-12-25/2022,2,3,#FF9999,1,1
Brazil/SC-UFSC-10-29/2022,2,3,#FF9999,1,1
Brazil/SC-UFSC-10-17/2022,2,3,#FF9999,1,1
Brazil/SC-UFSC-10-14/2022,2,3,#FF9999,1,1
Brazil/SC-UFSC-06-98/2022,2,3,#FF9999,1,1
Brazil/SC-UFSC-06-57/2022,2,3,#FF9999,1,1
Brazil/SC-UFSC-05-85/2022,2,3,#FF9999,1,1
Brazil/SC-UFSC-04-67/2022,2,3,#FF9999,1,1
Brazil/SC-UFSC-04-66/2022,2,3,#FF9999,1,1
Brazil/SC-UFSC-03-30/2022,2,3,#FF9999,1,1
Brazil/SC-UFSC-02-33/2022,2,3,#FF9999,1,1
Brazil/SC-NVBS22243GENOV44919441790/2022,2,3,#FF9999,1,1
Brazil/SC-NVBS22212GENOV44919633409/2022,2,3,#FF9999,1,1
Brazil/SC-NVBS20563GENOV044918541330/2022,2,3,#FF9999,1,1
Brazil/SC-NVBS18084GENOV045618728588/2022,2,3,#FF9999,1,1
Brazil/SC-NVBS18056GENOV045618731229/2022,2,3,#FF9999,1,1
Brazil/SC-NVBS18050GENOV045618712273/2022,2,3,#FF9999,1,1
Brazil/SC-NVBS18034GENOV045618722616/2022,2,3,#FF9999,1,1
Brazil/SC-NVBS18010GENOV045618743789/2022,2,3,#FF9999,1,1
Brazil/SC-NVBS17988GENOV045618678302/2022,2,3,#FF9999,1,1
Brazil/SC-NVBS17948GENOV045618704445/2022,2,3,#FF9999,1,1
Brazil/SC-NVBS17946GENOV045618735555/2022,2,3,#FF9999,1,1
Brazil/SC-NVBS16364GENOV045618299118/2022,2,3,#FF9999,1,1
Brazil/SC-NVBS16337GENOV045618429256/2022,2,3,#FF9999,1,1
Brazil/SC-NVBS16321GENOV045618351434/2022,2,3,#FF9999,1,1
Brazil/SC-NVBS16298GENOV045618364397/2022,2,3,#FF9999,1,1
Brazil/SC-NVBS16294GENOV828881885734/2022,2,3,#FF9999,1,1
Brazil/SC-NVBS14819GENOV701828564902/2022,2,3,#FF9999,1,1
Brazil/SC-LACENSC-421348889/2022,2,3,#FF9999,1,1
Brazil/SC-LACENSC-421345907/2022,2,3,#FF9999,1,1
Brazil/SC-LACENSC-421345854/2022,2,3,#FF9999,1,1
Brazil/SC-LACENSC-421345852/2022,2,3,#FF9999,1,1
Brazil/SC-LACENSC-421345789/2022,2,3,#FF9999,1,1
Brazil/SC-LACENSC-421345787/2022,2,3,#FF9999,1,1
Brazil/SC-LACENSC-421310462/2022,2,3,#FF9999,1,1
Brazil/SC-LACENSC-421310452/2022,2,3,#FF9999,1,1
Brazil/SC-LACENSC-421296394/2022,2,3,#FF9999,1,1
Brazil/SC-LACENSC-421265225/2022,2,3,#FF9999,1,1
Brazil/SC-LACENSC-421265202/2022,2,3,#FF9999,1,1
Brazil/SC-LACENSC-421265199/2022,2,3,#FF9999,1,1
Brazil/SC-LACENSC-421256167/2022,2,3,#FF9999,1,1
Brazil/SC-LACENSC-421256092/2022,2,3,#FF9999,1,1
Brazil/SC-LACENSC-421256037/2022,2,3,#FF9999,1,1
Brazil/SC-FIOCRUZ-9924/2022,2,3,#FF9999,1,1
Brazil/SC-FIOCRUZ-9894/2022,2,3,#FF9999,1,1
Brazil/SC-FIOCRUZ-9888/2022,2,3,#FF9999,1,1
Brazil/SC-FIOCRUZ-9859/2022,2,3,#FF9999,1,1
Brazil/SC-FIOCRUZ-9856/2022,2,3,#FF9999,1,1
Brazil/SC-FIOCRUZ-9335/2022,2,3,#FF9999,1,1
Brazil/SC-FIOCRUZ-90171CE/2022,2,3,#FF9999,1,1
Brazil/SC-FIOCRUZ-90025CE/2022,2,3,#FF9999,1,1
Brazil/SC-FIOCRUZ-8841/2022,2,3,#FF9999,1,1
Brazil/SC-FIOCRUZ-8824/2022,2,3,#FF9999,1,1
Brazil/SC-FIOCRUZ-87146CE/2022,2,3,#FF9999,1,1
Brazil/SC-FIOCRUZ-87080CE/2022,2,3,#FF9999,1,1
Brazil/SC-FIOCRUZ-84007CE/2022,2,3,#FF9999,1,1
Brazil/SC-FIOCRUZ-83017CE/2022,2,3,#FF9999,1,1
Brazil/SC-FIOCRUZ-81082CE/2022,2,3,#FF9999,1,1
Brazil/SC-FIOCRUZ-81067CE/2022,2,3,#FF9999,1,1
Brazil/SC-FIOCRUZ-81066CE/2022,2,3,#FF9999,1,1
Brazil/SC-FIOCRUZ-81050CE/2022,2,3,#FF9999,1,1
Brazil/SC-FIOCRUZ-80012CE/2022,2,3,#FF9999,1,1
Brazil/SC-FIOCRUZ-79061CE/2022,2,3,#FF9999,1,1
Brazil/SC-FIOCRUZ-7659/2022,2,3,#FF9999,1,1
Brazil/SC-FIOCRUZ-7652/2022,2,3,#FF9999,1,1
Brazil/SC-FIOCRUZ-7648/2022,2,3,#FF9999,1,1
Brazil/SC-FIOCRUZ-7645/2022,2,3,#FF9999,1,1
Brazil/SC-FIOCRUZ-7642/2022,2,3,#FF9999,1,1
Brazil/SC-FIOCRUZ-7632/2022,2,3,#FF9999,1,1
Brazil/SC-FIOCRUZ-7630/2022,2,3,#FF9999,1,1
Brazil/SC-FIOCRUZ-7593/2022,2,3,#FF9999,1,1
Brazil/SC-FIOCRUZ-7285/2022,2,3,#FF9999,1,1
Brazil/SC-FIOCRUZ-7268/2022,2,3,#FF9999,1,1
Brazil/SC-FIOCRUZ-7244/2022,2,3,#FF9999,1,1
Brazil/SC-FIOCRUZ-7228/2022,2,3,#FF9999,1,1
Brazil/SC-FIOCRUZ-66835/2021,2,3,#FF9999,1,1
Brazil/SC-FIOCRUZ-66831/2021,2,3,#FF9999,1,1
Brazil/SC-FIOCRUZ-66635/2021,2,3,#FF9999,1,1
Brazil/SC-FIOCRUZ-66618/2021,2,3,#FF9999,1,1
Brazil/SC-FIOCRUZ-66575/2021,2,3,#FF9999,1,1
Brazil/SC-FIOCRUZ-66567/2021,2,3,#FF9999,1,1
Brazil/SC-FIOCRUZ-66558/2021,2,3,#FF9999,1,1
Brazil/SC-FIOCRUZ-66549/2021,2,3,#FF9999,1,1
Brazil/SC-FIOCRUZ-66546/2021,2,3,#FF9999,1,1
Brazil/SC-FIOCRUZ-66118/2021,2,3,#FF9999,1,1
Brazil/SC-FIOCRUZ-6523/2022,2,3,#FF9999,1,1
Brazil/SC-FIOCRUZ-65143/2021,2,3,#FF9999,1,1
Brazil/SC-FIOCRUZ-64072CE/2022,2,3,#FF9999,1,1
Brazil/SC-FIOCRUZ-5512/2022,2,3,#FF9999,1,1
Brazil/SC-FIOCRUZ-4341/2022,2,3,#FF9999,1,1
Brazil/SC-FIOCRUZ-28516-R1/2022,2,3,#FF9999,1,1
Brazil/SC-FIOCRUZ-28478-R1/2022,2,3,#FF9999,1,1
Brazil/SC-FIOCRUZ-20106/2022,2,3,#FF9999,1,1
Brazil/SC-FIOCRUZ-19489/2022,2,3,#FF9999,1,1
Brazil/SC-FIOCRUZ-19447/2022,2,3,#FF9999,1,1
Brazil/SC-FIOCRUZ-19414/2022,2,3,#FF9999,1,1
Brazil/SC-FIOCRUZ-19150/2022,2,3,#FF9999,1,1
Brazil/SC-FIOCRUZ-19145/2022,2,3,#FF9999,1,1
Brazil/SC-FIOCRUZ-19143/2022,2,3,#FF9999,1,1
Brazil/SC-FIOCRUZ-19116/2022,2,3,#FF9999,1,1
Brazil/SC-FIOCRUZ-18770/2022,2,3,#FF9999,1,1
Brazil/SC-FIOCRUZ-18751/2022,2,3,#FF9999,1,1
Brazil/SC-FIOCRUZ-18750/2022,2,3,#FF9999,1,1
Brazil/SC-FIOCRUZ-18737/2022,2,3,#FF9999,1,1
Brazil/SC-FIOCRUZ-18713/2022,2,3,#FF9999,1,1
Brazil/SC-FIOCRUZ-18694/2022,2,3,#FF9999,1,1
Brazil/SC-FIOCRUZ-18330/2022,2,3,#FF9999,1,1
Brazil/SC-FIOCRUZ-17557/2022,2,3,#FF9999,1,1
Brazil/SC-FIOCRUZ-17552/2022,2,3,#FF9999,1,1
Brazil/SC-FIOCRUZ-17538/2022,2,3,#FF9999,1,1
Brazil/SC-FIOCRUZ-16981/2022,2,3,#FF9999,1,1
Brazil/SC-FIOCRUZ-16234/2022,2,3,#FF9999,1,1
Brazil/SC-FIOCRUZ-16004/2022,2,3,#FF9999,1,1
Brazil/SC-FIOCRUZ-15986/2022,2,3,#FF9999,1,1
Brazil/SC-FIOCRUZ-15957/2022,2,3,#FF9999,1,1
Brazil/SC-FIOCRUZ-15940/2022,2,3,#FF9999,1,1
Brazil/SC-FIOCRUZ-15088/2022,2,3,#FF9999,1,1
Brazil/SC-FIOCRUZ-14133/2022,2,3,#FF9999,1,1
Brazil/SC-FIOCRUZ-14075/2022,2,3,#FF9999,1,1
Brazil/SC-FIOCRUZ-13684/2022,2,3,#FF9999,1,1
Brazil/SC-FIOCRUZ-13682/2022,2,3,#FF9999,1,1
Brazil/SC-FIOCRUZ-13648/2022,2,3,#FF9999,1,1
Brazil/SC-FIOCRUZ-13629/2022,2,3,#FF9999,1,1
Brazil/SC-FIOCRUZ-12563/2022,2,3,#FF9999,1,1
Brazil/SC-FIOCRUZ-12557/2022,2,3,#FF9999,1,1
Brazil/SC-FIOCRUZ-11783/2022,2,3,#FF9999,1,1
Brazil/SC-FIOCRUZ-11774/2022,2,3,#FF9999,1,1
Brazil/SC-FIOCRUZ-11771/2022,2,3,#FF9999,1,1
Brazil/PR-NVBS24238GENOV829650255543/2022,2,3,#FF9999,1,1
Brazil/PR-NVBS23593GENOV829690173265/2022,2,3,#FF9999,1,1
Brazil/PR-NVBS23592GENOV829661555526/2022,2,3,#FF9999,1,1
Brazil/PR-NVBS22382GENOV829500957542/2022,2,3,#FF9999,1,1
Brazil/PR-NVBS22367GENOV829492174675/2022,2,3,#FF9999,1,1
Brazil/PR-NVBS22318GENOV829492037741/2022,2,3,#FF9999,1,1
Brazil/PR-NVBS22291GENOV829499564851/2022,2,3,#FF9999,1,1
Brazil/PR-NVBS22260GENOV829482146743/2022,2,3,#FF9999,1,1
Brazil/PR-NVBS22184GENOV829517629173/2022,2,3,#FF9999,1,1
Brazil/PR-NVBS22154GENOV829491571901/2022,2,3,#FF9999,1,1
Brazil/PR-NVBS22147GENOV829472774031/2022,2,3,#FF9999,1,1
Brazil/PR-NVBS22119GENOV829524749222/2022,2,3,#FF9999,1,1
Brazil/PR-NVBS22089GENOV829469018155/2022,2,3,#FF9999,1,1
Brazil/PR-NVBS21347GENOV829349979347/2022,2,3,#FF9999,1,1
Brazil/PR-NVBS21333GENOV829323015795/2022,2,3,#FF9999,1,1
Brazil/PR-NVBS20558GENOV829329394733/2022,2,3,#FF9999,1,1
Brazil/PR-NVBS20545GENOV829350891454/2022,2,3,#FF9999,1,1
Brazil/PR-NVBS20544GENOV829338806517/2022,2,3,#FF9999,1,1
Brazil/PR-NVBS20520GENOV829338722817/2022,2,3,#FF9999,1,1
Brazil/PR-NVBS20507GENOV829321916490/2022,2,3,#FF9999,1,1
Brazil/PR-NVBS19229GENOV829202159671/2022,2,3,#FF9999,1,1
Brazil/PR-NVBS19228GENOV829171948337/2022,2,3,#FF9999,1,1
Brazil/PR-NVBS18544GENOV701915127454/2022,2,3,#FF9999,1,1
Brazil/PR-NVBS18537GENOV701915439533/2022,2,3,#FF9999,1,1
Brazil/PR-NVBS18534GENOV829210569042/2022,2,3,#FF9999,1,1
Brazil/PR-NVBS17970GENOV045618639020/2022,2,3,#FF9999,1,1
Brazil/PR-NVBS17903GENOV829054031002/2022,2,3,#FF9999,1,1
Brazil/PR-NVBS17901GENOV829040707195/2022,2,3,#FF9999,1,1
Brazil/PR-NVBS17894GENOV829075140127/2022,2,3,#FF9999,1,1
Brazil/PR-NVBS17893GENOV829063523017/2022,2,3,#FF9999,1,1
Brazil/PR-NVBS17889GENOV829035951763/2022,2,3,#FF9999,1,1
Brazil/PR-NVBS17886GENOV829041741433/2022,2,3,#FF9999,1,1
Brazil/PR-NVBS17881GENOV829058725839/2022,2,3,#FF9999,1,1
Brazil/PR-NVBS17877GENOV829064027545/2022,2,3,#FF9999,1,1
Brazil/PR-NVBS17873GENOV829035122620/2022,2,3,#FF9999,1,1
Brazil/PR-NVBS17870GENOV829064288908/2022,2,3,#FF9999,1,1
Brazil/PR-NVBS17869GENOV829075810983/2022,2,3,#FF9999,1,1
Brazil/PR-NVBS17866GENOV829098382337/2022,2,3,#FF9999,1,1
Brazil/PR-NVBS17864GENOV829081226372/2022,2,3,#FF9999,1,1
Brazil/PR-NVBS17855GENOV829069377522/2022,2,3,#FF9999,1,1
Brazil/PR-NVBS17852GENOV829035641657/2022,2,3,#FF9999,1,1
Brazil/PR-NVBS16706GENOV829079365625/2022,2,3,#FF9999,1,1
Brazil/PR-NVBS16697GENOV829052486675/2022,2,3,#FF9999,1,1
Brazil/PR-NVBS16692GENOV701911169144/2022,2,3,#FF9999,1,1
Brazil/PR-NVBS16670GENOV829090678155/2022,2,3,#FF9999,1,1
Brazil/PR-NVBS16585GENOV828917762480/2022,2,3,#FF9999,1,1
Brazil/PR-NVBS16583GENOV828918147521/2022,2,3,#FF9999,1,1
Brazil/PR-NVBS16544GENOV701905730305/2022,2,3,#FF9999,1,1
Brazil/PR-NVBS16538GENOV828906613359/2022,2,3,#FF9999,1,1
Brazil/PR-NVBS16522GENOV828879085023/2022,2,3,#FF9999,1,1
Brazil/PR-NVBS16488GENOV828915730030/2022,2,3,#FF9999,1,1
Brazil/PR-NVBS16463GENOV828890691982/2022,2,3,#FF9999,1,1
Brazil/PR-NVBS16444GENOV828917949904/2022,2,3,#FF9999,1,1
Brazil/PR-NVBS16432GENOV828891092559/2022,2,3,#FF9999,1,1
Brazil/PR-NVBS16369GENOV828937098248/2022,2,3,#FF9999,1,1
Brazil/PR-NVBS16360GENOV828894446731/2022,2,3,#FF9999,1,1
Brazil/PR-NVBS16254GENOV828942823545/2022,2,3,#FF9999,1,1
Brazil/PR-NVBS16237GENOV828933865073/2022,2,3,#FF9999,1,1
Brazil/PR-NVBS16202GENOV828940741582/2022,2,3,#FF9999,1,1
Brazil/PR-NVBS14848GENOV828733008045/2022,2,3,#FF9999,1,1
Brazil/PR-NVBS14836GENOV828737601914/2022,2,3,#FF9999,1,1
Brazil/PR-NVBS14782GENOV828750512396/2022,2,3,#FF9999,1,1
Brazil/PR-NVBS14743GENOV828795795907/2022,2,3,#FF9999,1,1
Brazil/PR-NVBS14385GENOV828787674326/2022,2,3,#FF9999,1,1
Brazil/PR-NVBS13934GENOV828805046890/2022,2,3,#FF9999,1,1
Brazil/PR-NVBS13932GENOV701901550228/2022,2,3,#FF9999,1,1
Brazil/PR-NVBS13912GENOV828741797054/2022,2,3,#FF9999,1,1
Brazil/PR-NVBS13893GENOV828738280576/2022,2,3,#FF9999,1,1
Brazil/PR-NVBS12677GENOV828649255656/2022,2,3,#FF9999,1,1
Brazil/PR-NVBS12291GENOV828644358222/2022,2,3,#FF9999,1,1
Brazil/PR-NVBS12113GENOV045617490189/2021,2,3,#FF9999,1,1
Brazil/PR-LACENPR-414910063/2022,2,3,#FF9999,1,1
Brazil/PR-LACENPR-414904848/2022,2,3,#FF9999,1,1
Brazil/PR-LACENPR-414901523/2022,2,3,#FF9999,1,1
Brazil/PR-LACENPR-414891959/2022,2,3,#FF9999,1,1
Brazil/PR-LACENPR-414872406/2022,2,3,#FF9999,1,1
Brazil/PR-LACENPR-414872365/2022,2,3,#FF9999,1,1
Brazil/PR-LACENPR-414871637/2022,2,3,#FF9999,1,1
Brazil/PR-LACENPR-414871620/2022,2,3,#FF9999,1,1
Brazil/PR-LACENPR-414871592/2022,2,3,#FF9999,1,1
Brazil/PR-LACENPR-414871492/2022,2,3,#FF9999,1,1
Brazil/PR-LACENPR-414871298/2022,2,3,#FF9999,1,1
Brazil/PR-LACENPR-414871273/2022,2,3,#FF9999,1,1
Brazil/PR-LACENPR-414867950/2022,2,3,#FF9999,1,1
Brazil/PR-LACENPR-414864715/2022,2,3,#FF9999,1,1
Brazil/PR-LACENPR-414860944/2022,2,3,#FF9999,1,1
Brazil/PR-LACENPR-414763876/2022,2,3,#FF9999,1,1
Brazil/PR-LACENPR-414763794/2022,2,3,#FF9999,1,1
Brazil/PR-LACENPR-414763720/2022,2,3,#FF9999,1,1
Brazil/PR-LACENPR-414709797/2022,2,3,#FF9999,1,1
Brazil/PR-LACENPR-414709726/2022,2,3,#FF9999,1,1
Brazil/PR-LACENPR-414709696/2022,2,3,#FF9999,1,1
Brazil/PR-LACENPR-414709565/2022,2,3,#FF9999,1,1
Brazil/PR-LACENPR-414709443/2022,2,3,#FF9999,1,1
Brazil/PR-IMTSP-CD34575/2022,2,3,#FF9999,1,1
Brazil/PR-IMTSP-CD34063/2022,2,3,#FF9999,1,1
Brazil/PR-IMTSP-CD33770/2022,2,3,#FF9999,1,1
Brazil/PR-IMTSP-CD33751/2022,2,3,#FF9999,1,1
Brazil/PR-IMTSP-CD33603/2022,2,3,#FF9999,1,1
Brazil/PR-IMTSP-CD33310/2022,2,3,#FF9999,1,1
Brazil/PR-IMTSP-CD33301/2022,2,3,#FF9999,1,1
Brazil/PR-IMTSP-CD33162/2022,2,3,#FF9999,1,1
Brazil/PR-IMTSP-CD33156/2022,2,3,#FF9999,1,1
Brazil/PR-IMTSP-CD33036/2022,2,3,#FF9999,1,1
Brazil/PR-IMTSP-CD33002/2022,2,3,#FF9999,1,1
Brazil/PR-IMTSP-CD32992/2022,2,3,#FF9999,1,1
Brazil/PR-IMTSP-CD32986/2022,2,3,#FF9999,1,1
Brazil/PR-IMTSP-CD32666/2022,2,3,#FF9999,1,1
Brazil/PR-IMTSP-CD32612/2022,2,3,#FF9999,1,1
Brazil/PR-IMTSP-CD32602/2022,2,3,#FF9999,1,1
Brazil/PR-IMTSP-CD32591/2022,2,3,#FF9999,1,1
Brazil/PR-IMTSP-CD32579/2022,2,3,#FF9999,1,1
Brazil/PR-IMTSP-CD32571/2022,2,3,#FF9999,1,1
Brazil/PR-IMTSP-CD32366/2022,2,3,#FF9999,1,1
Brazil/PR-IMTSP-CD32365/2022,2,3,#FF9999,1,1
Brazil/PR-IMTSP-CD32137/2022,2,3,#FF9999,1,1
Brazil/PR-IMTSP-CD32132/2022,2,3,#FF9999,1,1
Brazil/PR-IMTSP-CD32131/2022,2,3,#FF9999,1,1
Brazil/PR-IMTSP-CD32121/2022,2,3,#FF9999,1,1
Brazil/PR-IMTSP-CD32100/2022,2,3,#FF9999,1,1
Brazil/PR-IMTSP-CD31709/2022,2,3,#FF9999,1,1
Brazil/PR-IMTSP-CD31004/2022,2,3,#FF9999,1,1
Brazil/PR-IMTSP-CD30203/2022,2,3,#FF9999,1,1
Brazil/PR-IMTSP-CD27733/2021,2,3,#FF9999,1,1
Brazil/PR-IMTSP-CD27111/2021,2,3,#FF9999,1,1
Brazil/PR-IMTSP-CD27106/2021,2,3,#FF9999,1,1
Brazil/PR_IBMP-220207060013/2022,2,3,#FF9999,1,1
Brazil/PR-IBMP-220207054252/2022,2,3,#FF9999,1,1
Brazil/PR-IBMP-220207053517/2022,2,3,#FF9999,1,1
Brazil/PR-IBMP-220206007110/2022,2,3,#FF9999,1,1
Brazil/PR-FIOCRUZ-ICC930/2021,2,3,#FF9999,1,1
Brazil/PR-FIOCRUZ-ICC878/2021,2,3,#FF9999,1,1
Brazil/PR-FIOCRUZ-ICC873/2021,2,3,#FF9999,1,1
Brazil/PR-FIOCRUZ-ICC869/2021,2,3,#FF9999,1,1
Brazil/PR-FIOCRUZ-ICC859/2021,2,3,#FF9999,1,1
Brazil/PR-FIOCRUZ-ICC842/2021,2,3,#FF9999,1,1
Brazil/PR-FIOCRUZ-ICC837/2021,2,3,#FF9999,1,1
Brazil/PR-FIOCRUZ-ICC830/2021,2,3,#FF9999,1,1
Brazil/PR-FIOCRUZ-ICC829/2021,2,3,#FF9999,1,1
Brazil/PR-FIOCRUZ-ICC827/2021,2,3,#FF9999,1,1
Brazil/PR-FIOCRUZ-ICC822/2021,2,3,#FF9999,1,1
Brazil/PR-FIOCRUZ-ICC808/2021,2,3,#FF9999,1,1
Brazil/PR-FIOCRUZ-ICC807/2021,2,3,#FF9999,1,1
Brazil/PR-FIOCRUZ-ICC745/2021,2,3,#FF9999,1,1
Brazil/PR-FIOCRUZ-ICC711/2021,2,3,#FF9999,1,1
Brazil/PR-FIOCRUZ-ICC3691/2022,2,3,#FF9999,1,1
Brazil/PR-FIOCRUZ-ICC3661/2022,2,3,#FF9999,1,1
Brazil/PR-FIOCRUZ-ICC3660/2022,2,3,#FF9999,1,1
Brazil/PR-FIOCRUZ-ICC3659/2022,2,3,#FF9999,1,1
Brazil/PR-FIOCRUZ-ICC3655/2022,2,3,#FF9999,1,1
Brazil/PR-FIOCRUZ-ICC3638/2022,2,3,#FF9999,1,1
Brazil/PR-FIOCRUZ-ICC3634/2022,2,3,#FF9999,1,1
Brazil/PR-FIOCRUZ-ICC3625/2022,2,3,#FF9999,1,1
Brazil/PR-FIOCRUZ-ICC3613/2022,2,3,#FF9999,1,1
Brazil/PR-FIOCRUZ-ICC3611/2022,2,3,#FF9999,1,1
Brazil/PR-FIOCRUZ-ICC3595/2022,2,3,#FF9999,1,1
Brazil/PR-FIOCRUZ-ICC3584/2022,2,3,#FF9999,1,1
Brazil/PR-FIOCRUZ-ICC3573/2022,2,3,#FF9999,1,1
Brazil/PR-FIOCRUZ-ICC3571/2022,2,3,#FF9999,1,1
Brazil/PR-FIOCRUZ-ICC3567/2022,2,3,#FF9999,1,1
Brazil/PR-FIOCRUZ-ICC3565/2022,2,3,#FF9999,1,1
Brazil/PR-FIOCRUZ-ICC3546/2022,2,3,#FF9999,1,1
Brazil/PR-FIOCRUZ-ICC3535/2022,2,3,#FF9999,1,1
Brazil/PR-FIOCRUZ-ICC3503/2022,2,3,#FF9999,1,1
Brazil/PR-FIOCRUZ-ICC3229/2022,2,3,#FF9999,1,1
Brazil/PR-FIOCRUZ-ICC3087/2022,2,3,#FF9999,1,1
Brazil/PR-FIOCRUZ-ICC3061/2022,2,3,#FF9999,1,1
Brazil/PR-FIOCRUZ-ICC3045/2022,2,3,#FF9999,1,1
Brazil/PR-FIOCRUZ-ICC3034/2022,2,3,#FF9999,1,1
Brazil/PR-FIOCRUZ-ICC3027/2022,2,3,#FF9999,1,1
Brazil/PR-FIOCRUZ-ICC3024/2022,2,3,#FF9999,1,1
Brazil/PR-FIOCRUZ-ICC2936/2022,2,3,#FF9999,1,1
Brazil/PR-FIOCRUZ-ICC2908/2022,2,3,#FF9999,1,1
Brazil/PR-FIOCRUZ-ICC2895/2022,2,3,#FF9999,1,1
Brazil/PR-FIOCRUZ-ICC2864/2022,2,3,#FF9999,1,1
Brazil/PR-FIOCRUZ-ICC2817/2022,2,3,#FF9999,1,1
Brazil/PR-FIOCRUZ-ICC2720/2021,2,3,#FF9999,1,1
Brazil/PR-FIOCRUZ-ICC2653/2022,2,3,#FF9999,1,1
Brazil/PR-FIOCRUZ-ICC2635/2022,2,3,#FF9999,1,1
Brazil/PR-FIOCRUZ-ICC2626/2022,2,3,#FF9999,1,1
Brazil/PR-FIOCRUZ-ICC2603/2022,2,3,#FF9999,1,1
Brazil/PR-FIOCRUZ-ICC2588/2022,2,3,#FF9999,1,1
Brazil/PR-FIOCRUZ-ICC2547/2022,2,3,#FF9999,1,1
Brazil/PR-FIOCRUZ-ICC2483/2022,2,3,#FF9999,1,1
Brazil/PR-FIOCRUZ-ICC2482/2022,2,3,#FF9999,1,1
Brazil/PR-FIOCRUZ-ICC2480/2022,2,3,#FF9999,1,1
Brazil/PR-FIOCRUZ-ICC2467/2022,2,3,#FF9999,1,1
Brazil/PR-FIOCRUZ-ICC2462/2022,2,3,#FF9999,1,1
Brazil/PR-FIOCRUZ-ICC2457/2022,2,3,#FF9999,1,1
Brazil/PR-FIOCRUZ-ICC2454/2022,2,3,#FF9999,1,1
Brazil/PR-FIOCRUZ-ICC2435/2022,2,3,#FF9999,1,1
Brazil/PR-FIOCRUZ-ICC2431/2022,2,3,#FF9999,1,1
Brazil/PR-FIOCRUZ-ICC2368/2022,2,3,#FF9999,1,1
Brazil/PR-FIOCRUZ-ICC2340/2022,2,3,#FF9999,1,1
Brazil/PR-FIOCRUZ-ICC2290/2022,2,3,#FF9999,1,1
Brazil/PR-FIOCRUZ-ICC2282/2022,2,3,#FF9999,1,1
Brazil/PR-FIOCRUZ-ICC2276/2022,2,3,#FF9999,1,1
Brazil/PR-FIOCRUZ-ICC2273/2022,2,3,#FF9999,1,1
Brazil/PR-FIOCRUZ-ICC2244/2022,2,3,#FF9999,1,1
Brazil/PR-FIOCRUZ-ICC2177/2022,2,3,#FF9999,1,1
Brazil/PR-FIOCRUZ-ICC2176/2022,2,3,#FF9999,1,1
Brazil/PR-FIOCRUZ-ICC2159/2022,2,3,#FF9999,1,1
Brazil/PR-FIOCRUZ-ICC2121/2022,2,3,#FF9999,1,1
Brazil/PR-FIOCRUZ-ICC1865/2022,2,3,#FF9999,1,1
Brazil/PR-FIOCRUZ-ICC1861/2022,2,3,#FF9999,1,1
Brazil/PR-FIOCRUZ-ICC1847/2022,2,3,#FF9999,1,1
Brazil/PR-FIOCRUZ-ICC1816/2022,2,3,#FF9999,1,1
Brazil/PR-FIOCRUZ-ICC1791/2022,2,3,#FF9999,1,1
Brazil/PR-FIOCRUZ-ICC1779/2022,2,3,#FF9999,1,1
Brazil/PR-FIOCRUZ-ICC1766/2022,2,3,#FF9999,1,1
Brazil/PR-FIOCRUZ-ICC1754/2022,2,3,#FF9999,1,1
Brazil/PR-FIOCRUZ-ICC1740/2022,2,3,#FF9999,1,1
Brazil/PR-FIOCRUZ-ICC1476/2022,2,3,#FF9999,1,1
Brazil/PR-FIOCRUZ-ICC1412/2022,2,3,#FF9999,1,1
Brazil/PR-FIOCRUZ-ICC1350/2022,2,3,#FF9999,1,1
Brazil/PR-FIOCRUZ-ICC1327/2022,2,3,#FF9999,1,1
Brazil/PR-FIOCRUZ-ICC1326/2022,2,3,#FF9999,1,1
Brazil/PR-FIOCRUZ-ICC1287/2022,2,3,#FF9999,1,1
Brazil/PR-FIOCRUZ-ICC1284/2022,2,3,#FF9999,1,1
Brazil/PR-FIOCRUZ-ICC1127/2022,2,3,#FF9999,1,1
Brazil/PR-FIOCRUZ-ICC1122/2022,2,3,#FF9999,1,1
Brazil/PR-FIOCRUZ-ICC1093/2021,2,3,#FF9999,1,1
Brazil/PR-FIOCRUZ-ICC1091/2021,2,3,#FF9999,1,1
Brazil/PR-FIOCRUZ-ICC1083/2021,2,3,#FF9999,1,1
Brazil/PR-FIOCRUZ-ICC1062/2021,2,3,#FF9999,1,1
Brazil/PR-FIOCRUZ-ICC1058/2021,2,3,#FF9999,1,1
Brazil/PR-FIOCRUZ-ICC1044/2021,2,3,#FF9999,1,1
Brazil/PR-FIOCRUZ-ICC1043/2021,2,3,#FF9999,1,1
Brazil/PR-FIOCRUZ-ICC1034/2021,2,3,#FF9999,1,1
Brazil/PR-FIOCRUZ-9171/2022,2,3,#FF9999,1,1
Brazil/PR-FIOCRUZ-9163/2022,2,3,#FF9999,1,1
Brazil/PR-FIOCRUZ-9154/2022,2,3,#FF9999,1,1
Brazil/PR-FIOCRUZ-9142/2022,2,3,#FF9999,1,1
Brazil/PR-FIOCRUZ-9138/2022,2,3,#FF9999,1,1
Brazil/PR-FIOCRUZ-6937/2022,2,3,#FF9999,1,1
Brazil/PR-FIOCRUZ-6929/2022,2,3,#FF9999,1,1
Brazil/PR-FIOCRUZ-6896/2022,2,3,#FF9999,1,1
Brazil/PR-FIOCRUZ-66703/2021,2,3,#FF9999,1,1
Brazil/PR-FIOCRUZ-66702/2021,2,3,#FF9999,1,1
Brazil/PR-FIOCRUZ-66689/2021,2,3,#FF9999,1,1
Brazil/PR-FIOCRUZ-66688/2021,2,3,#FF9999,1,1
Brazil/PR-FIOCRUZ-2850/2022,2,3,#FF9999,1,1
Brazil/PR-FIOCRUZ-18981/2022,2,3,#FF9999,1,1
Brazil/PR-FIOCRUZ-18965/2022,2,3,#FF9999,1,1
Brazil/PR-FIOCRUZ-18962/2022,2,3,#FF9999,1,1
Brazil/PR-FIOCRUZ-14565/2022,2,3,#FF9999,1,1
Brazil/PR-FIOCRUZ-14562/2022,2,3,#FF9999,1,1
Brazil/PR-FIOCRUZ-14501/2022,2,3,#FF9999,1,1
Brazil/PR-FIOCRUZ-14480/2022,2,3,#FF9999,1,1
Brazil/PR-FIOCRUZ-14478/2022,2,3,#FF9999,1,1
Brazil/PR-FIOCRUZ-14472/2022,2,3,#FF9999,1,1
Brazil/PR-FIOCRUZ-14470/2022,2,3,#FF9999,1,1
Brazil/PR-FIOCRUZ-14455/2022,2,3,#FF9999,1,1
Brazil/PR-FIOCRUZ-13503/2022,2,3,#FF9999,1,1
Brazil/PR-FIOCRUZ-13501/2022,2,3,#FF9999,1,1
Brazil/PR-FI-900/2022,2,3,#FF9999,1,1
Brazil/PR-BTPRBR00268/2022,2,3,#FF9999,1,1
Brazil/PR-BTPRBR00262/2022,2,3,#FF9999,1,1
Brazil/PR-BTPRBR00261/2022,2,3,#FF9999,1,1
Brazil/PR-BTPRBR00252/2022,2,3,#FF9999,1,1
Brazil/PR-BTPRBR00241/2022,2,3,#FF9999,1,1
Brazil/PR-BTPRBR00240/2022,2,3,#FF9999,1,1
Brazil/PR-BTPRBR00239/2022,2,3,#FF9999,1,1
Brazil/PR-BTPRBR00224/2022,2,3,#FF9999,1,1
Brazil/PR-BTPRBR00211/2022,2,3,#FF9999,1,1
Brazil/PR-BTPRBR00210/2022,2,3,#FF9999,1,1
Brazil/PR-BTPRBR00203/2022,2,3,#FF9999,1,1
Brazil/PR-BTPRBR00181/2022,2,3,#FF9999,1,1
Brazil/PR-BTPRBR00174/2022,2,3,#FF9999,1,1
Brazil/PR-BTPRBR00167/2022,2,3,#FF9999,1,1
Brazil/PR-BTPRBR00145/2022,2,3,#FF9999,1,1
Brazil/PR-BTPRBR00022/2022,2,3,#FF9999,1,1
Brazil/PR-33312/2022,2,3,#FF9999,1,1
Brazil/PR-32025/2022,2,3,#FF9999,1,1
Brazil/PR-31021/2022,2,3,#FF9999,1,1
Brazil/PR-30310/2022,2,3,#FF9999,1,1
Brazil/PR-30306/2022,2,3,#FF9999,1,1
Brazil/PR-30203/2022,2,3,#FF9999,1,1
Brazil/PR-27100/2021,2,3,#FF9999,1,1
