# Supplementary material for: Higher frequency of interstate over international transmission chains of SARS-CoV-2 virus at the Rio Grande do Sul - Brazil state borders
Source: Virus Res. 2024 Dec 17;351:199500. doi: 10.1016/j.virusres.2024.199500 (PMC11720880; doi:10.1016/j.virusres.2024.199500)
Supplement: Supplementary file 8 [file mmc8.zip › omicron.nwk.txt]

(India/GJ-INSACOG-GBRC2306/2021:0.0001359796,NC_045512.2:0.0001699362,((Thailand/63037976__2019/2020:0.0000698199,England/PHEC-1B1F0/2020:0.0000345326):0.0000341987[75.7],(((Japan/IC-0107/2020:0.0001019427,(USA/NJ-CDC-LC0034748/2021:0.0005642450,Uzbekistan/Tashkent-CGB-05/2020:0.0003058917):0.0000010000[0]):0.0000010000[0],((England/HECH-2599FAA/2020:0.0000334430,(Turkey/HSGM-FS2239/2021:0.0002039024,Russia/MOS-CRIE-13670319/2020:0.0003738770):0.0000010000[0]):0.0000010000[0],((Canada/Qc-LSPQ-L00235965/2020:0.0000334430,(USA/CA-CDPH-2000033049/2021:0.0003743112,USA/TX-HMH-MCoV-31428/2020:0.0002380290):0.0000334430[71.9]):0.0000010000[0],(Madagascar/IPM-01635/2021:0.0003059352,(Sweden/01_SE100_21CS505333/2020:0.0000010000,India/MH-NIV-185628/2020:0.0002735890):0.0000334430[84.7]):0.0000010000[0]):0.0000010000[0]):0.0000010000[0]):0.0000010000[0],(Kyrgyzstan/NRL-27053/2021:0.0004088919,(Russia/SMO-CSP-Sm-1419_S54/2020:0.0001710194,(England/LCST-24D73A5/2020:0.0000010000,((USA/TX-HMH-MCoV-47502/2021:0.0001060600,(France/NOR_UCN_CHU-Caen_1103249628/2021:0.0002720619,(USA/FL-CDC-FG-021713/2021:0.0001900998,(Italy/PIE-15855449/2021:0.0001228328,Germany/NW-RKI-I-160367/2021:0.0002415981):0.0000010000[0]):0.0002724353[84.1]):0.0000664707[80.4]):0.0000029133[0],(Argentina/BIA-192/2022:0.0004495067,(Pakistan/KMU_PHRL_S44-441/2020:0.0003018849,((Brazil/GO-IPTSP-1553/2022:0.0000688538,(Brazil/GO-IPTSP-1555/2022:0.0000691590,(Brazil/GO-IPTSP-1551/2022:0.0000357921,((Brazil/GO-LACEN-1562/2022:0.0000780097,Brazil/PR-IMTSP-CD32103/2022:0.0007739823):0.0001213143[69.5],(Brazil/GO-IPTSP-1559/2022:0.0000858177,(((USA/UT-UPHL-220722933505/2022:0.0002028761,(Brazil/PE-FIOCRUZ-IAM12196/2022:0.0004615127,(Brazil/RS-LMM72488/2022:0.0000020138,Brazil/RS-LMM72559/2022:0.0000333796):0.0001021232[87.4]):0.0000026727[0]):0.0002223429[92],(USA/UT-UPHL-220624610165/2022:0.0002383345,(USA/UT-UPHL-220725858483/2022:0.0001362789,((Brazil/RS-LMM72710/2022:0.0002046383,((USA/UT-UPHL-220716194488/2022:0.0001694692,USA/UT-UPHL-220822895779/2022:0.0002042776):0.0000024855[0],(USA/UT-UPHL-220909888508/2022:0.0001044722,(USA/UT-UPHL-220816079475/2022:0.0000383164,(USA/UT-UPHL-220715831312/2022:0.0000398804,USA/UT-UPHL-220708552804/2022:0.0001651923):0.0000680843[78.7]):0.0000956823[86.3]):0.0000675016[76.5]):0.0000657188[75.5]):0.0000672246[86.5],(USA/UT-UPHL-220923375407/2022:0.0003403358,((USA/UT-UPHL-220818409906/2022:0.0002042771,(USA/UT-UPHL-220718710062/2022:0.0000334430,(USA/UT-UPHL-220816463770/2022:0.0000680796,USA/UT-UPHL-220909951176/2022:0.0001362059):0.0001362168[96.4]):0.0000680959[88.7]):0.0000020138[0],(USA/UT-UPHL-220816803566/2022:0.0001361859,(USA/UT-UPHL-220903341879/2022:0.0005791280,(USA/UT-UPHL-220806201303/2022:0.0003065157,USA/UT-UPHL-220718679731/2022:0.0003746092):0.0000680937[88]):0.0001361848[96.1]):0.0000676772[88]):0.0000334430[32.4]):0.0000680560[90.3]):0.0000680610[89]):0.0001019786[92.1]):0.0001173861[90.1]):0.0001689454[45.7],(Paraguay/449329/2022:0.0004379599,(Paraguay/461805/2022:0.0001718479,(((France/NAQ-CHUP-2204090643/2022:0.0000680502,France/NAQ-CHUP-2204042504/2022:0.0000010000):0.0000010000[0],(France/NAQ-CHUP-2204041798/2022:0.0000680474,(France/NAQ-CHUP-2204030480/2022:0.0000334430,(France/NAQ-CHUP-2204048050/2022:0.0000680483,(France/NAQ-CHUP-2204051078/2022:0.0001020760,France/NAQ-CHUP-2204061329/2022:0.0001020857):0.0001020893[93.6]):0.0000010000[0]):0.0000010000[0]):0.0000334430[83.9]):0.0001426732[95.1],(Paraguay/450784/2022:0.0000334430,((Paraguay/447771/2022:0.0000010000,(Paraguay/462055/2022:0.0000687821,(Paraguay/441625/2022:0.0000010000,(Paraguay/447998/2022:0.0001381005,(Paraguay/458724/2022:0.0001024021,Paraguay/465629/2022:0.0001022954):0.0000320031[92.8]):0.0000010000[0]):0.0000010000[0]):0.0000010000[0]):0.0000681372[92.5],((((Brazil/PE-FIOCRUZ-IAM10073/2022:0.0000708349,(Brazil/ES-LACENES-321186864/2022:0.0000010000,Brazil/ES-LACENES-321186863/2022:0.0000334430):0.0000686373[66.6]):0.0001352804[95.2],((Brazil/PE-FIOCRUZ-IAM9779/2022:0.0002060540,(Brazil/PE-FIOCRUZ-IAM10233/2022:0.0001376470,Brazil/BA-NVBS16060GENOV828929009801/2022:0.0000680614):0.0000334430[74.3]):0.0001020868[93.6],((Brazil/PE-FIOCRUZ-IAM10059/2022:0.0001028791,Brazil/RJ-NVBS16741GENOV829085836461/2022:0.0000334430):0.0001701828[95.4],(Brazil/SP-DASA828814376254/2022:0.0000334430,(Brazil/GO-LACEN-1161/2022:0.0000334430,Brazil/RJ-COVID-19-UFRJ-65417/2022-03-21:0.0001361040):0.0000334430[78.8]):0.0000010000[0]):0.0000334430[71.9]):0.0000334430[78]):0.0000010000[0],((Philippines/PH-PGC-110592/2022:0.0000334430,(Brazil/SC-NVBS22203GENOV44919573194/2022:0.0001361099,Brazil/DF-NVBS15484GENOV828926789348/2022:0.0001020767):0.0000010000[0]):0.0000010000[0],((Brazil/PA-LACENPA-150337030/2022:0.0001702964,(Paraguay/468540/2022:0.0002749680,Paraguay/454247/2022:0.0001368972):0.0000010000[0]):0.0000334430[86.6],((Brazil/MG-NVBS15594GENOV045618299552/2022:0.0000010000,Brazil/MG-NVBS15581GENOV045618299545/2022:0.0000334430):0.0001020827[95.2],(Brazil/BA-DASA45954139888/2022:0.0000334430,(Brazil/BA-NVBS15004GENOV701365168526/2022:0.0000334430,(Brazil/PE-NVBS15032GENOV828944411610/2022:0.0001361082,(Brazil/SP-IB_156752/2022:0.0001712721,(Brazil/ES-LACENES-321247080/2022:0.0002057171,(Brazil/SP-DASA828825949690/2022:0.0000010000,(Brazil/SP-DASA828814709014/2022:0.0000680460,(Brazil/PE-FIOCRUZ-IAM9874/2022:0.0000349278,Brazil/RJ-NVBS21165GENOV829354154692/2022:0.0001748667):0.0000334430[77.7]):0.0000010000[0]):0.0000010000[0]):0.0000334430[88.4]):0.0000010000[0]):0.0000010000[0]):0.0000334430[26.9]):0.0000010000[0]):0.0000334430[84.5]):0.0000010000[0]):0.0000010000[0]):0.0000010000[0],(Wales/PHWC-PEMFPJ/2022:0.0000010000,(England/PHEC-YYRISCD/2022:0.0000010000,((Wales/PHWC-PEHQKD/2022:0.0000000000,(Wales/PHWC-PJM5KA/2022:0.0000000000,(Wales/PHWC-PJQMAF/2022:0.0000000000,(Wales/PHWC-PERTU6/2022:0.0000000000,Wales/PHWC-PJNZIZ/2022:0.0000000000):0.0000000000):0.0000000000):0.0000000000):0.0000010000,((Brazil/RS-LACENRS-431769338/2022:0.0000586963,((Brazil/RJ-LVM-71234/2022:0.0000334430,(Brazil/RJ-COVID-19_UFRJ-71234/2022:0.0000010000,Brazil/RJ-UFRJ-71234/2022:0.0000010000):0.0000010000[0]):0.0001007428[90.5],((Japan/RIMD18846/2022:0.0001031230,(Uruguay/DLSP_3321/2022:0.0002458928,(Brazil/BA-LACEN-BA2107-292551461/2022:0.0003042441,Brazil/PE-FIOCRUZ-IAM11083/2022:0.0001775388):0.0000747934[87.5]):0.0000328094[75.2]):0.0000332039[75.6],((Brazil/SP-IB_CEVC_2201196/2022:0.0000697318,Brazil/SP-NVBS23087GENOV045620070828/2022:0.0000954689):0.0001419083[90.9],((Brazil/CE-FIOCRUZ-119162CE/2022:0.0001021711,(Brazil/SP-IB_CEVC_2201957/2022:0.0004832441,Brazil/BA-FIOCRUZ-17260/2022:0.0001048304):0.0000365978[73]):0.0000680936[88.7],(Brazil/AM-31720/2022:0.0000010000,(((Brazil/PR-NVBS22382GENOV829500957542/2022:0.0001702448,Brazil/SP-IB_CEVC_2202933/2022:0.0003086207):0.0000010000[0],(Brazil/GO-2-LACEN-2275/2022:0.0001034463,Brazil/GO-2-LACEN-2216/2022:0.0001727887):0.0000684470[56.8]):0.0000334430[74.5],(Brazil/PR-NVBS22119GENOV829524749222/2022:0.0000350236,((Brazil/MT-LACENMT-510489593/2022:0.0003174848,(Brazil/SE-CD28-280579307/2022:0.0000346849,(Brazil/SE-CD28-280580825/2022:0.0003893723,Brazil/SE-CD28-280580029/2022:0.0000753368):0.0001080289[92.1]):0.0004644284[99.8]):0.0000728969[70.4],((Brazil/MG-FIOCRUZ-4485/2022:0.0003831455,Brazil/RJ-LNN09600/2022:0.0002073504):0.0000010000[0],(((Brazil/MG-FIOCRUZ-1767/2022:0.0000010000,Brazil/MG-FIOCRUZ-4465/2022:0.0000352282):0.0001030729[97.5],(Brazil/AP-FIOCRUZ-25315/2022:0.0000010000,(Brazil/CE-FIOCRUZ-96132CE/2022:0.0000685235,(Brazil/DF-FIOCRUZ-20563/2022:0.0000010000,(Brazil/SP-FIOCRUZ-100065CE/2022:0.0000345037,(Brazil/MA-FIOCRUZ-17653/2022:0.0000010000,(Brazil/BA-FIOCRUZ-PVM101384/2022:0.0000334430,(Brazil/MA-FIOCRUZ-17684/2022:0.0000345419,(Brazil/SP-FIOCRUZ-105004CE/2022:0.0001371100,(Brazil/RJ-FIOCRUZ-13589/2022:0.0000010000,(Brazil/AP-FIOCRUZ-25346/2022:0.0000345794,(Brazil/SP-FIOCRUZ-104168CE/2022:0.0000334430,(Brazil/RJ-FIOCRUZ-17760/2022:0.0000345064,(Brazil/RJ-FIOCRUZ-14807/2022:0.0000346506,(Brazil/RJ-FIOCRUZ-14383/2022:0.0000010000,(Brazil/SP-FIOCRUZ-106139CE/2022:0.0000010000,(Brazil/PR-FIOCRUZ-18962/2022:0.0000693583,(Brazil/SP-FIOCRUZ-105003CE/2022:0.0000334430,((Brazil/PE-FIOCRUZ-IAM11474/2022:0.0000704230,Brazil/SP-FIOCRUZ-124060CE/2022:0.0000699020):0.0000334430[78.4],((Brazil/RS-FIOCRUZ-19592/2022:0.0000344790,(Brazil/MG-FIOCRUZ-3042/2022:0.0000010000,(Brazil/SC-FIOCRUZ-18754/2022:0.0000676438,Brazil/SC-FIOCRUZ-18723/2022:0.0001038422):0.0000010000[0]):0.0000010000[0]):0.0000010000[0],((Brazil/MG-FIOCRUZ-3472/2022:0.0000010000,(Brazil/MG-FIOCRUZ-3477/2022:0.0000334430,(Brazil/MG-FIOCRUZ-3473/2022:0.0000010000,(Brazil/MG-FIOCRUZ-3470/2022:0.0000010000,Brazil/MG-FIOCRUZ-3471/2022:0.0000010000):0.0000010000[0]):0.0000010000[0]):0.0000010000[0]):0.0001708591[98.5],(Brazil/PR-FIOCRUZ-ICC3660/2022:0.0000682388,(Brazil/PR-FIOCRUZ-ICC3659/2022:0.0001024780,(Brazil/SP-FIOCRUZ-20254/2022:0.0001029092,((Brazil/PR-FIOCRUZ-14470/2022:0.0000010000,Brazil/MG-FIOCRUZ-2522/2022:0.0000010000):0.0000334430[89.7],((Brazil/MA-FIOCRUZ-17716/2022:0.0000334430,Brazil/CE-FIOCRUZ-99055CE/2022:0.0000010000):0.0000010000[0],(Brazil/RJ-FIOCRUZ-17761/2022:0.0002064522,(Brazil/MA-FIOCRUZ-17700/2022:0.0000010000,((Brazil/RS-FIOCRUZ-19506/2022:0.0000010000,Brazil/RS-FIOCRUZ-19652/2022:0.0000346805):0.0000346485[75.5],(Brazil/SC-FIOCRUZ-18735/2022:0.0000695012,(Brazil/PR-FIOCRUZ-18965/2022:0.0000696528,((Brazil/RS-FIOCRUZ-19602/2022:0.0000010000,Brazil/SP-FIOCRUZ-104173CE/2022:0.0001036253):0.0000334430[73.5],(((Brazil/RS-FIOCRUZ-19553/2022:0.0000334430,Brazil/RS-FIOCRUZ-21072/2022:0.0001392221):0.0000334430[78.2],(Brazil/RS-FIOCRUZ-19689/2022:0.0000345862,Brazil/SC-FIOCRUZ-18694/2022:0.0000353289):0.0000010000[0]):0.0001025871[95.2],(Brazil/SP-FIOCRUZ-100055CE/2022:0.0000686609,(Brazil/RS-FIOCRUZ-19710/2022:0.0001027729,(Brazil/AP-FIOCRUZ-25337/2022:0.0000684802,((Brazil/MG-FIOCRUZ-1837/2022:0.0000353181,Brazil/BA-FIOCRUZ-PVM101422/2022:0.0000689443):0.0000010000[0],(Brazil/PI-FIOCRUZ-PI-220421000895/2022:0.0001045280,(Brazil/MG-FIOCRUZ-1823/2022:0.0000693791,(Brazil/MG-FIOCRUZ-1657/2022:0.0000010000,(Brazil/RJ-FIOCRUZ-14776/2022:0.0000699675,(Brazil/RJ-FIOCRUZ-13585/2022:0.0000690524,(Brazil/PB-FIOCRUZ-19390/2022:0.0000010000,(Brazil/SP-FIOCRUZ-104176CE/2022:0.0000010000,(Brazil/SP-FIOCRUZ-100063CE/2022:0.0000334430,(Brazil/SP-FIOCRUZ-104181CE/2022:0.0000334430,(Brazil/RS-FIOCRUZ-19612/2022:0.0000350286,(Brazil/RJ-FIOCRUZ-15106/2022:0.0000010000,(Brazil/PR-IMTSP-CD34575/2022:0.0000696448,(Brazil/RN-FIOCRUZ-18021/2022:0.0000693893,(Brazil/PR-FIOCRUZ-ICC3655/2022:0.0001027649,(Brazil/RJ-FIOCRUZ-14812/2022:0.0000685012,(Brazil/PR-FIOCRUZ-ICC3691/2022:0.0001027607,(Brazil/RJ-FIOCRUZ-17023/2022:0.0000334430,((Brazil/SP-FIOCRUZ-104146CE/2022:0.0000334430,Brazil/RJ-FIOCRUZ-14790/2022:0.0000352415):0.0000010000[0],(Brazil/RJ-FIOCRUZ-12690/2022:0.0000010000,(Brazil/SP-FIOCRUZ-124085CE/2022:0.0000346094,(Brazil/CE-FIOCRUZ-111004CE/2022:0.0000334430,(Brazil/RS-FIOCRUZ-19520/2022:0.0000010000,(Brazil/RJ-FIOCRUZ-17442/2022:0.0001046199,(Brazil/SE-FIOCRUZ-18006/2022:0.0000350319,(Brazil/MG-FIOCRUZ-1834/2022:0.0000695755,(Brazil/RJ-FIOCRUZ-13618/2022:0.0000010000,(Brazil/CE-FIOCRUZ-101170CE/2022:0.0000010000,(Brazil/RJ-FIOCRUZ-13613/2022:0.0000010000,(Brazil/RS-FIOCRUZ-19582/2022:0.0001403550,(Brazil/MA-FIOCRUZ-17713/2022:0.0000344793,(Brazil/SP-FIOCRUZ-100155CE/2022:0.0000010000,(Brazil/CE-FIOCRUZ-104226CE/2022:0.0000685076,(Brazil/RN-FIOCRUZ-21430/2022:0.0000687049,(Brazil/PR-FIOCRUZ-ICC3625/2022:0.0000010000,(Brazil/CE-FIOCRUZ-120168CE/2022:0.0000344761,(Brazil/BA-FIOCRUZ-PVM102823/2022:0.0000348549,((Brazil/RS-FIOCRUZ-21105/2022:0.0000691507,Brazil/RJ-FIOCRUZ-14190/2022:0.0000348025):0.0000010000[0],(Brazil/SP-FIOCRUZ-106159CE/2022:0.0000684756,((Brazil/ES-NVBS23885GENOV702252636111/2022:0.0001021161,Brazil/MG-FIOCRUZ-4490/2022:0.0000334430):0.0000334430[78],(Brazil/SP-FIOCRUZ-106143CE/2022:0.0000345412,(Brazil/PR-NVBS22367GENOV829492174675/2022:0.0000010000,Brazil/PR-NVBS23592GENOV829661555526/2022:0.0000334430):0.0001361677[95.8]):0.0000680839[88.6]):0.0000019405[0]):0.0000010000[0]):0.0000010000[0]):0.0000010000[0]):0.0000010000[0]):0.0000010000[0]):0.0000010000[0]):0.0000010000[0]):0.0000010000[0]):0.0000010000[0]):0.0000010000[0]):0.0000010000[0]):0.0000010000[0]):0.0000010000[0]):0.0000010000[0]):0.0000010000[0]):0.0000010000[0]):0.0000010000[0]):0.0000010000[0]):0.0000010000[0]):0.0000010000[0]):0.0000010000[0]):0.0000010000[0]):0.0000010000[0]):0.0000010000[0]):0.0000010000[0]):0.0000010000[0]):0.0000010000[0]):0.0000010000[0]):0.0000010000[0]):0.0000010000[0]):0.0000010000[0]):0.0000010000[0]):0.0000010000[0]):0.0000010000[0]):0.0000010000[0]):0.0000010000[0]):0.0000010000[0]):0.0000010000[0]):0.0000010000[0]):0.0000010000[0]):0.0000010000[0]):0.0000010000[0]):0.0000010000[0]):0.0000010000[0]):0.0000010000[0]):0.0000010000[0]):0.0000010000[0]):0.0000010000[0]):0.0000010000[0]):0.0000010000[0]):0.0000010000[0]):0.0000010000[0]):0.0000010000[0]):0.0000010000[0]):0.0000010000[0]):0.0000010000[0]):0.0000010000[0]):0.0000010000[0]):0.0000010000[0]):0.0000010000[0]):0.0000010000[0]):0.0000010000[0]):0.0000010000[0]):0.0000010000[0]):0.0000010000[0]):0.0000010000[0]):0.0000010000[0]):0.0000010000[0]):0.0000010000[0]):0.0000010000[0]):0.0000010000[0]):0.0000010000[0]):0.0000010000[0]):0.0000010000[0]):0.0000010000[0],(((Brazil/AM-FIOCRUZ-ILMD2205476/2022:0.0001025868,(Brazil/RJ-FIOCRUZ-17775/2022:0.0000010000,Brazil/MG-FIOCRUZ-3143/2022:0.0002070061):0.0000010000[0]):0.0000010000[0],((Brazil/PI-FIOCRUZ-26262/2022:0.0000010000,(Brazil/SP-FIOCRUZ-20246/2022:0.0003078648,Brazil/AM-FIOCRUZ-ILMD2204281/2022:0.0000010000):0.0000334430[84.3]):0.0000334430[75.3],((((Brazil/RJ-LVM-67816/2022:0.0000703111,Brazil/GO-FIOCRUZ-18185/2022:0.0000344688):0.0000684050[87.9],((Brazil/RJ-FIOCRUZ-18809/2022:0.0000689661,Brazil/RJ-FIOCRUZ-17125/2022:0.0000688952):0.0000010000[0],((Brazil/MG-FIOCRUZ-1752/2022:0.0000347408,Brazil/MG-FIOCRUZ-1855/2022:0.0001415894):0.0000346561[75.3],(Brazil/PE-FIOCRUZ-IAM11492/2022:0.0000706516,Brazil/MG-FIOCRUZ-3083/2022:0.0000353231):0.0000010000[0]):0.0000334430[80.3]):0.0000010000[0]):0.0000334430[85.9],(Brazil/MG-FIOCRUZ-3283/2022:0.0000348142,(Brazil/MG-FIOCRUZ-2765/2022:0.0001741244,(Brazil/MG-FIOCRUZ-2751/2022:0.0002413347,(Brazil/MG-FIOCRUZ-3292/2022:0.0001055199,(Brazil/MG-FIOCRUZ-3277/2022:0.0001413523,(Brazil/MG-FIOCRUZ-2379/2022:0.0000010000,(Brazil/MG-FIOCRUZ-2408/2022:0.0001048711,(Brazil/MG-FIOCRUZ-2532/2022:0.0000010000,(Brazil/MG-FIOCRUZ-2582/2022:0.0000349241,((Brazil/MG-FIOCRUZ-2746/2022:0.0000918797,Brazil/MG-FIOCRUZ-3087/2022:0.0001403221):0.0000457806[76.6],(Brazil/MG-FIOCRUZ-3173/2022:0.0000705584,Brazil/MG-FIOCRUZ-3140/2022:0.0000010000):0.0000010000[0]):0.0000266274[92.5]):0.0000010000[0]):0.0000016180[0]):0.0000010000[0]):0.0000010000[0]):0.0000010000[0]):0.0000010000[0]):0.0000010000[0]):0.0000010000[0]):0.0001025145[86.9]):0.0000010000[0],(((Brazil/SP-FIOCRUZ-93066CE/2022:0.0000344470,Brazil/SP-FIOCRUZ-106145CE/2022:0.0000345398):0.0000010000[0],((Brazil/PE-FIOCRUZ-IAM10504/2022:0.0000346652,(Brazil/PE-FIOCRUZ-IAM11387/2022:0.0001056131,Brazil/PE-FIOCRUZ-IAM11442/2022:0.0001044859):0.0000010000[0]):0.0000010000[0],((Brazil/PE-FIOCRUZ-IAM11077/2022:0.0000697840,(Brazil/PE-FIOCRUZ-IAM12742/2022:0.0002077793,Brazil/PE-FIOCRUZ-IAM10981/2022:0.0000334430):0.0000687976[89.1]):0.0000010000[0],(Brazil/GO-2-BIOVIDA-2066/2022:0.0000683333,((Brazil/PE-FIOCRUZ-IAM12351/2022:0.0001742172,(Brazil/GO-2-LACEN-2281/2022:0.0000685203,(Brazil/GO-FIOCRUZ-18255/2022:0.0000692363,Brazil/GO-FIOCRUZ-18127/2022:0.0000347773):0.0000334430[76.4]):0.0000010000[0]):0.0000334430[75],((Brazil/GO-2-LACEN-2236/2022:0.0000334430,Brazil/GO-2-LACEN-2271/2022:0.0000344627):0.0000334430[77.2],((Brazil/PR-FIOCRUZ-ICC3611/2022:0.0000010000,Brazil/SP-FIOCRUZ-100069CE/2022:0.0000010000):0.0000010000[0],(Brazil/GO-2-LACEN-2108/2022:0.0000685144,(Brazil/GO-LACEN-1928/2022:0.0000010000,(Brazil/SP-FIOCRUZ-93012CE/2022:0.0000010000,Brazil/PE-FIOCRUZ-IAM11594/2022:0.0001054010):0.0000010000[0]):0.0000010000[0]):0.0000010000[0]):0.0000010000[0]):0.0000010000[0]):0.0000010000[0]):0.0000334430[73.6]):0.0000683297[49.9]):0.0000334430[73.6]):0.0000334430[76.1],((Brazil/SC-FIOCRUZ-19434/2022:0.0000695519,(Brazil/RS-FIOCRUZ-21162/2022:0.0000701240,Brazil/PR-FIOCRUZ-14455/2022:0.0000010000):0.0000010000[0]):0.0000010000[0],(Brazil/RS-FIOCRUZ-21157/2022:0.0001384708,((Brazil/CE-FIOCRUZ-100016CE/2022:0.0000010000,(Brazil/RJ-FIOCRUZ-18778/2022:0.0001052364,Brazil/SP-FIOCRUZ-100047CE/2022:0.0000686651):0.0000010000[0]):0.0000010000[0],(((Brazil/RJ-FIOCRUZ-14793/2022:0.0000010000,Brazil/SC-FIOCRUZ-19867/2022:0.0001043056):0.0000010000[0],((Brazil/RJ-FIOCRUZ-19207/2022:0.0001405759,Brazil/RJ-IMTSP-CD34043/2022:0.0001052625):0.0000334430[76.3],((Brazil/RJ-FIOCRUZ-16526/2022:0.0001038011,Brazil/RJ-FIOCRUZ-16672/2022:0.0001037544):0.0000010000[0],(Brazil/SC-FIOCRUZ-19153/2022:0.0001028375,Brazil/PE-FIOCRUZ-IAM11971/2022:0.0002459468):0.0000010000[0]):0.0000334430[72.5]):0.0000010000[0]):0.0000010000[0],((Brazil/MG-FIOCRUZ-2423/2022:0.0000010000,(Brazil/PE-FIOCRUZ-IAM11484/2022:0.0000696873,(Brazil/SC-FIOCRUZ-20316/2022:0.0001049422,(Brazil/MG-FIOCRUZ-3257/2022:0.0000702551,(Brazil/CE-FIOCRUZ-104253CE/2022:0.0000349824,Brazil/MG-FIOCRUZ-2411/2022:0.0000703670):0.0000010000[0]):0.0000010000[0]):0.0000010000[0]):0.0000688222[85.1]):0.0000334430[44.2],((Brazil/MG-FIOCRUZ-4484/2022:0.0001041128,(Brazil/MG-FIOCRUZ-1866/2022:0.0000346784,Brazil/MG-FIOCRUZ-2542/2022:0.0000351137):0.0000010000[0]):0.0000010000[0],((Brazil/MG-FIOCRUZ-1718/2022:0.0000010000,Brazil/MG-FIOCRUZ-2780/2022:0.0000010000):0.0000010000[0],(Brazil/MG-FIOCRUZ-1760/2022:0.0000349332,(Brazil/MG-FIOCRUZ-3287/2022:0.0000697131,(Brazil/MG-FIOCRUZ-2585/2022:0.0000351553,Brazil/MG-FIOCRUZ-3253/2022:0.0000010000):0.0000010000[0]):0.0000010000[0]):0.0000010000[0]):0.0000010000[0]):0.0000334430[72.7]):0.0000010000[0]):0.0000010000[0]):0.0000010000[0]):0.0000010000[0]):0.0000010000[0]):0.0000010000[0]):0.0000010000[0]):0.0000010000[0]):0.0000010000[0],(((Brazil/MT-LACENMT-510490698/2022:0.0001358689,(Brazil/BA-LACEN-BA2054-292563662/2022:0.0000020498,Brazil/BA-LACEN-BA2068-292546505/2022:0.0001361650):0.0000513183[77]):0.0000509997[78.3],(((Brazil/RS-LACENRS-431769434/2022:0.0001043266,Brazil/RS-LACENRS-431769400/2022:0.0002723885):0.0000680716[87.9],((Brazil/GO-2-BIOVIDA-2014/2022:0.0000685112,Brazil/GO-2-LACEN-2260/2022:0.0000334430):0.0000334430[76.6],((Brazil/RS-FIOCRUZ-21096/2022:0.0001714561,Brazil/GO-FIOCRUZ-18178/2022:0.0000334430):0.0000010000[0],(Brazil/RS-FIOCRUZ-19563/2022:0.0000348078,(Brazil/RS-LMM72280/2022:0.0000345089,Brazil/GO-FIOCRUZ-18123/2022:0.0000347485):0.0000010000[0]):0.0000010000[0]):0.0000010000[0]):0.0000010000[0]):0.0000334430[85.9],((Brazil/RJ-FIOCRUZ-19205/2022:0.0000349425,Brazil/ES-LACENES-321281776/2022:0.0001041220):0.0000334430[78.9],(((Brazil/RS-FIOCRUZ-19633/2022:0.0000334430,Brazil/SP-FIOCRUZ-128081CE/2022:0.0001378125):0.0000010000[0],((Brazil/SP-FIOCRUZ-104098CE/2022:0.0000334430,(Brazil/SP-FIOCRUZ-115066CE/2022:0.0000010000,Brazil/SP-FIOCRUZ-123025CE/2022:0.0001058083):0.0000010000[0]):0.0000010000[0],(((Brazil/PR-FIOCRUZ-18981/2022:0.0000334430,Brazil/PR-FIOCRUZ-ICC3634/2022:0.0000685074):0.0000010000[0],(Brazil/SP-FIOCRUZ-104147CE/2022:0.0001370187,Argentina/INEI122517/2022:0.0001714327):0.0000010000[0]):0.0000010000[0],((Brazil/SP-FIOCRUZ-105060CE/2022:0.0000010000,(Brazil/SC-FIOCRUZ-18707/2022:0.0000010000,Brazil/GO-FIOCRUZ-18249/2022:0.0000697077):0.0000334430[75.7]):0.0000010000[0],((Brazil/BA-FIOCRUZ-16283/2022:0.0001029735,Brazil/GO-FIOCRUZ-14945/2022:0.0001031398):0.0000010000[0],(Brazil/BA-FIOCRUZ-17894/2022:0.0000347264,(Brazil/CE-FIOCRUZ-104307CE/2022:0.0001055942,Brazil/SC-FIOCRUZ-19447/2022:0.0001052250):0.0000010000[0]):0.0000010000[0]):0.0000010000[0]):0.0000010000[0]):0.0000010000[0]):0.0000010000[0]):0.0000010000[0],((Brazil/SP-FIOCRUZ-106130CE/2022:0.0000702099,(Brazil/SP-FIOCRUZ-100104CE/2022:0.0000334430,Brazil/SP-FIOCRUZ-100165CE/2022:0.0000334430):0.0000334430[77.4]):0.0000010000[0],((Brazil/RS-FIOCRUZ-21188/2022:0.0002072987,Brazil/RJ-FIOCRUZ-17793/2022:0.0000334430):0.0000334430[76.6],(Brazil/GO-FIOCRUZ-14990/2022:0.0000334430,(((Brazil/RS-FIOCRUZ-19565/2022:0.0000010000,Brazil/RS-LMM72161/2022:0.0000695381):0.0000334430[92.2],(Brazil/SC-FIOCRUZ-18751/2022:0.0000345416,(Brazil/RS-FIOCRUZ-14344/2022:0.0000349541,Brazil/RS-FIOCRUZ-19669/2022:0.0001380127):0.0000010000[0]):0.0000010000[0]):0.0000684972[91.9],((Brazil/RS-FIOCRUZ-19536/2022:0.0001403196,Brazil/SP-IB_CEVC_2200784/2022:0.0000350359):0.0000010000[0],(Brazil/GO-FIOCRUZ-18241/2022:0.0000010000,(Brazil/RS-FIOCRUZ-21103/2022:0.0001420097,(Brazil/SC-FIOCRUZ-19888/2022:0.0000348184,Brazil/SC-FIOCRUZ-19442/2022:0.0000010000):0.0000345409[84.6]):0.0000010000[0]):0.0000010000[0]):0.0000010000[0]):0.0000010000[0]):0.0000010000[0]):0.0000010000[0]):0.0000010000[0]):0.0000010000[0]):0.0000010000[0]):0.0000678196[93.1]):0.0000010000[0],((Japan/RIMD19664/2022:0.0000010000,((Japan/RIMD16916/2022:0.0000000000,(Japan/RIMD14351/2022:0.0000000000,Japan/RIMD14371/2022:0.0000000000):0.0000000000):0.0000010000,((Japan/RIMD18476/2022:0.0000334430,(Japan/RIMD16734/2022:0.0001021168,Brazil/RS-LMM72546/2022:0.0001702224):0.0000680879[85.4]):0.0000334430[80.4],(Brazil/BA-LACEN-BA2050-292550361/2022:0.0001708030,((Brazil/BA-FIOCRUZ-PVM102957/2022:0.0000010000,Brazil/BA-FIOCRUZ-17359/2022:0.0000010000):0.0000010000[0],(Brazil/BA-FIOCRUZ-18438/2022:0.0001038845,(Brazil/PE-FIOCRUZ-IAM10873/2022:0.0001038305,(Brazil/SP-FIOCRUZ-20242/2022:0.0002404841,((Brazil/RS-FIOCRUZ-19571/2022:0.0001039181,Brazil/RS-FIOCRUZ-21167/2022:0.0000010000):0.0000010000[0],(Brazil/CE-FIOCRUZ-102225CE/2022:0.0000347704,Brazil/RJ-FIOCRUZ-17769/2022:0.0002055466):0.0000010000[0]):0.0000010000[0]):0.0000021524[0]):0.0000335515[42]):0.0000025921[0]):0.0000010000[0]):0.0000334430[83.1]):0.0000010000[0]):0.0000010000[0]):0.0000010000[0],((((Brazil/PR-FIOCRUZ-ICC3661/2022:0.0000334430,Brazil/PR-FIOCRUZ-ICC3546/2022:0.0001024691):0.0000334430[77.2],((Brazil/RJ-FIOCRUZ-17454/2022:0.0000010000,Brazil/PR-IMTSP-CD33770/2022:0.0000696461):0.0000010000[0],(Brazil/GO-FIOCRUZ-18232/2022:0.0001383680,(Brazil/RS-FIOCRUZ-28704/2022:0.0000010000,Brazil/RS-FIOCRUZ-21210/2022:0.0001404269):0.0000334430[87.5]):0.0000010000[0]):0.0000010000[0]):0.0000010000[0],((Brazil/RS-FIOCRUZ-19656/2022:0.0000706015,Brazil/MA-FIOCRUZ-17720/2022:0.0000334430):0.0000010000[0],(Brazil/PR-FIOCRUZ-ICC3638/2022:0.0001025814,(((Brazil/RS-LMM72209/2022:0.0001727299,Brazil/RJ-FIOCRUZ-17792/2022:0.0001375730):0.0000334430[76.9],(Brazil/SP-FIOCRUZ-132260CE/2022:0.0001066746,Brazil/SP-FIOCRUZ-20259/2022:0.0001034777):0.0000334430[77.5]):0.0000010000[0],((Brazil/RJ-FIOCRUZ-13603/2022:0.0000010000,(Brazil/PR-FIOCRUZ-ICC3613/2022:0.0000685087,(Brazil/MG-FIOCRUZ-1768/2022:0.0000346896,Brazil/SE-FIOCRUZ-18000/2022:0.0000334430):0.0000010000[0]):0.0000010000[0]):0.0000010000[0],((Brazil/RJ-FIOCRUZ-13883/2022:0.0000010000,Brazil/RJ-FIOCRUZ-19042/2022:0.0000695367):0.0000680433[87.6],(Brazil/RJ-FIOCRUZ-16659/2022:0.0001027586,(Brazil/RJ-FIOCRUZ-17782/2022:0.0000346998,Brazil/PI-FIOCRUZ-PI-220467000050/2022:0.0001030102):0.0000334430[77.9]):0.0000010000[0]):0.0000010000[0]):0.0000010000[0]):0.0000010000[0]):0.0000010000[0]):0.0000010000[0]):0.0000010000[0],(Japan/RIMD17995/2022:0.0000678813,((USA/CA-HLX-STM-4N7RMZF7Y/2022:0.0000334430,(((USA/CA-CDC-STM-CE8JBSV24/2022:0.0000000000,(USA/FL-CDC-STM-X799ATKRA/2022:0.0000000000,USA/CA-CDC-STM-D8D3QRE9F/2022:0.0000000000):0.0000000000):0.0000010000,((Germany/ST-RKI-I-930119/2022:0.0000680759,Argentina/INEI122442/2022:0.0000680774):0.0000010000[0],(Brazil/BA-NVBS22409GENOV829487290182/2022:0.0001361640,(Brazil/SP-FIOCRUZ-132056CE/2022:0.0001021286,(Iran/NIC-14sh-24/2022:0.0000680806,(Iran/Gilan-NIC-11mo-35/2022:0.0000334430,Iran/Semnan-NIC-1sh-19/2022:0.0000010000):0.0000680815[89]):0.0000334430[73.7]):0.0000680796[89.1]):0.0000010000[0]):0.0000010000[0]):0.0000010000[0],(Germany/ST-RKI-I-930108/2022:0.0000010000,((Brazil/SP-HIAE-ID2224/2022:0.0000680753,(Brazil/RJ-NVBS24032GENOV702256170505/2022:0.0001365400,Brazil/SP-NVBS23200GENOV829656496872/2022:0.0002061353):0.0000010000[0]):0.0000334430[85.3],(Brazil/GO-LACENGO-520350424/2022:0.0001361686,(Japan/RIMD19582/2022:0.0000010000,(Japan/RIMD13712/2022:0.0000000000,(Japan/RIMD18445/2022:0.0000000000,(Japan/RIMD14613/2022:0.0000000000,(Japan/RIMD16207/2022:0.0000000000,(Japan/RIMD16958/2022:0.0000000000,(Japan/RIMD17460/2022:0.0000000000,(Japan/RIMD17977/2022:0.0000000000,(Japan/RIMD15939/2022:0.0000000000,(Japan/RIMD14515/2022:0.0000000000,(Japan/RIMD11929/2022:0.0000000000,(Japan/RIMD11664/2022:0.0000000000,Japan/RIMD12547/2022:0.0000000000):0.0000000000):0.0000000000):0.0000000000):0.0000000000):0.0000000000):0.0000000000):0.0000000000):0.0000000000):0.0000000000):0.0000000000):0.0000010000):0.0000010000[0]):0.0000334430[84.5]):0.0000010000[0]):0.0000010000[0]):0.0000021665[0]):0.0000021791[0],((Argentina/INEI122397/2022:0.0000334430,Argentina/INEI122265/2022:0.0000334430):0.0000010000[0],((Argentina/INEI121706/2022:0.0001021205,(Argentina/110719-181/2022:0.0000692455,(Argentina/INEI121701/2022:0.0000334430,Argentina/INEI121705/2022:0.0000010000):0.0000010000[0]):0.0000334430[84.8]):0.0000010000[0],((Argentina/INEI122119/2022:0.0000334430,Argentina/INEI121703/2022:0.0000680787):0.0000010000[0],(Argentina/INEI122081/2022:0.0000680830,(Brazil/SP-FIOCRUZ-108060CE/2022:0.0000010000,(Brazil/CE-FIOCRUZ-128016CE/2022:0.0001711413,((Paraguay/516907/2022:0.0001021302,Brazil/GO-LACENGO-520345449/2022:0.0001361821):0.0000334430[75.1],((Brazil/ES-LACENES-321270894/2022:0.0000687879,(Iran/Yasuj-NIC-1sh-33/2022:0.0000334430,Argentina/INEI122526/2022:0.0002042802):0.0000010000[0]):0.0000010000[0],(((Brazil/PR-IMTSP-CD33751/2022:0.0001035234,Brazil/PR-IMTSP-CD33603/2022:0.0000010000):0.0000686055[90.6],(USA/MI-CDC-STM-GZX6VDF5G/2022:0.0000010000,Brazil/MG-FIOCRUZ-4474/2022:0.0001702358):0.0000334430[84.1]):0.0000010000[0],(((Brazil/RJ-NVBS23778GENOV829688224481/2022:0.0000334430,Brazil/PR-NVBS22147GENOV829472774031/2022:0.0000334430):0.0000010000[0],((Iran/Tehran-NIC-5mo-43/2022:0.0001021245,(Argentina/INEI121890/2022:0.0000334430,Brazil/SC-FIOCRUZ-18750/2022:0.0000690527):0.0000334430[80.1]):0.0000010000[0],((Brazil/RJ-NVBS23782GENOV829688815955/2022:0.0001021530,(Brazil/RJ-NVBS23883GENOV702256722353/2022:0.0001025620,(Brazil/RJ-NVBS23881GENOV702254501509/2022:0.0000010000,Brazil/RJ-NVBS23882GENOV702254504357/2022:0.0000010000):0.0000010000[0]):0.0001367772[96.5]):0.0000334430[74.4],((Brazil/MS-NVBS24019GENOV702255048263/2022:0.0001702154,Brazil/PR-NVBS22154GENOV829491571901/2022:0.0002042749):0.0000010000[0],(Indonesia/JB-BRIN-346/2022:0.0000010000,((Brazil/DF-NVBS23702GENOV829673569825/2022:0.0000681481,Brazil/SP-NVBS23292GENOV829623918826/2022:0.0000691542):0.0000010000[0],(Indonesia/JB-WJHL-ITB-W04132/2022:0.0000000000,(Indonesia/JK-GS-WJHL-ITB-NIHRD-W04004/2022:0.0000000000,(Indonesia/JK-GS-WJHL-ITB-NIHRD-W04000/2022:0.0000000000,(Indonesia/JB-WJHL-ITB-C46807/2022:0.0000000000,(Indonesia/JB-WJHL-ITB-C46806/2022:0.0000000000,(Philippines/PH-PGCMIN723/2022:0.0000000000,(Philippines/PH-PGCMIN315/2022:0.0000000000,(France/PDL-HMN-22082020230/2022:0.0000000000,Indonesia/JB-BRIN-334/2022:0.0000000000):0.0000000000):0.0000000000):0.0000000000):0.0000000000):0.0000000000):0.0000000000):0.0000000000):0.0000010000):0.0000010000[0]):0.0000010000[0]):0.0000010000[0]):0.0000334430[76.6]):0.0000010000[0]):0.0000010000[0],((Brazil/PR-NVBS24238GENOV829650255543/2022:0.0000334430,((Uruguay/DLSP_2913/2022:0.0000686516,Uruguay/DLSP_3250/2022:0.0000680883):0.0000334430[78.1],(USA/TX-CDC-STM-RF2TQEHC8/2022:0.0000680875,(USA/CA-HLX-STM-BE3ERNF3H/2022:0.0000680905,(USA/CA-HLX-STM-J7M52X9E6/2022:0.0000010000,((USA/MI-CDC-STM-J65DENC6U/2022:0.0000334430,USA/IL-CDC-STM-RX5TKXZWE/2022:0.0000680875):0.0000010000[0],((Finland/THL-202218245/2022:0.0000680864,USA/AZ-CDC-STM-4UFS6YCG7/2022:0.0000334430):0.0000010000[0],((USA/WI-CDC-STM-DJNGMHCR8/2022:0.0000334430,USA/PA-CDC-STM-2UW2WAD2Y/2022:0.0000680875):0.0000010000[0],((USA/FL-CDC-STM-KY2J9P9V4/2022:0.0000680875,(Switzerland/BL-ETHZ-38003180/2022:0.0001361865,Brazil/RS-LACENRS-431769413/2022:0.0000334430):0.0000334430[76.1]):0.0000010000[0],(USA/CA-HLX-STM-V8H4XPDWZ/2022:0.0000334430,(USA/CA-CDC-STM-HAJESQPNS/2022:0.0000334430,(USA/AZ-CDC-STM-W66CRJ64Z/2022:0.0000010000,USA/IL-CDC-STM-76HQ4B5SC/2022:0.0000010000):0.0000680858[87.9]):0.0000010000[0]):0.0000010000[0]):0.0000010000[0]):0.0000010000[0]):0.0000010000[0]):0.0000010000[0]):0.0000010000[0]):0.0000010000[0]):0.0001361779[96.8]):0.0000010000[0]):0.0000010000[0],((Brazil/DF-NVBS23461GENOV829631972865/2022:0.0001361792,(Argentina/INEI121693/2022:0.0000334430,(Argentina/130951-5/2022:0.0000680949,Argentina/INEI122490/2022:0.0000010000):0.0000010000[0]):0.0001021305[95.4]):0.0000010000[0],((Argentina/8557-130/2022:0.0001021276,(Argentina/3544-250/2022:0.0000010000,(Argentina/INEI121861/2022:0.0000334430,Argentina/14345-37/2022:0.0000010000):0.0000010000[0]):0.0000010000[0]):0.0000680816[91.3],(Iran/NIC-25t-30/2022:0.0000680840,(Iran/NIC-25t-21/2022:0.0000010000,((Iran/Gilan-NIC-9mo-46/2022:0.0000680831,Iran/Gilan-NIC-9mo-44/2022:0.0000680831):0.0000010000[0],(Iran/Gilan-NIC-11mo-45/2022:0.0000334430,((Iran/Gilan-NIC-9mo-32/2022:0.0000000000,Iran/NIC-14sh-37/2022:0.0000000000):0.0000010000,((Iran/Zabol-NIC-11mo-37/2022:0.0000680835,Iran/NIC-14sh-38/2022:0.0000334430):0.0000010000[0],((Iran/Gilan-NIC-9mo-37/2022:0.0000334430,Iran/Gilan-NIC-9mo-31/2022:0.0000334430):0.0000010000[0],(Iran/NIC-14sh-35/2022:0.0000680833,((Iran/NIC-25t-41/2022:0.0000020138,Iran/NIC-25t-17/2022:0.0001016690):0.0000334430[45.4],((Iran/Semnan-NIC-1sh-16/2022:0.0000334430,Iran/Sari-NIC-6sh-24/2022:0.0000334430):0.0000010000[0],(Iran/Alborz-NIC-9mo-28/2022:0.0000010000,(Iran/Tehran-NIC-11mo-28/2022:0.0000334430,Iran/Gilan-NIC-11mo-36/2022:0.0000334430):0.0000010000[0]):0.0000010000[0]):0.0000028250[0]):0.0000339121[74.6]):0.0000010000[0]):0.0000010000[0]):0.0000010000[0]):0.0000010000[0]):0.0000010000[0]):0.0000010000[0]):0.0000010000[0]):0.0000334430[83.3]):0.0000010000[0]):0.0000010000[0]):0.0000010000[0]):0.0000010000[0]):0.0000010000[0]):0.0000010000[0]):0.0000010000[0]):0.0000680800[88.5]):0.0000010000[0]):0.0000010000[0]):0.0000010000[0]):0.0000010000[0]):0.0000334430[79.2]):0.0000010000[90.1]):0.0000027662[0]):0.0000010000[0]):0.0000010000[0]):0.0000010000[0]):0.0000010000[0]):0.0000334430[85.7]):0.0000028460[60.9]):0.0000988372[88.7]):0.0000020138[0]):0.0000318930[44.8]):0.0000020458[0]):0.0000022642[0]):0.0001020363[93.7]):0.0000334430[74.5]):0.0001170648[94]):0.0000630388[85.7],(((Paraguay/450611/2022:0.0001024951,((Brazil/MG-FIOCRUZ-2809/2022:0.0000010000,Brazil/MG-FIOCRUZ-4456/2022:0.0003430820):0.0000010000[0],(((USA/OH-CDC-ASC210687885/2022:0.0000334430,(Argentina/PAIS-G1045/2022:0.0000685313,Brazil/PR-FIOCRUZ-14449/2022:0.0000685491):0.0000010000[0]):0.0000010000[0],((Brazil/PR-IMTSP-CD32027/2022:0.0000010000,(Chile/RM-70520/2022:0.0000010000,Wales/PHWC-PE4E9N/2022:0.0000334430):0.0000010000[0]):0.0000010000[0],(Germany/SN-RKI-I-522317/2022:0.0000010000,(Germany/NW-RKI-I-570703/2022:0.0000334430,(Brazil/PR-33310/2022:0.0000345530,Brazil/PR-IMTSP-CD31709/2022:0.0000010000):0.0000010000[0]):0.0000010000[0]):0.0000010000[0]):0.0000010000[0]):0.0000010000[0],(((England/PHEC-YYR1EQU/2022:0.0000010000,England/PHEC-YYR13PR/2022:0.0000010000):0.0000010000[0],(USA/NJ-CDC-ASC210736539/2022:0.0000334430,Brazil/PR-LACENPR-414870383/2022:0.0001701538):0.0000010000[0]):0.0000010000[0],(Brazil/PR-NVBS18537GENOV701915439533/2022:0.0000010000,((Greece/334745/2022:0.0000680573,(Japan/TKYkbm17273/2022:0.0000010000,Japan/TKYkbm17108/2022:0.0000010000):0.0000334430[74.4]):0.0000010000[0],(Germany/SH-RKI-I-566565/2022:0.0000334430,(Brazil/PR-NVBS22260GENOV829482146743/2022:0.0001361121,(Brazil/SC-FIOCRUZ-81050CE/2022:0.0000010000,(Wales/PHWC-PJQKSK/2022:0.0000319776,Uruguay/DLSP_1931/2022:0.0000010000):0.0000010000[0]):0.0000010000[0]):0.0000010000[0]):0.0000010000[0]):0.0000010000[0]):0.0000010000[0]):0.0000010000[0]):0.0000010000[0]):0.0000010000[0]):0.0000010000[0],(((Brazil/BA-FIOCRUZ-PVM92916/2022:0.0000350981,Brazil/BA-FIOCRUZ-PVM94424/2022:0.0000024504):0.0000681629[89.3],(Paraguay/447778/2022:0.0001366643,(Argentina/PAIS-G1039/2022:0.0000345808,(Argentina/131639-5/2022:0.0000680535,Argentina/INEI120290/2022:0.0000010000):0.0000010000[0]):0.0001020864[93.9]):0.0000680082[88.9]):0.0000010000[0],((Argentina/PAIS-E1058/2022:0.0001038156,Paraguay/485668/2022:0.0001028231):0.0000680024[87.1],((Paraguay/450372/2022:0.0001032521,(India/PY-SEQ_12987_S258_R1_001/2022:0.0000334430,((Turkey/HSGM-G4151/2022:0.0000334430,Turkey/HSGM-G4398/2022:0.0000334430):0.0000010000[0],(India/PY-SEQ_13013_S285_R1_001/2022:0.0000000000,Bahrain/22020100598_S89_L001/2022:0.0000000000):0.0000010000):0.0000010000[0]):0.0000010000[0]):0.0000334430[71.7],(((Brazil/PR-FIOCRUZ-ICC3584/2022:0.0002385365,Brazil/MG-FIOCRUZ-3169/2022:0.0002436036):0.0000010000[0],(Argentina/PAIS-F0649/2022:0.0001022663,(Argentina/INEI120654/2022:0.0000334430,Argentina/INEI120529/2022:0.0000010000):0.0000334430[77.8]):0.0001020925[92.3]):0.0000010000[0],((Paraguay/451063/2022:0.0000523234,Paraguay/447772/2022:0.0002094984):0.0000516804[73.6],(Paraguay/462473/2022:0.0001380182,(Paraguay/457409/2022:0.0002794015,(Paraguay/465662/2022:0.0001799384,(Paraguay/451799/2022:0.0001671285,(Paraguay/468874/2022:0.0001604871,(Paraguay/456779/2022:0.0002346226,(Paraguay/458866/2022:0.0001807222,Paraguay/450619/2022:0.0004482107):0.0000685289[44.5]):0.0001218474[92.6]):0.0000516025[37.2]):0.0001604491[92.1]):0.0000599089[76.6]):0.0000681511[88.6]):0.0000334430[77.8]):0.0001363590[95.7]):0.0001020221[93.1]):0.0000010000[0]):0.0000010000[0]):0.0000010000[0]):0.0000010000[0],((((Brazil/MG-FUNED-311266211/2022:0.0000010000,Brazil/MG-FUNED-311266332/2022:0.0002789980):0.0000010000[0],(Brazil/MG-LBI16201988/2022:0.0000010000,((Brazil/MG-FIOCRUZ-1877/2022:0.0001048773,Brazil/PB-LACENPB-250422373/2022:0.0000010000):0.0000010000[0],(Brazil/PB-FIOCRUZ-20151/2022:0.0003403995,(Brazil/RJ-LNN09413/2022:0.0001361344,(Brazil/ES-LACENES-321213977/2022:0.0000346679,Brazil/ES-LACENES-321257191/2022:0.0001028589):0.0000334430[73.3]):0.0000680530[89.4]):0.0000010000[0]):0.0000010000[0]):0.0000010000[0]):0.0000345470[84.2],(((Paraguay/462474/2022:0.0000788934,Paraguay/488605/2022:0.0000688122):0.0001955927[96.8],(Argentina/INEI120722/2022:0.0000680538,(Brazil/MG-LBI-236071088/2022:0.0000351524,Brazil/MG-LBI16227797/2022:0.0000702955):0.0001054365[93.5]):0.0000020295[0]):0.0000010000[0],(((Paraguay/454557/2022:0.0000010000,Paraguay/485637/2022:0.0000822634):0.0001226706[96.4],(Germany/NW-RKI-I-537665/2022:0.0000334430,(Argentina/PAIS-J00207/2022:0.0003866199,Brazil/RJ-FIOCRUZ-13858/2022:0.0002054916):0.0000010000[0]):0.0000020138[0]):0.0000333391[82.3],((Brazil/CE-FIOCRUZ-104134CE/2022:0.0001719192,(Paraguay/466329/2022:0.0001385545,(Slovenia/23-018995-MB/2022:0.0000334430,Brazil/SP-33545/2022:0.0002076849):0.0000334430[73.9]):0.0000010000[0]):0.0000010000[0],((Germany/HH-IMB23954/2022:0.0000010000,((Argentina/INEI120727/2022:0.0001361173,Argentina/INEI121961/2022:0.0002041989):0.0000010000[0],(Germany/BY-RKI-I-679226/2022:0.0000010000,(Germany/BY-RKI-I-657241/2022:0.0000000000,Germany/BY-RKI-I-657318/2022:0.0000000000):0.0000010000):0.0000334430[91.5]):0.0000010000[0]):0.0000010000[0],((England/PHEC-YYRPOPA/2022:0.0000334430,Finland/THL-202213147/2022:0.0000334430):0.0000010000[0],(((Denmark/DCGC-413283/2022:0.0000010000,(Wales/PHWC-PJXXKH/2022:0.0000010000,(England/PHEC-YYRU6JF/2022:0.0000010000,England/PHEC-YYD7USN/2022:0.0000010000):0.0000010000[0]):0.0000010000[0]):0.0000010000[0],((Germany/NW-RKI-I-546161/2022:0.0000334430,England/PHEC-YYD3UDT/2022:0.0000334430):0.0000010000[0],(Brazil/CE-IMTSP-CD32564/2022:0.0003138534,(Sweden/SUS0009325/2022:0.0000010000,(Sweden/SUS0010087/2022:0.0000010000,(Germany/SN-RKI-I-753540/2022:0.0000010000,France/NAQ-ERFB-2072103108/2022:0.0000665763):0.0000010000[0]):0.0000010000[0]):0.0000010000[0]):0.0000010000[0]):0.0000010000[0]):0.0000010000[0],(((Paraguay/468796/2022:0.0001716141,Argentina/INEI121436/2022:0.0001020819):0.0000010000[0],(England/PHEC-YYRCSPW/2022:0.0000334430,(Brazil/DF-NVBS18510GENOV829220095494/2022:0.0001700523,(Germany/BY-RKI-I-554061/2022:0.0000334430,(Argentina/INEI120321/2022:0.0000010000,Uruguay/DLSP_2768/2022:0.0001385366):0.0000020938[0]):0.0000333497[83]):0.0000029747[0]):0.0000010000[0]):0.0000010000[0],((England/PHEC-YYDWA7B/2022:0.0000010000,(Brazil/PR-IMTSP-CD32995/2022:0.0000334430,(Brazil/BA-FIOCRUZ-PVM99352/2022:0.0000020138,Brazil/RN-FIOCRUZ-21522/2022:0.0000692178):0.0000680765[91.5]):0.0000010000[0]):0.0000010000[0],(Wales/PHWC-PJE9Z9/2022:0.0000000000,(Italy/UMB-IZSGC-28397.1.63/2022:0.0000000000,(England/PHEC-YYRNFZR/2022:0.0000000000,(Germany/HH-RKI-I-634581/2022:0.0000000000,(Germany/NW-RKI-I-554206/2022:0.0000000000,(Finland/THL-202213975/2022:0.0000000000,(Germany/BE-IMB22677/2022:0.0000000000,(Belgium/UZA-UA-CV8195511105/2022:0.0000000000,(Sweden/1576688164/2022:0.0000000000,(Sweden/01_SE100_22CS502374/2022:0.0000000000,(Germany/BY-RKI-I-467959/2022:0.0000000000,(Finland/THL-202209906/2022:0.0000000000,(Germany/HH-RKI-I-565452/2022:0.0000000000,(Germany/NW-RKI-I-645162/2022:0.0000000000,(England/PHEC-YYRNTS4/2022:0.0000000000,(Finland/THL-202213346/2022:0.0000000000,(Ireland/L-Enfer-COV180222016_A3/2022:0.0000000000,(Greece/334763/2022:0.0000000000,(Greece/333894/2022:0.0000000000,(Germany/RP-RKI-I-487482/2022:0.0000000000,(Germany/BE-IMB22567/2022:0.0000000000,(Finland/THL-202209948/2022:0.0000000000,(Finland/THL-202212550/2022:0.0000000000,(Italy/UMB-IZSGC-30302.1.29/2022:0.0000000000,(Germany/SH-RKI-I-536611/2022:0.0000000000,(England/PHEC-YYDCDMC/2022:0.0000000000,(Finland/THL-202209966/2022:0.0000000000,(USA/NJ-CDC-ASC210846105/2022:0.0000000000,(Germany/BE-IMB22670/2022:0.0000000000,(Wales/PHWC-PJGNR8/2022:0.0000000000,(Germany/BE-RKI-I-570563/2022:0.0000000000,(USA/FL-CDC-STM-EPRJZZTS8/2022:0.0000000000,(USA/CA-CDC-ASC210735598/2022:0.0000000000,(Finland/THL-202213551/2022:0.0000000000,(Finland/THL-202213331/2022:0.0000000000,(Germany/BY-RKI-I-603792/2022:0.0000000000,(Finland/THL-202208602/2022:0.0000000000,(Germany/BE-IMB22128/2022:0.0000000000,(Romania/DJ_509271/2022:0.0000000000,(France/ARA-CFD220026995501/2022:0.0000000000,(Germany/SH-RKI-I-536715/2022:0.0000000000,(Sweden/1589980664/2022:0.0000000000,(Latvia/22176951NO/2022:0.0000000000,(Finland/THL-202214188/2022:0.0000000000,(Germany/BY-RKI-I-594078/2022:0.0000000000,(Germany/BY-RKI-I-546421/2022:0.0000000000,(USA/AZ-CDC-ASC210736381/2022:0.0000000000,(USA/NY-CDC-ASC210846107/2022:0.0000000000,(Finland/THL-202209785/2022:0.0000000000,(England/PHWC-PESQCM/2022:0.0000000000,(Finland/VI-1629/2022:0.0000000000,(Wales/PHWC-PEUSFZ/2022:0.0000000000,(USA/CA-CDC-ASC210736231/2022:0.0000000000,(USA/IA-CDC-ASC210846384/2022:0.0000000000,(Sweden/01_SE100_22CS502149/2022:0.0000000000,(Finland/THL-202206393/2022:0.0000000000,(France/BRE-HMN-22032010680/2022:0.0000000000,(Germany/BE-RKI-I-570032/2022:0.0000000000,(Germany/BW-RKI-I-517413/2022:0.0000000000,(USA/CA-HLX-STM-QTT97R7UE/2022:0.0000000000,(Sweden/01_SE100_22CS501440/2022:0.0000000000,(Germany/RP-RKI-I-554167/2022:0.0000000000,(Finland/THL-202212539/2022:0.0000000000,(Sweden/01_SE100_22CS504514/2022:0.0000000000,(Sweden/9530552076/2022:0.0000000000,(Germany/BY-IMB22588/2022:0.0000000000,Finland/P-867/2022:0.0000000000):0.0000000000):0.0000000000):0.0000000000):0.0000000000):0.0000000000):0.0000000000):0.0000000000):0.0000000000):0.0000000000):0.0000000000):0.0000000000):0.0000000000):0.0000000000):0.0000000000):0.0000000000):0.0000000000):0.0000000000):0.0000000000):0.0000000000):0.0000000000):0.0000000000):0.0000000000):0.0000000000):0.0000000000):0.0000000000):0.0000000000):0.0000000000):0.0000000000):0.0000000000):0.0000000000):0.0000000000):0.0000000000):0.0000000000):0.0000000000):0.0000000000):0.0000000000):0.0000000000):0.0000000000):0.0000000000):0.0000000000):0.0000000000):0.0000000000):0.0000000000):0.0000000000):0.0000000000):0.0000000000):0.0000000000):0.0000000000):0.0000000000):0.0000000000):0.0000000000):0.0000000000):0.0000000000):0.0000000000):0.0000000000):0.0000000000):0.0000000000):0.0000000000):0.0000000000):0.0000000000):0.0000000000):0.0000000000):0.0000000000):0.0000000000):0.0000000000):0.0000010000):0.0000010000[0]):0.0000010000[0]):0.0000010000[0]):0.0000010000[0]):0.0000010000[0]):0.0000010000[0]):0.0000010000[0]):0.0000010000[0]):0.0000345466[84.3],(((Brazil/GO-2-LACEN-1500/2022:0.0000685074,(Brazil/MG-FUNED-311303337/2022:0.0001415924,(Brazil/MG-FUNED-311323142/2022:0.0001765195,Brazil/MG-FUNED-311295795/2022:0.0001775809):0.0000352156[75.2]):0.0000010000[0]):0.0000010000[0],(Argentina/INEI119832/2022:0.0000010000,((Brazil/SP-BT-541/2022:0.0001393777,(Brazil/SP-FIOCRUZ-120287CE/2022:0.0000334430,Brazil/MA-FIOCRUZ-17666/2022:0.0001361327):0.0000334430[74.8]):0.0000680629[88.2],(Brazil/GO-BIOVIDA-1868/2022:0.0000334430,(Brazil/SP-NVBS21546GENOV702304088547/2022:0.0001361611,Brazil/ES-LACENES-321279076/2022:0.0002062506):0.0000334430[75.3]):0.0000334430[77.6]):0.0000010000[0]):0.0000010000[0]):0.0000334430[87.6],((USA/MA-CDC-ASC210845944/2022:0.0000010000,USA/NJ-NYGC-S-RM-12082-CQBJ626/2022:0.0000010000):0.0000334430[88.7],((Brazil/PR-IMTSP-CD32980/2022:0.0000680518,(Brazil/PR-FIOCRUZ-ICC3595/2022:0.0000685079,(Brazil/MG-FIOCRUZ-1685/2022:0.0000695692,Brazil/PR-FIOCRUZ-14474/2022:0.0000334430):0.0000010000[0]):0.0000334430[78.1]):0.0000334430[80.6],((Poland/Kce-3950/2022:0.0000010000,(Paraguay/468282/2022:0.0000334430,((Argentina/INEI122046/2022:0.0000334430,Argentina/INEI121518/2022:0.0000700015):0.0000010000[0],((Argentina/INEI121130/2022:0.0000334430,Paraguay/504838/2022:0.0001034072):0.0000010000[0],(Argentina/INEI121546/2022:0.0000010000,(Argentina/INEI121476/2022:0.0001361165,Argentina/21195-8/2022:0.0000334430):0.0000010000[0]):0.0000010000[0]):0.0000010000[0]):0.0000010000[0]):0.0001700784[98.2]):0.0000334430[73.6],(Brazil/MG-FIOCRUZ-2808/2022:0.0000010000,(Brazil/PR-FIOCRUZ-ICC2480/2022:0.0000334430,((Paraguay/462155/2022:0.0000682974,(Paraguay/469500/2022:0.0000334430,(Paraguay/462468/2022:0.0000010000,(Paraguay/487560/2022:0.0000010000,(Paraguay/487536/2022:0.0000345755,Paraguay/487543/2022:0.0000351538):0.0000010000[0]):0.0000687414[94.7]):0.0000010000[0]):0.0000010000[0]):0.0000682498[90.4],(((USA/FL-CDC-STM-SQBG9QZUG/2022:0.0000010000,USA/MI-CDC-STM-2EH9JPETB/2022:0.0000010000):0.0000020138[0],(Brazil/SP-IB_158666/2022:0.0001407976,(Brazil/SP-FIOCRUZ-132064CE/2022:0.0002042009,(Brazil/GO-FIOCRUZ-14973/2022:0.0000010000,Brazil/GO-2-BIOVIDA-2083/2022:0.0001370025):0.0000684947[92]):0.0000010000[0]):0.0000336808[63.7]):0.0000010000[91.9],((Brazil/MT-LACENMT-510485050/2022:0.0001363859,(Wales/PHWC-PJO19M/2022:0.0000334430,((Wales/PHWC-PEUWMP/2022:0.0000334430,Argentina/INEI122412/2022:0.0002382935):0.0000010000[0],(Iran/NIC-17es-21/2022:0.0000334430,(Brazil/SC-LACENSC-421256107/2022:0.0000010000,Brazil/SC-UFSC-10-15/2022:0.0000347490):0.0000010000[0]):0.0000010000[0]):0.0000010000[0]):0.0000010000[0]):0.0000334430[72.3],(England/PHEC-YYDHCZJ/2022:0.0000010000,(England/PHEC-YYDKGHK/2022:0.0000334430,(England/PHEC-YYR5D4P/2022:0.0000010000,((Brazil/SC-FIOCRUZ-9827/2022:0.0001020853,(Brazil/SC-LACENSC-421264890/2022:0.0000010000,Brazil/SC-LACENSC-421345845/2022:0.0000334430):0.0000010000[0]):0.0000334430[78],(((Brazil/SP-HIAE-ID1640/2022:0.0000680673,Brazil/RJ-NVBS15242GENOV828917285125/2022:0.0001021012):0.0000680644[89.4],(Argentina/INEI121147/2022:0.0000680639,Paraguay/480731/2022:0.0000334430):0.0000680610[89.6]):0.0000334430[79.6],((Brazil/SC-FIOCRUZ-11775/2022:0.0001361303,(Brazil/MA-NVBS16590GENOV701373687286/2022:0.0000334430,Paraguay/461870/2022:0.0001025719):0.0000010000[0]):0.0000334430[75.3],(Brazil/SC-FIOCRUZ-79061CE/2022:0.0000010000,((Brazil/SP-30142/2022:0.0000010000,Brazil/SP-IMTSP-CD30142/2022:0.0000010000):0.0000334430[78.7],(Belgium/MBLG-CTMAPF10808463/2022:0.0000334430,((Brazil/RS-FIOCRUZ-10209/2022:0.0000334430,Uruguay/DLSP_2160/2022:0.0001020865):0.0000334430[79.7],(USA/IL-CDC-STM-K2FVFQEEN/2022:0.0000334430,((Brazil/SP-FIOCRUZ-132030CE/2022:0.0002041858,Brazil/RO-LACENRO-110411207/2022:0.0000680551):0.0000334430[75.8],((England/PHEC-YYD54NE/2022:0.0000010000,Argentina/PAIS-E1228/2022:0.0002041883):0.0000334430[73.8],((Brazil/PR-FIOCRUZ-ICC3257/2022:0.0000334430,Brazil/CE-FIOCRUZ-92085CE/2022:0.0001036392):0.0001361228[96.2],((Brazil/PR-NVBS16520GENOV828888932134/2022:0.0000680513,(Brazil/GO-DNAGYN-1364/2022:0.0000334430,Brazil/PR-FIOCRUZ-ICC2904/2022:0.0000010000):0.0000334430[76.9]):0.0000334430[77.1],((Argentina/PAIS-A1347/2022:0.0000010000,(Paraguay/440807/2022:0.0000691722,Argentina/PAIS-A1348/2022:0.0000349888):0.0000010000[0]):0.0000010000[0],(Malaysia/TIDREC-NSC1324/2022:0.0000334430,(Brazil/PR-30203/2022:0.0000010000,(((USA/PA-CDC-LC0587983/2022:0.0000680512,Brazil/RS-FIOCRUZ-14337/2022:0.0001702085):0.0001020987[93.9],(Indonesia/JB-ITB-W03394/2022:0.0000334430,(Germany/NW-RKI-I-635201/2022:0.0000010000,((Italy/LAZ-IFO-04050358/2022:0.0000000000,Slovakia/TN_22_00001251/2022:0.0000000000):0.0000010000,(Indonesia/JB-ITB-W03408/2022:0.0000334430,(England/PHEC-YYRWDQW/2022:0.0000010000,(Wales/PHWC-PJYQ1K/2022:0.0000010000,(Wales/PHWC-PJQKP7/2022:0.0000010000,(Wales/PHWC-PJWSN4/2022:0.0000010000,Wales/PHWC-PJKN1N/2022:0.0000010000):0.0000010000[0]):0.0000319792[90.3]):0.0000010000[0]):0.0000010000[0]):0.0000010000[0]):0.0000010000[0]):0.0000010000[0]):0.0000010000[0]):0.0000334430[76],((England/MILK-37FDFAF/2022:0.0000010000,(Curacao/CW-RIVM-92137/2022:0.0000000000,(England/LSPA-37582C7/2022:0.0000000000,(England/MILK-3ACBDBC/2022:0.0000000000,(England/LSPA-3D292D8/2022:0.0000000000,(England/LSPA-3C34499/2022:0.0000000000,(England/MILK-3AD3A8D/2022:0.0000000000,(Curacao/CW-RIVM-93037/2022:0.0000000000,(England/LSPA-39E0A06/2022:0.0000000000,(England/MILK-38D3515/2022:0.0000000000,(England/MILK-3AD3A23/2022:0.0000000000,(England/MILK-3AD3917/2022:0.0000000000,England/MILK-3B4D249/2022:0.0000000000):0.0000000000):0.0000000000):0.0000000000):0.0000000000):0.0000000000):0.0000000000):0.0000000000):0.0000000000):0.0000000000):0.0000000000):0.0000010000):0.0000334430[90.4],((Malaysia/MKAK_22_69802/2022:0.0000334430,Brazil/PR-NVBS17837GENOV829058712785/2022:0.0000010000):0.0000010000[0],((Paraguay/462470/2022:0.0001058778,(Brazil/BA-FIOCRUZ-17261/2022:0.0001031711,(Brazil/SP-HIAE-ID1769/2022:0.0000010000,(Brazil/SC-FIOCRUZ-18325/2022:0.0001382531,(Brazil/MA-NVBS18272GENOV701379727184/2022:0.0000010000,(Brazil/MA-FIOCRUZ-17679/2022:0.0000334430,((Brazil/MA-NVBS18233GENOV701381320144/2022:0.0000334430,Brazil/MA-NVBS20691GENOV701391091997/2022:0.0000010000):0.0000010000[0],(Brazil/PR-FIOCRUZ-ICC3502/2022:0.0000684966,Brazil/MA-FIOCRUZ-17638/2022:0.0001041549):0.0000010000[0]):0.0000010000[0]):0.0000334430[87.6]):0.0000334430[88.6]):0.0000010000[0]):0.0000010000[0]):0.0000334430[74.2]):0.0000010000[0],((Brazil/SC-LACENSC-421296416/2022:0.0000010000,Argentina/41541-26/2022:0.0000686864):0.0000334430[76.9],(England/PHEC-YYDMSHA/2022:0.0000010000,(England/PHEC-YYRO4B9/2022:0.0000010000,(USA/FL-CDC-STM-W6U44W4WA/2022:0.0000010000,((Paraguay/500721/2022:0.0000010000,(England/PHEC-YYRDU16/2022:0.0000680533,(USA/TX-CDC-STM-6JCZSAAHK/2022:0.0000010000,England/PHEC-YYRW379/2022:0.0000010000):0.0000010000[0]):0.0000334430[73.9]):0.0000010000[0],((Brazil/PR-LACENPR-414898995/2022:0.0000010000,Brazil/PR-LACENPR-414898861/2022:0.0000010000):0.0001701464[98.3],(USA/TX-HMH-96566/2022:0.0000334430,(Wales/QEUH-3D031E6/2022:0.0000334430,(USA/CO-CDC-MMB14902560/2022:0.0000334430,(USA/CA-HLX-STM-5N2YHGCBV/2022:0.0000010000,(Brazil/SP-IB_158321/2022:0.0001020905,(Argentina/INEI121203/2022:0.0001361238,(Slovakia/BA_22_00023070/2022:0.0000334430,(Wales/PHWC-PEXDCF/2022:0.0000334430,((Brazil/CE-IMTSP-CD32635/2022:0.0000010000,((Brazil/PR-FIOCRUZ-14473/2022:0.0001373813,Brazil/RJ-NVBS21047GENOV829345059050/2022:0.0000680732):0.0000334430[77.2],(Brazil/PE-NVBS18263GENOV829228516342/2022:0.0000334430,((Brazil/CE-IMTSP-CD33013/2022:0.0000010000,(Brazil/CE-IMTSP-CD32631/2022:0.0000334430,(Paraguay/458877/2022:0.0000334430,Brazil/PE-FIOCRUZ-IAM10010/2022:0.0001028369):0.0000334430[78.7]):0.0000010000[0]):0.0000010000[0],(Brazil/PE-NVBS20771GENOV829322058311/2022:0.0001707217,(Brazil/PE-IMTSP-CD33184/2022:0.0000010000,(Brazil/CE-IMTSP-CD32771/2022:0.0000010000,((Brazil/PE-33197/2022:0.0000686292,Brazil/CE-IMTSP-CD32769/2022:0.0000010000):0.0000010000[0],(Brazil/CE-IMTSP-CD33085/2022:0.0000345714,Brazil/CE-IMTSP-CD32774/2022:0.0000010000):0.0000010000[0]):0.0000010000[0]):0.0000010000[0]):0.0000010000[0]):0.0000010000[0]):0.0000010000[0]):0.0000334430[80.8]):0.0000334430[73]):0.0000010000[0],(Brazil/PR-NVBS19224GENOV829182308663/2022:0.0000680520,(Brazil/PR-LACENPR-414763852/2022:0.0000334430,(USA/PA-CDC-STM-XUS99HTST/2022:0.0000334430,((Uruguay/DLSP_2102/2022:0.0000680506,((Uruguay/DLSP_2427/2022:0.0000334430,Uruguay/DLSP_2156/2022:0.0000334430):0.0000010000[0],(Uruguay/DLSP_p209/2022:0.0000334430,(Brazil/SC-LACENSC-421345891/2022:0.0000687111,(Uruguay/DLSP_1933/2022:0.0000010000,Uruguay/DLSP_p207/2022:0.0001361235):0.0000334430[79.6]):0.0000334430[80.4]):0.0000010000[0]):0.0000010000[0]):0.0000334430[87.5],((Brazil/SP-FIOCRUZ-15528/2022:0.0001022344,(Brazil/MG-LBI466049075/2022:0.0000350781,Brazil/MG-LBI51928900001/2022:0.0000334430):0.0000334430[76.6]):0.0001020817[94.1],(Brazil/PR-IMTSP-CD32981/2022:0.0000686174,((USA/MI-CDC-ASC210856205/2022:0.0000010000,USA/WI-CDC-ASC210549196/2022:0.0000010000):0.0000334430[89],(England/PHEC-YYRXUYM/2022:0.0000334430,((Brazil/PR-FIOCRUZ-9087/2022:0.0000345940,(Brazil/DF-NVBS20159GENOV829351850863/2022:0.0000680538,Brazil/PR-NVBS20568GENOV829343398687/2022:0.0001753451):0.0000010000[0]):0.0000680542[92.4],(England/PHEC-YYR4B7M/2022:0.0000334430,(((Brazil/PA-LACENPA-150336974/2022:0.0000010000,(Brazil/PA-LACENPA-150336975/2022:0.0000000000,Brazil/PA-LACENPA-150336965/2022:0.0000000000):0.0000010000):0.0000680749[92.6],(Brazil/SC-NVBS20352GENOV45619321122/2022:0.0000680564,(BRAZIL/PA-LACENPA-150333195/2022:0.0000334430,BRAZIL/PA-LACENPA-150333196/2022:0.0000010000):0.0000010000[0]):0.0000010000[0]):0.0000334430[76.7],((Brazil/PR-FIOCRUZ-14499/2022:0.0000681353,(Argentina/INEI121135/2022:0.0000010000,(Brazil/RS-FIOCRUZ-12357/2022:0.0001054188,Brazil/SC-FIOCRUZ-9333/2022:0.0000681259):0.0000010000[0]):0.0002042113[98.9]):0.0000334430[78],((England/PHEC-YYRKC97/2022:0.0000000000,(England/PHEC-YYD8JZZ/2022:0.0000000000,(England/PHEC-YYRKX6H/2022:0.0000000000,(England/PHEC-YYRKQ67/2022:0.0000000000,(England/PHEC-YYRKTDT/2022:0.0000000000,(England/PHEC-YYRDC1F/2022:0.0000000000,(England/PHEC-YYD3GU7/2022:0.0000000000,(England/PHEC-YYDKS7A/2022:0.0000000000,(England/PHEC-YYRYK9U/2022:0.0000000000,(England/PHEC-YYDPZ18/2022:0.0000000000,(England/PHEC-YYDH3DF/2022:0.0000000000,(England/PHEC-YYRO9HD/2022:0.0000000000,(England/PHEC-YYDH81A/2022:0.0000000000,England/PHEC-YYRAE7E/2022:0.0000000000):0.0000000000):0.0000000000):0.0000000000):0.0000000000):0.0000000000):0.0000000000):0.0000000000):0.0000000000):0.0000000000):0.0000000000):0.0000000000):0.0000000000):0.0000010000,(Brazil/PR-33297/2022:0.0001701728,((France/BFC-HMN-22052120234/2022:0.0000010000,Brazil/RJ-NVBS16876GENOV829079702260/2022:0.0001020898):0.0000334430[75.5],(England/PHEC-YYRIWJM/2022:0.0000334430,(England/PHEC-YYR4NI4/2022:0.0000010000,(USA/NY-CDC-ASC210553087/2022:0.0000334430,(Brazil/BA-LACEN-BA1349-292265938/2022:0.0001026971,(Germany/SH-RKI-I-880098/2022:0.0000334430,((USA/PA-CDC-LC0592920/2022:0.0000010000,(Malaysia/IMR_OS2241/2022:0.0000000000,(England/LSPA-3CC7C39/2022:0.0000000000,(Switzerland/VD-CHUV-GEN11829/2022:0.0000000000,(Scotland/QEUH-3CF5BBD/2022:0.0000000000,Portugal/PT29784/2022:0.0000000000):0.0000000000):0.0000000000):0.0000000000):0.0000010000):0.0000334430[89.5],(USA/FL-CDC-STM-UVZ6KCDKN/2022:0.0000010000,((Brazil/RJ-NVBS16813GENOV829070702542/2022:0.0002382244,(England/PHEC-YYRQF66/2022:0.0000010000,(Brazil/DF-NVBS16624GENOV829048216217/2022:0.0000010000,Brazil/RJ-LVM-67867/2022:0.0001361478):0.0001361199[95.7]):0.0000010000[0]):0.0000334430[75.6],(Philippines/PH-PGC-110622/2022:0.0000334430,(Brazil/BA-FIOCRUZ-15792/2022:0.0000680615,((Japan/RIMD16911/2022:0.0001357142,((Israel/CVL-8011361/2022:0.0000010000,(Brazil/RJ-NVBS16803GENOV829097577475/2022:0.0000680496,Brazil/RJ-NVBS16721GENOV829071154104/2022:0.0000010000):0.0000680546[87.3]):0.0000010000[0],(Sweden/6231183763/2022:0.0000010000,(USA/AL-CDC-ASC210846867/2022:0.0000334430,((Brazil/BA-NVBS16600GENOV701500031852/2022:0.0000683497,(Brazil/CE-FIOCRUZ-85032CE/2022:0.0000344727,(Brazil/BA-FIOCRUZ-14676/2022:0.0000681541,Brazil/BA-FIOCRUZ-14001/2022:0.0000334430):0.0000334430[77.9]):0.0000680542[88.9]):0.0001701707[94.4],(Brazil/RJ-NVBS13435GENOV828750467863/2022:0.0000334430,((Israel/CVL-8010573/2022:0.0000000000,Sweden/9530674076/2022:0.0000000000):0.0000010000,(Turkey/HSGM-G1864/2022:0.0000010000,(Israel/CVL-8002431/2022:0.0000334430,(Germany/NW-RKI-I-566695/2022:0.0000334430,(Belgium/MBLG-CTMAPF21256723/2022:0.0000010000,Belgium/MBLG-CTMAPF19270142/2022:0.0000010000):0.0000334430[78.4]):0.0000010000[0]):0.0000010000[0]):0.0000010000[0]):0.0000010000[0]):0.0000334430[71.7]):0.0000010000[0]):0.0000010000[0]):0.0000010000[0]):0.0000020281[0]):0.0000010000[93.1],(Argentina/PAIS-A1352/2022:0.0004518210,(Wales/PHWC-PJKEIS/2022:0.0000334430,(Brazil/PR-FIOCRUZ-ICC2273/2022:0.0000010000,((Paraguay/461862/2022:0.0000010000,Paraguay/485632/2022:0.0000010000):0.0001023176[96.7],((Netherlands/GE-RIVM-100318/2022:0.0000010000,Scotland/QEUH-37B8E94/2022:0.0000010000):0.0000334430[89.1],((Brazil/BA-NVBS16612GENOV829083906456/2022:0.0002680292,Brazil/MG-FUNED-311323421/2022:0.0001061148):0.0000386853[75.9],(Brazil/RS-FIOCRUZ-19708/2022:0.0000705021,(((Brazil/BA-FIOCRUZ-PVM102980/2022:0.0000334430,Brazil/AM-FIOCRUZ-ILMD2204330/2022:0.0001020798):0.0000010000[0],(Brazil/MG-FUNED-311323776/2022:0.0000351071,(Brazil/GO-BIOVIDA-1841/2022:0.0000684884,Brazil/GO-2-LACEN-2109/2022:0.0001712353):0.0000684900[88.3]):0.0000010000[0]):0.0000680106[92.8],(England/LSPA-37D5BC7/2022:0.0000010000,(England/PHEC-YYR74JI/2022:0.0000010000,(Israel/CVL-8011496/2022:0.0000010000,(Brazil/SC-FIOCRUZ-11790/2022:0.0000334430,(England/DHSC-CYY8GJQ/2022:0.0000334430,(Italy/LAZ-IFO-04050304/2022:0.0000334430,(Argentina/PAIS-A1339/2022:0.0000349920,((England/PHEC-YYDWA8Q/2022:0.0000000000,(England/PHEC-YYRXNUI/2022:0.0000000000,England/PHEC-YYRS9M4/2022:0.0000000000):0.0000000000):0.0000010000,((Switzerland/AG-ETHZ-36913660/2022:0.0000334430,Germany/NW-RKI-I-645039/2022:0.0000010000):0.0000334430[77.4],(Germany/SN-RKI-I-525995/2022:0.0000010000,((Brazil/RS-LACEN-31456/2022:0.0000450834,Brazil/RS-LMM71928/2022:0.0001046374):0.0000908046[87.2],(Brazil/RJ-LNN09783/2022:0.0002042160,(Brazil/PR-IMTSP-CD34063/2022:0.0000680533,(USA/NJ-CDC-LC0579496/2022:0.0000334430,(Argentina/PAIS-A1321/2022:0.0000334430,(((Chile/RM-63406/2022:0.0000000000,(England/PHEC-YYRG7P3/2022:0.0000000000,Chile/RM-69937/2022:0.0000000000):0.0000000000):0.0000010000,(Wales/PHWC-PJPXKY/2022:0.0000334430,(Indonesia/JB-GS-WJHL-ITB-W03276/2022:0.0000010000,Brazil/RS-FIOCRUZ-14314/2022:0.0001361093):0.0000319767[91.2]):0.0000010000[0]):0.0000010000[0],((Brazil/SC-FIOCRUZ-16475/2022:0.0002391945,(Brazil/DF-NVBS16657GENOV829086429464/2022:0.0000010000,Brazil/SC-FIOCRUZ-16439/2022:0.0000010000):0.0000010000[0]):0.0000680532[86.5],(USA/TN-ASC-210545440/2022:0.0000334430,(Argentina/INEI119405/2022:0.0001020868,(England/MILK-3521320/2022:0.0000010000,(USA/GA-CDC-STM-TNWHZMR6N/2022:0.0000010000,(Brazil/RS-RSBR10060/2022:0.0000680535,((Argentina/PAIS-A1480/2022:0.0001702097,Brazil/SP-HIAE-ID1482/2022:0.0000334430):0.0000334430[75.7],(France/IDF-IPP25677/2022:0.0000334430,(England/PHEC-YYR8T3K/2022:0.0000010000,((Brazil/PR-FI-900/2022:0.0000686087,(Brazil/GO-FIOCRUZ-18233/2022:0.0000010000,Brazil/GO-LACENGO-520340553/2022:0.0000347032):0.0002064499[99.4]):0.0000334430[74.6],(Bahrain/22020101305_S86_L001/2022:0.0000334430,(USA/KY-CDC-ASC210553046/2022:0.0000334430,(Paraguay/441712/2022:0.0000010000,(England/PHEC-YYR1AS1/2022:0.0000010000,((Brazil/PR-FIOCRUZ-14467/2022:0.0002070660,(Brazil/PR-FIOCRUZ-14492/2022:0.0002063613,Brazil/PR-LACENPR-414871617/2022:0.0001361248):0.0000010000[0]):0.0000010000[0],(Brazil/MG-FIOCRUZ-3037/2022:0.0001382337,(Romania/TR_519252/2022:0.0000334430,(Argentina/INEI120343/2022:0.0001361157,(England/PHEC-YYRU3O5/2022:0.0000334430,(Brazil/ES-LACENES-321193313/2022:0.0001374416,((Brazil/MG-LBI836012318/2022:0.0000334430,Brazil/MG-LBI476022596/2022:0.0000010000):0.0000334430[90.1],(England/PHEC-YYRXUFB/2022:0.0000334430,(Argentina/PAIS-E0976/2022:0.0000699888,(Brazil/BA-FIOCRUZ-14008/2022:0.0002383615,(England/PHEC-YYRZHTQ/2022:0.0000334430,(Argentina/PAIS-A1459/2022:0.0001032896,((Denmark/DCGC-414794/2022:0.0000334430,Brazil/BA-LACENBA-292390235/2022:0.0000680547):0.0000334430[79.3],(Mexico/CMX_IBT_IMSS_7674/2022:0.0000010000,(England/PHEC-YYD5POA/2022:0.0000010000,(Singapore/4094/2022:0.0000010000,(Singapore/3645/2022:0.0000010000,((Brazil/RS-LACEN-30863/2022:0.0001361199,(England/ALDP-3B40808/2022:0.0000010000,(England/PHEC-YYDUAUZ/2022:0.0000010000,England/QEUH-3CCF949/2022:0.0000010000):0.0000010000[0]):0.0000010000[0]):0.0000334430[72.1],((Brazil/BA-NVBS16604GENOV829058333270/2022:0.0001361185,(France/IDF-IPP26331/2022:0.0000010000,Brazil/SP-FIOCRUZ-79075CE/2022:0.0000680700):0.0000010000[0]):0.0000334430[75.6],(((England/PHEC-YYD8QAO/2022:0.0000000000,(England/PHEC-YYD5Z1K/2022:0.0000000000,(Switzerland/SZ-UZH-IMV-465ae170/2022:0.0000000000,(England/PHEC-YYRN8K7/2022:0.0000000000,(England/PHEC-YYN7JKG/2022:0.0000000000,(England/PHEC-YYRN891/2022:0.0000000000,(England/PHEC-YYR8ZH6/2022:0.0000000000,(England/PHEC-YYDCN9R/2022:0.0000000000,England/PHEC-YYR3KC8/2022:0.0000000000):0.0000000000):0.0000000000):0.0000000000):0.0000000000):0.0000000000):0.0000000000):0.0000000000):0.0000010000,((Brazil/SP-FIOCRUZ-64191CE/2022:0.0002069249,(Brazil/MG-FIOCRUZ-2815/2022:0.0002054620,Brazil/PR-IMTSP-CD32121/2022:0.0001028834):0.0000680282[87.5]):0.0000334430[74.4],(((Brazil/PR-FIOCRUZ-ICC3239/2022:0.0000010000,(Brazil/PR-FIOCRUZ-ICC2917/2022:0.0000345858,Brazil/PR-LACENPR-414918872/2022:0.0001020046):0.0000334430[32.6]):0.0002041108[97.9],(Brazil/RS-LMM72065/2022:0.0001738627,(Brazil/PR-FIOCRUZ-ICC3565/2022:0.0000685220,(Brazil/ES-LACEN-321264093/2022:0.0001375656,Brazil/ES-LACENES-321268711/2022:0.0000707749):0.0001022358[93.1]):0.0000010000[0]):0.0000668889[89.4]):0.0000010000[0],(Brazil/SC-FIOCRUZ-81067CE/2022:0.0000010000,(((Brazil/PE-FIOCRUZ-IAM9766/2022:0.0000344447,(Brazil/PE-FIOCRUZ-IAM11269/2022:0.0002098417,Brazil/PE-FIOCRUZ-IAM11275/2022:0.0001061640):0.0000348168[77.3]):0.0000010000[0],(Brazil/GO-2-LACEN-2238/2022:0.0001712670,(Brazil/GO-LACEN-1590/2022:0.0001027347,(Brazil/GO-BIOVIDA-1849/2022:0.0001027321,Brazil/GO-LACEN-1952/2022:0.0001721356):0.0000010000[0]):0.0000334430[87]):0.0000010000[0]):0.0000334430[73.6],((Brazil/PR-FIOCRUZ-ICC3205/2022:0.0001027358,(Brazil/GO-2-BIOVIDA-2000/2022:0.0001716235,(Brazil/GO-BIOVIDA-1704/2022:0.0000684954,Brazil/GO-LACEN-1993/2022:0.0001027525):0.0000334430[74.2]):0.0000334430[77.9]):0.0000010000[0],(Brazil/PR-FIOCRUZ-ICC2467/2022:0.0000010000,(Brazil/GO-2-IPTSP-1549/2022:0.0000334430,((Brazil/RS-LMM72059/2022:0.0002071117,Brazil/PR-FIOCRUZ-ICC3567/2022:0.0000685071):0.0000010000[0],(Brazil/PR-FIOCRUZ-ICC2916/2022:0.0001387182,(Brazil/MG-FIOCRUZ-1704/2022:0.0001042411,Brazil/PR-FIOCRUZ-ICC3573/2022:0.0000690337):0.0000010000[0]):0.0000010000[0]):0.0000010000[0]):0.0000010000[0]):0.0000010000[0]):0.0000010000[0]):0.0000010000[0]):0.0000010000[0]):0.0000010000[0]):0.0000334430[71.5]):0.0000010000[0],(((Brazil/MG-FIOCRUZ-1846/2022:0.0001055180,Brazil/GO-LACEN-1989/2022:0.0001027434):0.0000334430[74.2],(Brazil/SP-HIAE-ID1644/2022:0.0000010000,((Brazil/CE-FIOCRUZ-91090CE/2022:0.0000010000,Brazil/CE-LACEN-C231989684/2022:0.0000334430):0.0000680559[93.7],(Brazil/SP-NVBS17113GENOV829076551175/2022:0.0000334430,(Brazil/AL-LACENAL-270224693/2022:0.0000010000,((Brazil/SP-NVBS17099GENOV829059378706/2022:0.0000334430,Brazil/MT-LACENMT-510485041/2022:0.0002042038):0.0000010000[0],(Brazil/SP-NVBS17188GENOV829076238601/2022:0.0000010000,(Brazil/SP-NVBS16881GENOV829079220979/2022:0.0000680597,Brazil/ES-LACENES-321225756/2022:0.0000703135):0.0000010000[0]):0.0000334430[91.5]):0.0000010000[0]):0.0000010000[0]):0.0000334430[83.9]):0.0000010000[0]):0.0000010000[0]):0.0001020847[95.5],(((Argentina/PAIS-J00206/2022:0.0000708173,Argentina/PAIS-G1078/2022:0.0000010000):0.0000684543[91.9],(Brazil/SP-FIOCRUZ-126006CE/2022:0.0000334430,(Brazil/MG-FUNED-311323664/2022:0.0000693905,Brazil/SP-FIOCRUZ-119134CE/2022:0.0001710421):0.0000010000[0]):0.0000010000[0]):0.0000680090[87.2],(((Brazil/RS-LACENRS-431769448/2022:0.0002755323,((Brazil/RS-FIOCRUZ-12250/2022:0.0000334430,Brazil/CE-FIOCRUZ-100143CE/2022:0.0001712565):0.0000010000[0],(Brazil/MG-LBI116109810/2022:0.0001021988,((Brazil/SC-LACENSC-421345885/2022:0.0000010000,Brazil/MG-LBI-16244923/2022:0.0000347876):0.0000010000[0],(Brazil/RS-FIOCRUZ-10563/2022:0.0000334430,(Brazil/RS-FIOCRUZ-14322/2022:0.0000346592,Brazil/SP-NVBS18739GENOV829223882381/2022:0.0001020936):0.0000010000[0]):0.0000010000[0]):0.0000010000[0]):0.0000334430[72.8]):0.0000680272[37.7]):0.0000334430[75.6],((Brazil/RS-RSBR10109/2022:0.0000334430,(Brazil/RS-FIOCRUZ-19569/2022:0.0002054881,Brazil/RS-RSBR10114/2022:0.0002044583):0.0000010000[0]):0.0000010000[0],((Brazil/RS-RSBR10042/2022:0.0000334430,(Brazil/RS-FIOCRUZ-10515/2022:0.0000010000,Brazil/RS-LACENRS-431740428/2022:0.0000334430):0.0000680537[91.8]):0.0000010000[0],((Brazil/RS-FIOCRUZ-10344/2022:0.0000000000,Brazil/RS-RSBR10013/2022:0.0000000000):0.0000010000,(Brazil/RS-RSBR10129/2022:0.0000010000,(Brazil/RS-RSBR10122/2022:0.0001020862,Brazil/RJ-LNN09403/2022:0.0001020853):0.0000010000[0]):0.0000010000[0]):0.0000010000[0]):0.0000010000[0]):0.0000010000[0]):0.0000334430[76.8],(((Brazil/MG-LBI346112329/2022:0.0001361165,(Brazil/MT-NVBS21467GENOV829473156294/2022:0.0001715853,(Brazil/MG-FUNED-311296024/2022:0.0000010000,Brazil/MG-FUNED-311266243/2022:0.0000334430):0.0000010000[0]):0.0000010000[0]):0.0000334430[85.7],(Brazil/RJ-LNN09142/2022:0.0001717774,(((Brazil/SP-FIOCRUZ-69079CE/2022:0.0000334430,(Brazil/SP-FIOCRUZ-106153CE/2022:0.0001376160,(Brazil/ES-LACENES-321225179/2022:0.0000334430,(Brazil/SP-NVBS18714GENOV829186596165/2022:0.0000334430,Brazil/PI-FIOCRUZ-PI-220459005747/2022:0.0001373088):0.0000334430[78.5]):0.0000680549[88.4]):0.0000010000[0]):0.0000334430[86.4],(Brazil/SP-IMTSP-CD34141/2022:0.0001372613,((Brazil/CE-FIOCRUZ-102006CE/2022:0.0000702818,(Brazil/RJ-LNN09552/2022:0.0000334430,Brazil/AC-FIOCRUZ-ILMD2204593/2022:0.0001026150):0.0000334430[76.1]):0.0000010000[0],(Brazil/CE-FIOCRUZ-98182CE/2022:0.0000334430,((Brazil/PE-FIOCRUZ-IAM9717/2022:0.0000010000,Brazil/PE-FIOCRUZ-IAM9720/2022:0.0000334430):0.0000685261[92.1],(Brazil/SP-NVBS17051GENOV829048220498/2022:0.0000680520,Brazil/RJ-LNN09360/2022:0.0002382348):0.0000010000[0]):0.0000334430[85]):0.0000010000[0]):0.0000010000[0]):0.0000334430[85.5]):0.0000010000[0],((Brazil/SP-NVBS16984GENOV045618652937/2022:0.0000680718,(Brazil/SC-LACENSC-421256092/2022:0.0000010000,Brazil/SP-IB_151292/2022:0.0000010000):0.0000010000[0]):0.0000010000[0],(Brazil/SP-IB_146263/2021:0.0000010000,((Brazil/SP-NVBS18869GENOV045618994815/2022:0.0001028451,Brazil/AM-LACENAM-130401605/2022:0.0000010000):0.0000010000[0],(Brazil/DF-NVBS15365GENOV828882152408/2022:0.0001020802,((Brazil/SC-UFSC-12-4/2022:0.0001377430,(Brazil/SP-HIAE-ID2100/2022:0.0000334430,Brazil/SP-NVBS17540GENOV829079044957/2022:0.0000010000):0.0000334430[86.3]):0.0000010000[0],(Brazil/SP-HIAE-ID1264/2022:0.0000010000,(Brazil/SP-HIAE-ID1263/2022:0.0000010000,(Brazil/SP-NVBS16070GENOV828886590046/2022:0.0001020847,(Brazil/SP-NVBS17300GENOV829094155478/2022:0.0001020805,(Brazil/SP-DASA828814234981/2022:0.0000010000,Brazil/SP-DASA828820694786/2022:0.0000683266):0.0000334430[84.6]):0.0000010000[0]):0.0000010000[0]):0.0000010000[0]):0.0000010000[0]):0.0000334430[72.8]):0.0000010000[0]):0.0000010000[0]):0.0000010000[0]):0.0000010000[0]):0.0000010000[0]):0.0000010000[0]):0.0000334430[91.2],(((Brazil/MG-FUNED-311303287/2022:0.0000353898,Brazil/MG-FIOCRUZ-2670/2022:0.0000010000):0.0000010000[0],(Brazil/PR-NVBS20437GENOV829338291016/2022:0.0000680549,(Brazil/PR-LACENPR-414920933/2022:0.0001361196,(Brazil/PR-IMTSP-CD32098/2022:0.0000010000,(Brazil/PR-FIOCRUZ-14460/2022:0.0001379209,Brazil/PR-IMTSP-CD32127/2022:0.0000345377):0.0000010000[0]):0.0000010000[0]):0.0000334430[82.6]):0.0000010000[0]):0.0000334430[88.9],((((Brazil/RS-FIOCRUZ-10605/2022:0.0000010000,Brazil/SP-HIAE-ID1724/2022:0.0000680559):0.0000010000[0],(Brazil/MG-FUNED-311266260/2022:0.0000010000,(Brazil/RJ-COVID-19_UFRJ-66531/2022:0.0000010000,Brazil/RJ-COVID-19_UFRJ-66439/2022:0.0000345640):0.0000010000[0]):0.0000334430[73.7]):0.0001019842[96],((Brazil/SC-LACENSC-421345798/2022:0.0000334430,(Brazil/RS-LACENRS-431740546/2022:0.0000697311,Brazil/RS-LACENRS-431769443/2022:0.0000690095):0.0000010000[0]):0.0000683560[92.2],(Brazil/GO-LACENGO-520340542/2022:0.0001030394,((Brazil/SP-IB_158298/2022:0.0000680559,Brazil/PR-FIOCRUZ-9159/2022:0.0000347671):0.0000010000[0],(Brazil/PR-LACENPR-414865107/2022:0.0000010000,(Brazil/PR-LACENPR-414848440/2022:0.0001029946,Brazil/PR-NVBS22089GENOV829469018155/2022:0.0001020873):0.0000010000[0]):0.0000010000[0]):0.0000010000[0]):0.0000680529[90.1]):0.0000010000[0]):0.0000334430[82.8],((USA/GA-CDC-STM-UN2FJ3JTJ/2022:0.0000334430,(USA/FL-CDC-STM-2V7QQE777/2022:0.0000010000,((USA/CO-CDC-ASC210735601/2022:0.0000334430,USA/NY-PRL-220518_00E04/2022:0.0000334430):0.0000010000[0],(USA/RI-CDC-2-5963110/2022:0.0000000000,(USA/FL-CDC-STM-X2M4HKFND/2022:0.0000000000,(USA/MA-CDC-STM-2TE5VFV2H/2022:0.0000000000,(USA/FL-CDC-STM-QRBSGC7J3/2022:0.0000000000,USA/NY-MVL097220347/2022:0.0000000000):0.0000000000):0.0000000000):0.0000000000):0.0000010000):0.0000010000[0]):0.0000010000[0]):0.0000334430[85.6],(((England/PHWC-PJQEBZ/2022:0.0000334430,(Wales/PHWC-PJP9BN/2022:0.0000010000,(England/PHWC-PJ8UF1/2022:0.0000010000,Wales/PHWC-PJGJ1D/2022:0.0000010000):0.0000010000[0]):0.0000010000[0]):0.0000334430[84.6],(Brazil/SC-FIOCRUZ-6478/2022:0.0000010000,(Argentina/INEI119242/2022:0.0001028448,((Paraguay/442445/2022:0.0000344528,(USA/CA-HLX-STM-T45P4PUFE/2022:0.0000010000,(Switzerland/ZH-UZH-IMV-3ba62438/2022:0.0000010000,(Uruguay/DLSP_2250/2022:0.0002744933,(Uruguay/DLSP_2432/2022:0.0000010000,(Uruguay/DLSP_2860/2022:0.0000680706,Uruguay/DLSP_2651/2022:0.0001029117):0.0000680618[88.5]):0.0000680620[92.2]):0.0000010000[0]):0.0000010000[0]):0.0000010000[0]):0.0000334430[85],((Ireland/D-NVRL-S22IRL00290009/2022:0.0000000000,(Ireland/D-NVRL-S22IRL00290191/2022:0.0000000000,(Ireland/KE-NVRL-S22IRL00289966/2022:0.0000000000,(Ireland/D-NVRL-S22IRL00290230/2022:0.0000000000,(Ireland/OY-NVRL-S22IRL00303882/2022:0.0000000000,(Germany/NW-RKI-I-836486/2022:0.0000000000,(Ireland/G-NVRL-S22IRL00289725/2022:0.0000000000,(Ireland/G-NVRL-S22IRL00296551/2022:0.0000000000,(Ireland/D-NVRL-S22IRL00289443/2022:0.0000000000,(Ireland/OY-NVRL-S22IRL00303863/2022:0.0000000000,(Ireland/KE-NVRL-S22IRL00296566/2022:0.0000000000,(Ireland/D-NVRL-S22IRL00288150/2022:0.0000000000,(Germany/NW-RKI-I-836499/2022:0.0000000000,(Ireland/MN-NVRL-S22IRL00304007/2022:0.0000000000,(Ireland/OY-NVRL-S22IRL00308225/2022:0.0000000000,(Ireland/D-NVRL-S22IRL00298136/2022:0.0000000000,(Scotland/EDB63697/2022:0.0000000000,Germany/NW-RKI-I-787343/2022:0.0000000000):0.0000000000):0.0000000000):0.0000000000):0.0000000000):0.0000000000):0.0000000000):0.0000000000):0.0000000000):0.0000000000):0.0000000000):0.0000000000):0.0000000000):0.0000000000):0.0000000000):0.0000000000):0.0000000000):0.0000010000,((Italy/LAZ-IFO-04050354/2022:0.0000010000,Brazil/RS-FIOCRUZ-10592/2022:0.0001022937):0.0000334430[76.5],(Germany/NW-RKI-I-567901/2022:0.0000334430,(England/PHEC-YYR4H5W/2022:0.0000010000,((Brazil/BA-LACEN-BA1364-292260328/2022:0.0000683333,Brazil/MT-LACENMT-510485071/2022:0.0001534622):0.0000503920[76.9],(England/PHEC-YYRHJ79/2022:0.0000334430,((Brazil/GO-DNAGYN-1363/2022:0.0001027458,(Paraguay/455286/2022:0.0000680553,(USA/CA-CDC-STM-5C42PPR5T/2022:0.0000010000,Finland/THL-202208532/2022:0.0000010000):0.0000010000[0]):0.0000334430[79.7]):0.0000334430[78.5],((England/PHEC-YYDQ4IH/2022:0.0000010000,(Brazil/MG-LBI36080743/2022:0.0001365292,(Brazil/MG-LBI26053519/2022:0.0001779448,(Brazil/MG-LBI-946008055/2022:0.0001003378,Brazil/MG-LBI946008055/2022:0.0000010000):0.0001361264[92.8]):0.0000334430[75.5]):0.0000335259[75.3]):0.0000010000[0],((Brazil/MG-LBI1786000827/2022:0.0002103531,(Wales/PHWC-PEZCXF/2022:0.0000010000,(Brazil/SP-IB_157795/2022:0.0000010000,Brazil/SP-IB_CEVC_2200482/2022:0.0000010000):0.0000680574[91.2]):0.0000010000[0]):0.0000334430[74.7],(India/MH-INSACOGIP10213/2022:0.0000334430,((Brazil/RJ-LNN09244/2022:0.0001020929,(Brazil/PR-NVBS16674GENOV701910640897/2022:0.0000010000,Brazil/SP-IB_CEVC_2200120/2022:0.0001370024):0.0000334430[80.7]):0.0000334430[79.5],(((Greece/334100/2022:0.0000010000,Greece/334511/2022:0.0000010000):0.0000334430[86.1],((Wales/PHWC-PJXJSJ/2022:0.0000010000,Wales/PHWC-PEWISU/2022:0.0000010000):0.0000010000[0],((Wales/PHWC-PJJTJE/2022:0.0000000000,Wales/PHWC-PJJT79/2022:0.0000000000):0.0000010000,(Wales/PHWC-PJMMZP/2022:0.0000334430,Brazil/PR-LACENPR-414906985/2022:0.0001020823):0.0000010000[0]):0.0000010000[0]):0.0000010000[0]):0.0000334430[84.9],(((Brazil/PR-FIOCRUZ-ICC2482/2022:0.0000334430,(Brazil/GO-2-LACEN-1498/2022:0.0001712395,Brazil/PR-FIOCRUZ-ICC2462/2022:0.0000334430):0.0000010000[0]):0.0000010000[0],(Brazil/PR-FIOCRUZ-ICC2987/2022:0.0000573954,(Brazil/MT-LACENMT-510490707/2022:0.0001924220,Brazil/GO-LACEN-1895/2022:0.0000804193):0.0001020921[81.3]):0.0000456252[75.5]):0.0000334430[82.4],((England/PHEC-YYFK4Z6/2022:0.0000334430,(Wales/PHWC-PEX1MA/2022:0.0000334430,((Wales/PHWC-PJNESR/2022:0.0000010000,(England/PHEC-YYDU3FU/2022:0.0000010000,Wales/PHWC-PEZPT9/2022:0.0000010000):0.0000010000[0]):0.0000010000[0],((Wales/PHWC-PJG5RQ/2022:0.0000010000,England/PHWC-PETBHB/2022:0.0000010000):0.0000334430[91],(USA/FL-CDC-ASC210846749/2022:0.0000334430,Brazil/RS-FIOCRUZ-10613/2022:0.0001701481):0.0000010000[0]):0.0000010000[0]):0.0000010000[0]):0.0000010000[0]):0.0000334430[84.3],((Brazil/PR-FIOCRUZ-ICC2454/2022:0.0000010000,(Brazil/PR-IMTSP-CD32573/2022:0.0000010000,(Brazil/PR-IMTSP-CD33172/2022:0.0000692326,Brazil/PR-NVBS20464GENOV829363002625/2022:0.0000010000):0.0000334430[84.4]):0.0000334430[87.1]):0.0000334430[82.7],((Italy/CAM-TIGEM-IZSM-COLLI-42650/2022:0.0000334430,(Germany/BY-RKI-I-709946/2022:0.0000334430,(Germany/RP-RKI-I-530164/2022:0.0000010000,(Brazil/RS-RSBR00161/2022:0.0000334430,Brazil/PA-LACEN-1678/2022:0.0001027322):0.0000010000[0]):0.0000010000[0]):0.0000010000[0]):0.0000334430[87.4],((Finland/THL-202208418/2022:0.0000334430,((Brazil/RJ-NVBS16814GENOV829049952534/2022:0.0000026080,Brazil/RJ-LVM-71191/2022:0.0001015080):0.0000680563[91.8],(((Brazil/GO-LGBio-GO379281/2022:0.0000347798,Brazil/PR_IBMP-220207058456/2022:0.0001042311):0.0000010000[0],(Cambodia/VIR22-003466/2022:0.0000010000,(Cambodia/VIR22-003149/2022:0.0000010000,((Brazil/RS-LACEN-23761/2022:0.0002042268,Brazil/MG-LBI-206063378/2022:0.0001038900):0.0000010000[0],((Brazil/GO-LGBio-GO379636/2022:0.0001034055,Brazil/AM-LV_FMT-92143/2022:0.0004103049):0.0000339773[74.6],(Brazil/RJ-LVM-67826/2022:0.0001361321,Brazil/SC-UFSC-M291/2022:0.0000010000):0.0000010000[0]):0.0000339259[87.9]):0.0000010000[0]):0.0000010000[0]):0.0000010000[0]):0.0000337925[80.6],((India/PY-SEQ_13117_S382_R1_001/2022:0.0000010000,India/PY-SEQ_12985_S234_R1_001/2022:0.0000010000):0.0000334430[76.6],(Uruguay/DLSP_2257/2022:0.0000334430,(Brazil/SP-IB_156304/2022:0.0000334430,(Brazil/SP-HIAE-ID2011/2022:0.0001702042,((Uruguay/DLSP_3149/2022:0.0001060782,(Uruguay/DLSP_2131/2022:0.0001390839,Argentina/INEI121108/2022:0.0001029647):0.0000387033[74.7]):0.0001993865[97.7],((Slovenia/17-037408-KR/2022:0.0000010000,(Slovenia/17-037253-KR/2022:0.0000000000,(Slovenia/17-037425-KR/2022:0.0000000000,(Slovenia/17-037274-KR/2022:0.0000000000,(Slovenia/17-037266-KR/2022:0.0000000000,Slovenia/17-037565-KR/2022:0.0000000000):0.0000000000):0.0000000000):0.0000000000):0.0000010000):0.0000334430[90.7],(USA/NY-CDC-ASC210736342/2022:0.0000010000,((Brazil/DF-NVBS16637GENOV829081704900/2022:0.0000334430,(Brazil/SP-IB_155393/2022:0.0000685181,(Brazil/SP-IB_CEVC_2200706/2022:0.0001372005,Brazil/GO-2-BIOVIDA-2046/2022:0.0002733730):0.0000334430[37]):0.0000010000[0]):0.0000334430[84.5],((Argentina/INEI120639/2022:0.0000334430,(Argentina/PAIS-E1196/2022:0.0000334430,Brazil/SP-FIOCRUZ-102120CE/2022:0.0000681255):0.0000010000[0]):0.0001361412[96.9],(Argentina/INEI121366/2022:0.0002041901,(Uruguay/DLSP_2564/2022:0.0001030511,(Brazil/MG-LBI-146076578/2022:0.0000345007,Brazil/MG-LBI146076578/2022:0.0000010000):0.0001725104[96.1]):0.0000010000[0]):0.0000010000[0]):0.0000010000[0]):0.0000010000[0]):0.0000010000[0]):0.0000010000[0]):0.0000010000[0]):0.0000010000[0]):0.0000010000[0]):0.0000010000[0]):0.0000336833[83.1]):0.0000029052[100]):0.0000057549[0]):0.0000010000[0],(Turkey/HSGM-G3915/2022:0.0000000000,(USA/NY-PRL-220518_00C22/2022:0.0000000000,(Vietnam/NHTD-OUCRU2534/2022:0.0000000000,(USA/CA-CDC-ASC210758098/2022:0.0000000000,(India/GJ-INSACOG-GBRC4617/2022:0.0000000000,(Germany/NW-RKI-I-567870/2022:0.0000000000,(USA/NH-CDC-ASC210737145/2022:0.0000000000,(USA/NY-PRL-220615_00L07/2022:0.0000000000,(Belgium/UZA-UA-MI22140004/2022:0.0000000000,(USA/FL-CDC-STM-TQR7F89GA/2022:0.0000000000,(Greece/332664/2022:0.0000000000,(USA/FL-CDC-ASC210846230/2022:0.0000000000,(Turkey/HSGM-G3548/2022:0.0000000000,(Germany/BW-RKI-I-520796/2022:0.0000000000,(India/KA-SEQ_11419_S382_R1_001/2022:0.0000000000,(England/PHEC-YYDP3PO/2022:0.0000000000,(Germany/NW-RKI-I-546427/2022:0.0000000000,(Thailand/NIC_BKK_SEQ6552/2022:0.0000000000,(England/PHEC-YYD8Q4C/2022:0.0000000000,(India/GJ-INSACOG-GBRC4658/2022:0.0000000000,(England/PHEC-YYDKGN9/2022:0.0000000000,(USA/NY-PRL-220511_02H02/2022:0.0000000000,(Germany/BY-RKI-I-546617/2022:0.0000000000,(Germany/NW-RKI-I-574565/2022:0.0000000000,(Wales/PHWC-PJYA8Z/2022:0.0000000000,(France/BRE-IPP24890/2022:0.0000000000,(USA/FL-CDC-ASC210755425/2022:0.0000000000,(Germany/BW-RKI-I-529995/2022:0.0000000000,(Spain/MD-HGUGM-6588343/2022:0.0000000000,(USA/WA-S20961/2022:0.0000000000,(Poland/Kce-3395/2022:0.0000000000,(Turkey/HSGM-G3487/2022:0.0000000000,(Wales/PHWC-PJDNHH/2022:0.0000000000,(India/KA-INSACOG-CBR-1802VJP060/2022:0.0000000000,(Spain/CM-HGUCR-815953/2022:0.0000000000,(Italy/SIC-CQRC-3422026992/2022:0.0000000000,(France/GES-HMN-22032180241/2022:0.0000000000,(England/DHSC-CYYI4M3/2022:0.0000000000,(Germany/RP-RKI-I-546413/2022:0.0000000000,(Wales/PHWC-PJIYNQ/2022:0.0000000000,(France/BFC-HMN-22032240957/2022:0.0000000000,(USA/WI-CDC-ASC210846342/2022:0.0000000000,(Germany/SH-RKI-I-545026/2022:0.0000000000,(Turkey/HSGM-G3492/2022:0.0000000000,(Germany/SH-RKI-I-545151/2022:0.0000000000,(USA/CA-CDC-ASC210733455/2022:0.0000000000,(Wales/PHWC-PJB78O/2022:0.0000000000,(Germany/NW-RKI-I-525624/2022:0.0000000000,(USA/TN-CDC-ASC210734097/2022:0.0000000000,(India/GJ-INSACOG-GBRC5529/2022:0.0000000000,(Wales/PHWC-PJC7BG/2022:0.0000000000,(USA/CA-CDC-ASC210735844/2022:0.0000000000,(USA/RI-CDC-2-5800316/2022:0.0000000000,(France/BRE-IPP24896/2022:0.0000000000,(Philippines/PH-PGC-110053/2022:0.0000000000,(Scotland/SCOT-5083/2022:0.0000000000,(Wales/PHWC-PJB3YN/2022:0.0000000000,(Turkey/HSGM-G4101/2022:0.0000000000,(USA/OK-CDC-ASC210733590/2022:0.0000000000,(Germany/BY-RKI-I-600473/2022:0.0000000000,(Wales/PHWC-PJMEWS/2022:0.0000000000,(England/PHEC-YYDP6YF/2022:0.0000000000,(USA/UT-UPHL-220519765481/2022:0.0000000000,(USA/UT-UPHL-220324884268/2022:0.0000000000,(Greece/334696/2022:0.0000000000,(Indonesia/JK-NIHRD-MI.22.12720/2022:0.0000000000,(USA/CA-CDPH-2000071303/2022:0.0000000000,(Malaysia/MGVI_GU0058/2022:0.0000000000,(Germany/NW-RKI-I-594599/2022:0.0000000000,(Turkey/HSGM-G3623/2022:0.0000000000,(Germany/BY-RKI-I-577719/2022:0.0000000000,(Spain/MD-HGUGM-6435929/2022:0.0000000000,(USA/CA-SEARCH-84730/2022:0.0000000000,(USA/CA-SEARCH-86474/2022:0.0000000000,(Wales/PHWC-PJBXDG/2022:0.0000000000,(Turkey/HSGM-G4038/2022:0.0000000000,(Turkey/HSGM-G3572/2022:0.0000000000,(Germany/BY-RKI-I-487533/2022:0.0000000000,(USA/TX-CDC-ASC210736474/2022:0.0000000000,(Switzerland/SG-CLM-02229002/2022:0.0000000000,(Wales/PHWC-PJMHMI/2022:0.0000000000,(USA/UT-UPHL-220417955840/2022:0.0000000000,(Germany/NW-RKI-I-707516/2022:0.0000000000,(USA/MA-CDC-STM-DR7TS5CVA/2022:0.0000000000,(Wales/PHWC-PJM84M/2022:0.0000000000,(Philippines/PH-PGC-110052/2022:0.0000000000,(Wales/PHWC-PE99D4/2022:0.0000000000,(Germany/NW-RKI-I-546629/2022:0.0000000000,(Poland/Kce-3147/2022:0.0000000000,(Wales/PHWC-PJBKZN/2022:0.0000000000,(Germany/BY-RKI-I-600134/2022:0.0000000000,(India/GJ-INSACOG-GBRC4678/2022:0.0000000000,(Germany/BY-RKI-I-547720/2022:0.0000000000,(Germany/RP-RKI-I-530105/2022:0.0000000000,(Singapore/3252/2022:0.0000000000,(Germany/RP-RKI-I-544354/2022:0.0000000000,(USA/MN-CDC-ASC210847363/2022:0.0000000000,(USA/PA-VSP11925/2022:0.0000000000,(France/IDF-IPP23626/2022:0.0000000000,(Germany/NW-RKI-I-537743/2022:0.0000000000,(Greece/333448/2022:0.0000000000,(France/IDF-IPP21133/2022:0.0000000000,(Turkey/HSGM-G3626/2022:0.0000000000,(France/PDL-IPP09915/2022:0.0000000000,(Turkey/HSGM-G3577/2022:0.0000000000,(Poland/Kce-3827/2022:0.0000000000,(Italy/SIC-CQRC-3422026934/2022:0.0000000000,(Romania/GR_507914/2022:0.0000000000,(USA/TN-CDC-ASC210733270/2022:0.0000000000,(Germany/NW-RKI-I-540072/2022:0.0000000000,(Indonesia/JB-NIHRD-MI.22.22455/2022:0.0000000000,(Turkey/HSGM-G3587/2022:0.0000000000,(USA/TX-CDC-ASC210736473/2022:0.0000000000,(USA/NY-SUNYQB-61210600304761/2022:0.0000000000,(USA/CA-FS27429129/2022:0.0000000000,(Germany/BY-RKI-I-504391/2022:0.0000000000,(Germany/BB-RKI-I-601313/2022:0.0000000000,(Germany/SH-RKI-I-545068/2022:0.0000000000,(Finland/P-1933/2022:0.0000000000,(Germany/SH-RKI-I-545141/2022:0.0000000000,(England/PHEC-YYDHF9Y/2022:0.0000000000,(England/PHEC-YYR3UKN/2022:0.0000000000,(USA/WA-S20056/2022:0.0000000000,(Italy/ABR-IZSGC-31386/2022:0.0000000000,(Malaysia/MGVI_GS1227/2022:0.0000000000,(Mexico/QUE_LANGEBIO_IMSS_6526/2022:0.0000000000,(Wales/PHWC-PESERB/2022:0.0000000000,(Wales/PHWC-PEQJJ8/2022:0.0000000000,(USA/CA-CDC-ASC210754442/2022:0.0000000000,(Germany/NW-RKI-I-568081/2022:0.0000000000,(Turkey/HSGM-G3897/2022:0.0000000000,(India/KA-CBR-1402HAS027/2022:0.0000000000,(Germany/RP-RKI-I-546787/2022:0.0000000000,(USA/FL-CDC-STM-VMQ5G7FHF/2022:0.0000000000,(Turkey/HSGM-G3744/2022:0.0000000000,(USA/MD-CDC-ASC210736968/2022:0.0000000000,(England/PHEC-YYN7JEK/2022:0.0000000000,(Germany/RP-RKI-I-537853/2022:0.0000000000,(USA/NJ-CDC-ASC210734438/2022:0.0000000000,(USA/UT-UPHL-220519442658/2022:0.0000000000,(England/PHEC-YYDPHG5/2022:0.0000000000,(Indonesia/JB-GS-WJHL-ITB-W03310/2022:0.0000000000,(USA/FL-CDC-ASC210736467/2022:0.0000000000,(USA/CA-CDC-ASC210846380/2022:0.0000000000,(India/MZ-INSACOG-1526100994631/2022:0.0000000000,(England/PHEC-YYDP5TF/2022:0.0000000000,(Brazil/PR-FIOCRUZ-ICC2588/2022:0.0000000000,(India/KA-SEQ_12179_S154_R1_001/2022:0.0000000000,(Latvia/49165/2022:0.0000000000,(Germany/RP-RKI-I-547712/2022:0.0000000000,(USA/AR-UAMS-B016534/2022:0.0000000000,(USA/AR-UAMS-B016547/2022:0.0000000000,(USA/AR-CDC-ASC210845967/2022:0.0000000000,(Belgium/UZA-UA-MI22140003/2022:0.0000000000,Brazil/PR-LACENPR-414937432/2022:0.0000000000):0.0000000000):0.0000000000):0.0000000000):0.0000000000):0.0000000000):0.0000000000):0.0000000000):0.0000000000):0.0000000000):0.0000000000):0.0000000000):0.0000000000):0.0000000000):0.0000000000):0.0000000000):0.0000000000):0.0000000000):0.0000000000):0.0000000000):0.0000000000):0.0000000000):0.0000000000):0.0000000000):0.0000000000):0.0000000000):0.0000000000):0.0000000000):0.0000000000):0.0000000000):0.0000000000):0.0000000000):0.0000000000):0.0000000000):0.0000000000):0.0000000000):0.0000000000):0.0000000000):0.0000000000):0.0000000000):0.0000000000):0.0000000000):0.0000000000):0.0000000000):0.0000000000):0.0000000000):0.0000000000):0.0000000000):0.0000000000):0.0000000000):0.0000000000):0.0000000000):0.0000000000):0.0000000000):0.0000000000):0.0000000000):0.0000000000):0.0000000000):0.0000000000):0.0000000000):0.0000000000):0.0000000000):0.0000000000):0.0000000000):0.0000000000):0.0000000000):0.0000000000):0.0000000000):0.0000000000):0.0000000000):0.0000000000):0.0000000000):0.0000000000):0.0000000000):0.0000000000):0.0000000000):0.0000000000):0.0000000000):0.0000000000):0.0000000000):0.0000000000):0.0000000000):0.0000000000):0.0000000000):0.0000000000):0.0000000000):0.0000000000):0.0000000000):0.0000000000):0.0000000000):0.0000000000):0.0000000000):0.0000000000):0.0000000000):0.0000000000):0.0000000000):0.0000000000):0.0000000000):0.0000000000):0.0000000000):0.0000000000):0.0000000000):0.0000000000):0.0000000000):0.0000000000):0.0000000000):0.0000000000):0.0000000000):0.0000000000):0.0000000000):0.0000000000):0.0000000000):0.0000000000):0.0000000000):0.0000000000):0.0000000000):0.0000000000):0.0000000000):0.0000000000):0.0000000000):0.0000000000):0.0000000000):0.0000000000):0.0000000000):0.0000000000):0.0000000000):0.0000000000):0.0000000000):0.0000000000):0.0000000000):0.0000000000):0.0000000000):0.0000000000):0.0000000000):0.0000000000):0.0000000000):0.0000000000):0.0000000000):0.0000000000):0.0000000000):0.0000000000):0.0000000000):0.0000000000):0.0000000000):0.0000000000):0.0000000000):0.0000000000):0.0000000000):0.0000000000):0.0000000000):0.0000000000):0.0000000000):0.0000000000):0.0000000000):0.0000010000):0.0000010000[0]):0.0000025806[0]):0.0000026473[0]):0.0000010000[0]):0.0000010000[0]):0.0000010000[0]):0.0000010000[0]):0.0000010000[0]):0.0000010000[0]):0.0000010000[0]):0.0000010000[0]):0.0000010000[0]):0.0000010000[0]):0.0000010000[0]):0.0000010000[0]):0.0000010000[0]):0.0000010000[0]):0.0000010000[0]):0.0000010000[0]):0.0000010000[0]):0.0000010000[0],(Brazil/PR-IMTSP-CD30203/2022:0.0000010000,(USA/VA-VTVAS3-GSC32842/2022:0.0000334430,(Ireland/D-NVRL-S22IRL00287460/2022:0.0000010000,(((USA/CA-HLX-STM-YRAS7UQKP/2022:0.0000010000,USA/CA-CDC-ASC210846124/2022:0.0000010000):0.0000010000[0],(Brazil/RJ-FIOCRUZ-14808/2022:0.0001048324,Brazil/RJ-NVBS16772GENOV829085561875/2022:0.0000010000):0.0000680553[92]):0.0000680535[90.7],(England/PHEC-YYD5P4R/2022:0.0000010000,(((Brazil/RS-FIOCRUZ-12395/2022:0.0000684710,Brazil/RS-LACENRS-431740471/2022:0.0000347151):0.0000334430[77],(Brazil/RS-RSBR00177/2022:0.0000010000,(((Brazil/RS-FIOCRUZ-14308/2022:0.0000010000,(Brazil/RS-FIOCRUZ-14309/2022:0.0000685173,Brazil/RS-FIOCRUZ-10600/2022:0.0000334430):0.0000334430[76.7]):0.0000334430[73.1],(Brazil/RS-FIOCRUZ-12232/2022:0.0001363870,(Brazil/RS-RSBR10034/2022:0.0000010000,(Brazil/RS-RSBR00181/2022:0.0001701524,Brazil/RS-RSBR00189/2022:0.0000334430):0.0000010000[0]):0.0000010000[0]):0.0000334430[28]):0.0000010000[0],((Brazil/RS-FIOCRUZ-10514/2022:0.0000334430,Brazil/RS-LACENRS-431745580/2022:0.0001718389):0.0000010000[0],((Switzerland/ZH-UZH-IMV-3ba6463b/2022:0.0000680537,(Brazil/RS-LACENRS-431686241/2022:0.0000010000,Brazil/RS-LACENRS-431769401/2022:0.0001701477):0.0000010000[0]):0.0000334430[75.3],(Brazil/MG-LBI86092579/2022:0.0000690326,((Brazil/RS-LACENRS-431755324/2022:0.0000334430,(Brazil/RS-FIOCRUZ-12316/2022:0.0000334430,(Brazil/RS-LMM72264/2022:0.0000350353,Brazil/RS-LMM72256/2022:0.0000345207):0.0000010000[0]):0.0000010000[0]):0.0000334430[89.4],(Brazil/RS-FIOCRUZ-12318/2022:0.0000010000,((USA/FL-CDC-STM-ZAD7X2H4P/2022:0.0000010000,USA/FL-CDC-STM-CDAXAPHCT/2022:0.0000010000):0.0000334430[92.3],((Brazil/RS-FIOCRUZ-14242/2022:0.0000690741,Brazil/RS-FIOCRUZ-12342/2022:0.0000010000):0.0000334430[87.9],(Brazil/RS-LACENRS-431776279/2022:0.0001361321,Brazil/RO-LACENRO-110418464/2022:0.0000680937):0.0000334430[74.3]):0.0000010000[0]):0.0000010000[0]):0.0000010000[0]):0.0000334430[84]):0.0000010000[0]):0.0000010000[0]):0.0000010000[0]):0.0000010000[0]):0.0000010000[0]):0.0000334430[85.5],((Brazil/PR-NVBS22291GENOV829499564851/2022:0.0001361150,((Brazil/RJ-FIOCRUZ-11313/2022:0.0000680546,(Brazil/ES-LACEN-321259711/2022:0.0000687341,Brazil/ES-LACENES-321228932/2022:0.0000010000):0.0000010000[0]):0.0000010000[0],(Brazil/PR-FIOCRUZ-9415/2022:0.0000010000,((Brazil/SC-FIOCRUZ-13659/2022:0.0000680535,Brazil/PR-IMTSP-CD32091/2022:0.0000698258):0.0000010000[0],(Brazil/PR-LACENPR-414873847/2022:0.0000334430,((Brazil/PI-FIOCRUZ-26218/2022:0.0000680541,Brazil/PB-LACENPB-250443122/2022:0.0000681141):0.0000010000[0],(Brazil/PR-LACENPR-414919725/2022:0.0000334430,(Brazil/PR-NVBS23593GENOV829690173265/2022:0.0002723004,((Brazil/AM-FIOCRUZ-ILMD2204141/2022:0.0000010000,Brazil/GO-2-LACEN-2240/2022:0.0001725184):0.0000010000[0],(Brazil/ES-LACENES-321230644/2022:0.0001025996,(Brazil/SP-IB_157793/2022:0.0000010000,Brazil/PR-FIOCRUZ-ICC3535/2022:0.0001027622):0.0000334430[78.3]):0.0000334430[78.6]):0.0000010000[0]):0.0000334430[85.7]):0.0000334430[80]):0.0000334430[85.1]):0.0000010000[0]):0.0000010000[0]):0.0000010000[0]):0.0000010000[0]):0.0000334430[85.6],(((Brazil/PR-FIOCRUZ-ICC2483/2022:0.0000334430,(Brazil/SC-FIOCRUZ-81066CE/2022:0.0000010000,(Brazil/PR-FIOCRUZ-ICC2952/2022:0.0000334430,Brazil/PR-FIOCRUZ-ICC2996/2022:0.0000689929):0.0000334430[79.4]):0.0000010000[0]):0.0000010000[0],((Brazil/PR-FIOCRUZ-ICC2928/2022:0.0000689946,(Brazil/PR-FIOCRUZ-ICC3220/2022:0.0000010000,Brazil/PR-FIOCRUZ-ICC2926/2022:0.0000010000):0.0000684849[86.9]):0.0000010000[0],((Brazil/CE-FIOCRUZ-88190CE/2022:0.0000010000,Brazil/CE-FIOCRUZ-88189CE/2022:0.0000010000):0.0000662942[87.2],(Brazil/PR-NVBS20399GENOV829316791231/2022:0.0000672782,(Brazil/PR-NVBS22318GENOV829492037741/2022:0.0001701541,(Brazil/RS-FIOCRUZ-19665/2022:0.0001033084,Brazil/PR-FIOCRUZ-14566/2022:0.0000346705):0.0000334430[80.1]):0.0000021211[66.3]):0.0000680551[42.3]):0.0001039132[93.3]):0.0000334430[82.9]):0.0000334430[87.1],(((Brazil/SC-LACENSC-421310509/2022:0.0000686013,Brazil/SC-FIOCRUZ-17552/2022:0.0001034283):0.0000010000[0],(((Brazil/RJ-NVBS17867GENOV829077214895/2022:0.0000334430,Brazil/SC-FIOCRUZ-9539/2022:0.0001020781):0.0000010000[0],(Brazil/MA-FIOCRUZ-17641/2022:0.0000680509,(Brazil/MG-LBI16271557/2022:0.0000683358,Brazil/RO-LACENRO-110416619/2022:0.0000685386):0.0001020951[93.2]):0.0000010000[0]):0.0000010000[0],(Brazil/SC-FIOCRUZ-14084/2022:0.0000010000,((Brazil/SC-FIOCRUZ-16985/2022:0.0000680550,(Brazil/SC-NVBS18004GENOV045618698614/2022:0.0000334430,Paraguay/462423/2022:0.0000689576):0.0000334430[75.8]):0.0000010000[0],((Brazil/SC-NVBS22160GENOV44919440441/2022:0.0000680669,Brazil/SC-FIOCRUZ-9860/2022:0.0001020895):0.0000334430[77.6],(Paraguay/455290/2022:0.0000334430,Brazil/SC-FIOCRUZ-9562/2022:0.0001361134):0.0000010000[0]):0.0000010000[0]):0.0000010000[0]):0.0000010000[0]):0.0000010000[0]):0.0000334430[77.4],(Brazil/RS-FIOCRUZ-10423/2022:0.0000680535,(((Brazil/TO-LACENTO-170519640/2022:0.0000668889,Brazil/TO-LACENTO-170519385/2022:0.0000334430):0.0000334430[25.4],(Brazil/MT-NVBS18836GENOV701873508173/2022:0.0000334430,Brazil/TO-FIOCRUZ-16720/2022:0.0001020851):0.0000010000[0]):0.0001359015[95.6],((Brazil/SC-LACENSC-421296394/2022:0.0000334430,(Uruguay/DLSP_2150/2022:0.0002043891,((Argentina/INEI119216/2022:0.0000010000,((Turkey/HSGM-G3622/2022:0.0000334430,(Brazil/DF-LACENDF-530018227/2022:0.0001361239,(Brazil/CE-IMTSP-CD33250/2022:0.0000701168,(Brazil/GO-IPTSP-1554/2022:0.0000683989,Brazil/GO-BIOVIDA-1722/2022:0.0000334430):0.0000334430[75.4]):0.0000334430[75]):0.0001020971[95.1]):0.0000010000[0],((Brazil/DF-LACENDF-530018191/2022:0.0002382260,Argentina/INEI120280/2022:0.0000680543):0.0000010000[0],(Brazil/DF-LACENDF-530018193/2022:0.0000334430,(Argentina/INEI119026/2022:0.0000010000,Argentina/INEI120061/2022:0.0000334430):0.0000010000[0]):0.0000010000[0]):0.0000010000[0]):0.0000010000[0]):0.0000010000[0],(Brazil/SP-SPBR50098/2022:0.0000680487,((Switzerland/ZH-ETHZ-36655752/2022:0.0000334430,Brazil/MG-FIOCRUZ-1258/2022:0.0000698852):0.0000010000[0],((Brazil/MS-LACENMS-500657101/2022:0.0000334430,(Brazil/ES-LACENES-321216174/2022:0.0000704108,(Brazil/SP-IB_155049/2022:0.0000010000,Brazil/SP-IB_155047/2022:0.0000010000):0.0000346417[75.3]):0.0000010000[0]):0.0000010000[0],((Brazil/MS-LACENMS-500656802/2022:0.0000010000,Brazil/ES-LACENES-321207484/2022:0.0002050295):0.0000334430[83.3],(Brazil/RS-LACENRS-431755401/2022:0.0001050286,(Uruguay/DLSP_2944/2022:0.0003796975,(Brazil/MS-LACENMS-500655789/2022:0.0000380798,((Brazil/MS-LACENMS-500655802/2022:0.0002706904,Brazil/MS-LACENMS-500657105/2022:0.0001067974):0.0000683866[42.2],(Brazil/GO-NVBS16614GENOV829074941374/2022:0.0000345688,(Brazil/RJ-NVBS16836GENOV829095211838/2022:0.0001706133,(Brazil/MT-LACENMT-510481381/2022:0.0000681814,(Brazil/SP-IB_159610/2022:0.0001761891,Brazil/RJ-NVBS15152GENOV828948119185/2022:0.0000347809):0.0000010000[0]):0.0000334430[84.8]):0.0000010000[0]):0.0000632918[86.2]):0.0000010000[0]):0.0001020877[89.3]):0.0000715818[86.6]):0.0000334430[77.3]):0.0000010000[0]):0.0000010000[0]):0.0000010000[0]):0.0000334430[74.7]):0.0000010000[0]):0.0000334430[73.3]):0.0000010000[0],(((Brazil/SC-FIOCRUZ-7632/2022:0.0000334430,(Bahrain/22020095344_S59_L001/2022:0.0000010000,(Brazil/TO-LACENTO-170519645/2022:0.0003062951,(India/PY-SEQ_13023_S215_R1_001/2022:0.0000010000,Brazil/RS-LACENRS-431740476/2022:0.0002041856):0.0000334430[83.7]):0.0000010000[0]):0.0000010000[0]):0.0000334110[79.2],(((Uruguay/DLSP_1820/2022:0.0000010000,Uruguay/DLSP_1915/2022:0.0000010000):0.0000334430[75.6],((Brazil/RS-LACENRS-431755347/2022:0.0001021545,Brazil/RS-LACENRS-431740540/2022:0.0001023247):0.0000021052[0],(Brazil/PR-FIOCRUZ-ICC3571/2022:0.0001027486,(Brazil/SE-FIOCRUZ-14062/2022:0.0001730593,(Brazil/MG-FIOCRUZ-1816/2022:0.0000010000,Brazil/MG-FIOCRUZ-2420/2022:0.0001052984):0.0001735406[97.9]):0.0000010000[0]):0.0000010000[0]):0.0000010000[0]):0.0000680638[90.4],(England/PHEC-YYR5DYN/2022:0.0000010000,(England/PHEC-YYDUKJ4/2022:0.0000010000,(((Brazil/MG_LBI-1823/2022:0.0000010000,Brazil/MG_LBI-2020/2022:0.0000346816):0.0000683325[93.9],(Brazil/MG_LBI_1641/2022:0.0002071197,Brazil/MG_LBI_1693/2022:0.0000351899):0.0000010000[0]):0.0000334430[82.4],((((Denmark/DCGC-441324/2022:0.0000334430,Denmark/DCGC-437449/2022:0.0000010000):0.0000010000[0],(((Switzerland/GE-HUG-37137234/2022:0.0000334430,England/PHEC-YYD3UP7/2022:0.0000334430):0.0000010000[0],(Wales/PHWC-PJP631/2022:0.0000680549,(Argentina/PAIS-E0945/2022:0.0001049992,Brazil/CE-REDE-L2BC69LACE/2022:0.0002770099):0.0000010000[0]):0.0000010000[0]):0.0000010000[0],((Brazil/RS-LACENRS-431755400/2022:0.0000010000,Brazil/PE-33493/2022:0.0000334430):0.0000680550[91.1],((England/PHEC-YYRO4T6/2022:0.0000334430,Brazil/AL-LACENAL-270228600/2022:0.0002055205):0.0000010000[0],(England/PHEC-YYRPQUP/2022:0.0000000000,(England/PHEC-YYDSPJT/2022:0.0000000000,(England/PHEC-YYDWM3S/2022:0.0000000000,England/PHEC-YYRWXKO/2022:0.0000000000):0.0000000000):0.0000000000):0.0000010000):0.0000010000[0]):0.0000010000[0]):0.0000010000[0]):0.0000010000[0],((Denmark/DCGC-350661/2022:0.0000010000,(Brazil/CE-33359/2022:0.0000334430,((Brazil/BA-FIOCRUZ-18437/2022:0.0000334430,Brazil/CE-FIOCRUZ-103087CE/2022:0.0000682325):0.0000010000[0],(Brazil/SP-FIOCRUZ-132098CE/2022:0.0000334430,(Brazil/SP-FIOCRUZ-20223/2022:0.0000334430,Brazil/SP-NVBS20050GENOV829352350300/2022:0.0001702030):0.0000334430[78.7]):0.0000010000[0]):0.0000010000[0]):0.0001361519[96.8]):0.0000010000[0],((Wales/PHWC-PJQFWU/2022:0.0000334430,(Sweden/01_SE100_22CS504550/2022:0.0000680532,(Argentina/INEI121638/2022:0.0000334430,(Argentina/INEI120624/2022:0.0000334430,Brazil/GO-FIOCRUZ-18192/2022:0.0000010000):0.0000010000[0]):0.0002041910[99.4]):0.0000010000[0]):0.0000010000[0],((England/PHEC-YYDPCOS/2022:0.0000010000,((Denmark/DCGC-379529/2022:0.0000010000,Denmark/DCGC-460819/2022:0.0000010000):0.0000334430[72],(England/PHEC-YYRYKI8/2022:0.0000334430,((Argentina/INEI121194/2022:0.0000010000,(Argentina/INEI120653/2022:0.0001026880,Brazil/CE-FIOCRUZ-118012CE/2022:0.0001028624):0.0000010000[0]):0.0000010000[0],(Brazil/MT-FIOCRUZ-18832/2022:0.0000010000,(Brazil/MT-NVBS18909GENOV829226301353/2022:0.0001020881,(Brazil/MT-LACENMT-510481383/2022:0.0000334430,(Brazil/MT-LACENMT-510485072/2022:0.0000010000,(Brazil/MT-LACENMT-510485069/2022:0.0000010000,Brazil/MT-LACENMT-510485061/2022:0.0001362938):0.0001362004[74.9]):0.0001362006[95.9]):0.0000680660[76.8]):0.0000010000[0]):0.0001361220[96.2]):0.0000334430[84.4]):0.0000010000[0]):0.0000010000[0]):0.0000010000[0],(Denmark/DCGC-337284/2022:0.0000010000,((Germany/SN-RKI-I-741328/2022:0.0000010000,((Mexico/JAL_InDRE_FB2167_E14113738305_S10999/2022:0.0000010000,USA/CA-FS27446047/2022:0.0000010000):0.0000334430[77.1],(Switzerland/SG-CLM-03024448/2022:0.0000010000,(Switzerland/GE-HUG-37539957/2022:0.0000334430,(Brazil/RS-FIOCRUZ-10620/2022:0.0001701517,Brazil/RS-FIOCRUZ-10328/2022:0.0000334430):0.0000334430[76.7]):0.0000010000[0]):0.0000334430[78]):0.0000010000[0]):0.0000334430[78.4],((Argentina/PAIS-E1040/2022:0.0000691331,(Brazil/RJ-FIOCRUZ-10277/2022:0.0000334430,Brazil/PE-FIOCRUZ-IAM10892/2022:0.0002431667):0.0000680509[87.6]):0.0001361272[94.8],(England/PHEC-YYRNTY8/2022:0.0000010000,(Switzerland/ZH-UZH-IMV-3ba61333/2022:0.0000010000,(Wales/PHWC-PJQTRE/2022:0.0000334430,(Brazil/PE-NVBS20637GENOV829367781199/2022:0.0001020875,(Brazil/CE-IMTSP-CD33099/2022:0.0000010000,Brazil/CE-IMTSP-CD33008/2022:0.0000346034):0.0000010000[0]):0.0001701485[97.1]):0.0000010000[0]):0.0000010000[0]):0.0000010000[0]):0.0000334430[86.2]):0.0000010000[0]):0.0000010000[0]):0.0000010000[0]):0.0000010000[0]):0.0000010000[0]):0.0000010000[0],((((Brazil/MG_LBI-1867/2022:0.0000010000,(Brazil/MG-FIOCRUZ-1880/2022:0.0000010000,Brazil/MG-FIOCRUZ-1881/2022:0.0000010000):0.0000334430[83.9]):0.0000334430[83.5],(((Brazil/MG-LBI396037835/2022:0.0000334430,Brazil/MG-LBI396036221/2022:0.0000010000):0.0000334430[79.1],(Brazil/MG-LBI-456030987/2022:0.0000010000,(Brazil/MG-FIOCRUZ-1833/2022:0.0000697620,Brazil/MG-LBI-396037835/2022:0.0000010000):0.0000334430[0]):0.0000334430[77.7]):0.0001361389[96.3],((Brazil/MG-LBI76104995/2022:0.0001719495,(Brazil/MG-FIOCRUZ-2800/2022:0.0000010000,Brazil/MG-FIOCRUZ-2803/2022:0.0000010000):0.0000010000[0]):0.0000334430[73.6],(((Brazil/DF-NVBS21289GENOV829329310337/2022:0.0000680581,Brazil/DF-NVBS18373GENOV829210743749/2022:0.0001361296):0.0000010000[0],(Brazil/ES-LACENES-321214887/2022:0.0000010000,(Brazil/SP-IB_SEQ48834/2022:0.0000347640,Brazil/SP-NVBS16098GENOV130642533687/2022:0.0001566565):0.0001172594[94.1]):0.0000010000[0]):0.0000334430[91.5],(Brazil/MG-NVBS19543GENOV702220681334/2022:0.0001361284,((Brazil/MG-FIOCRUZ-3106/2022:0.0001021056,Brazil/SP-FIOCRUZ-124033CE/2022:0.0001047047):0.0000334430[75.7],((Brazil/MG-FIOCRUZ-2684/2022:0.0000010000,Brazil/MG-FIOCRUZ-3156/2022:0.0000696501):0.0001033997[95.5],(Brazil/MG-FIOCRUZ-3136/2022:0.0002430120,Brazil/MG-FUNED-311230823/2022:0.0000010000):0.0000010000[0]):0.0000010000[0]):0.0000010000[0]):0.0000010000[0]):0.0000010000[0]):0.0000010000[0]):0.0000010000[0]):0.0000680255[88.5],(((Brazil/RJ-NVBS19807GENOV829220529067/2022:0.0000344623,Brazil/MG_LBI_1687/2022:0.0000347467):0.0000010000[0],((Brazil/RJ-FIOCRUZ-9001/2022:0.0000334430,Brazil/BA-LACENBA-292367024/2022:0.0000680567):0.0000010000[0],(Brazil/ES-LACENES-321232514/2022:0.0000683632,Brazil/MG-LBI156057417/2022:0.0000351567):0.0000010000[0]):0.0000010000[0]):0.0000334430[92.3],((Brazil/MG_LBI_1649/2022:0.0002486099,Brazil/MG_LBI_1677/2022:0.0000690978):0.0000345210[37],(((Brazil/MG_LBI-1825/2022:0.0000353789,Brazil/MG-FIOCRUZ-1871/2022:0.0001749896):0.0000010000[0],(Brazil/RJ-LNN09163/2022:0.0001361288,(Brazil/RO-LACENRO-110416569/2022:0.0000680753,(Brazil/RO-LACENRO-110416588/2022:0.0000010000,(Brazil/RO-FIOCRUZ-ILMD2204625/2022:0.0000010000,Brazil/RO-FIOCRUZ-ILMD2204632/2022:0.0000010000):0.0000010000[0]):0.0001701876[97.5]):0.0000334430[77.3]):0.0000010000[0]):0.0000334430[83.6],(Brazil/MG_LBI_1696/2022:0.0000010000,((Brazil/MG-FIOCRUZ-3059/2022:0.0001714971,(Brazil/MG-FIOCRUZ-2640/2022:0.0000701016,(Brazil/MG-LBI746029686/2022:0.0000909299,(Brazil/MG-FIOCRUZ-2700/2022:0.0000010000,Brazil/MG-FIOCRUZ-2743/2022:0.0000350624):0.0000699253[89.8]):0.0000455175[78.2]):0.0000010000[0]):0.0000334430[73],((Brazil/BA-NVBS19541GENOV702220139552/2022:0.0000680626,Brazil/ES-LACENES-321229601/2022:0.0000683935):0.0000680584[88.2],(Brazil/PB-LaBiMol-040605I/2022:0.0001361458,(Brazil/MG-LBI626023627/2022:0.0000010000,Brazil/SC-NVBS20385GENOV044918426439/2022:0.0001023831):0.0000010000[0]):0.0001361309[97.1]):0.0000010000[0]):0.0000010000[0]):0.0000010000[0]):0.0000334430[74.8]):0.0000010000[0]):0.0000010000[0]):0.0000010000[0],(Brazil/ES-LACENES-321230182/2022:0.0001375253,(((Brazil/MS-LACENMS-500669917/2022:0.0001392469,(Brazil/MT-NVBS18863GENOV829216109136/2022:0.0000362744,Brazil/MT-LACENMT-510490688/2022:0.0003048856):0.0000975568[69.3]):0.0001384424[92.9],(Brazil/ES-LACENES-321242296/2022:0.0003132643,(Brazil/RJ-UFRJ-65523/2022:0.0000010000,(Brazil/DF-NVBS16635GENOV829100887430/2022:0.0000995378,Brazil/RJ-COVID-19_UFRJ-65523/2022:0.0000010000):0.0000010000[0]):0.0000994010[90.7]):0.0000010000[0]):0.0000384924[81.7],((Brazil/MG-LBI76109433/2022:0.0001020997,((Brazil/MG-LBI16269094/2022:0.0001021006,Brazil/MG-LBI776011641/2022:0.0001718988):0.0000334430[74.3],(Brazil/MG-LBI547454765/2022:0.0000696311,(Brazil/MG-LBI86096869/2022:0.0001020895,Brazil/MG-LBI16237695/2022:0.0001372562):0.0000010000[0]):0.0000010000[0]):0.0000334430[79.6]):0.0000334430[78.7],(((Brazil/SP-FIOCRUZ-120349CE/2022:0.0001020978,Brazil/MG-FIOCRUZ-1652/2022:0.0000690858):0.0000334430[77.6],(Brazil/MA-FIOCRUZ-17637/2022:0.0000010000,Brazil/MA-FIOCRUZ-17636/2022:0.0000334430):0.0001021319[93.2]):0.0000334430[79.4],((Brazil/MG-FIOCRUZ-2811/2022:0.0000010000,Brazil/MG-FIOCRUZ-2813/2022:0.0000353424):0.0000685128[93.7],(Brazil/RJ-FIOCRUZ-4757/2022:0.0000680940,(((Brazil/RS-FIOCRUZ-10578/2022:0.0001361250,Brazil/MG-NVBS19742GENOV702220593262/2022:0.0001020928):0.0000010000[0],(((Brazil/MG-LBI36080132/2022:0.0000334430,Brazil/MG-LBI-36080132/2022:0.0000334430):0.0000680642[91.4],(Brazil/RS-FIOCRUZ-12362/2022:0.0002053040,(Brazil/RS-LACENRS-431673359/2022:0.0000010000,Brazil/RS-LACENRS-431686238/2022:0.0000334430):0.0001363468[97.7]):0.0000010000[0]):0.0000010000[0],(Brazil/BA-LACEN-BA1371-292201984/2022:0.0000334430,(Brazil/MS-LACENMS-500656692/2022:0.0001024231,(Brazil/SP-NVBS15791GENOV828894260962/2022:0.0000680716,(BRAZIL/PA-LACENPA-150333206/2022:0.0000010000,(BRAZIL/PA-LACENPA-150333208/2022:0.0000010000,BRAZIL/PA-LACENPA-150333213/2022:0.0000334430):0.0000334430[83.3]):0.0001023353[93.8]):0.0001020978[93.1]):0.0000334430[77]):0.0000010000[0]):0.0000010000[0]):0.0000334430[85.7],((Brazil/PB-LACENPB-250443118/2022:0.0000334430,(Brazil/PB-FIOCRUZ-18550/2022:0.0001020862,Brazil/RN-LACENRN-240807508/2022:0.0001020877):0.0000010000[0]):0.0000680567[91.2],((Brazil/GO-LACENGO-520340552/2022:0.0001371023,Brazil/GO-2-LACEN-2239/2022:0.0003093907):0.0000685052[87.3],((Brazil/DF-NVBS18322GENOV829193068570/2022:0.0000680549,Brazil/SP-HIAE-ID1761/2022:0.0000010000):0.0000334430[85.4],(Brazil/ES-LACENES-321191431/2022:0.0000334430,(((Brazil/RJ-NVBS15163GENOV828894415058/2022:0.0000334430,Brazil/RJ-NVBS15247GENOV828912456971/2022:0.0000334430):0.0000680617[87.6],(Brazil/PB-LaBiMol-092906I/2022:0.0001040743,(Brazil/PB-LACENPB-250443129/2022:0.0000668443,Brazil/PB-LACENPB-250422530/2022:0.0000346948):0.0000020138[0]):0.0000334430[76.1]):0.0000680638[88.2],((Brazil/SC-LACENSC-421256068/2022:0.0000345552,(Brazil/MG-LBI-926002136/2022:0.0000346731,Brazil/RJ-LVM-71222/2022:0.0003026105):0.0000380510[76]):0.0000334430[81.7],((Brazil/MG-LBI346086848/2022:0.0000010000,(Brazil/MG-FIOCRUZ-1683/2022:0.0001382635,Brazil/MG-FIOCRUZ-1743/2022:0.0000694567):0.0000010000[0]):0.0000334430[85.2],((Brazil/PB-LACENPB-250443210/2022:0.0000682190,(Brazil/PB-LACENPB-250443114/2022:0.0000334430,(Brazil/PB-LACENPB-250416187/2022:0.0000010000,((Brazil/RO-LACENRO-110411008/2022:0.0000010000,Brazil/RO-LACENRO-110416573/2022:0.0000683777):0.0001025651[96.6],((Brazil/ES-LACENES-321205761/2022:0.0003868596,Brazil/RJ-LVM62795/2022:0.0002165868):0.0001379254[81.7],(Brazil/MG_LBI-MI0169/2022:0.0000010000,((Brazil/MG-LBI446017655/2022:0.0000533724,Brazil/MG-LBI-116093284/2022:0.0000704383):0.0001589311[93.6],(Brazil/PE-33188/2022:0.0004766326,(Argentina/PAIS-J00253/2022:0.0001048894,Argentina/PAIS-D0521/2022:0.0000702834):0.0000010000[0]):0.0000351020[82.9]):0.0000010000[0]):0.0001275022[92.4]):0.0000463482[75.9]):0.0000010000[0]):0.0000010000[0]):0.0000010000[0]):0.0000367259[85.4],(((Brazil/SC-UFSC_LABIONFO-008/2022:0.0001032425,(Brazil/MG-LBI676025123/2022:0.0000684790,Brazil/MG-LBI-166064427/2022:0.0000010000):0.0000906504[90]):0.0000452918[76.2],((Brazil/PR-IBMP-220207053517/2022:0.0000685359,Brazil/PB-LaBiMol-100806I/2022:0.0001751317):0.0000010000[0],((Brazil/MG-LBI-556070077/2022:0.0000348771,Brazil/MG-LBI-266040881/2022:0.0000010000):0.0000010000[0],(Brazil/MG-LBI-466047851/2022:0.0002058471,Brazil/MG-LBI-86082537/2022:0.0000010000):0.0000334430[74.4]):0.0000010000[0]):0.0000010000[0]):0.0000334430[83.6],((Brazil/RJ-LNN08883/2022:0.0000334430,Brazil/RJ-LNN08887/2022:0.0000010000):0.0000334430[87.2],(Brazil/RJ-LNN08819/2022:0.0000334430,((USA/UT-UPHL-220725458807/2022:0.0000680583,England/PHEC-YYFHB5K/2022:0.0000680568):0.0000010000[0],(((Brazil/SP-FIOCRUZ-11961/2022:0.0000334430,(Brazil/SP-FIOCRUZ-11979/2022:0.0000010000,Brazil/SP-FIOCRUZ-11974/2022:0.0000010000):0.0000010000[0]):0.0000334430[86.2],(Brazil/BA-FIOCRUZ-15774/2022:0.0000334430,(Brazil/RS-LACENRS-431769387/2022:0.0001702088,(USA/FL-CDC-STM-XJ29UAK4Q/2022:0.0000010000,USA/FL-CDC-STM-YTEMESS2R/2022:0.0000010000):0.0000334430[74.9]):0.0000010000[0]):0.0000680579[92.6]):0.0000010000[0],((Brazil/RS-FIOCRUZ-10552/2022:0.0000010000,Brazil/RS-FIOCRUZ-10559/2022:0.0000010000):0.0000334430[76.7],(Spain/MD-HGUGM-6515118/2022:0.0000334430,(USA/CA-SEARCH-93710/2022:0.0000010000,((Brazil/MG-LBI196149651/2022:0.0000334430,Brazil/PI-FIOCRUZ-PI-220421000945/2022:0.0001044516):0.0000334430[79.2],(Brazil/PB-LaBiMol-080107I/2022:0.0002413592,Brazil/PB-LACENPB-250443137/2022:0.0000334430):0.0000680680[88.7]):0.0000010000[0]):0.0000010000[0]):0.0000680590[92.1]):0.0000010000[0]):0.0000010000[0]):0.0000334430[77.9]):0.0000010000[0]):0.0000334430[84.1]):0.0000023153[0]):0.0000010000[0]):0.0000051499[0]):0.0000104711[0]):0.0000010000[0]):0.0000020782[0]):0.0000022826[0]):0.0000010000[0]):0.0000010000[0]):0.0000010000[0]):0.0000023664[0]):0.0000010000[0]):0.0000025675[0]):0.0000010000[0]):0.0000010000[0]):0.0000027813[93.5]):0.0000334430[84.2]):0.0000334430[82.7]):0.0000010000[0]):0.0000010000[0]):0.0000010000[0]):0.0000279899[0]):0.0000369471[0],((((Brazil/RS-RSBR10188/2022:0.0000010000,Brazil/RS-LACENRS-431769432/2022:0.0000347749):0.0000010000[0],((Brazil/MG-FUNED-311296141/2022:0.0001040475,Brazil/SC-UFSC-13-17/2022:0.0000334430):0.0000010000[0],(Brazil/SC-NVBS16253GENOV045618393892/2022:0.0000010000,((Brazil/RS-LACENRS-431755333/2022:0.0001048719,Brazil/RS-RSBR10160/2022:0.0000010000):0.0000010000[0],(Brazil/CE-FIOCRUZ-86187CE/2022:0.0000334430,((Brazil/RS-FIOCRUZ-10518/2022:0.0000334430,Argentina/INEI120533/2022:0.0001022009):0.0000010000[0],(Brazil/RS-LACENRS-431740527/2022:0.0001776604,(Brazil/RS-FIOCRUZ-10458/2022:0.0000348199,Brazil/RS-FIOCRUZ-19577/2022:0.0000010000):0.0000010000[0]):0.0000010000[0]):0.0000010000[0]):0.0000334430[84.2]):0.0000010000[0]):0.0000010000[0]):0.0000334430[84.9]):0.0000334430[79.3],(((Switzerland/ZG-ETHZ-36928029/2022:0.0000680638,Switzerland/BE-ETHZ-36873266/2022:0.0000680672):0.0000010000[0],(((Brazil/SP-IB_156175/2022:0.0002052201,Brazil/PR-FIOCRUZ-ICC2177/2022:0.0000334430):0.0000010000[0],(Brazil/PR-NVBS19220GENOV829190750065/2022:0.0000334430,((Brazil/MS-LACENMS-500663616/2022:0.0000681486,Brazil/PR-NVBS22184GENOV829517629173/2022:0.0001701486):0.0000010000[0],(Brazil/ES-LACENES-321216506/2022:0.0000334430,(Brazil/PR-NVBS16358GENOV828941879857/2022:0.0000010000,Brazil/SC-UFSC-12-55/2022:0.0000346705):0.0000010000[0]):0.0000010000[0]):0.0000010000[0]):0.0000334430[84.4]):0.0000010000[0],((Brazil/SP-HIAE-ID1957/2022:0.0000680617,Brazil/SC-UFSC-04-17/2022:0.0000334430):0.0000334430[77.2],(Brazil/TO-LACENTO-170519548/2022:0.0000680516,((Brazil/RS-LACENRS-431769420/2022:0.0003431159,(Brazil/ES-LACENES-321238903/2022:0.0001020745,((Brazil/RN-LACENRN-240786017/2021:0.0001361127,Brazil/RJ-NVBS22571GENOV829480117578/2022:0.0002722694):0.0000010000[0],(Brazil/PR-NVBS16279GENOV044914265759/2022:0.0000680477,(Brazil/ES-LACENES-321244807/2022:0.0000680471,Brazil/ES-LACENES-321214612/2022:0.0000010000):0.0001020739[96.2]):0.0000010000[0]):0.0000010000[0]):0.0000334430[74.9]):0.0000334430[77],(Turkey/HSGM-G3658/2022:0.0000010000,(Turkey/HSGM-G3923/2022:0.0000000000,(Turkey/HSGM-G3594/2022:0.0000000000,(Turkey/HSGM-G3784/2022:0.0000000000,(Turkey/HSGM-G4162/2022:0.0000000000,(Turkey/HSGM-G3916/2022:0.0000000000,(Turkey/HSGM-G4174/2022:0.0000000000,(Turkey/HSGM-G4160/2022:0.0000000000,Brazil/SC-UFSC-04-67/2022:0.0000000000):0.0000000000):0.0000000000):0.0000000000):0.0000000000):0.0000000000):0.0000000000):0.0000010000):0.0000010000[0]):0.0000010000[0]):0.0000334430[84.4]):0.0000010000[0]):0.0000010000[0]):0.0000010000[0],(((Israel/CVL-9002197/2022:0.0000334430,Brazil/SP-HIAE-ID1548/2022:0.0001701480):0.0000010000[0],((Brazil/SP-IB_156421/2022:0.0001020823,(Brazil/GO-HLAGYN-2211872/2022:0.0000010000,Brazil/SE-LACENSE-280610609/2022:0.0001365532):0.0000010000[0]):0.0000010000[0],(Philippines/PH-PGC-103364/2021:0.0000010000,((USA/AR-V03755/2022:0.0000334430,Brazil/PR-NVBS14743GENOV828795795907/2022:0.0000334430):0.0000010000[0],(Brazil/RJ-NVBS13448GENOV828750424507/2022:0.0001021296,Brazil/SP-NVBS19160GENOV829207471402/2022:0.0003407135):0.0000334430[73.7]):0.0000010000[0]):0.0000010000[0]):0.0000010000[0]):0.0000010000[0],((((Brazil/RS-LACENRS-431769402/2022:0.0000680519,(Brazil/AL-LACENAL-270224690/2022:0.0000680516,Brazil/CE-LACENCE-231948286/2022:0.0000682372):0.0000010000[0]):0.0000010000[0],(Brazil/RJ-NVBS15158GENOV828941005508/2022:0.0001021034,(Brazil/RS-LACENRS-431769446/2022:0.0000682683,Brazil/DF-NVBS18316GENOV829228101968/2022:0.0001020971):0.0000334430[78.5]):0.0000010000[0]):0.0000010000[0],((Brazil/PR-NVBS13934GENOV828805046890/2022:0.0001020790,Brazil/PR-BTPRBR00210/2022:0.0000010000):0.0000010000[0],((Israel/CVL-8006087/2022:0.0000334430,(Brazil/RJ-NVBS16839GENOV829079464649/2022:0.0001708755,(Bahrain/22020102955_S87_L001/2022:0.0000010000,(Bahrain/22020087810_S37_L001/2022:0.0000000000,Bahrain/22020102143_S80_L001/2022:0.0000000000):0.0000010000):0.0000334430[73.2]):0.0000010000[0]):0.0000010000[0],(Israel/CVL-26987/2022:0.0000010000,(Brazil/SP-HIAE-ID1909/2022:0.0001361112,(Brazil/SP-IB_158494/2022:0.0000685599,(Brazil/SC-NVBS18075GENOV045618738556/2022:0.0000346894,(Brazil/SP-IB_159637/2022:0.0001061124,(Brazil/SP-IB_158394/2022:0.0000010000,Brazil/SP-IB_158040/2022:0.0000334430):0.0001017605[92.1]):0.0000010000[0]):0.0000010000[0]):0.0000010000[0]):0.0000010000[0]):0.0000010000[0]):0.0000010000[0]):0.0000010000[0]):0.0000010000[0],((Switzerland/ZH-ETHZ-36655722/2022:0.0000680661,(Brazil/RN-IB_155985/2022:0.0001364299,Brazil/GO-NVBS16621GENOV829062453216/2022:0.0002055921):0.0000010000[0]):0.0000010000[0],(Philippines/PH-PGC-105632/2022:0.0000000000,(Switzerland/VD-ETHZ-36637803/2022:0.0000000000,(Mexico/BCS_IBT_IMSS_7096/2022:0.0000000000,(Indonesia/JK-GS-WJHL-ITB-NIHRD-WGS264/2022:0.0000000000,(Switzerland/SG-ETHZ-36483963/2022:0.0000000000,(Philippines/PH-PGC-110578/2022:0.0000000000,(Switzerland/VD-ETHZ-36404524/2022:0.0000000000,(Switzerland/AG-ETHZ-36650526/2022:0.0000000000,(Philippines/PH-PGC-105654/2022:0.0000000000,(Philippines/PH-PGC-110150/2022:0.0000000000,(Philippines/PH-PGC-103387/2021:0.0000000000,(Switzerland/SH-ETHZ-36581073/2022:0.0000000000,(Turkey/HSGM-G1431/2022:0.0000000000,(Switzerland/SO-ETHZ-37184424/2022:0.0000000000,(Israel/CVL-8010630/2022:0.0000000000,(Switzerland/ZH-ETHZ-36651745/2022:0.0000000000,(Switzerland/BL-ETHZ-35791529/2022:0.0000000000,(Germany/BW-RKI-I-453472/2022:0.0000000000,(Switzerland/BL-ETHZ-36656541/2022:0.0000000000,(Switzerland/BE-ETHZ-36445298/2022:0.0000000000,(Israel/CVL-8010521/2022:0.0000000000,(Philippines/PH-PGC-110557/2022:0.0000000000,(Philippines/PH-PGC-105637/2022:0.0000000000,(Switzerland/ZH-UZH-IMV-3ba60a25/2022:0.0000000000,(Philippines/PH-PGC-110609/2022:0.0000000000,(Latvia/4849571/2022:0.0000000000,(Philippines/PH-PGC-110615/2022:0.0000000000,Switzerland/AG-ETHZ-36436463/2022:0.0000000000):0.0000000000):0.0000000000):0.0000000000):0.0000000000):0.0000000000):0.0000000000):0.0000000000):0.0000000000):0.0000000000):0.0000000000):0.0000000000):0.0000000000):0.0000000000):0.0000000000):0.0000000000):0.0000000000):0.0000000000):0.0000000000):0.0000000000):0.0000000000):0.0000000000):0.0000000000):0.0000000000):0.0000000000):0.0000000000):0.0000000000):0.0000010000):0.0000010000[0]):0.0000010000[0]):0.0000010000[0]):0.0000010000[0]):0.0000010000[0],(((Brazil/BA-NVBS16606GENOV829098426673/2022:0.0001369707,(Brazil/BA-NVBS19130GENOV829166769367/2022:0.0000680544,Brazil/SE-LACENSE-280610615/2022:0.0000345294):0.0000010000[0]):0.0000010000[0],((Brazil/SP-IB_159014/2022:0.0001021557,(Uruguay/DLSP_2307/2022:0.0001222492,Brazil/RJ-NVBS22065GENOV44919705281/2022:0.0002091513):0.0000817004[87.5]):0.0000010000[0],((Argentina/PAIS-E1024/2022:0.0000010000,Argentina/INEI121377/2022:0.0001701642):0.0001020838[91.4],(Brazil/SP-IB_CEVC_2201952/2022:0.0002074817,Brazil/SC-NVBS20597GENOV045619306921/2022:0.0000701002):0.0000010000[0]):0.0000010000[0]):0.0000010000[0]):0.0000010000[0],((Brazil/DF-NVBS18403GENOV829187224548/2022:0.0002729423,(Brazil/MG-FIOCRUZ-1161/2022:0.0001367028,(Brazil/MG_LBI-1991/2022:0.0001722934,(Brazil/MG-FIOCRUZ-1151/2022:0.0000334430,Brazil/MG-FIOCRUZ-1168/2022:0.0000347081):0.0000010000[0]):0.0000334430[86.2]):0.0000010000[0]):0.0000334430[86.9],(Brazil/SP-DASA828678333349/2022:0.0000010000,(Brazil/RJ-LNN08624/2022:0.0000334430,(Brazil/RJ-LNN09347/2022:0.0001377292,(Brazil/SP-IB_SEQ49592/2022:0.0000350073,(Brazil/RJ-DASA700977857972/2022:0.0000010000,((Brazil/SP-NVBS20171GENOV701886084442/2022:0.0001020808,(Brazil/RJ-DASA828681453409/2022:0.0000010000,(Brazil/SC-NVBS22157GENOV44919554582/2022:0.0000680526,Brazil/RJ-DASA828676187425/2022:0.0000334430):0.0000010000[0]):0.0000010000[0]):0.0000334430[83.5],(Brazil/DF-NVBS15463GENOV828910160771/2022:0.0000334430,(Brazil/PE-FIOCRUZ-IAM9687/2022:0.0001028159,((Brazil/ES-LACENES-321241117/2022:0.0000010000,(Brazil/ES-LACENES-321225279/2022:0.0000334430,Brazil/ES-LACENES-321223786/2022:0.0000347408):0.0000010000[0]):0.0002382411[99.4],(Brazil/RJ-DASA828676586662/2022:0.0000010000,((Brazil/SP-IB_CEVC_2200484/2022:0.0000010000,Brazil/SP-IB_CEVC_2200451/2022:0.0000351129):0.0000683335[93.8],((Brazil/RJ-LNN08802/2022:0.0000334430,Brazil/MG-FIOCRUZ-1141/2022:0.0000349025):0.0000334430[81.9],((Brazil/RJ-DASA700976844416/2022:0.0000000000,(Brazil/RJ-DASA828664821317/2022:0.0000000000,Brazil/DF-NVBS15374GENOV828881684610/2022:0.0000000000):0.0000000000):0.0000010000,(Brazil/ES-LACENES-321223262/2022:0.0000353171,((Brazil/SP-HIAE-ID1726/2022:0.0000010000,Brazil/SP-NVBS20355GENOV829368146676/2022:0.0002042053):0.0000334430[72],((Brazil/SP-NVBS18817GENOV829210653734/2022:0.0001027518,(Brazil/SP-NVBS18998GENOV829199885751/2022:0.0000010000,Brazil/AL-NVBS18262GENOV701381792941/2022:0.0000680574):0.0000010000[0]):0.0000334430[82.1],(((Brazil/ES-LACENES-321208518/2022:0.0000686364,Brazil/ES-LACENES-321225455/2022:0.0000010000):0.0000010000[0],(Brazil/MG-MGBR50343/2022:0.0000010000,(Brazil/RJ-NVBS16765GENOV702207852894/2022:0.0000334430,(Brazil/RJ-DASA828691139713/2022:0.0000352266,((Brazil/ES-LACENES-321236319/2022:0.0000693346,Brazil/ES-LACENES-321208239/2022:0.0000010000):0.0001026372[92.9],(Brazil/GO-LACEN-1649/2022:0.0001359052,Brazil/ES-LACENES-321199474/2022:0.0000020138):0.0000334430[33.9]):0.0000342051[79.7]):0.0000010000[0]):0.0000010000[0]):0.0000010000[0]):0.0000334430[85.7],(Brazil/RJ-DASA828681394368/2022:0.0000334430,(Brazil/SP-IB_151783/2022:0.0000334430,((Brazil/MG-FIOCRUZ-1282/2022:0.0001372215,Brazil/MG-FIOCRUZ-1251/2022:0.0001410836):0.0002394627[99],(Brazil/RS-LACENRS-431686253/2022:0.0002063379,((Brazil/SP-IB_158333/2022:0.0000350174,(Brazil/SP-IB_158380/2022:0.0000010000,(Brazil/SP-IB_158324/2022:0.0001020863,Brazil/SP-IB_158335/2022:0.0000010000):0.0000334430[83.6]):0.0001020897[92.9]):0.0000680124[91.2],((((Brazil/SP-IB_154310/2022:0.0000010000,Brazil/SP-IB_154311/2022:0.0000334430):0.0000334430[73.8],(Brazil/SP-IB_159140/2022:0.0001393941,(Brazil/RN-IB_157271/2022:0.0001023508,Brazil/MG-FUNED-311323134/2022:0.0000354049):0.0000010000[0]):0.0000680187[77.3]):0.0001020271[93.8],(Brazil/SP-IB_RP39925/2022:0.0000010000,(Brazil/SP-IB_154797/2022:0.0000334430,(Brazil/RJ-NVBS19760GENOV829233180835/2022:0.0001021119,(Brazil/SP-IB_154796/2022:0.0000010000,(Brazil/SP-IB_158299/2022:0.0001020877,Brazil/SP-IB_154308/2022:0.0000680573):0.0000010000[0]):0.0000334430[78.7]):0.0000334430[31.1]):0.0000010000[0]):0.0000010000[0]):0.0000334430[86.3],((Brazil/ES-LACENES-321232378/2022:0.0000344307,Brazil/ES-LACENES-321222804/2022:0.0001046148):0.0000681604[43.2],(((Brazil/MG-FUNED-311321728/2022:0.0001062202,Brazil/MG-FUNED-311266254/2022:0.0000334430):0.0000334430[78.8],(Brazil/MG-FUNED-311266336/2022:0.0000010000,(Brazil/MG-LBI1936001328/2022:0.0000334430,Brazil/MG-FIOCRUZ-1315/2022:0.0000682495):0.0000020138[0]):0.0000679914[91.4]):0.0000029564[0],((Brazil/MG-FUNED-311266316/2022:0.0001022150,Brazil/SP-IB_RP46965/2022:0.0000334430):0.0000340176[78.2],((((Brazil/MG-FIOCRUZ-2805/2022:0.0000349134,Brazil/GO-LACEN-1620/2022:0.0001369835):0.0000010000[0],(Brazil/TO-LACENTO-170509234/2022:0.0000684391,Brazil/MG-FUNED-311266283/2022:0.0001349720):0.0000020138[0]):0.0000680099[95.3],((Brazil/MG-LBI776013555/2022:0.0001021040,Brazil/MG-LBI936007815/2022:0.0001045812):0.0000010000[0],(Brazil/MG-FUNED-311266226/2022:0.0000706441,Brazil/BA-FIOCRUZ-17377/2022:0.0000681673):0.0000681075[63.2]):0.0000334430[75.3]):0.0000010000[0],((Brazil/MG-FIOCRUZ-2828/2022:0.0000010000,Brazil/GO-2-LACEN-1509/2022:0.0000010000):0.0000334430[93],(((Brazil/RJ-LNN09637/2022:0.0001382141,(Brazil/SC-LACENSC-421256098/2022:0.0000010000,Brazil/PB-LACENPB-250422461/2022:0.0000010000):0.0000010000[0]):0.0000010000[0],(Brazil/SP-IB_156320/2022:0.0000334430,(Brazil/ES-LACEN-321266059/2022:0.0001034449,(USA/NY-PRL-220516_06D20/2022:0.0000334430,Brazil/RS-FIOCRUZ-14283/2022:0.0001361480):0.0000334430[76.5]):0.0000010000[0]):0.0000010000[0]):0.0000010000[0],((((Brazil/SP-IB_157492/2022:0.0001701535,Brazil/RJ-FIOCRUZ-00978/2022:0.0000680535):0.0000010000[0],(Brazil/RJ-LNN08114/2022:0.0000010000,(Brazil/RJ-NVBS16757GENOV829045827300/2022:0.0000334430,(Brazil/PE-33187/2022:0.0001382402,Brazil/RJ-LNN09178/2022:0.0001701975):0.0000334430[76.7]):0.0000010000[0]):0.0000010000[0]):0.0000010000[0],((Brazil/BA-LACENBA-292366958/2022:0.0000684924,(Brazil/PB-LACENPB-250421160/2022:0.0000010000,Brazil/MG-LBI76103877/2022:0.0001400867):0.0000010000[0]):0.0000010000[0],(Denmark/DCGC-353634/2022:0.0000010000,((Brazil/MS-NVBS16578GENOV701906549074/2022:0.0001020885,Brazil/ES-LACENES-321196983/2022:0.0000334430):0.0000010000[0],(Brazil/RJ-NVBS19501GENOV829198720688/2022:0.0000680573,Brazil/RJ-NVBS15170GENOV828910315669/2022:0.0000334430):0.0000334430[76.2]):0.0000010000[0]):0.0000010000[0]):0.0000010000[0]):0.0000010000[0],((Brazil/RN-IB_160403/2022:0.0000680564,((Brazil/RS-FIOCRUZ-8499/2022:0.0001049137,Brazil/RJ-NVBS21222GENOV829312707090/2022:0.0000010000):0.0000684869[91.7],(Brazil/MG-FIOCRUZ-1784/2022:0.0001749259,(Brazil/MG-LBI16269324/2022:0.0000685106,(Brazil/RR-FIOCRUZ-22509/2022:0.0000334430,Brazil/GO-2-BIOVIDA-2044/2022:0.0001369886):0.0000010000[0]):0.0000334430[75.1]):0.0000680544[88.4]):0.0000010000[0]):0.0000010000[0],((((Germany/RP-RKI-I-529884/2022:0.0000334430,Brazil/SP-FIOCRUZ-11859/2022:0.0001020937):0.0000010000[0],(Brazil/RN-LACENRN-240771684/2022:0.0000000000,(Brazil/RJ-LNN08626/2022:0.0000000000,(Germany/RP-RKI-I-546256/2022:0.0000000000,(Denmark/DCGC-318342/2022:0.0000000000,(Germany/RP-RKI-I-546328/2022:0.0000000000,(Denmark/DCGC-294752/2021:0.0000000000,(Germany/RP-RKI-I-544274/2022:0.0000000000,Brazil/RJ-NVBS15237GENOV828893150387/2022:0.0000000000):0.0000000000):0.0000000000):0.0000000000):0.0000000000):0.0000000000):0.0000000000):0.0000010000):0.0000010000[0],((Brazil/SP-IB_157345/2022:0.0000680616,(Brazil/MG-FIOCRUZ-2717/2022:0.0000696692,(Brazil/ES-LACENES-321250872/2022:0.0001361346,Brazil/ES-LACEN-321259719/2022:0.0000334430):0.0001007492[81.5]):0.0000020460[0]):0.0000680571[91.6],(Brazil/MG-FIOCRUZ-2647/2022:0.0000352084,(Brazil/RJ-LNN09263/2022:0.0000334430,((Brazil/SP-IB_156283/2022:0.0000334430,Brazil/SP-IB_158745/2022:0.0000680924):0.0000010000[0],((Brazil/DF-NVBS16644GENOV829093385685/2022:0.0000010000,Brazil/RJ-NVBS16769GENOV890256445866/2022:0.0000010000):0.0000334430[80],(Brazil/TO-LGMA-506521167/2022:0.0000010000,(Brazil/RO-LVM-FIOCRUZ-220698001101/2022:0.0000334430,Brazil/RO-LVM-FIOCRUZ-220618000277/2022:0.0000010000):0.0000334430[87.9]):0.0000334430[87.3]):0.0000010000[0]):0.0000010000[0]):0.0000010000[0]):0.0000334430[86.5]):0.0000010000[0]):0.0000010000[0],(((Brazil/RS-LMM70436/2022:0.0000351852,Brazil/RJ-LNN08131/2022:0.0000334430):0.0000334430[77.8],(Brazil/RJ-LNN09121/2022:0.0001701594,((Brazil/ES-LACENES-321232158/2022:0.0000681575,Brazil/ES-LACENES-321232001/2022:0.0000010000):0.0000010000[0],(Brazil/RO-LVM-FIOCRUZ-1439/2022:0.0000680687,Brazil/RJ-LNN09350/2022:0.0000692847):0.0000334430[75.9]):0.0000334430[85.1]):0.0000010000[0]):0.0000010000[0],(Brazil/ES-LACENES-321190740/2022:0.0000010000,((Brazil/RJ-FIOCRUZ-3678/2022:0.0000010000,Brazil/RJ-DASA828796848664/2022:0.0000334430):0.0000010000[0],((Brazil/RJ-DASA700982031237/2022:0.0000334430,Brazil/SP-DASA828688082763/2022:0.0000334430):0.0000010000[0],((Brazil/DF-NVBS15471GENOV828886842381/2022:0.0000334430,Brazil/RJ-DASA828705017884/2022:0.0000334430):0.0000010000[0],(Brazil/GO-2-LACEN-2226/2022:0.0000689895,(Brazil/RJ-NVBS15154GENOV700993058445/2022:0.0001361183,((Brazil/RJ-NVBS15092GENOV828888679800/2022:0.0000680534,Brazil/RJ-NVBS15081GENOV828889476125/2022:0.0001361174):0.0000010000[0],(Brazil/SP-DASA828830698422/2022:0.0000334430,(Brazil/SP-HIAE-ID1676/2022:0.0000680532,(Brazil/SP-IB_156601/2022:0.0000334430,((Brazil/ES-LACENES-321211210/2022:0.0000334430,(Brazil/ES-LACENES-321217386/2022:0.0000686750,Brazil/ES-LACENES-321186994/2022:0.0000680517):0.0000010000[0]):0.0000010000[0],((Brazil/MS-NVBS21167GENOV702229516699/2022:0.0000699098,Brazil/ES-LACENES-321248750/2022:0.0001362373):0.0000010000[0],(Brazil/ES-LACENES-321241069/2022:0.0000334430,(Brazil/AL-LACENAL-270227000/2022:0.0001361137,Brazil/ES-LACENES-321205054/2022:0.0000680544):0.0000334430[76.6]):0.0000010000[0]):0.0000010000[0]):0.0000010000[0]):0.0000334430[84.7]):0.0000010000[0]):0.0000334430[77.1]):0.0000010000[0]):0.0000334430[84.5]):0.0000010000[0]):0.0000010000[0]):0.0000010000[0]):0.0000334430[86]):0.0000010000[0]):0.0000010000[0]):0.0000010000[0]):0.0000010000[0]):0.0000010000[0]):0.0000010000[0]):0.0000010000[0]):0.0000010000[0]):0.0000023524[0]):0.0000029179[0]):0.0000333206[72.2]):0.0000020172[99.8]):0.0000010000[0]):0.0000020138[0]):0.0000010000[0]):0.0000010000[0]):0.0000010000[0]):0.0000010000[0]):0.0000010000[0]):0.0000010000[0]):0.0000010000[0]):0.0000010000[0]):0.0000010000[0]):0.0000010000[0]):0.0000073097[0]):0.0000022234[0]):0.0000023211[0]):0.0000010781[0]):0.0000010000[0]):0.0000010000[0]):0.0000010000[0]):0.0000010000[0]):0.0000010000[0]):0.0000010000[0]):0.0000334430[80.7]):0.0000334430[83.9]):0.0000334430[76.6]):0.0000127332[0]):0.0000017921[0]):0.0000020148[0]):0.0000025604[0]):0.0000010000[0]):0.0000028956[0]):0.0000028956[0]):0.0000010000[0]):0.0000010000[0]):0.0000010000[0]):0.0000010000[0]):0.0000010000[0]):0.0000010000[0]):0.0000010000[0]):0.0000010000[0]):0.0000010000[0]):0.0000022175[0]):0.0000013217[0]):0.0000010000[0]):0.0000010635[0]):0.0000010000[0]):0.0000010000[0]):0.0000010000[0]):0.0000010000[0]):0.0000010000[0]):0.0000010000[0]):0.0000010000[0]):0.0000010000[0]):0.0000010000[0]):0.0000010000[0]):0.0000010000[0]):0.0000010000[0]):0.0000010000[0]):0.0000010000[0]):0.0000010000[0]):0.0000010000[0]):0.0000010000[0]):0.0000010000[0]):0.0000010000[0]):0.0000010000[0]):0.0000010000[0]):0.0000010000[0]):0.0000010000[0]):0.0000010000[0]):0.0000010000[0]):0.0000010000[0]):0.0000010000[0]):0.0000010000[0]):0.0000010000[0]):0.0000010000[0]):0.0000010000[0]):0.0000010000[0]):0.0000010000[0]):0.0000010000[0]):0.0000010000[0]):0.0000010000[0]):0.0000010000[0]):0.0000010000[0]):0.0000010000[0]):0.0000010000[0]):0.0000010000[0]):0.0000010000[0]):0.0000010000[0]):0.0000010000[0]):0.0000010000[0]):0.0000010000[0]):0.0000010000[0]):0.0000010000[0]):0.0000010000[0]):0.0000010000[0]):0.0000010000[0]):0.0000010000[0]):0.0000010000[0]):0.0000020138[0]):0.0000010000[0]):0.0000010000[0]):0.0000010000[0]):0.0000010000[0]):0.0000010000[0]):0.0000010000[0]):0.0000010000[0]):0.0000010000[0]):0.0000010000[0]):0.0000010000[0]):0.0000010000[0]):0.0000010000[0]):0.0000010000[0]):0.0000010000[0]):0.0000010000[0]):0.0000010000[0]):0.0000010000[0]):0.0000010000[0]):0.0000010000[0]):0.0000010000[0]):0.0000010000[0]):0.0000010000[0]):0.0000010000[0]):0.0000010000[0]):0.0000010000[0]):0.0000010000[0]):0.0000010000[0]):0.0000010000[0]):0.0000010000[0]):0.0000010000[0]):0.0000010000[0]):0.0000010000[0]):0.0000010000[0]):0.0000010000[0]):0.0000010000[0]):0.0000010000[0]):0.0000010000[0]):0.0000010000[0]):0.0000010000[0]):0.0000010000[0]):0.0000010000[0]):0.0000010000[0]):0.0000010000[0]):0.0000010000[0]):0.0000010000[0]):0.0000010000[0]):0.0000010000[0]):0.0000010000[0]):0.0000010000[0]):0.0000010000[0]):0.0000010000[0]):0.0000010000[0]):0.0000010000[0]):0.0000010000[0]):0.0000010000[0]):0.0000010000[0]):0.0000010000[0]):0.0000010000[0]):0.0000010000[0]):0.0000010000[0]):0.0000010000[0]):0.0000010000[0]):0.0000010000[0]):0.0000010000[0]):0.0000010000[0]):0.0000010000[0]):0.0000010000[0]):0.0000010000[0]):0.0000010000[0]):0.0000010000[0]):0.0000010000[0]):0.0000010000[0]):0.0000010000[0]):0.0000010000[0]):0.0000016234[0]):0.0000025815[0]):0.0000027228[0]):0.0000023849[0]):0.0000010000[0]):0.0000010000[0]):0.0000309494[0]):0.0000010000[0]):0.0000010000[0]):0.0000020138[0]):0.0000010000[0]):0.0001626825[95.9]):0.0000337555[75.2]):0.0000428502[75.5]):0.0001515300[89.5]):0.0003667343[97.7]):0.0001438373[32.7]):0.0001520732[89.6]):0.0000394050[76.9]):0.0000384696[73.5]):0.0001574047[95.6],(Brazil/GO-IPTSP-1552/2022:0.0000334430,((Paraguay/433451/2022:0.0001707265,(Paraguay/449257/2022:0.0002122687,(((Paraguay/447513/2022:0.0000694033,Paraguay/446722/2022:0.0003156730):0.0000688670[87.7],(Paraguay/454542/2022:0.0001710845,Paraguay/447780/2022:0.0001032305):0.0000334430[75.8]):0.0000010000[0],(Paraguay/450786/2022:0.0002065465,((Paraguay/436649/2022:0.0001738919,Paraguay/323568/2021:0.0000010000):0.0000334430[73.7],(Paraguay/449266/2022:0.0000698886,(Paraguay/449328/2022:0.0001565088,Paraguay/449742/2022:0.0002744306):0.0001170633[87.4]):0.0000010000[0]):0.0000010000[0]):0.0000010000[0]):0.0000338363[74.9]):0.0000364395[76.3]):0.0000337824[42.9],((Paraguay/449330/2022:0.0001713968,Paraguay/449265/2022:0.0004098186):0.0000334430[78.1],((Brazil/MG-FIOCRUZ-1162/2022:0.0000699171,(Brazil/GO-DNAGYN-1116/2022:0.0002775122,((France/NOR_UCN_CHU-Caen_2013372301/2022:0.0001020567,(Brazil/SE-LACENSE-280610605/2022:0.0001026596,((Brazil/PE-FIOCRUZ-IAM6659/2021:0.0000010000,(Uruguay/DLSP_490/2022:0.0000010000,Uruguay/DLSP_702/2022:0.0000694617):0.0000685930[86.5]):0.0000010000[0],(Brazil/RO-LACENRO-110400540/2022:0.0001362073,(Brazil/RO-LACENRO-110400555/2022:0.0000334430,(Brazil/AL-LACENAL-270214145/2022:0.0000345064,Brazil/PR-LACENPR-414763767/2022:0.0000692302):0.0000010000[0]):0.0000010000[0]):0.0000010000[0]):0.0000334430[75.6]):0.0000010000[0]):0.0000010000[0],((Brazil/PB-LACENPB-250443126/2022:0.0001361585,((Brazil/RO-LACENRO-110411115/2022:0.0001023470,(Brazil/PB-LACENPB-250443110/2022:0.0000010000,Brazil/PB-LACENPB-250443113/2022:0.0000686701):0.0001022328[96.6]):0.0000010000[0],(Brazil/MS-LACENMS-500656699/2022:0.0001373590,((Brazil/PR-LACENPR-414709800/2022:0.0000706594,Brazil/MA-NVBS11585GENOV045617292158/2021:0.0003014167):0.0000423382[76.7],(Brazil/SP-IB_152421/2022:0.0002088339,(Brazil/ES-LACENES-321203427/2022:0.0002479553,Brazil/SP-IB_146209/2021:0.0000010000):0.0000345698[76.2]):0.0000345623[75.1]):0.0000010000[0]):0.0000010000[0]):0.0000334430[78.9]):0.0000334430[77.3],((Brazil/AM-LV_FMT-92216/2022:0.0000351189,Brazil/AM-LV_FMT-92192/2022:0.0000702477):0.0000702469[88.6],((Brazil/GO-LACEN-1021/2022:0.0001396231,((Brazil/PE-FIOCRUZ-IAM6787/2021:0.0000010000,(Brazil/BA-LACENBA-292436708/2022:0.0002846702,Brazil/SP-IB_155010/2022:0.0001414238):0.0000354056[75.1]):0.0000350246[76.7],(Brazil/MS-LACENMS-500668534/2022:0.0001940342,(Brazil/PE-FIOCRUZ-IAM6750/2022:0.0001273429,Italy/CAM-IZSM-RD050885D56-IZSM-COLLI-TIGEM/2021:0.0003297377):0.0000977364[78.7]):0.0000976875[81.3]):0.0000846943[86.7]):0.0000850762[88],(Brazil/GO-HLAGYN-2190566/2022:0.0002268628,(Argentina/INEI119820/2022:0.0000711306,(Uruguay/DLSP_1003/2022:0.0000703681,(Brazil/RJ-FIOCRUZ-66459/2021:0.0000010000,(Brazil/RJ-FIOCRUZ-66314/2021:0.0000696829,(Brazil/MG-FIOCRUZ-542/2021:0.0000020138,(Brazil/MG-FIOCRUZ-646/2021:0.0001025213,Brazil/MG-FIOCRUZ-541/2021:0.0000404714):0.0000607420[0]):0.0000622792[86.2]):0.0000010000[0]):0.0000409885[74.6]):0.0000010000[0]):0.0000010000[0]):0.0000367652[75.8]):0.0000814590[86]):0.0000010000[0]):0.0000010000[0]):0.0000333286[78]):0.0000334430[77.3]):0.0000010000[0],((USA/MT-UMGC-04158/2020:0.0006940826,(Brazil/AL-LACENAL-270217149/2022:0.0001021616,((Brazil/AL-LACENAL-270218279/2022:0.0001021172,((Brazil/RS-LACENRS-431686356/2022:0.0000684926,Brazil/PB-LACENPB-250443131/2022:0.0001021853):0.0000010000[0],(Argentina/INEI119994/2022:0.0000348401,Argentina/INEI119324/2022:0.0003428269):0.0000021182[0]):0.0000334430[87.1]):0.0000010000[0],(((Brazil/RR-LACENRR-140127773/2022:0.0000334430,Brazil/MS-LACENMS-500667612/2022:0.0000680677):0.0000010000[0],(Brazil/GO-LACEN-1286/2022:0.0002396200,Brazil/RO-LACENRO-110400554/2022:0.0000334430):0.0000010000[0]):0.0000010000[0],((Brazil/MG-LBI556320119/2022:0.0001733324,Brazil/MG-FIOCRUZ-689/2022:0.0000696155):0.0000680447[87.6],(Brazil/MG-FIOCRUZ-661/2021:0.0000347804,((Brazil/MG-FIOCRUZ-AR-474/2021:0.0000675618,Brazil/PE-FIOCRUZ-IAM6810/2022:0.0000347841):0.0000333523[79.7],(Brazil/MG-FIOCRUZ-660/2021:0.0000010000,(Brazil/MG-FIOCRUZ-649/2021:0.0001696639,(Brazil/MG-FIOCRUZ-656/2021:0.0000010000,(Brazil/MG-FIOCRUZ-655/2021:0.0000010000,(Brazil/MG-FIOCRUZ-657/2021:0.0000347931,Brazil/MG-FIOCRUZ-690/2022:0.0000010000):0.0000010000[0]):0.0000345573[74]):0.0000334430[82.5]):0.0000027727[0]):0.0000010000[0]):0.0000010000[0]):0.0000663293[81]):0.0000020138[0]):0.0000334430[88.3]):0.0000010000[0]):0.0000329307[74.7]):0.0000010000[0],((Brazil/GO-LACEN-751/2021:0.0000010000,Brazil/GO-LACEN-1007/2022:0.0000688429):0.0000340390[76],(Brazil/RS-LMM70746/2022:0.0006045681,(((Brazil/GO-DNAGYN-865/2022:0.0001026990,Brazil/GO-LACEN-775/2021:0.0000694846):0.0000010000[0],((Brazil/GO-LACEN-787/2021:0.0000344805,(Brazil/GO-DNAGYN-1118/2022:0.0000010000,Brazil/GO-LACEN-979/2022:0.0000680721):0.0000010000[0]):0.0000334430[85.5],(Brazil/GO-LACEN-753/2021:0.0000010000,((Brazil/GO-DNAGYN-861/2022:0.0000334430,Brazil/GO-LACEN-801/2021:0.0000010000):0.0000010000[0],(Brazil/GO-LACEN-763/2021:0.0000334430,(Brazil/GO-LACEN-742/2021:0.0000334430,Brazil/GO-LACEN-765/2021:0.0000010000):0.0000680662[90.8]):0.0000334430[79.1]):0.0000010000[0]):0.0000010000[0]):0.0000334430[76.5]):0.0000010000[0],(((Brazil/CE-FIOCRUZ-49054CE/2022:0.0000357699,Brazil/CE-FIOCRUZ-67073CE/2022:0.0001035098):0.0000683806[67],((Brazil/MG-FIOCRUZ-703/2022:0.0000346443,Brazil/MG-FIOCRUZ-AR-991/2022:0.0001777538):0.0000010000[0],(((Brazil/GO-LACEN-1150/2022:0.0000680723,(Brazil/GO-LACEN-1196/2022:0.0002094191,Brazil/GO-IPTSP-846/2022:0.0000010000):0.0000010000[0]):0.0000334430[77.5],(Brazil/SP-HIAE-ID1730/2022:0.0001361593,(Brazil/SP-IB_156867/2022:0.0000680744,(Paraguay/355186/2022:0.0000334430,(Uruguay/DLSP_740/2022:0.0001361593,(Uruguay/DLSP_692/2022:0.0000680731,(Brazil/RS-LACENRS-431686270/2022:0.0000010000,(Paraguay/412781/2022:0.0000010000,(Brazil/GO-LACEN-1295/2022:0.0000682891,((Brazil/SP-NVBS18911GENOV829227690401/2022:0.0000010000,Brazil/SP-NVBS18706GENOV829227740410/2022:0.0000680672):0.0003063751[99.6],(Colombia/VAC-UV-20030174/2022:0.0000505458,(Brazil/MG_LBI_1264/2021:0.0004566141,Brazil/MG_LBI_1237/2021:0.0000010000):0.0003939035[93.8]):0.0000534564[76.5]):0.0000010000[0]):0.0000010000[0]):0.0000010000[0]):0.0000010000[0]):0.0000010000[0]):0.0000010000[0]):0.0000010000[0]):0.0000010000[0]):0.0000010000[0]):0.0000010000[0],(Chile/AN-195257/2021:0.0000010000,(((Brazil/MS-LACENMS-500649823/2022:0.0001025637,(Brazil/RJ-COVID-19-UFRJ-64041/2022-02-02:0.0001056286,(Uruguay/DLSP_570/2022:0.0001027002,Uruguay/DLSP_p2529/2021:0.0000010000):0.0000334430[87.9]):0.0000010000[0]):0.0000010000[0],((Brazil/ES-LACENES-321118534/2022:0.0000010000,(Brazil/ES-LACENES-321144383/2022:0.0000344888,Brazil/SP-IB_146443/2021:0.0001035972):0.0000010000[0]):0.0000010000[0],(Mexico/YUC_IBT_IMSS_6319/2022:0.0000010000,(Brazil/SP-HIAE-ID1459/2022:0.0000334430,(Argentina/PAIS-F0450/2021:0.0000010000,Brazil/GO-HLAGYN-2056684/2022:0.0000334430):0.0000010000[0]):0.0000010000[0]):0.0000010000[0]):0.0000010000[0]):0.0000010000[0],(((Brazil/CE-FIOCRUZ-60062/2022:0.0001038583,Brazil/CE-FIOCRUZ-64019CE/2022:0.0000703670):0.0000010000[0],(Brazil/PE-FIOCRUZ-IAM9794/2022:0.0001382757,((Brazil/PB-LACENPB-250422458/2022:0.0000010000,Brazil/PE-FIOCRUZ-IAM9782/2022:0.0000345367):0.0000334430[87.6],(Brazil/PE-IMTSP-CD27974/2022:0.0000010000,(Brazil/CE-IMTSP-CD27328/2021:0.0000010000,((Brazil/CE-FIOCRUZ-69063CE/2022:0.0000680780,Brazil/PE-IMTSP-CD27991/2022:0.0000010000):0.0000010000[0],(Brazil/PE-IMTSP-CD27252/2021:0.0000010000,(Brazil/CE-LACENCE-231956666/2022:0.0001021153,(Brazil/CE-REDE-L1BC68LACE/2022:0.0002741453,((Brazil/CE-FIOCRUZ-93185CE/2022:0.0003063963,(Brazil/CE-FIOCRUZ-51185CE/2021:0.0000010000,Brazil/CE-FIOCRUZ-47060CE/2021:0.0000010000):0.0000334430[73.7]):0.0000010000[0],((Brazil/CE-IMTSP-CD31954/2022:0.0001361838,(Brazil/CE-IMTSP-CD30191/2022:0.0000010000,Brazil/CE-30191/2022:0.0000010000):0.0000348768[73.2]):0.0000010000[0],(Brazil/CE-FIOCRUZ-79006CE/2022:0.0001027560,(Brazil/CE-FIOCRUZ-90067CE/2022:0.0000685218,Brazil/CE-FIOCRUZ-82093CE/2022:0.0001027755):0.0000010000[0]):0.0000010000[0]):0.0000010000[0]):0.0000010000[0]):0.0000334430[85.1]):0.0000010000[0]):0.0000010000[0]):0.0000010000[0]):0.0000010000[0]):0.0000319840[92.6]):0.0000010000[0]):0.0000010000[0]):0.0000680724[54],(Brazil/RS-FIOCRUZ-3391/2022:0.0000020138,(USA/CT-JAX-JAX-2205-01-030/2022:0.0000334430,(Brazil/DF-NVBS15452GENOV828879197818/2022:0.0000686031,(Brazil/PR-NVBS19229GENOV829202159671/2022:0.0001372969,(Brazil/RS-RSBR10113/2022:0.0001727427,(Brazil/DF-NVBS16662GENOV829094998211/2022:0.0001367436,(Brazil/RJ-NVBS15134GENOV700992882706/2022:0.0000010000,(Brazil/RJ-NVBS16745GENOV702206960958/2022:0.0002080981,(Brazil/PR-NVBS16698GENOV701911030154/2022:0.0004479040,((((Brazil/MS-LACENMS-500654557/2022:0.0001027345,Brazil/RO-LACENRO-110411013/2022:0.0003410320):0.0000010000[0],(Brazil/MS-LACENMS-500681209/2022:0.0001021160,Brazil/MS-LACENMS-500668539/2022:0.0000691942):0.0000010000[0]):0.0000680742[88.8],(USA/UT-UPHL-220417044130/2022:0.0000010000,((USA/UT-UPHL-220218594681/2022:0.0002341633,USA/UT-UPHL-220312162232/2022:0.0001062915):0.0001721865[92.4],(USA/UT-UPHL-220308177751/2022:0.0001863046,(USA/UT-UPHL-220414864336/2022:0.0001394519,(USA/UT-UPHL-220326014630/2022:0.0000374808,(USA/UT-UPHL-220216749986/2022:0.0000010000,(Brazil/RS-LMM72591/2022:0.0002028264,(USA/UT-UPHL-220417587274/2022:0.0001403423,(Paraguay/445401/2022:0.0001179171,(Paraguay/443827/2022:0.0001761967,Paraguay/433431/2022:0.0001125004):0.0001868536[82.8]):0.0004452390[99.7]):0.0002007864[95.5]):0.0000348396[75.6]):0.0000637390[84]):0.0000679744[43.6]):0.0000473414[75.4]):0.0001064534[73.8]):0.0001630029[94.4]):0.0001359898[97.3]):0.0000334430[75.9],((Brazil/ES-LACENES-321217375/2022:0.0000346791,(Brazil/RS-FIOCRUZ-3149/2022:0.0000010000,((Brazil/MG-FUNED-311157340/2022:0.0001374221,Brazil/SC-UFSC-13-23/2022:0.0002445103):0.0000334430[76.1],(Brazil/RO-LACENRO-110411015/2022:0.0001639240,(Brazil/DF-NVBS18440GENOV829218077754/2022:0.0000402476,(Brazil/DF-NVBS18312GENOV829212248020/2022:0.0000681800,(Brazil/DF-NVBS18324GENOV829193915003/2022:0.0000028351,Brazil/DF-NVBS18355GENOV829188155070/2022:0.0000675977):0.0001947355[44.7]):0.0000028176[52.8]):0.0003405136[99.7]):0.0000375215[75.6]):0.0000347357[72.3]):0.0000010000[0]):0.0000010000[0],(Brazil/MT-LACENMT-510481219/2022:0.0001706422,((Brazil/MT-LACENMT-510481444/2022:0.0000334430,(Brazil/MT-LACENMT-510481323/2022:0.0001365862,(Brazil/MT-LACENMT-510481386/2022:0.0000913339,Brazil/MT-LACENMT-510481380/2022:0.0001033535):0.0000453118[77.9]):0.0000010000[0]):0.0000010000[0],(Brazil/MT-LACENMT-510481177/2022:0.0000010000,((Russia/MOS-CRIE-L188L0178/2021:0.0000010000,Russia/MOS-CRIE-L188L0179/2021:0.0000680535):0.0000010000[0],((Brazil/RS-FIOCRUZ-3123/2022:0.0001710347,Brazil/MG-FUNED-311103144/2021:0.0002061581):0.0000010000[0],(Russia/MOS-CRIE-7714232490/2021:0.0001020930,(Brazil/MT-LACENMT-510481172/2022:0.0000010000,(Brazil/MT-LACENMT-510481178/2022:0.0001705413,(Brazil/MT-LACENMT-510481400/2022:0.0000682850,((Brazil/BA-LACEN-1034-292033582/2021:0.0000010000,(Brazil/MT-LACENMT-510478744/2022:0.0001027783,(Brazil/MG-FUNED-311157350/2021:0.0000010000,(Brazil/MG-FUNED-311157370/2021:0.0000010000,Brazil/MG-FUNED-311157363/2021:0.0000010000):0.0000010000[0]):0.0000334430[80.8]):0.0000334430[74.6]):0.0000334430[40.2],((Brazil/BA-LACEN-BA2046-292562894/2022:0.0002729898,Brazil/MT-LACENMT-510481384/2022:0.0001556145):0.0000022149[0],((Brazil/RS-FIOCRUZ-66942/2021:0.0000010000,Brazil/RJ-LNN07823/2021:0.0001401374):0.0000010000[0],(Brazil/PE-NVBS18225GENOV829222197790/2022:0.0004426734,Brazil/DF-NVBS15255GENOV828923647641/2022:0.0002397651):0.0000334430[73.8]):0.0000336124[86.1]):0.0000378850[74.4]):0.0000020138[0]):0.0000383216[84.4]):0.0000010000[0]):0.0000029747[0]):0.0000384222[84.2]):0.0000010000[0]):0.0000680066[91]):0.0000334430[87]):0.0000020138[0]):0.0000010000[92.3]):0.0000334430[72.9]):0.0000010000[0]):0.0000334430[73.6]):0.0000010000[0]):0.0000020138[0]):0.0000318528[0]):0.0001003854[93.5]):0.0000010000[0]):0.0000010000[0]):0.0000333189[0]):0.0001355960[96.8]):0.0000010000[0]):0.0000334430[74.5]):0.0000010000[0]):0.0000334430[92.5]):0.0000010000[0]):0.0000668889[89.2],((Brazil/GO-LACEN-1311/2022:0.0001021874,(Brazil/SP-IB_146800/2022:0.0000010000,(Uruguay/DLSP_555/2022:0.0006166911,Brazil/RJ-LNN08263/2022:0.0001034144):0.0000010000[0]):0.0000010000[0]):0.0000334430[74.3],(Paraguay/411708/2022:0.0000334430,(Brazil/RS-FIOCRUZ-66941/2021:0.0001375810,(Brazil/GO-LACEN-1279/2022:0.0002051600,((Brazil/RJ-LNN08102/2022:0.0000680727,((Germany/NW-RKI-I-421111/2021:0.0000010000,(Mexico/PUE_InDRE_FB11043_E21315404769_S12374/2022:0.0000334430,Brazil/MG_LBI_1302/2021:0.0000176240):0.0000010000[0]):0.0000018641[0],(Germany/NW-RKI-I-453375/2022:0.0000000000,(Germany/RP-RKI-I-416875/2021:0.0000000000,(Germany/BW-RKI-I-435599/2022:0.0000000000,(Italy/LAZ-AMC-2112224220-DS/2021:0.0000000000,(Germany/TH-RKI-I-408963/2021:0.0000000000,(France/NOR-ERFB-2071607831/2021:0.0000000000,(Germany/NW-RKI-I-416837/2021:0.0000000000,(Germany/NW-RKI-I-383790/2021:0.0000000000,(Germany/NW-RKI-I-383616/2021:0.0000000000,(Germany/NW-RKI-I-453199/2022:0.0000000000,(France/CVL-ERFB-2071723013/2021:0.0000000000,(Indonesia/JK-GS-WJHL-ITB-NIHRD-WGS235/2022:0.0000000000,Italy/VEN-ULSS3GEN-7002047534_VE/2021:0.0000000000):0.0000000000):0.0000000000):0.0000000000):0.0000000000):0.0000000000):0.0000000000):0.0000000000):0.0000000000):0.0000000000):0.0000000000):0.0000000000):0.0000010000):0.0000021102[0]):0.0000021333[0],((((Brazil/GO_LGBio-386064/2022:0.0000010000,Brazil/GO-LGBio-386064/2022:0.0000010000):0.0000010000[0],(Brazil/GO-LACEN-1589/2022:0.0002398239,Brazil/GO-2-LACEN-1541/2022:0.0000345421):0.0000338285[77.9]):0.0001701830[98.3],((Mexico/SIN_CIAD-MZT_S8469/2021:0.0000334430,Paraguay/431449/2022:0.0001379794):0.0000010000[0],(Brazil/CE-FIOCRUZ-84124CE/2022:0.0000334430,((Brazil/CE-IMTSP-CD30176/2022:0.0000010000,Brazil/CE-30176/2022:0.0000010000):0.0000345630[92.1],(Brazil/CE-IMTSP-CD30192/2022:0.0000696413,((Brazil/SC-FIOCRUZ-66618/2021:0.0000010000,(Brazil/PE-FIOCRUZ-IAM9835/2022:0.0001373875,Brazil/CE-FIOCRUZ-69016CE/2022:0.0000010000):0.0000341217[73.6]):0.0000010000[0],((Brazil/PA-IEC-181702/2022:0.0000334430,(Brazil/CE-FIOCRUZ-60054/2022:0.0001021194,Uruguay/DLSP_920/2022:0.0001379906):0.0000010000[0]):0.0000334430[84.1],(Argentina/INEI117133/2022:0.0000334430,(Argentina/PAIS-E0980/2022:0.0001361438,(Argentina/INEI117388/2021:0.0000334430,(USA/CA-HLX-STM-BQJNXA8TY/2021:0.0000010000,(Argentina/PAIS-J00198/2022:0.0001372202,((Brazil/RS-FIOCRUZ-10248/2022:0.0000334430,Brazil/RS-FIOCRUZ-8442/2022:0.0000334430):0.0000334430[81.9],(Argentina/PAIS-A1275/2021:0.0000344693,(USA/FL-CDC-STM-JNME4JKSW/2021:0.0000010000,(Brazil/DF-LB-537413644/2022:0.0001021250,(Brazil/SE-LACENSE-280540378/2022:0.0001361664,(Argentina/PAIS-E1212/2022:0.0000334430,((USA/CT-JAX-JAX-2208-025/2022:0.0000000000,(Brazil/RJ-LNN07538/2021:0.0000000000,(USA/CT-JAX-JAX-2208-038/2022:0.0000000000,(USA/CT-JAX-JAX-2208-081/2022:0.0000000000,(Thailand/DMSc-05980/2021:0.0000000000,(USA/CT-SEMA4-2153/2021:0.0000000000,(Belgium/UZA-UA-CV2143782650/2022:0.0000000000,(USA/NH-NHPHL-2112230229/2021:0.0000000000,(USA/CT-SEMA4-2377/2021:0.0000000000,(USA/CA-HLX-STM-3EMCWMPB6/2022:0.0000000000,(USA/CT-JAX-JAX-2203.01-026/2022:0.0000000000,(Thailand/DMSc-05958/2021:0.0000000000,(Brazil/PR-FIOCRUZ-9142/2022:0.0000000000,(USA/UT-UPHL-220109915806/2022:0.0000000000,(USA/CT-JAX-JAX-2201.01-128/2021:0.0000000000,Argentina/PAIS-E0880/2021:0.0000000000):0.0000000000):0.0000000000):0.0000000000):0.0000000000):0.0000000000):0.0000000000):0.0000000000):0.0000000000):0.0000000000):0.0000000000):0.0000000000):0.0000000000):0.0000000000):0.0000000000):0.0000010000,((Brazil/CE-FIOCRUZ-78026CE/2022:0.0000010000,Brazil/CE-31951/2022:0.0000010000):0.0000680683[93.7],(USA/IL-CDC-STM-5RJ4Y39MM/2021:0.0000334430,((Brazil/PR-FIOCRUZ-ICC2544/2022:0.0000334430,(Argentina/PAIS-E0956/2022:0.0000010000,Argentina/PAIS-E0955/2022:0.0000010000):0.0000334430[81.2]):0.0000334430[77.6],((Brazil/PA-FIOCRUZ-66869/2021:0.0000010000,Argentina/INEI117524/2022:0.0000681217):0.0000010000[0],((Brazil/PE-NVBS15025GENOV828899999119/2022:0.0000334430,(Brazil/CE-FIOCRUZ-89025CE/2022:0.0001027539,Brazil/CE-FIOCRUZ-80035CE/2022:0.0001370197):0.0000010000[0]):0.0000334430[79.4],(Argentina/INEI115732/2021:0.0000010000,(Brazil/CE-FIOCRUZ-78039CE/2022:0.0002116743,(Chile/RM-198033/2021:0.0000010000,(Argentina/INEI117269/2021:0.0000010000,(Argentina/INEI119427/2022:0.0000694665,(Argentina/INEI116532/2021:0.0000010000,(Brazil/CE-CEBR50085/2022:0.0000680683,(Argentina/INEI118159/2022:0.0000010000,(Brazil/CE-FIOCRUZ-47031CE/2021:0.0000010000,(USA/IN-CDC-STM-A4B7TJ2MU/2021:0.0000334430,(Brazil/RS-FIOCRUZ-66943/2021:0.0000680691,(Argentina/INEI119810/2022:0.0000334430,(USA/TX-CDC-STM-FGT9JVZFC/2021:0.0000334430,(Brazil/SC-FIOCRUZ-87093CE/2022:0.0000334430,(Brazil/CE-FIOCRUZ-78027CE/2022:0.0000680827,(Brazil/BA-FIOCRUZ-11028/2022:0.0000680703,(Brazil/MG-LBI456033604/2022:0.0001021139,Brazil/MG_LBI_1286/2021:0.0000837433):0.0000010000[0]):0.0000010000[0]):0.0000010000[0]):0.0000010000[0]):0.0000010000[0]):0.0000010000[0]):0.0000010000[0]):0.0000010000[0]):0.0000010000[0]):0.0000010000[0]):0.0000010000[0]):0.0000010000[0]):0.0000010000[0]):0.0000010000[0]):0.0000010000[0]):0.0000010000[0]):0.0000010000[0]):0.0000010000[0]):0.0000010000[0]):0.0000023899[0]):0.0000010000[0]):0.0000010000[0]):0.0000010000[0]):0.0000010000[0]):0.0000010000[0]):0.0000010000[0]):0.0000010000[0]):0.0000010000[0]):0.0000010000[0]):0.0000010000[0]):0.0000010000[0]):0.0000010000[0]):0.0000010000[0]):0.0000010000[0]):0.0000010000[0]):0.0000010000[0]):0.0000010000[0]):0.0000010000[0]):0.0000010000[0]):0.0000010000[0]):0.0000402710[84.9],((USA/SD-CDC-2-5594841/2022:0.0000010000,USA/SD-CDC-2-5616348/2022:0.0000010000):0.0000334430[93.5],((Brazil/TO-LGMA-220506006060/2022:0.0000346384,(Brazil/BA-FIOCRUZ-10039/2022:0.0000334430,(Brazil/TO-LACENTO-170503439/2022:0.0000010000,((Brazil/BA-FIOCRUZ-PVM99340/2022:0.0001747727,Brazil/BA-FIOCRUZ-PVM91800/2022:0.0000010000):0.0001375388[94],(Brazil/BA-FIOCRUZ-PVM91756/2022:0.0000349067,(Brazil/PE-FIOCRUZ-IAM9712/2022:0.0001378830,Brazil/BA-LACENBA-292366885/2022:0.0000675334):0.0000010000[0]):0.0000010000[0]):0.0000010000[0]):0.0000010000[0]):0.0000010000[0]):0.0000334430[85.5],(Brazil/GO-LGBio-GO379600/2022:0.0000010000,(((Brazil/GO-DNAGYN-1395/2022:0.0000010000,Brazil/GO-DNAGYN-1377/2022:0.0000010000):0.0000688668[90.6],(Wales/PHWC-PE8CI3/2022:0.0000010000,(Brazil/CE-FIOCRUZ-88187CE/2022:0.0004086641,(Brazil/GO_LGBio-383256/2022:0.0000010000,Brazil/GO-LGBio-383256/2022:0.0000010000):0.0002798710[99.1]):0.0000010000[0]):0.0000010000[0]):0.0000334430[75.5],(((Brazil/PB-NVBS13474GENOV701358695565/2022:0.0001362524,(Mexico/CMX_InDRE_FB54540_E09713280638_S10598/2021:0.0000010000,(Belgium/MBLG-CTMAPF57054804/2021:0.0000000000,(Turkey/HSGM-G354/2022:0.0000000000,(Belgium/MBLG-CTMAPF21546437/2021:0.0000000000,(USA/UT-UPHL-220129637504/2021:0.0000000000,(Philippines/PH-PGC-103382/2021:0.0000000000,(Italy/LAZ-AMC-2112282572-DS/2021:0.0000000000,(Belgium/MBLG-CTMAPF12520484/2021:0.0000000000,(USA/AR-UAMS-B017390/2022:0.0000000000,(Turkey/HSGM-F15582/2022:0.0000000000,(Philippines/PH-PGC-110596/2022:0.0000000000,(Belgium/MBLG-CTMAPF56889702/2021:0.0000000000,(Italy/LAZ-AMC-2112284240-DS/2021:0.0000000000,Italy/ABR-IZSGC-319759/2021:0.0000000000):0.0000000000):0.0000000000):0.0000000000):0.0000000000):0.0000000000):0.0000000000):0.0000000000):0.0000000000):0.0000000000):0.0000000000):0.0000000000):0.0000010000):0.0000010000[0]):0.0000010000[0],((Brazil/BA-LACENBA-292437400/2022:0.0001043154,((Brazil/SP-IB_157308/2022:0.0001692925,(Brazil/DF-LACENDF-530018231/2022:0.0001738815,Brazil/MS-LACENMS-500668520/2022:0.0002085565):0.0001035461[89.2]):0.0000020295[0],(Brazil/RJ-NVBS16767GENOV829091357622/2022:0.0000685929,(Brazil/RS-FIOCRUZ-8467/2022:0.0000692099,Brazil/SP-NVBS18758GENOV829165802935/2022:0.0002382897):0.0000334430[74.5]):0.0000010000[0]):0.0000334430[78.9]):0.0000334430[76.2],(((Brazil/ES-LACENES-321183328/2022:0.0000010000,(Brazil/ES-LACENES-321182253/2022:0.0000010000,Brazil/ES-LACENES-321195162/2022:0.0000010000):0.0000010000[0]):0.0000010000[0],(Brazil/ES-LACENES-321191755/2022:0.0000010000,(Brazil/ES-LACENES-321195517/2022:0.0000010000,(Brazil/ES-LACENES-321192595/2022:0.0000687442,Brazil/ES-LACENES-321189248/2022:0.0000010000):0.0000010000[0]):0.0000010000[0]):0.0000010000[0]):0.0000334430[75.5],((Brazil/AC-LACENAC-120193144/2022:0.0000522680,Brazil/SP-NVBS16958GENOV829098855978/2022:0.0001391207):0.0000512195[78],(Brazil/GO-DNAGYN-1075/2022:0.0003148205,((Brazil/MS-LACENMS-500656811/2022:0.0001373610,Brazil/MS-LACENMS-500656809/2022:0.0000020138):0.0002055635[96.6],(Brazil/MS-LACENMS-500668545/2022:0.0001458011,(Brazil/AC-LACENAC-120193143/2022:0.0001384969,(Brazil/AC-LACENAC-120192531/2022:0.0001040676,Brazil/AC-LACENAC-120193379/2022:0.0001727350):0.0001035740[92.6]):0.0000344728[74.7]):0.0000950465[87.9]):0.0000873377[78.4]):0.0000839361[75.8]):0.0001020946[94.8]):0.0000334430[78.1]):0.0002039997[99.2]):0.0000334430[71.9],(((Brazil/RS-LACEN-3437121/2021:0.0000010000,Brazil/MG-LBI16200503/2022:0.0000700138):0.0000010000[0],(Brazil/GO-2-LACEN-1531/2022:0.0000684827,((Brazil/CE-IMTSP-CD30975/2022:0.0000010000,((Brazil/SC-FIOCRUZ-11771/2022:0.0005113778,Brazil/CE-FIOCRUZ-90192CE/2022:0.0002042438):0.0000010000[0],(Brazil/RJ-FIOCRUZ-20000/2022:0.0005449050,(Brazil/RN-FIOCRUZ-5387/2022:0.0000334430,(Brazil/PB-FIOCRUZ-18581/2022:0.0001702045,(Brazil/CE-FIOCRUZ-87189CE/2022:0.0003770177,(Brazil/CE-FIOCRUZ-49058CE/2021:0.0000010000,(Argentina/PAIS-E1275/2022:0.0001369374,(Brazil/PE-FIOCRUZ-IAM8836/2022:0.0000349506,(USA/MA-CDC-STM-CTX8D8T6A/2021:0.0000334430,((Argentina/INEI118664/2022:0.0000334430,Brazil/MG-MGBR50010/2022:0.0000334430):0.0000010000[0],(Argentina/PAIS-E1210/2022:0.0001021121,((Brazil/MG-LBI966003735/2022:0.0001042992,Brazil/MG-FIOCRUZ-1147/2022:0.0000349120):0.0001021150[86.4],(Brazil/MG-FIOCRUZ-851/2022:0.0000010000,(Brazil/SC-FIOCRUZ-6483/2022:0.0002383512,(Brazil/PR-FIOCRUZ-ICC923/2021:0.0000010000,Argentina/PAIS-F0597/2022:0.0001731063):0.0000010000[0]):0.0000010000[0]):0.0000010000[0]):0.0000334430[71.7]):0.0000010000[0]):0.0000010000[0]):0.0000299192[98.2]):0.0000020138[0]):0.0000010000[0]):0.0000010000[0]):0.0000010000[0]):0.0000334430[84.7]):0.0000334430[81.7]):0.0000010000[0]):0.0000334430[74.8]):0.0000010000[0],((((Chile/AP-565/2021:0.0000010000,(Wales/PHWC-PED4AP/2022:0.0000010000,(Brazil/RS-RSBR00115/2022:0.0000680702,Brazil/PR_IBMP-220207060416/2022:0.0001021180):0.0000010000[0]):0.0000010000[0]):0.0000010000[0],((Brazil/RJ-FIOCRUZ-4763/2022:0.0000334430,(Wales/PHWC-PEGXTY/2022:0.0000334430,Brazil/MG_LBI-MI0168/2022:0.0001054591):0.0000010000[0]):0.0000010000[0],((Brazil/RS-FIOCRUZ-66738/2021:0.0000334430,Brazil/SP-IB_154846/2022:0.0001368788):0.0000010000[0],(Brazil/BA-LACENBA-292437165/2022:0.0000334430,(Brazil/BA-FIOCRUZ-10020/2022:0.0000010000,Brazil/SE-FIOCRUZ-7725/2022:0.0000334430):0.0000334430[80.5]):0.0000334430[77.1]):0.0000010000[0]):0.0000010000[0]):0.0000010000[0],(((Argentina/INEI119221/2022:0.0000691359,(Brazil/PR-LACENPR-414891959/2022:0.0001701982,((Brazil/PR-NVBS16226GENOV828877893934/2022:0.0000010000,Brazil/PR-IBMP-220206007028/2022:0.0001361896):0.0000334430[75.8],(Brazil/PR-FIOCRUZ-ICC2414/2022:0.0000685009,(Brazil/PE-FIOCRUZ-IAM9760/2022:0.0001048229,Brazil/PR-FIOCRUZ-ICC2403/2022:0.0001027577):0.0000010000[0]):0.0000010000[0]):0.0000010000[0]):0.0000334430[84.4]):0.0000010000[0],((Israel/CVL-23421/2022:0.0000010000,Brazil/SP-NVBS11087GENOV828556523558/2021:0.0000010000):0.0000010000[0],(Brazil/MS_SEQV_LabImuno_MS-220102012308/2022:0.0000010000,(Brazil/MG-LBI116097609/2022:0.0001745776,(Brazil/PR-IMTSP-CD27102/2021:0.0000010000,(Brazil/PR-FIOCRUZ-ICC2861/2022:0.0000010000,(Brazil/PR-IBMP-220206007916/2022:0.0000010000,(Brazil/PR-FIOCRUZ-ICC1114/2022:0.0000010000,Brazil/PR-FIOCRUZ-ICC2187/2022:0.0001361537):0.0000334430[72.8]):0.0000010000[0]):0.0000010000[0]):0.0000334430[76.2]):0.0000334430[77.5]):0.0000010000[0]):0.0000010000[0]):0.0000010000[0],(((Brazil/RJ-LNN08697/2022:0.0000010000,Brazil/SC-UFSC-M346/2022:0.0000010000):0.0000010000[0],((Brazil/RJ-FIOCRUZ-3722/2022:0.0000680738,(Germany/BW-RKI-I-1051003/2021:0.0000010000,Brazil/PR-LACENPR-414763709/2022:0.0001364154):0.0000334430[86.5]):0.0000010000[0],(Wales/PHWC-PEGSYH/2022:0.0000334430,(Wales/PHWC-PEKHOP/2022:0.0000680712,(Brazil/SC-NVBS17948GENOV045618704445/2022:0.0001058359,(Brazil/DF-NVBS16666GENOV829077647792/2022:0.0000010000,Brazil/DF-NVBS16663GENOV829081620255/2022:0.0000010000):0.0000010000[0]):0.0001701897[98.5]):0.0000010000[0]):0.0000010000[0]):0.0000010000[0]):0.0000010000[0],(Brazil/RS-FIOCRUZ-10356/2022:0.0000680698,((Brazil/MG-FIOCRUZ-AR-458/2021:0.0000010000,Brazil/ES-FIOCRUZ-66493/2021:0.0000010000):0.0000010000[0],((Italy/LAZ-AMC-2112305083-DS/2021:0.0000334430,Brazil/RS-LACENRS-431740417/2022:0.0001701871):0.0000010000[0],(Poland/F14000/2022:0.0000010000,((Italy/LAZ-AMC-220116880-DS/2022:0.0000334430,Mexico/CMX_LANGEBIO_IMSS_4834/2021:0.0000334430):0.0000010000[0],((Italy/LAZ-AMC-220116834-DS/2022:0.0000000000,(Turkey/HSGM-G612/2022:0.0000000000,(Spain/GA-CHUVI-34555500/2022:0.0000000000,Brazil/PR-FIOCRUZ-ICC1312/2022:0.0000000000):0.0000000000):0.0000000000):0.0000010000,((Brazil/ES-LACENES-321199849/2022:0.0001023444,(Italy/LAZ-AMC-2201073332-DS/2022:0.0000010000,Italy/LAZ-AMC-2201191720-DS/2022:0.0000010000):0.0000010000[0]):0.0000334430[84.9],(Brazil/PR-FIOCRUZ-ICC1103/2022:0.0000010000,(France/ARA-ERFB-2071723770/2021:0.0000010000,France/ARA-ERFB-2071778590/2021:0.0000010000):0.0000334430[74.4]):0.0000010000[0]):0.0000010000[0]):0.0000010000[0]):0.0000010000[0]):0.0000010000[0]):0.0000010000[0]):0.0000334430[76]):0.0000010000[0]):0.0000010000[0]):0.0000010000[0]):0.0000010000[0],(((Brazil/MS-FIOCRUZ-ILMD2204039/2022:0.0000682178,Brazil/RJ-LNN08759/2022:0.0000334430):0.0000010000[0],(Brazil/PE-IMTSP-CD29168/2022:0.0000349135,Brazil/MS_SEQV_LabImuno_MS-220102027320/2022:0.0000680835):0.0000010000[0]):0.0000010000[0],((Wales/PHWC-PGSXEW/2021:0.0000010000,(Brazil/SP-NVBS18894GENOV829170746569/2022:0.0002043037,(Brazil/RS-FIOCRUZ-10480/2022:0.0002042379,Brazil/SC-UFSC_LABIONFO-M200/2021:0.0000010000):0.0000010000[0]):0.0000010000[0]):0.0000010000[0],(Italy/ABR-IZSGC-6527/2022:0.0000000000,(England/PHEC-3X0A6XE3/2021:0.0000000000,(Germany/BW-RKI-I-530055/2022:0.0000000000,(Wales/PHWC-PGI4NZ/2021:0.0000000000,(Germany/SH-RKI-I-451522/2022:0.0000000000,(England/PHEC-3Y088Y58/2021:0.0000000000,(Norway/36355/2021:0.0000000000,(England/PHEC-3Y042Y12/2021:0.0000000000,(Israel/ICH-741109206/2021:0.0000000000,(Norway/1020/2022:0.0000000000,(Israel/ICH-741108450/2021:0.0000000000,(Germany/NW-RKI-I-1051343/2021:0.0000000000,(Finland/THL-202133678/2021:0.0000000000,(Poland/Kce-1551/2022:0.0000000000,(USA/CA-HLX-STM-BSHZFSNQB/2021:0.0000000000,(England/PHEC-3W036WAE/2021:0.0000000000,(Wales/PHWC-PEOSW6/2022:0.0000000000,(Norway/36150/2021:0.0000000000,(Germany/BY-RKI-I-578693/2022:0.0000000000,(England/PHEC-4P0A5ZF5/2022:0.0000000000,(Romania/IS-3481/2022:0.0000000000,(Sweden/6227188676/2022:0.0000000000,(Israel/SMC-7029380/2021:0.0000000000,(England/PHEC-3Z03BZAF/2021:0.0000000000,(England/PHEC-3V077V10/2021:0.0000000000,(England/PHEC-3W039WC3/2021:0.0000000000,(Israel/ICH-741106431/2021:0.0000000000,(Germany/SH-RKI-I-451804/2022:0.0000000000,(Israel/CVL-23759/2022:0.0000000000,(USA/CA-CDC-4486844-001/2021:0.0000000000,(Wales/PHWC-PGWDAD/2021:0.0000000000,(USA/MA-CDC-STM-TSXUSUC2A/2022:0.0000000000,(Italy/LIG-AMC-21121614182-SP/2021:0.0000000000,(Norway/363/2022:0.0000000000,(Norway/1232/2022:0.0000000000,(Israel/ICH-741111384/2022:0.0000000000,(Sweden/461847859674/2022:0.0000000000,(Israel/CVL-8001366/2022:0.0000000000,(Israel/CVL-8000871/2021:0.0000000000,(Israel/ICH-741109175/2021:0.0000000000,(Poland/Kce-1269/2022:0.0000000000,(Israel/ICH-741106832/2021:0.0000000000,(Israel/SMC-7035620/2022:0.0000000000,(Poland/F13965/2022:0.0000000000,(Ireland/CE-Enfer-COV160122035_A11/2022:0.0000000000,(Israel/CVL-24053/2022:0.0000000000,(Spain/CM-HGUCR-797338/2022:0.0000000000,(England/PHEC-3V076V7D/2021:0.0000000000,(Israel/SMC-7029310/2021:0.0000000000,(Norway/8560/2022:0.0000000000,(Israel/SMC-7027807/2021:0.0000000000,(England/NORT-YNBHDS1/2022:0.0000000000,(England/PHEC-4S0B1ZB4/2022:0.0000000000,(Sweden/461847868203/2022:0.0000000000,(Chile/AP-247/2021:0.0000000000,(Germany/BW-RKI-I-544491/2022:0.0000000000,(Italy/LAZ-AMC-2201053394-DS/2022:0.0000000000,(Israel/ICH-741106118/2021:0.0000000000,(Belgium/UZA-UA-8815759200/2022:0.0000000000,(Wales/PHWC-PE6FB4/2022:0.0000000000,(Singapore/9397/2021:0.0000000000,(Wales/PHWC-PE1GUC/2022:0.0000000000,Brazil/PR-FIOCRUZ-66897/2021:0.0000000000):0.0000000000):0.0000000000):0.0000000000):0.0000000000):0.0000000000):0.0000000000):0.0000000000):0.0000000000):0.0000000000):0.0000000000):0.0000000000):0.0000000000):0.0000000000):0.0000000000):0.0000000000):0.0000000000):0.0000000000):0.0000000000):0.0000000000):0.0000000000):0.0000000000):0.0000000000):0.0000000000):0.0000000000):0.0000000000):0.0000000000):0.0000000000):0.0000000000):0.0000000000):0.0000000000):0.0000000000):0.0000000000):0.0000000000):0.0000000000):0.0000000000):0.0000000000):0.0000000000):0.0000000000):0.0000000000):0.0000000000):0.0000000000):0.0000000000):0.0000000000):0.0000000000):0.0000000000):0.0000000000):0.0000000000):0.0000000000):0.0000000000):0.0000000000):0.0000000000):0.0000000000):0.0000000000):0.0000000000):0.0000000000):0.0000000000):0.0000000000):0.0000000000):0.0000000000):0.0000000000):0.0000000000):0.0000010000):0.0000010000[0]):0.0000010000[0]):0.0000010000[0]):0.0000010000[0]):0.0000010000[0]):0.0000334430[92.4],(Brazil/PR-IMTSP-CD32132/2022:0.0001715977,(Brazil/SP-NVBS15794GENOV828899981336/2022:0.0001361557,(((USA/VA-DCLS-12323/2021:0.0000010000,(Brazil/DF-LACENDF-530011476/2022:0.0000010000,(Brazil/CE-FIOCRUZ-65038CE/2022:0.0000334430,Brazil/CE-FIOCRUZ-75014CE/2022:0.0001032759):0.0000334430[74.4]):0.0000010000[0]):0.0000334430[86.8],(Thailand/NIC_BKK_SEQ23284/2021:0.0000010000,((Ecuador/NIC-INSPI-202112211597/2021:0.0000010000,(Ecuador/NIC-INSPI-61659/2021:0.0000000000,(Ecuador/NIC-INSPI-202112211600/2021:0.0000000000,Ecuador/NIC-INSPI-202112211599/2021:0.0000000000):0.0000000000):0.0000010000):0.0000334430[79.2],((Brazil/RS-LMM70440/2022:0.0000345128,Brazil/RS-LACENRS-431713366/2022:0.0000689314):0.0000010000[0],(Brazil/SP-IB_SEQ48536/2022:0.0001035414,Brazil/MG-NVBS15149GENOV700993273176/2022:0.0001021070):0.0000010000[0]):0.0000334430[79.7]):0.0000010000[0]):0.0000010000[0]):0.0000334430[76.7],((Brazil/BA-FIOCRUZ-10017/2022:0.0001021293,Brazil/PR-FIOCRUZ-ICC2308/2022:0.0001027721):0.0000334430[78.4],((Brazil/BA-UFOB-00109/2022:0.0001021274,(Brazil/MG-LBI106107309/2022:0.0002092334,Brazil/MG-LBI746026025/2022:0.0001361507):0.0000010000[0]):0.0000334430[84.9],((Brazil/RJ-NVBS15199GENOV828883863792/2022:0.0000334430,Brazil/RJ-NVBS15157GENOV828883834976/2022:0.0000334430):0.0001361505[97.3],(Brazil/SP-NVBS16885GENOV829077304961/2022:0.0001701925,((Brazil/MG-NVBS15071GENOV700989770924/2022:0.0000334430,(USA/DC-CDC-LC0559687/2022:0.0000680675,Brazil/GO-LGBio-GO337415/2022:0.0000354607):0.0000010000[0]):0.0000334430[75],(USA/NC-CDC-STM-ECVE47V6E/2022:0.0000334430,(Brazil/SP-IB_149949/2022:0.0000010000,(Brazil/AC-LACEN-8783/2022:0.0000010000,(Brazil/SC-UFSC-04-85/2022:0.0002042313,((Brazil/GO-LACEN-1567/2022:0.0003076832,Brazil/GO-HLAGYN-1988183/2021:0.0000010000):0.0000334430[74.8],(Argentina/PAIS-E0960/2022:0.0000010000,(Brazil/SP-IB_151472/2022:0.0000334430,((Brazil/MG-LBI626021425/2022:0.0002411846,(Brazil/MG-FIOCRUZ-1643/2022:0.0000010000,(Brazil/SP-IB_156072/2022:0.0001725411,Brazil/PR-30282/2022:0.0000680892):0.0000010000[0]):0.0001017805[90.4]):0.0000010000[0],((France/BRE-IPP04664/2022:0.0000000000,(USA/CA-HLX-STM-73H7UQC6P/2022:0.0000000000,(Brazil/RJ-NVBS16853GENOV829032294320/2022:0.0000000000,(USA/CA-HLX-STM-W2E8GM5NY/2021:0.0000000000,(USA/CA-HLX-STM-RCJFQ8DXT/2021:0.0000000000,(USA/FL-CDC-STM-9JHGE5XSK/2022:0.0000000000,(USA/CA-HLX-STM-4HPY4N7JA/2021:0.0000000000,(Netherlands/NH-RIVM-84554/2022:0.0000000000,(USA/FL-CDC-STM-FK9EG7JMK/2022:0.0000000000,(USA/CA-HLX-STM-JQN63S9WX/2021:0.0000000000,(USA/CA-HLX-STM-PB2S6AK9Z/2021:0.0000000000,(Bonaire/BQ-RIVM-83842/2022:0.0000000000,(Greece/5741/2022:0.0000000000,(USA/CA-HLX-STM-Z7J6AWJUR/2021:0.0000000000,(USA/IL-CDC-ASC210634474/2021:0.0000000000,(Belgium/MBLG-CTMAPF029G0048/2022:0.0000000000,(Brazil/SP-HIAE-ID990/2021:0.0000000000,(Netherlands/LI-RIVM-81423/2022:0.0000000000,(USA/NY-CDC-IBX0349232/2021:0.0000000000,(USA/NJ-NYGC-V1851-CVEQ602/2021:0.0000000000,(USA/CT-JAX-JAX-2203.01-113/2022:0.0000000000,(USA/FL-CDC-ASC210634640/2021:0.0000000000,(USA/CA-HLX-STM-7YDJVU88M/2021:0.0000000000,(USA/CA-CDC-ASC210630417/2021:0.0000000000,(Netherlands/LI-RIVM-91170/2022:0.0000000000,(Poland/Kce-1022/2022:0.0000000000,(USA/TX-CDC-STM-YQPPEX7B4/2021:0.0000000000,(USA/NJ-CDC-ASC210634488/2021:0.0000000000,(Netherlands/NH-RIVM-81259/2022:0.0000000000,(USA/FL-CDC-STM-VVGYY2PDH/2022:0.0000000000,(France/ARA-IPP04144/2022:0.0000000000,(USA/PA-CDC-STM-7AUJJ52ZX/2021:0.0000000000,(Greece/4016/2022:0.0000000000,(Netherlands/UT-RIVM-84776/2022:0.0000000000,(USA/CA-CDC-ASC210566322/2022:0.0000000000,(Japan/IC-3131/2022:0.0000000000,(Germany/SH-RKI-I-397013/2021:0.0000000000,(Netherlands/UT-RIVM-84176/2022:0.0000000000,(Mexico/CMX-INMEGEN-51-321/2021:0.0000000000,(USA/CA-HLX-STM-YGX53MP2A/2021:0.0000000000,(USA/FL-CDC-STM-6RR4KGJYE/2022:0.0000000000,(USA/FL-CDC-STM-9SUQYQJGD/2021:0.0000000000,(France/GES-IPP07300/2022:0.0000000000,(USA/IL-CDC-ASC210631295/2021:0.0000000000,(USA/TX-CDC-STM-Y6B4DZ2DM/2022:0.0000000000,(Brazil/RJ-NVBS16843GENOV829069722636/2022:0.0000000000,(USA/CA-CDC-STM-N5QFWSYBZ/2022:0.0000000000,(Netherlands/UT-RIVM-83648/2022:0.0000000000,(USA/IN-CDC-ASC210634102/2021:0.0000000000,(USA/IL-CDC-ASC210635821/2021:0.0000000000,(USA/IL-CDC-ASC210635090/2021:0.0000000000,(Indonesia/JK-NIHRD-MI.22.00163/2021:0.0000000000,(USA/GA-CDC-STM-PTHEMQEDK/2021:0.0000000000,(USA/CA-CDC-STM-WC268FQTB/2021:0.0000000000,(USA/CO-CDC-MMB14407744/2022:0.0000000000,(USA/FL-CDC-ASC210755936/2022:0.0000000000,(USA/GA-CDC-ASC210625982/2021:0.0000000000,(USA/MA-CDC-2-5929434/2022:0.0000000000,(Brazil/RJ-NVBS16735GENOV829035848124/2022:0.0000000000,(USA/CA-HLX-STM-BWMS4T62C/2022:0.0000000000,(Germany/SH-RKI-I-397058/2021:0.0000000000,(USA/FL-BPHL-0610/2022:0.0000000000,(USA/CO-CDC-MMB14472309/2022:0.0000000000,(USA/NJ-CDC-STM-XHCM7XZEK/2021:0.0000000000,(France/IDF-IPP54335/2021:0.0000000000,(Germany/SH-RKI-I-397057/2021:0.0000000000,(USA/CA-HLX-STM-UEE9ZJEVN/2021:0.0000000000,(USA/MA-CDC-ASC210631416/2021:0.0000000000,(USA/CA-CDC-STM-PJT6HCY9E/2022:0.0000000000,(Germany/NW-RKI-I-530618/2022:0.0000000000,(Mexico/CMX_IBT_IMSS_5159/2021:0.0000000000,(USA/MA-CDC-ASC210646211/2022:0.0000000000,(USA/PA-CDC-STM-ZGDMYBK7C/2021:0.0000000000,(USA/IL-CDC-STM-75VMTWH3X/2022:0.0000000000,(USA/MA-CDC-STM-QACE6ZU3T/2022:0.0000000000,(Brazil/RJ-NVBS15178GENOV828898658383/2022:0.0000000000,(USA/CO-CDC-MMB14453215/2022:0.0000000000,(Netherlands/NH-RIVM-85092/2022:0.0000000000,(USA/MA-CDC-ASC210557084/2021:0.0000000000,(USA/CT-JAX-JAX-2152-059/2021:0.0000000000,(Israel/SMC-7034974/2022:0.0000000000,(Brazil/SP-HIAE-ID989/2021:0.0000000000,(Netherlands/GR-RIVM-82666/2022:0.0000000000,Brazil/RJ-NVBS13631GENOV828796448413/2022:0.0000000000):0.0000000000):0.0000000000):0.0000000000):0.0000000000):0.0000000000):0.0000000000):0.0000000000):0.0000000000):0.0000000000):0.0000000000):0.0000000000):0.0000000000):0.0000000000):0.0000000000):0.0000000000):0.0000000000):0.0000000000):0.0000000000):0.0000000000):0.0000000000):0.0000000000):0.0000000000):0.0000000000):0.0000000000):0.0000000000):0.0000000000):0.0000000000):0.0000000000):0.0000000000):0.0000000000):0.0000000000):0.0000000000):0.0000000000):0.0000000000):0.0000000000):0.0000000000):0.0000000000):0.0000000000):0.0000000000):0.0000000000):0.0000000000):0.0000000000):0.0000000000):0.0000000000):0.0000000000):0.0000000000):0.0000000000):0.0000000000):0.0000000000):0.0000000000):0.0000000000):0.0000000000):0.0000000000):0.0000000000):0.0000000000):0.0000000000):0.0000000000):0.0000000000):0.0000000000):0.0000000000):0.0000000000):0.0000000000):0.0000000000):0.0000000000):0.0000000000):0.0000000000):0.0000000000):0.0000000000):0.0000000000):0.0000000000):0.0000000000):0.0000000000):0.0000000000):0.0000000000):0.0000000000):0.0000000000):0.0000000000):0.0000000000):0.0000000000):0.0000000000):0.0000000000):0.0000000000):0.0000010000,(USA/AZ-CDC-STM-5QYSSEZDP/2022:0.0000680694,(Brazil/SP-FIOCRUZ-86085CE/2022:0.0000334430,(Brazil/RS-RSBR10074/2022:0.0000334430,(Brazil/RJ-NVBS15148GENOV828895249607/2022:0.0000010000,(Brazil/RJ-NVBS16715GENOV829058207786/2022:0.0000010000,(Brazil/MS-LabImuno-220102031354/2022:0.0000334430,(Guinea/CERFIG-33785/2022:0.0000334430,((Brazil/SP-HIAE-ID2199/2022:0.0000010000,Brazil/SP-HIAE-ID2175/2022:0.0000334430):0.0003744891[99.9],(USA/CA-CDC-STM-Z9Z2Y953V/2022:0.0000680695,(Brazil/PE-IMTSP-CD27978/2022:0.0000010000,((Brazil/AM-LV_FMT-9218/2022:0.0000010000,(Brazil/SP-IB_150948/2022:0.0000680713,(BRAZIL/PA-LACENPA-150333041/2022:0.0000704960,Brazil/PA-FIOCRUZ-7379/2022:0.0000334430):0.0000010000[0]):0.0000334430[71.9]):0.0000010000[0],(USA/NJ-CDC-STM-PVKGPW88C/2021:0.0000334430,(Brazil/TO-LGMA-505616593/2022:0.0000010000,((Ecuador/NIC-INSPI-202112211305/2021:0.0000334430,(Ecuador/NIC-INSPI-61670/2021:0.0000010000,(Ecuador/NIC-INSPI-202112211596/2021:0.0000000000,Ecuador/NIC-INSPI-202112227933/2021:0.0000000000):0.0000010000):0.0000010000[0]):0.0000334430[78],(England/NORT-YNBHND4/2022:0.0000010000,((Brazil/CE-FIOCRUZ-86189CE/2022:0.0002071335,Brazil/GO-2-IPTSP-1547/2022:0.0000010000):0.0000337971[73],((((Brazil/TO-LACENTO-170503502/2022:0.0001036632,(Brazil/MG-FUNED-311230825/2022:0.0001381713,(Brazil/BA-LACEN-BA1413-292300987/2022:0.0001028563,(Brazil/DF-NVBS13978GENOV828737172100/2022:0.0001781055,Brazil/BA-LACEN-BA1425-292304396/2022:0.0003077744):0.0000010000[0]):0.0000457247[0]):0.0000136025[100]):0.0000680319[40.9],(USA/MS-UMMC-M1786B11-519763/2021:0.0000010000,(Brazil/SP-IB_152429/2022:0.0000334430,(Brazil/RS-FIOCRUZ-66954/2021:0.0000010000,((Brazil/SP-IB_146790/2022:0.0000354400,(Brazil/PE-FIOCRUZ-IAM6844/2022:0.0000010000,Brazil/PE-FIOCRUZ-IAM6792/2021:0.0000010000):0.0000314677[100]):0.0000028083[0],(Brazil/SP-IB_152264/2022:0.0001048489,(Brazil/MG-FIOCRUZ-1094/2022:0.0000351817,(Brazil/RS-FIOCRUZ-66947/2021:0.0000010000,(Brazil/MG-MGBR50356/2021:0.0000334430,(Brazil/SC-NVBS16465GENOV045618315559/2022:0.0001702007,Brazil/RJ-NVBS15086GENOV700992683006/2022:0.0000686795):0.0000010000[0]):0.0000010000[0]):0.0000010000[0]):0.0000281030[0]):0.0000028021[0]):0.0000010000[0]):0.0000010000[0]):0.0000334430[85.7]):0.0000328869[75.5]):0.0000020138[0],(USA/IL-CDC-ASC210641117/2021:0.0000010000,((Brazil/RS-FIOCRUZ-10435/2022:0.0001057147,Brazil/GO-2-BIOVIDA-2034/2022:0.0003082835):0.0000010000[0],(Brazil/PB-FIOCRUZ-66815/2021:0.0000010000,(Brazil/BA-FIOCRUZ-PVM91507/2022:0.0000334430,((Brazil/MG-FUNED-311266207/2022:0.0001377721,(Brazil/ES-LACENES-321133284/2022:0.0000683889,((Brazil/ES-LACENES-321155488/2022:0.0000010000,Brazil/ES-LACENES-321154552/2022:0.0000010000):0.0000345530[90.9],(Brazil/ES-LACENES-321162268/2022:0.0001043663,(Brazil/ES-LACENES-321143562/2022:0.0000346143,(Brazil/ES-LACENES-321230181/2022:0.0002787399,Brazil/ES-LACENES-321234422/2022:0.0006284020):0.0000347517[73.2]):0.0000010000[0]):0.0000010000[0]):0.0000010000[0]):0.0000010000[0]):0.0000334430[87.3],((((Brazil/RN-LACENRN-240766135/2022:0.0000692902,Brazil/SP-IB_150966/2022:0.0002785190):0.0000010000[0],(Brazil/ES-FIOCRUZ-6135/2022:0.0001361408,(Brazil/MG-FIOCRUZ-2795/2022:0.0000344517,Brazil/MG-FIOCRUZ-1136/2022:0.0002107578):0.0000010000[0]):0.0000010000[0]):0.0000334430[92.6],((Brazil/MG-FIOCRUZ-833/2022:0.0000353841,(Brazil/SC-FIOCRUZ-7648/2022:0.0002049190,(Brazil/RS-FIOCRUZ-66747/2021:0.0000010000,(Brazil/MG-FIOCRUZ-AR-713/2022:0.0000010000,(Brazil/ES-LACENES-321187804/2022:0.0001051396,((Brazil/AL-FIOCRUZ-IAM9012/2022:0.0000681207,((Brazil/SP-SEQ55782/2022:0.0001710614,Brazil/PE-FIOCRUZ-IAM8854/2022:0.0001021104):0.0000010000[0],(Brazil/ES-FIOCRUZ-66489/2021:0.0000010000,(Brazil/PE-FIOCRUZ-IAM8822/2022:0.0000010000,((Brazil/SP-IB_155708/2022:0.0000350038,Brazil/MG-FIOCRUZ-AR-453/2021:0.0000010000):0.0000010000[0],(Brazil/MG-FIOCRUZ-1125/2022:0.0000010000,Brazil/MG-FIOCRUZ-654/2021:0.0000010000):0.0000010000[0]):0.0000010000[0]):0.0000010000[0]):0.0000010000[0]):0.0000334430[74.4]):0.0000010000[0],(((Chile/RM-3496/2022:0.0000334430,Brazil/RS-FIOCRUZ-3055/2022:0.0000680668):0.0000010000[0],((Brazil/RJ-NVBS13621GENOV828752761402/2022:0.0000680706,(Brazil/RS-FIOCRUZ-66955/2021:0.0000010000,Brazil/RS-RSBR00006/2022:0.0001065397):0.0000668889[87.5]):0.0000010000[0],((Brazil/RS-FIOCRUZ-8449/2022:0.0000334430,(Brazil/RS-RSBR10179/2022:0.0001373775,Brazil/DF-NVBS14607GENOV828753909414/2022:0.0001021040):0.0000010000[0]):0.0000010000[0],(Brazil/PR-BTPRBR00047/2022:0.0000010000,(Brazil/MG-MGBR50313/2022:0.0000334430,(Brazil/RS-FIOCRUZ-8471/2022:0.0000703702,Brazil/RJ-LNN08519/2022:0.0000684544):0.0000010000[0]):0.0000010000[0]):0.0000010000[0]):0.0000010000[0]):0.0000010000[0]):0.0000010000[0],((Brazil/SP-IB_151089/2022:0.0000334430,(Brazil/RJ-FIOCRUZ-66334/2021:0.0000334430,(Brazil/RJ-LNN07536/2021:0.0000010000,((Brazil/SP-IB_151588/2022:0.0000010000,Brazil/RJ-NVBS16821GENOV829085613345/2022:0.0003431127):0.0000010000[0],(Brazil/PR-FIOCRUZ-ICC2639/2022:0.0000683171,(Brazil/PR-FIOCRUZ-13501/2022:0.0000704784,Brazil/PE-FIOCRUZ-IAM7007/2021:0.0000010000):0.0000010000[0]):0.0000010000[0]):0.0000010000[0]):0.0000010000[0]):0.0000334430[88.1]):0.0000010000[0],((Brazil/PE-NVBS13859GENOV828740080577/2022:0.0000685974,Brazil/RJ-LNN07889/2022:0.0000346682):0.0000010000[0],((Brazil/MG-MGBR50089/2022:0.0000334430,(Brazil/MG-NVBS15100GENOV700989547106/2022:0.0002042279,Brazil/SP-NVBS14925GENOV828805496183/2022:0.0001021040):0.0000010000[0]):0.0000010000[0],(Brazil/DF-NVBS14558GENOV828802769242/2022:0.0001021019,(Brazil/PR-NVBS13876GENOV701902666416/2022:0.0000680687,((Brazil/PR-NVBS13921GENOV828757397934/2022:0.0000010000,(Brazil/RJ-LNN07970/2021:0.0000010000,Brazil/SP-IB_153152/2022:0.0001372071):0.0000010000[0]):0.0000010000[0],((Brazil/SP-NVBS16902GENOV829093267721/2022:0.0000010000,(Brazil/PR-NVBS17855GENOV829069377522/2022:0.0000010000,Brazil/DF-NVBS16660GENOV829041061036/2022:0.0000010000):0.0000010000[0]):0.0000010000[0],(Brazil/SC-FIOCRUZ-28516-R1/2022:0.0000334430,(Brazil/SP-NVBS17189GENOV829047692371/2022:0.0000010000,(Brazil/SP-HIAE-ID2044/2022:0.0000000000,Brazil/SP-HIAE-ID1887/2022:0.0000000000):0.0000010000):0.0000010000[0]):0.0000334430[84.7]):0.0000334430[79.6]):0.0000010000[0]):0.0000334430[84.4]):0.0000010000[0]):0.0000010000[0]):0.0000010000[0]):0.0000010000[0]):0.0000010000[0]):0.0000299313[89.9]):0.0000010000[0]):0.0000010000[0]):0.0000010000[0]):0.0000010000[0]):0.0000010000[0],(Brazil/RS-RSBR10104/2022:0.0000010000,((Brazil/PR-FIOCRUZ-ICC1063/2021:0.0000334430,(Brazil/PR-FIOCRUZ-ICC1078/2021:0.0000010000,(Brazil/PR-FIOCRUZ-ICC1724/2022:0.0001054862,Brazil/PR-FIOCRUZ-ICC996/2021:0.0000334430):0.0000010000[0]):0.0000010000[0]):0.0000334430[77.7],(((Brazil/RJ-FIOCRUZ-17455/2022:0.0001673366,Brazil/SP-IB_155798/2022:0.0001740211):0.0000406410[77.3],(Brazil/PE-IMTSP-CD27247/2021:0.0000010000,Brazil/MG-FUNED_311024772/2021:0.0000345070):0.0000010000[0]):0.0000334430[75.1],((((Brazil/MG-FIOCRUZ-949/2022:0.0001361871,(Brazil/ES-FIOCRUZ-67219/2021:0.0000354623,Brazil/ES-FIOCRUZ-67218/2021:0.0000010000):0.0000334430[84]):0.0000010000[0],(Chile/VS-ISPC-174/2021:0.0000010000,(Brazil/RS-FIOCRUZ-3095/2022:0.0000334430,(Brazil/SP-HIAE-ID1079/2021:0.0000334430,Brazil/ES-FIOCRUZ-6125/2022:0.0000334430):0.0000010000[0]):0.0000010000[0]):0.0000010000[0]):0.0000020138[0],((Brazil/RS-LACENRS-431686286/2022:0.0001044968,Brazil/RJ-LNN08224/2022:0.0000680661):0.0000010000[0],((Germany/BW-RKI-I-457066/2022:0.0000680688,Brazil/RS-LACENRS-431686346/2022:0.0001714711):0.0000010000[0],(((Brazil/PB-LACENPB-250422414/2022:0.0000010000,Brazil/SC-LACENSC-421256133/2022:0.0000699862):0.0000334430[70.7],(Brazil/GO-LACEN-1316/2022:0.0000334430,(Brazil/SP-HIAE-ID1124/2021:0.0000010000,(Brazil/PA-IEC-C2VM50/2022:0.0000010000,(Brazil/RS-LMM70415/2022:0.0000699139,(Brazil/RS-LACENRS-431686333/2022:0.0000351732,Brazil/RS-LACENRS-431686324/2022:0.0001041567):0.0000010000[0]):0.0000010000[0]):0.0000010000[0]):0.0000010000[0]):0.0000334430[85.9]):0.0000010000[0],((Brazil/PE-FIOCRUZ-IAM9692/2022:0.0000684703,Brazil/GO-2-LACEN-1441/2022:0.0000334430):0.0000010000[0],((Brazil/SP-HIAE-ID1565/2022:0.0001361597,(Brazil/RR-LACENRR-140125633/2022:0.0000345012,Brazil/ES-FIOCRUZ-67243/2021:0.0000010000):0.0000010000[0]):0.0000010000[0],(Brazil/SP-HIAE-ID1025/2021:0.0000010000,(Brazil/SP-HIAE-ID1440/2022:0.0001021045,(Brazil/RS-LACENRS-431714631/2022:0.0000680720,Brazil/GO-HLAGYN-2090502/2022:0.0001049656):0.0000010000[0]):0.0000010000[0]):0.0000010000[0]):0.0000010000[0]):0.0000010000[0]):0.0000010000[0]):0.0000333607[73]):0.0000334430[14]):0.0000334430[73],((Brazil/MG-NVBS17155GENOV045618645687/2022:0.0002042271,(Brazil/PB-LACENPB-250422544/2022:0.0000698713,Brazil/ES-FIOCRUZ-67239/2021:0.0000010000):0.0000010000[0]):0.0000334430[73.9],(Brazil/SP-NVBS15726GENOV828899890096/2022:0.0002043949,(Brazil/PR-BTPRBR00157/2022:0.0001021060,((Brazil/MG-NVBS15164GENOV700992588530/2022:0.0001021065,(USA/PA-CDC-STM-7NBKXUG95/2022:0.0000010000,USA/PA-CDC-STM-BNTWXUWMT/2022:0.0000010000):0.0000010000[0]):0.0000334430[71.9],(Brazil/SP-IB_145104/2021:0.0000334430,((Brazil/SP-NVBS17802GENOV701854084801/2022:0.0000010000,(Brazil/SP-NVBS17809GENOV701854655315/2022:0.0001368366,Brazil/SP-NVBS17808GENOV701858644025/2022:0.0000010000):0.0000010000[0]):0.0001021279[95.7],((Brazil/MG-FIOCRUZ-2826/2022:0.0000334430,Brazil/ES-FIOCRUZ-6301/2022:0.0000010000):0.0000334430[76],((Brazil/PR-NVBS16583GENOV828918147521/2022:0.0000010000,(Brazil/MG-FIOCRUZ-2616/2022:0.0001407468,Brazil/SP-NVBS16111GENOV045618298425/2022:0.0001053672):0.0000010000[0]):0.0000334430[91.9],((Brazil/MT-LACENMT-510480524/2022:0.0000346828,Brazil/SC-NVBS16364GENOV045618299118/2022:0.0000680685):0.0000334430[79.4],(Chile/RM-197402/2021:0.0000334430,((Brazil/GO_LGBio-386688/2022:0.0000010000,Brazil/GO-LGBio-386688/2022:0.0000010000):0.0001049206[96.9],((Brazil/RJ-NVBS15089GENOV828903611167/2022:0.0000010000,(Brazil/RJ-NVBS15238GENOV828882399179/2022:0.0000000000,Brazil/RJ-NVBS15074GENOV700990543630/2022:0.0000000000):0.0000010000):0.0001361410[95.5],((Brazil/MG-FUNED-311157359/2021:0.0001029815,(Brazil/MG-NVBS15839GENOV045618298739/2022:0.0001021047,(Brazil/PR-FIOCRUZ-9128/2022:0.0000334430,(Brazil/MG-NVBS14151GENOV045618107093/2022:0.0000334430,(Brazil/RJ-NVBS14157GENOV701823558135/2022:0.0000334430,(Brazil/SP-IB_156379/2022:0.0001701883,(Brazil/MG-MGBR50388/2022:0.0000680694,(Brazil/MG-FIOCRUZ-1456/2021:0.0000010000,((Brazil/MG-LBI456032586/2022:0.0000010000,Brazil/MG-LBI-106097068/2022:0.0000010000):0.0000680698[93.5],(Brazil/RJ-NVBS15156GENOV828899421887/2022:0.0001021107,(Brazil/MG_LBI_1267/2021:0.0002062942,((Brazil/PE-FIOCRUZ-IAM9776/2022:0.0000010000,Brazil/PE-FIOCRUZ-IAM9784/2022:0.0000010000):0.0001652966[97.2],(Brazil/PE-FIOCRUZ-IAM6620/2021:0.0001053570,Brazil/PE-FIOCRUZ-IAM6330/2021:0.0000010000):0.0000010000[0]):0.0000409462[84.2]):0.0000010000[0]):0.0000010000[0]):0.0000010000[0]):0.0000010000[0]):0.0000010000[0]):0.0000010000[0]):0.0000010000[0]):0.0000010000[0]):0.0000010000[0]):0.0000010000[0]):0.0000392225[77.2],((Brazil/PR-FIOCRUZ-ICC2652/2022:0.0000334430,(Brazil/PR-FIOCRUZ-ICC1883/2022:0.0000680665,(Brazil/SC-UFSC-06-56/2022:0.0000010000,(Brazil/PR-FIOCRUZ-ICC895/2021:0.0000334430,((Brazil/ES-FIOCRUZ-66472/2021:0.0000000000,Brazil/RJ-FIOCRUZ-391/2022:0.0000000000):0.0000010000,((Brazil/TO-LACENTO-221021000127/2022:0.0000346406,(Brazil/PE-LACENPE-261500717/2022:0.0002405602,Brazil/PR-FIOCRUZ-ICC956/2021:0.0000347034):0.0000010000[0]):0.0000010000[0],(Brazil/RJ-FIOCRUZ-981/2022:0.0000010000,(Brazil/SP-NVBS15894GENOV828923619679/2022:0.0000680705,(Brazil/MG-FIOCRUZ-772/2022:0.0000010000,(Brazil/MG-LBI-36077539/2022:0.0000334430,Brazil/MG-LBI36077539/2022:0.0000379543):0.0001140562[93]):0.0000758134[91]):0.0000010000[0]):0.0000010000[0]):0.0000010000[0]):0.0000010000[0]):0.0000010000[0]):0.0000010000[0]):0.0000010000[0]):0.0000384378[83.3],((Brazil/MG-LBI1076004261/2022:0.0001021092,(Brazil/PR-FIOCRUZ-ICC3021/2022:0.0000684942,(Brazil/MG-LBI456032433/2022:0.0002476451,Brazil/PE-NVBS13858GENOV828775381144/2022:0.0001361430):0.0000010000[0]):0.0000010000[0]):0.0000344985[86.1],((Brazil/SP-IB_156378/2022:0.0002042269,(Brazil/PR-FIOCRUZ-ICC957/2021:0.0000010000,Brazil/MG-FIOCRUZ-1122/2022:0.0001046318):0.0000010000[0]):0.0000334430[82.7],(Brazil/SP-IB_153956/2022:0.0000680658,(Brazil/PR-FIOCRUZ-ICC2222/2022:0.0001032417,(Brazil/PR-IMTSP-CD32137/2022:0.0001723425,(Brazil/PR-IMTSP-CD32365/2022:0.0001361579,((Brazil/SP-IB_149219/2022:0.0000010000,(Brazil/PR-LACENPR-414871620/2022:0.0001021051,Brazil/MG-LBI836007425/2022:0.0001621217):0.0000020138[0]):0.0000010000[0],(Brazil/RJ-NVBS12384GENOV828622626862/2022:0.0000000000,(Brazil/RJ-LNN07871/2022:0.0000000000,Brazil/SP-IB_145826/2021:0.0000000000):0.0000000000):0.0000010000):0.0000010000[0]):0.0000010000[0]):0.0000010000[0]):0.0000010000[0]):0.0000010000[0]):0.0000010000[0]):0.0000334430[43.9]):0.0000010000[0]):0.0000010000[0]):0.0000010000[0]):0.0000020138[0]):0.0000010000[0]):0.0000010000[0]):0.0000010000[0]):0.0000010000[0]):0.0000010000[0]):0.0000010000[0]):0.0000010000[0]):0.0000010000[0]):0.0000010000[0]):0.0000010000[0]):0.0000010000[0]):0.0000010000[0]):0.0000010000[0]):0.0000010000[0]):0.0000010000[0]):0.0000010000[0],(((Brazil/GO-LACEN-1016/2022:0.0000348867,Paraguay/443167/2022:0.0000010000):0.0000334430[82.1],(Paraguay/431500/2022:0.0001379546,(Paraguay/424573/2022:0.0001038309,(Paraguay/443054/2022:0.0000695302,((Paraguay/327469/2021:0.0000345872,(Paraguay/443168/2022:0.0000334430,(Paraguay/331005/2021:0.0000010000,(Paraguay/330277/2021:0.0000010000,(Paraguay/442603/2022:0.0001762530,Paraguay/424735/2022:0.0000010000):0.0000020138[0]):0.0000010000[0]):0.0000345717[75.8]):0.0000010000[0]):0.0000334430[81.4],((Paraguay/443077/2022:0.0000334430,(Paraguay/443065/2022:0.0000010000,(Paraguay/443083/2022:0.0000693121,(Paraguay/443105/2022:0.0000010000,Paraguay/431480/2022:0.0000685892):0.0000334430[84.1]):0.0000010000[0]):0.0000010000[0]):0.0000010000[0],((Paraguay/443633/2022:0.0000334430,(Paraguay/443067/2022:0.0000334430,Paraguay/443641/2022:0.0000682963):0.0000010000[0]):0.0000334430[85.9],(Paraguay/443635/2022:0.0000334430,(Paraguay/431472/2022:0.0000687025,(Paraguay/443165/2022:0.0000344671,(Paraguay/443101/2022:0.0000010000,Paraguay/443052/2022:0.0000010000):0.0000010000[0]):0.0000010000[0]):0.0000334430[86.6]):0.0000010000[0]):0.0000010000[0]):0.0000334430[81.3]):0.0000320612[92.8]):0.0000010000[0]):0.0000010000[0]):0.0000010000[0]):0.0000334430[81.9],((Brazil/PR-IBMP-220206007110/2022:0.0000010000,Brazil/MG-LBI556070077/2022:0.0001021411):0.0000334430[75.1],(((Brazil/MT-LACENMT-510480712/2022:0.0000010000,(Brazil/MS-IAL-8990/2021:0.0000334430,Brazil/MT-LACENMT-510478728/2022:0.0000010000):0.0000010000[0]):0.0000010000[0],(Brazil/BA-LACEN-1027-292031765/2021:0.0000682506,(Brazil/BA-LACEN-1029-292043660/2021:0.0000682651,(Brazil/BA-LACEN-BA2048-292552969/2022:0.0005461525,(Brazil/BA-LACEN-1048-292042950/2021:0.0001369918,(Brazil/ES-LACENES-320986247/2021:0.0000010000,(Brazil/BA-LACEN-BA1419-292303049/2022:0.0000684134,((Brazil/PR-NVBS17852GENOV829035641657/2022:0.0000682108,Brazil/ES-LACENES-321210629/2022:0.0000701185):0.0000334430[76.7],(Brazil/RJ-IMTSP-CD28096/2021:0.0000010000,(Brazil/MG-FIOCRUZ-1292/2022:0.0000334430,(Brazil/SP-IB_148361/2022:0.0000010000,(Brazil/SP-IB_153045/2022:0.0000010000,(Brazil/RJ-LNN08629/2022:0.0000702715,(Brazil/SP-SPBR00095/2022:0.0000702351,Brazil/RJ-NVBS16816GENOV829038122320/2022:0.0001381980):0.0000010000[0]):0.0000010000[0]):0.0000010000[0]):0.0000010000[0]):0.0000010000[0]):0.0000010000[0]):0.0000334430[73.6]):0.0000010000[0]):0.0000330071[74.9]):0.0000010000[0]):0.0000010000[0]):0.0000010000[0]):0.0000329753[74.3]):0.0000678164[93.2],((Paraguay/443076/2022:0.0000674356,Brazil/RJ-FIOCRUZ-877/2022:0.0000010000):0.0000021785[0],(Brazil/GO-LACENGO-520332984/2022:0.0000347892,(Brazil/PR-LACENPR-414763891/2022:0.0000334430,((Brazil/MG-FIOCRUZ-AR-1062/2022:0.0000334430,(Brazil/PI-FIOCRUZ-PIP73C/2022:0.0000698683,((Brazil/DF-NVBS15348GENOV828882709640/2022:0.0000680671,(Brazil/RJ-FIOCRUZ-13694/2022:0.0002383199,Brazil/RJ-FIOCRUZ-11802/2022:0.0000010000):0.0000680659[90.3]):0.0000010000[0],((Brazil/SC-FIOCRUZ-9281/2022:0.0000334430,Brazil/SE-FIOCRUZ-4277/2022:0.0001361495):0.0000010000[0],(Brazil/AC-AC-LNCC-00345/2022:0.0000010000,((Brazil/SC-NVBS16273GENOV045618438517/2022:0.0001366654,Brazil/RO-FIOCRUZ-24346/2022:0.0000696417):0.0000010000[0],(Brazil/RJ-NVBS13569GENOV828767313627/2022:0.0000334430,(Brazil/MG-FIOCRUZ-AR-885/2022:0.0000346749,(Brazil/MT-LACENMT-510478733/2022:0.0000010000,(Brazil/BA-LACEN-BA1135-292051311/2022:0.0000334430,Brazil/MT-LACENMT-510478734/2022:0.0000010000):0.0000334430[85.1]):0.0000334430[73.6]):0.0000010000[0]):0.0000010000[0]):0.0000010000[0]):0.0000010000[0]):0.0000010000[0]):0.0000010000[0]):0.0000010000[0]):0.0000334430[84.2],(Brazil/DF-NVBS16629GENOV829061477367/2022:0.0001021131,(Brazil/DF-NVBS15378GENOV828894477070/2022:0.0001021026,(Brazil/RS-RSBR10054/2022:0.0000334430,(Brazil/SP-IB_146360/2021:0.0000010000,(Brazil/SP-L08-CD28073/14/2022:0.0000334430,(Brazil/RO-FIOCRUZ-ILMD2203583/2022:0.0000334430,(Brazil/SP-IB_SEQ49460/2022:0.0001703124,(Brazil/SP-NVBS17817GENOV701855355856/2022:0.0001702509,(Brazil/RS-FIOCRUZ-10516/2022:0.0002042451,(Brazil/MG-MGBR50539/2021:0.0000680986,(Brazil/RS-RSBR10005/2022:0.0000334430,((Brazil/SC-NVBS16398GENOV045618328986/2022:0.0000680684,Brazil/MG-LBI-0000077/2022:0.0001022283):0.0000010000[0],(Brazil/ES-FIOCRUZ-6392/2022:0.0000680684,(Chile/ML-5301/2022:0.0000010000,(Brazil/SC-FIOCRUZ-87015CE/2022:0.0001361416,((Brazil/MG-FIOCRUZ-2792/2022:0.0001052126,Brazil/AC-AC-LNCC-00204/2022:0.0000334430):0.0000010000[0],(Brazil/PE-PEBR50010/2021:0.0000680732,(Brazil/MG-LBI-0000085/2022:0.0000680747,(Brazil/MG-FIOCRUZ-AR-977/2022:0.0000334430,(Brazil/RS-RSBR10059/2022:0.0000684735,(Brazil/SP-IB_156375/2022:0.0000334430,(Brazil/RJ-FIOCRUZ-3244/2022:0.0000680658,(Brazil/SP-IB_156377/2022:0.0001361469,(USA/NJ-CDC-ASC210651391/2022:0.0000334430,(Brazil/PR-FIOCRUZ-ICC2284/2022:0.0000685021,(Brazil/SP-NVBS16042GENOV828937563005/2022:0.0000680675,(Brazil/RN-LACENRN-240771901/2022:0.0000686401,(Brazil/RS-RSBR10176/2022:0.0000010000,(Brazil/MG-MGBR50183/2022:0.0000010000,(Brazil/MS-LIC-210102099855/2021:0.0000010000,(Brazil/MG-FIOCRUZ-AR-922/2022:0.0000695980,(Brazil/PA-LACENPA-150314327/2022:0.0000010000,(Brazil/PI-NVBS14999GENOV701365380928/2022:0.0001361397,(Brazil/MS-LIC-210102099930/2021:0.0000010000,((Brazil/RS-RSBR00058/2022:0.0001037199,Brazil/TO-FIOCRUZ-1385/2022:0.0000510961):0.0000511314[80.6],(Brazil/SC-FIOCRUZ-66552/2021:0.0000692025,(Brazil/RS-FIOCRUZ-IAM8754/2022:0.0000700494,(Brazil/MG-LBI16170825/2022:0.0000347062,(Brazil/RS-RSBR10137/2022:0.0000680684,(Brazil/RJ-LNN07972/2021:0.0000334430,(USA/FL-CDC-STM-9RY94A449/2022:0.0000334430,((Brazil/RS-FIOCRUZ-10224/2022:0.0000680683,Brazil/SP-IB_146583/2021:0.0000010000):0.0000334430[76.9],(Paraguay/349985/2022:0.0000010000,((Paraguay/416840/2022:0.0000010000,Paraguay/416863/2022:0.0000334430):0.0000685847[90.6],(Brazil/PR-FIOCRUZ-ICC2676/2022:0.0001372064,(Brazil/SP-IB_146584/2021:0.0000334430,((Brazil/RS-LMM71800/2022:0.0001033138,(Brazil/RS-LACENRS-431658932/2022:0.0000680687,Brazil/MG-FIOCRUZ-AR-929/2022:0.0000681197):0.0000010000[0]):0.0000334430[77.6],(Brazil/MG-FIOCRUZ-2502/2022:0.0000684142,(Brazil/MG-FIOCRUZ-2820/2022:0.0000697227,(Brazil/RS-RSBR10105/2022:0.0000010000,(Brazil/SP-IB_147503/2022:0.0000346461,(Brazil/MG-FIOCRUZ-1247/2022:0.0002057081,((Brazil/PR-IMTSP-CD31004/2022:0.0001021304,(Brazil/ES-FIOCRUZ-66485/2021:0.0000345177,Brazil/ES-FIOCRUZ-6084/2022:0.0000010000):0.0000682443[87.7]):0.0000334430[78.9],(Brazil/PR-27097/2021:0.0000010000,(Germany/SH-RKI-I-515728/2022:0.0000334430,(Brazil/RO-ROBR50012/2021:0.0000334430,(Israel/ICH-741107850/2021:0.0000334430,(Brazil/MG-NVBS17593GENOV829035490859/2022:0.0001361447,((Brazil/RJ-LNN07997/2021:0.0000334430,(Brazil/RJ-LNN07946/2021:0.0000010000,(Argentina/INEI117477/2022:0.0000000000,Brazil/RJ-RJBR50010/2022:0.0000000000):0.0000010000):0.0000010000[0]):0.0000334430[76.2],(Chile/RM-ISPC-166/2021:0.0000010000,(Brazil/RO-LVM-FIOCRUZ-220411000310/2022:0.0001361609,(Brazil/MG-FIOCRUZ-AR-1057/2022:0.0000334430,(Brazil/PR-BTPRBR00173/2022:0.0001021538,(Brazil/PB-LaBiMol-401901L/2022:0.0000334430,(Brazil/MG-FIOCRUZ-2794/2022:0.0000680749,(Brazil/MG-FIOCRUZ-2839/2022:0.0000686075,(Brazil/SC-FIOCRUZ-66847/2021:0.0000010000,(Brazil/RJ-FIOCRUZ-66326/2021:0.0000010000,(Brazil/SP-IB_149837/2022:0.0000334430,(Brazil/SP-HIAE-ID1889/2022:0.0001361469,(((Brazil/PR-FIOCRUZ-ICC887/2021:0.0000334430,Brazil/PR-FIOCRUZ-ICC937/2021:0.0000349698):0.0000334430[79.5],(Brazil/PR-IMTSP-CD27112/2021:0.0000010000,((Brazil/RS-LMM71823/2022:0.0000345119,Brazil/ES-LACENES-321159129/2022:0.0001369804):0.0000334430[78],(Brazil/PR-FIOCRUZ-ICC2319/2022:0.0001724679,(Brazil/ES-FIOCRUZ-67211/2021:0.0000010000,Brazil/PR-FIOCRUZ-ICC1470/2022:0.0000010000):0.0000010000[0]):0.0000010000[0]):0.0000010000[0]):0.0000010000[0]):0.0000334430[85.8],(Brazil/RN-IB_157243/2022:0.0000696583,((Brazil/CE-REDE-L2BC03LACE/2022:0.0001021064,(Germany/BY-RKI-I-450840/2022:0.0000010000,(Brazil/ES-FIOCRUZ-67233/2021:0.0000010000,Brazil/ES-FIOCRUZ-6088/2022:0.0000010000):0.0000010000[0]):0.0000010000[0]):0.0000334430[75.9],((Brazil/SP-IB_154452/2022:0.0001021168,(Brazil/GO-LGBio-200038/2022:0.0000687712,Brazil/AM-LV_FMT-9214/2022:0.0000334430):0.0000010000[0]):0.0000334430[74.2],((Brazil/DF-NVBS12445GENOV828622756613/2022:0.0000334430,Brazil/MS_SEQV_LabImuno_MS-220102020624/2022:0.0001021360):0.0000334430[77.9],(Brazil/RS-FIOCRUZ-4557/2022:0.0000681950,((Brazil/AL-FIOCRUZ-IAM7057/2021:0.0000000000,(Brazil/SP-IB_147038/2022:0.0000000000,(Brazil/PB-FIOCRUZ-66134/2021:0.0000000000,(Brazil/RS-FIOCRUZ-66956/2021:0.0000000000,(Brazil/ES-FIOCRUZ-6157/2022:0.0000000000,(Brazil/RJ-FIOCRUZ-66306/2021:0.0000000000,(Japan/IC-3790/2022:0.0000000000,(Brazil/MG-MGBR50071/2022:0.0000000000,(Japan/IC-3789/2022:0.0000000000,(Brazil/RJ-FIOCRUZ-66332/2021:0.0000000000,(Japan/IC-3787/2022:0.0000000000,(Brazil/SC-FIOCRUZ-3990/2022:0.0000000000,(Brazil/SP-IB_146077/2021:0.0000000000,(Brazil/RJ-NVBS13455GENOV700981199440/2022:0.0000000000,(Brazil/RS-FIOCRUZ-66958/2021:0.0000000000,(Brazil/AM-FIOCRUZ-ILMD2200463/2021:0.0000000000,(Brazil/PR-NVBS16544GENOV701905730305/2022:0.0000000000,(Germany/RP-RKI-I-499918/2022:0.0000000000,(France/HDF-IPP52835/2021:0.0000000000,(Brazil/SP-SPBR00129/2022:0.0000000000,(Brazil/CE-LACENCE-231628521/2021:0.0000000000,(Brazil/PR-IMTSP-CD27100/2021:0.0000000000,(Brazil/SC-NVBS14818GENOV045617970681/2022:0.0000000000,(Brazil/SP-HIAE-ID1039/2021:0.0000000000,(Brazil/SP-NVBS11074GENOV828556438814/2021:0.0000000000,(Brazil/ES-FIOCRUZ-6180/2022:0.0000000000,(Brazil/DF-NVBS14711GENOV828751891940/2022:0.0000000000,(Brazil/RJ-NVBS13478GENOV700980729273/2022:0.0000000000,Brazil/MG-MGBR50298/2022:0.0000000000):0.0000000000):0.0000000000):0.0000000000):0.0000000000):0.0000000000):0.0000000000):0.0000000000):0.0000000000):0.0000000000):0.0000000000):0.0000000000):0.0000000000):0.0000000000):0.0000000000):0.0000000000):0.0000000000):0.0000000000):0.0000000000):0.0000000000):0.0000000000):0.0000000000):0.0000000000):0.0000000000):0.0000000000):0.0000000000):0.0000000000):0.0000000000):0.0000010000,(Brazil/PB-LaBiMol-070402E/2022:0.0000680779,(Brazil/PR-FIOCRUZ-ICC2109/2022:0.0000682808,(Brazil/SC-UFSC-06-58/2022:0.0000345480,((Brazil/GO-2-LACEN-1522/2022:0.0001281192,Brazil/GO-LGBio-386455/2022:0.0000699541):0.0000424379[76.4],(Brazil/GO-DNAGYN-1408/2022:0.0000010000,((Brazil/GO-2-LACEN-1416/2022:0.0000334430,Brazil/GO-2-LACEN-1415/2022:0.0000334430):0.0000334430[79.7],(Brazil/MG-FIOCRUZ-2509/2022:0.0000347306,(Chile/RM-229/2021:0.0000334430,(Brazil/MT-LACENMT-510478187/2022:0.0000010000,((Brazil/ES-LACENES-321174832/2022:0.0000348225,(Brazil/ES-FIOCRUZ-6250/2022:0.0001361635,((Brazil/ES-LACENES-321136898/2022:0.0000692369,Brazil/RO-FIOCRUZ-ILMD2203741/2022:0.0000010000):0.0000010000[0],(Brazil/RO-FIOCRUZ-ILMD2204114/2022:0.0001713437,(Brazil/RO-LACENRO-110396271/2022:0.0000352645,Brazil/ES-LACENES-321221539/2022:0.0003099914):0.0000010000[0]):0.0000010000[0]):0.0000010000[0]):0.0000010000[0]):0.0000680681[87.1],(Brazil/RS-FIOCRUZ-10526/2022:0.0000680669,(Brazil/SP-IB_150970/2022:0.0001021047,((Brazil/RS-RSBR10021/2022:0.0001021145,Paraguay/436658/2022:0.0000010000):0.0000334430[74],(Brazil/SC-FIOCRUZ-7665/2022:0.0000680684,((Brazil/SP-NVBS14316GENOV828765138017/2022:0.0000680679,Brazil/SP-FIOCRUZ-11860/2022:0.0000010000):0.0000334430[75.3],(Brazil/SP-IB_145406/2021:0.0000334430,(Brazil/SP-IB_146517/2021:0.0000334430,(Brazil/RJ-LNN08549/2022:0.0000334430,(Brazil/SP-IB_146156/2021:0.0001021041,(Paraguay/443112/2022:0.0000010000,((Brazil/ES-FIOCRUZ-67231/2021:0.0000698031,Brazil/MG-FIOCRUZ-AR-969/2022:0.0000691426):0.0000010000[0],(Brazil/ES-FIOCRUZ-66484/2021:0.0000010000,(Brazil/PR-FIOCRUZ-9124/2022:0.0001385748,(Brazil/MG-FIOCRUZ-946/2022:0.0000352333,((Brazil/RS-RSBR10088/2022:0.0000334430,Brazil/MG-FIOCRUZ-1470/2021:0.0000353133):0.0000010000[0],((Brazil/PB-FIOCRUZ-2066/2022:0.0000010000,(Brazil/MG-FIOCRUZ-1150/2022:0.0000352301,Brazil/MG-FIOCRUZ-AR645/2022:0.0001060812):0.0000010000[0]):0.0000334430[91.8],(Brazil/PR-FIOCRUZ-ICC2853/2022:0.0000010000,((Brazil/SP-IB_147075/2022:0.0000010000,(Paraguay/364550/2022:0.0000010000,Brazil/RJ-FIOCRUZ-8217/2022:0.0001021033):0.0000340008[72.8]):0.0000010000[0],((Brazil/MG-LBI-95600059101/2022:0.0000010000,Brazil/MG-LBI16200715/2022:0.0000010000):0.0001021057[97.9],((Brazil/SP-IB_154991/2022:0.0001051543,((Brazil/BA-LACENBA-292390507/2022:0.0002380512,Brazil/PA-LACENPA-150321691/2022:0.0002395128):0.0000020468[0],(Brazil/RS-FIOCRUZ-4541/2022:0.0000010000,(Brazil/RS-RSBR50016/2022:0.0000680652,Brazil/PA-LACENPA-150314344/2022:0.0001033567):0.0000010000[0]):0.0000010000[0]):0.0000680683[90.4]):0.0000334430[75.3],((Brazil/PR-BTPRBR00175/2022:0.0000334430,(Paraguay/431456/2022:0.0000347446,Paraguay/430960/2022:0.0000685235):0.0000010000[0]):0.0000334430[85.1],((Brazil/PE-FIOCRUZ-IAM11477/2022:0.0004978303,(Brazil/SP-FIOCRUZ-12001/2022:0.0000348139,(Brazil/SP-FIOCRUZ-15520/2022:0.0000010000,(Brazil/SP-FIOCRUZ-16862/2022:0.0002383044,(Brazil/SP-FIOCRUZ-15523/2022:0.0000010000,Brazil/SP-FIOCRUZ-15526/2022:0.0000010000):0.0002385058[98.1]):0.0001340084[89.9]):0.0000025612[0]):0.0000681366[88]):0.0000339296[76.2],((Brazil/PE-FIOCRUZ-IAM9815/2022:0.0003104533,(Brazil/SC-FIOCRUZ-66726/2021:0.0000010000,((Paraguay/443151/2022:0.0000010000,Brazil/PB-FIOCRUZ-66810/2021:0.0000334430):0.0000010000[0],(Brazil/ES-FIOCRUZ-6235/2022:0.0000334430,(Brazil/PI-FIOCRUZ-220306001858/2022:0.0000010000,(Brazil/MG-FIOCRUZ-1120/2022:0.0000010000,((Brazil/PI-FIOCRUZ-PI-220107000592/2022:0.0000334430,Brazil/PI-FIOCRUZ-PI-220429000409/2022:0.0000695182):0.0001033280[94.6],((Brazil/SP-IB_156581/2022:0.0001737802,Brazil/SC-FIOCRUZ-66650/2021:0.0000010000):0.0000010000[0],(Brazil/SP-IB_155930/2022:0.0001020995,(Brazil/SP-IB_151935/2022:0.0000334430,Brazil/SP-IB_151913/2022:0.0000685984):0.0000010000[0]):0.0000334430[84.8]):0.0000319846[91.5]):0.0000010000[0]):0.0000010000[0]):0.0000010000[0]):0.0000010000[0]):0.0000010000[0]):0.0000010000[0]):0.0000334430[73.7],(USA/CA-CDC-STM-5BY2DMQZE/2022:0.0000334430,((Brazil/AM-FIOCRUZ-ILMD2201915/2022:0.0001361547,(Brazil/SP-IB_156226/2022:0.0000334430,Brazil/MS-LACENMS-500663596/2022:0.0000010000):0.0000010000[0]):0.0000334430[74.9],(Brazil/PE-LACENPE-261500715/2022:0.0006844280,(Brazil/MG_LBI_1252/2021:0.0000707794,(Brazil/MG_LBI-1743/2022:0.0000010000,((Brazil/MG_LBI-1856/2022:0.0000699503,Brazil/MG-FUNED-311148026/2022:0.0002115161):0.0000334430[77.3],((Brazil/MG_LBI-1758/2022:0.0000710255,Brazil/MG_LBI-1704/2021:0.0000350601):0.0000346473[79.5],(Brazil/MG_LBI-1860/2022:0.0000684289,(Brazil/MG_LBI-1840/2022:0.0000693986,(Brazil/MG_LBI-1876/2022:0.0002475002,(Brazil/MG_LBI-1841/2022:0.0002108336,Brazil/MG_LBI-1862/2022:0.0000010000):0.0000010000[0]):0.0000010000[0]):0.0000010000[0]):0.0000010000[0]):0.0000010000[0]):0.0000334430[84.5]):0.0000409894[77.3]):0.0000480076[80.8]):0.0000010000[0]):0.0000010000[0]):0.0000010000[0]):0.0000010000[0]):0.0000010000[0]):0.0000020138[0]):0.0000029942[0]):0.0000010000[0]):0.0000010000[0]):0.0000010000[0]):0.0000010000[0]):0.0000010000[0]):0.0000010000[0]):0.0000010000[0]):0.0000010000[0]):0.0000010000[0]):0.0000010000[0]):0.0000010000[0]):0.0000010000[0]):0.0000010000[0]):0.0000010000[0]):0.0000010000[0]):0.0000010000[0]):0.0000010000[0]):0.0000010000[0]):0.0000010000[0]):0.0000010000[0]):0.0000010000[0]):0.0000010000[0]):0.0000010000[0]):0.0000010000[0]):0.0000010000[0]):0.0000010000[0]):0.0000010000[0]):0.0000010000[0]):0.0000010000[0]):0.0000010000[0]):0.0000010000[0]):0.0000010000[0]):0.0000010000[0]):0.0000010000[0]):0.0000010000[0]):0.0000010000[0]):0.0000010000[0]):0.0000010000[0]):0.0000010000[0]):0.0000010000[0]):0.0000010000[0]):0.0000010000[0]):0.0000010000[0]):0.0000010000[0]):0.0000010000[0]):0.0000010000[0]):0.0000010000[0]):0.0000010000[0]):0.0000010000[0]):0.0000010000[0]):0.0000010000[0]):0.0000010000[0]):0.0000010000[0]):0.0000010000[0]):0.0000010000[0]):0.0000010000[0]):0.0000010000[0]):0.0000010000[0]):0.0000010000[0]):0.0000010000[0]):0.0000010000[0]):0.0000010000[0]):0.0000010000[0]):0.0000010000[0]):0.0000010000[0]):0.0000010000[0]):0.0000010000[0]):0.0000010000[0]):0.0000010000[0]):0.0000010000[0]):0.0000010000[0]):0.0000010000[0]):0.0000010000[0]):0.0000010000[0]):0.0000010000[0]):0.0000010000[0]):0.0000010000[0]):0.0000010000[0]):0.0000010000[0]):0.0000010000[0]):0.0000010000[0]):0.0000010000[0]):0.0000010000[0]):0.0000010000[0]):0.0000010000[0]):0.0000010000[0]):0.0000010000[0]):0.0000010000[0]):0.0000010000[0]):0.0000010000[0]):0.0000010000[0]):0.0000010000[0]):0.0000010000[0]):0.0000010000[0]):0.0000010000[0]):0.0000010000[0]):0.0000010000[0]):0.0000010000[0]):0.0000010000[0]):0.0000010000[0]):0.0000010000[0]):0.0000010000[0]):0.0000010000[0]):0.0000010000[0]):0.0000010000[0]):0.0000010000[0]):0.0000010000[0]):0.0000010000[0]):0.0000010000[0]):0.0000010000[0]):0.0000010000[0]):0.0000010000[0]):0.0000010000[0]):0.0000010000[0]):0.0000378976[85.7]):0.0000010000[0]):0.0000020138[0]):0.0000381810[92.6]):0.0000382056[83.8]):0.0000010000[0],((Brazil/RO-FIOCRUZ-ILMD2203597/2022:0.0000680691,(Brazil/RO-FIOCRUZ-ILMD2202526/2021:0.0000010000,(Brazil/RO-LVM-FIOCRUZ-220503001681/2022:0.0000010000,(Brazil/RO-ROBR50002/2022:0.0001720473,(Brazil/RO-LVM-FIOCRUZ-087/2022:0.0000010000,Brazil/RO-LVM-FIOCRUZ-087-2/2022:0.0000010000):0.0000668837[83.3]):0.0000020138[0]):0.0000334430[92.5]):0.0000010000[0]):0.0001361717[96.8],((((Brazil/MG-FIOCRUZ-1023/2022:0.0000350965,Brazil/MG-FIOCRUZ-1306/2022:0.0000334430):0.0000334430[80.3],(Brazil/MG-FIOCRUZ-1302/2022:0.0000010000,(Brazil/MG-FIOCRUZ-AR-485/2022:0.0000705704,(Paraguay/419001/2022:0.0000690909,(Paraguay/431481/2022:0.0000684531,(Paraguay/444346/2022:0.0000689796,(Paraguay/430695/2022:0.0000010000,(Paraguay/439915/2022:0.0001041996,((Paraguay/433444/2022:0.0000010000,Paraguay/441603/2022:0.0001381842):0.0000334430[82.1],(Paraguay/447822/2022:0.0001376238,(Paraguay/447512/2022:0.0000334430,(Paraguay/441600/2022:0.0000696396,(Paraguay/323697/2021:0.0000010000,(Paraguay/441670/2022:0.0000352887,(Paraguay/443156/2022:0.0000347850,(Paraguay/327246/2021:0.0000348937,(Paraguay/438860/2022:0.0000010000,(Paraguay/433455/2022:0.0000344851,(Paraguay/433470/2022:0.0000689974,(Paraguay/465813/2022:0.0000010000,Paraguay/443091/2022:0.0000334430):0.0000010000[0]):0.0000028250[0]):0.0000010000[0]):0.0000010000[0]):0.0000020138[0]):0.0000010000[0]):0.0000010000[0]):0.0000010000[0]):0.0000010000[0]):0.0000010000[0]):0.0000817115[87.8]):0.0000021327[0]):0.0000010000[0]):0.0000010000[0]):0.0000010000[0]):0.0000010000[0]):0.0000406930[68.2]):0.0000020138[0]):0.0000020222[0]):0.0000010000[0],(((Brazil/PR-FIOCRUZ-66699/2021:0.0000334430,Brazil/PR-FIOCRUZ-66703/2021:0.0000010000):0.0000010000[0],(Brazil/RJ-FIOCRUZ-220/2022:0.0001021088,Brazil/RJ-COVID-19-UFRJ-62992/2022-01-18:0.0000706064):0.0000334430[78.1]):0.0000334430[86.6],(Brazil/RS-LACENRS-431713493/2022:0.0001370122,(((Brazil/RS-LACENRS-431740435/2022:0.0001027481,Brazil/RS-LACENRS-431740423/2022:0.0001025638):0.0001366046[94.9],(Brazil/MG-FIOCRUZ-1245/2022:0.0000693707,(Brazil/RS-FIOCRUZ-4591/2022:0.0000685538,Brazil/RS-LACENRS-431745582/2022:0.0002403661):0.0000334430[76.4]):0.0000010000[0]):0.0000680722[86.3],(Brazil/PR-FIOCRUZ-ICC1091/2021:0.0000010000,(Brazil/PA-FIOCRUZ-66873/2021:0.0000346581,(Brazil/MG-FIOCRUZ-AR-979/2022:0.0000346502,(Brazil/RS-FIOCRUZ-3069/2022:0.0000010000,(((Brazil/PR-FIOCRUZ-ICC2102/2022:0.0000010000,(Brazil/PR-FIOCRUZ-ICC902/2021:0.0000010000,(Brazil/RS-LACENRS-431740449/2022:0.0003404445,Brazil/PR-FIOCRUZ-ICC1764/2022:0.0000010000):0.0000010000[0]):0.0000010000[0]):0.0000010000[0],((Brazil/PR-FIOCRUZ-ICC1426/2022:0.0000000000,(Brazil/PR-FIOCRUZ-ICC1206/2022:0.0000000000,Brazil/PR-FIOCRUZ-ICC871/2021:0.0000000000):0.0000000000):0.0000010000,((Brazil/MG-FIOCRUZ-1165/2022:0.0000696269,Brazil/PE-FIOCRUZ-IAM6311/2021:0.0000010000):0.0000010000[0],(Brazil/PR-FIOCRUZ-ICC1413/2022:0.0000010000,((Brazil/PR-FIOCRUZ-ICC1435/2022:0.0000334430,Brazil/PR-FIOCRUZ-ICC1384/2022:0.0000334430):0.0000010000[0],(Brazil/PR-FIOCRUZ-ICC2695/2022:0.0000680698,Brazil/PR-FIOCRUZ-ICC832/2021:0.0000334430):0.0000010000[0]):0.0000010000[0]):0.0000010000[0]):0.0000010000[0]):0.0000010000[0]):0.0000334430[77.2],((((Brazil/MG-FIOCRUZ-AR-537/2022:0.0000350612,Brazil/MG-FIOCRUZ-AR-997/2022:0.0000684899):0.0000010000[0],(Brazil/MG-FIOCRUZ-AR-733/2022:0.0001747125,(Brazil/RJ-FIOCRUZ-976/2022:0.0000010000,Brazil/MG-FIOCRUZ-1018/2022:0.0000334430):0.0000334430[83.2]):0.0000010000[0]):0.0000680668[90.7],(Brazil/PA-FIOCRUZ-7331/2022:0.0000334430,(Brazil/RR-FIOCRUZ-ILMD2203847/2021:0.0000010000,(Brazil/SE-FIOCRUZ-4274/2022:0.0001021123,(Brazil/AP-FIOCRUZ-7146/2022:0.0000690481,(Brazil/AM-FIOCRUZ-ILMD2204147/2022:0.0002411173,Brazil/MG-FIOCRUZ-1089/2022:0.0001047035):0.0000010000[0]):0.0000010000[0]):0.0000010000[0]):0.0000010000[0]):0.0000010000[0]):0.0000334430[84.8],((Brazil/RS-FIOCRUZ-8508/2022:0.0002073698,(Brazil/SC-FIOCRUZ-5499/2022:0.0001361922,(Brazil/CE-FIOCRUZ-47067CE/2021:0.0000010000,(Brazil/PA-FIOCRUZ-67582/2021:0.0000010000,(Brazil/PE-FIOCRUZ-IAM9202/2022:0.0000010000,(Brazil/RS-FIOCRUZ-8448/2022:0.0002389190,Brazil/RS-FIOCRUZ-8460/2022:0.0000682373):0.0000010000[0]):0.0000010000[0]):0.0000010000[0]):0.0000010000[0]):0.0000334430[71.7]):0.0000010000[0],((USA/IL-RIPHL_20215_G/2021:0.0000000000,(Brazil/RJ-FIOCRUZ-67061/2021:0.0000000000,(Brazil/RJ-FIOCRUZ-67059/2021:0.0000000000,(Brazil/RS-FIOCRUZ-4511/2022:0.0000000000,Brazil/GO-FIOCRUZ-4817/2022:0.0000000000):0.0000000000):0.0000000000):0.0000000000):0.0000010000,(Brazil/RS-FIOCRUZ-66948/2021:0.0000334430,(Brazil/PR-FIOCRUZ-2850/2022:0.0000010000,(Brazil/PE-FIOCRUZ-IAM9213/2022:0.0001399827,(Brazil/RS-FIOCRUZ-66750/2021:0.0000010000,(Brazil/MG-FIOCRUZ-1059/2022:0.0001032467,(Brazil/PR-FIOCRUZ-ICC2128/2022:0.0000682285,(Brazil/PR-FIOCRUZ-ICC2159/2022:0.0000010000,(Finland/VI-557/2022:0.0000334430,(Brazil/CE-FIOCRUZ-47034CE/2021:0.0000010000,(Brazil/SC-FIOCRUZ-7612/2022:0.0001032076,(Brazil/PR-FIOCRUZ-ICC959/2021:0.0000010000,(Brazil/MG-FIOCRUZ-1092/2022:0.0000698328,(Brazil/RS-LACENRS-431745164/2022:0.0003128819,(Brazil/SC-FIOCRUZ-7618/2022:0.0000010000,(Argentina/PAIS-F0440/2021:0.0000010000,(Brazil/RS-FIOCRUZ-66755/2021:0.0000010000,(Brazil/PR-FIOCRUZ-ICC1733/2022:0.0000353709,((Brazil/RS-LACEN-25613/2022:0.0000703965,Brazil/RS-LACENRS-431745230/2022:0.0000010000):0.0002723366[99.5],((Brazil/RS-LACENRS-431745272/2022:0.0000010000,Brazil/RS-LACENRS-431740559/2022:0.0000682776):0.0002389664[99.8],(Brazil/RS-LACENRS-431740465/2022:0.0001373711,(Brazil/RS-LACENRS-431755318/2022:0.0003383895,Brazil/RS-LACENRS-431745278/2022:0.0001025035):0.0000010000[0]):0.0000010000[0]):0.0000010000[0]):0.0000301959[99.5]):0.0000010000[0]):0.0000010000[0]):0.0000010000[0]):0.0000010000[0]):0.0000010000[0]):0.0000010000[0]):0.0000010000[0]):0.0000010000[0]):0.0000010000[0]):0.0000010000[0]):0.0000010000[0]):0.0000010000[0]):0.0000010000[0]):0.0000010000[0]):0.0000010000[0]):0.0000010000[0]):0.0000010000[0]):0.0000010000[0]):0.0000010000[0]):0.0000020138[0]):0.0000010000[0]):0.0000010000[0]):0.0000010000[0]):0.0000010000[0]):0.0000010000[0]):0.0000010000[0]):0.0000010000[0]):0.0000010000[0]):0.0000020138[0],((Paraguay/449267/2022:0.0002444281,(Brazil/DF-NVBS16653GENOV829100990000/2022:0.0001361511,Brazil/PR-IBMP-220207053712/2022:0.0000334430):0.0000010000[0]):0.0000334430[77.8],((Brazil/SC-UFSC-13-31/2022:0.0000010000,(Brazil/MG-NVBS13431GENOV700981175017/2022:0.0000686423,(Brazil/MT-LACENMT-510480615/2022:0.0000684472,(Brazil/MT-LACENMT-510478643/2022:0.0000345346,((Brazil/MT-LACENMT-510479658/2022:0.0001023849,Brazil/RJ-LNN08921/2022:0.0001744632):0.0000334430[74.5],(Brazil/ES-LACENES-321194030/2022:0.0000010000,(Brazil/RJ-2068419/2022:0.0001586128,Brazil/MT-LACENMT-510478493/2022:0.0000334430):0.0000010000[0]):0.0000404104[77.5]):0.0000010000[0]):0.0000010000[0]):0.0000385516[40.4]):0.0000010000[0]):0.0000010000[0],((Brazil/RJ-LNN08931/2022:0.0000010000,((Paraguay/466546/2022:0.0000839838,Paraguay/457119/2022:0.0000334430):0.0000823694[87.6],(Paraguay/454789/2022:0.0000379726,(Paraguay/454545/2022:0.0000980797,Paraguay/449339/2022:0.0001711875):0.0000021521[0]):0.0000334430[17.8]):0.0000384229[78]):0.0000334430[79.2],(Taiwan/NTU139/2022:0.0000680660,((((Brazil/PE-FIOCRUZ-IAM10060/2022:0.0001723968,Brazil/RN-FIOCRUZ-67086/2021:0.0000334430):0.0000010000[0],(Brazil/ES-FIOCRUZ-6281/2022:0.0000010000,(Brazil/RJ-FIOCRUZ-1656/2022:0.0000680697,Brazil/ES-FIOCRUZ-6289/2022:0.0000334430):0.0000010000[0]):0.0000010000[0]):0.0000010000[0],((Brazil/GO-LACEN-1566/2022:0.0001026355,Brazil/PE-FIOCRUZ-IAM10029/2022:0.0000705369):0.0000334430[77.1],((Brazil/PE-FIOCRUZ-IAM9889/2022:0.0001382512,Brazil/PE-FIOCRUZ-IAM9778/2022:0.0001373334):0.0000334430[75.1],(Brazil/PE-FIOCRUZ-IAM9791/2022:0.0001035066,Brazil/GO-2-LACEN-1435/2022:0.0000010000):0.0000010000[0]):0.0000010000[0]):0.0000010000[0]):0.0000334430[78.3],((Brazil/MG-FIOCRUZ-2832/2022:0.0000348499,Uruguay/DLSP_965/2022:0.0000010000):0.0000334430[76.7],((Brazil/PR-FIOCRUZ-ICC2909/2022:0.0002047329,(Brazil/CE-FIOCRUZ-78005CE/2022:0.0000681246,(Brazil/RS-FIOCRUZ-12401/2022:0.0000010000,Brazil/RS-LACENRS-431745239/2022:0.0001035247):0.0001021162[96]):0.0000010000[0]):0.0000334430[75.3],((Uruguay/DLSP_958/2022:0.0001361601,(((Uruguay/DLSP_759/2022:0.0000680758,Uruguay/DLSP_888/2022:0.0001361597):0.0000010000[0],(Uruguay/DLSP_559/2022:0.0001271724,Uruguay/DLSP_p26/2022:0.0000010000):0.0000425161[85]):0.0000334430[76.3],((Uruguay/DLSP_884/2022:0.0000010000,Uruguay/DLSP_892/2022:0.0000010000):0.0000010000[0],(Uruguay/DLSP_212/2022:0.0000680750,(Uruguay/DLSP_699/2022:0.0001021229,Uruguay/DLSP_701/2022:0.0000345167):0.0000334430[78]):0.0000010000[0]):0.0000010000[0]):0.0000010000[0]):0.0000334430[76.3],((Brazil/SP-HIAE-ID1593/2022:0.0000680907,Brazil/MS-LACENMS-500663580/2022:0.0001725907):0.0000334430[78.3],((Argentina/PAIS-E0892/2022:0.0000010000,Argentina/INEI120173/2022:0.0000348820):0.0000334430[77.9],(Canada/ON-KHS-22-01816-v2/2022:0.0000334430,(USA/UT-UPHL-220318965558/2022:0.0000680875,(Brazil/MS_SEQV_LabImuno_MS-220102020416/2022:0.0000334430,((Brazil/PE-FIOCRUZ-IAM7874/2022:0.0000010000,Brazil/PE-IMTSP-CD31683/2022:0.0000010000):0.0000334430[88],((Brazil/RJ-NVBS15181GENOV828905369639/2022:0.0000010000,Brazil/RJ-NVBS15180GENOV828922464140/2022:0.0000010000):0.0001021120[96.4],((USA/WI-CDC-QDX33966923/2022:0.0000010000,Brazil/RS-LACEN-3471321/2021:0.0000010000):0.0000334430[91.8],((Argentina/INEI116876/2021:0.0000010000,Brazil/PR-NVBS16325GENOV828887316522/2022:0.0000334430):0.0000334430[78],(Argentina/INEI121143/2022:0.0001361539,(Brazil/RS-FIOCRUZ-66953/2021:0.0000010000,(Paraguay/324955/2021:0.0000010000,((Argentina/INEI120422/2022:0.0001021363,Argentina/7903-130/2022:0.0002416568):0.0000334430[75.6],(Wales/PHWC-PE84KN/2022:0.0000334430,(Croatia/29069/2022:0.0000334430,((USA/UT-UPHL-220226040783/2022:0.0000334430,Argentina/PAIS-E0941/2022:0.0000334430):0.0000334430[79.1],(((USA/CA-HLX-STM-JD5F3YYFJ/2022:0.0000010000,USA/CA-HLX-STM-F5PDF43U6/2022:0.0000010000):0.0000010000[0],(Brazil/RJ-NVBS19607GENOV829187259779/2022:0.0000334430,Brazil/RJ-FIOCRUZ-12683/2022:0.0000010000):0.0000680751[89.7]):0.0000334430[76.1],((USA/IN-CDC-STM-4BKHWYZSJ/2022:0.0000334430,(USA/CA-HLX-STM-Q7CGRSJW4/2022:0.0000010000,(USA/CO-CDPHE-2103077187/2022:0.0000000000,USA/CO-CDPHE-2102600820/2022:0.0000000000):0.0000010000):0.0000010000[0]):0.0000334430[78],((USA/CA-CDC-ASC210734382/2022:0.0000334430,(USA/CA-CDPH-500054197/2022:0.0000010000,USA/CA-CDC-STM-XHEGS8QWR/2022:0.0000010000):0.0000010000[0]):0.0000334430[85.2],(Brazil/SP-IB_148944/2022:0.0001021998,((Paraguay/454548/2022:0.0000682395,(Brazil/AP-FIOCRUZ-7151/2022:0.0000334430,(Brazil/AM-LV_FMT-9219/2022:0.0000350755,Brazil/AM-FIOCRUZ-ILMD2200666/2022:0.0000010000):0.0000010000[0]):0.0000334430[82.2]):0.0000334430[78.2],((Brazil/SC-FIOCRUZ-9859/2022:0.0001361538,(Brazil/SP-FIOCRUZ-11863/2022:0.0000010000,(Brazil/RS-FIOCRUZ-10619/2022:0.0001021115,(Brazil/RS-FIOCRUZ-IAM12258/2022:0.0001376252,Brazil/TO-FIOCRUZ-9685/2022:0.0000334430):0.0000010000[0]):0.0000010000[0]):0.0000010000[0]):0.0000334430[73.5],((Brazil/RS-FIOCRUZ-10607/2022:0.0001021109,(Brazil/RS-LACEN-3432621/2021:0.0000334430,Brazil/RS-LACEN-3437421/2021:0.0000334430):0.0000010000[0]):0.0000334430[72.9],((Brazil/GO-LGBio-GO346528/2022:0.0001728715,Brazil/BA-FIOCRUZ-PVM95661/2022:0.0000697565):0.0000010000[0],((Paraguay/329599/2021:0.0000010000,(Brazil/CE-REDE-L1BC07LACE/2022:0.0001365622,(Brazil/CE-FIOCRUZ-78041CE/2022:0.0000010000,(Brazil/CE-FIOCRUZ-83038CE/2022:0.0001702163,(Brazil/CE-FIOCRUZ-86186CE/2022:0.0002042571,Brazil/CE-FIOCRUZ-82095CE/2022:0.0000010000):0.0001021112[92.7]):0.0000010000[0]):0.0000010000[0]):0.0000680728[87.2]):0.0000010000[0],(USA/CA-HLX-STM-AXR87RSZT/2021:0.0000010000,(Brazil/PR-LACENPR-414871588/2022:0.0001701999,((Argentina/INEI120304/2022:0.0000685789,(Argentina/79054-16/2022:0.0000010000,Argentina/79084-16/2022:0.0000010000):0.0002419365[99.5]):0.0000334430[74.3],((Brazil/MG-FIOCRUZ-2615/2022:0.0000703266,Brazil/RJ-LNN08221/2022:0.0001047332):0.0000334430[78.7],((Brazil/SP-IB_153609/2022:0.0001701974,(Brazil/RS-LACEN-24910/2022:0.0000680785,Brazil/RS-FIOCRUZ-10412/2022:0.0001021158):0.0000010000[0]):0.0000332222[72.8],((USA/NV-NSPHL-22-00034072/2022:0.0000334430,(Uruguay/DLSP_751/2022:0.0000680735,Brazil/PR-FIOCRUZ-ICC2943/2022:0.0000688409):0.0000010000[0]):0.0000334430[84.2],((Canada/ON-KHS-22-02074-v1/2022:0.0000334430,Uruguay/DLSP_1065/2022:0.0001702069):0.0000334430[79.1],((Brazil/GO-2-LACEN-1533/2022:0.0000683945,(USA/NC-CDC-ASC210857205/2022:0.0000010000,(Chile/AP-2463/2022:0.0000010000,USA/NC-CDC-ASC210697064/2022:0.0000010000):0.0000010000[0]):0.0000010000[0]):0.0000334430[86.1],((Brazil/PR-NVBS17893GENOV829063523017/2022:0.0000010000,(Brazil/PR-IMTSP-CD32367/2022:0.0000010000,Brazil/PR-IMTSP-CD32362/2022:0.0000334430):0.0000010000[0]):0.0001361535[98.1],(((Brazil/GO-2-LACEN-1535/2022:0.0001709479,Brazil/RJ-LNN08088/2022:0.0000680825):0.0000334430[76.4],(Brazil/SP-IB_SEQ48586/2022:0.0001044404,Argentina/INEI120283/2022:0.0000346123):0.0000010000[0]):0.0000334430[83.4],((Brazil/SP-IB_147526/2021:0.0000334430,((Brazil/PB-FIOCRUZ-91005CE/2022:0.0000010000,((Brazil/RS-LMM71821/2022:0.0001735093,Brazil/SC-FIOCRUZ-15088/2022:0.0001702265):0.0000010000[0],(Brazil/ES-FIOCRUZ-6319/2022:0.0000010000,(Brazil/MG-NVBS15160GENOV700991712424/2022:0.0000334430,Brazil/SP-IB_156390/2022:0.0000680713):0.0000010000[0]):0.0000334430[75]):0.0000010000[0]):0.0000010000[0],((USA/CA-CDC-ASC210693280/2022:0.0000681106,(Brazil/ES-FIOCRUZ-6285/2022:0.0000680748,Brazil/PR-BTPRBR00155/2022:0.0000010000):0.0000334430[86.9]):0.0000010000[0],(Brazil/SP-IB_145408/2021:0.0000010000,(Brazil/TO-FIOCRUZ-1386/2022:0.0000334430,(Brazil/SP-FMRP-1947/2022:0.0000334430,(Brazil/PB-FIOCRUZ-66804/2021:0.0000010000,(Brazil/SP-IB_154884/2022:0.0002070698,(Brazil/RJ-FIOCRUZ-66175/2021:0.0000334430,Brazil/RJ-FIOCRUZ-66316/2021:0.0000010000):0.0000334430[84]):0.0000010000[0]):0.0000334430[71.7]):0.0000010000[0]):0.0000010000[0]):0.0000010000[0]):0.0000010000[0]):0.0000010000[0]):0.0000334430[87.4],((USA/AL-CDC-STM-HSW5W4K6H/2022:0.0000000000,(USA/CA-LACPHL-AF08692/2021:0.0000000000,(USA/CA-SDCPHL-012522-170/2021:0.0000000000,(Brazil/RS-FIOCRUZ-3079/2022:0.0000000000,(USA/TX-CDC-ASC210553820/2022:0.0000000000,(USA/FL-CDC-ASC210534763/2021:0.0000000000,(Norway/3620/2022:0.0000000000,(USA/FL-CDC-STM-SSRJRN2HP/2021:0.0000000000,(USA/FL-CDC-STM-SCVFRZ68J/2021:0.0000000000,(USA/WY-WYPHL-22023339/2022:0.0000000000,(USA/CA-HLX-STM-F5TFBKX4D/2022:0.0000000000,(USA/CA-LACPHL-AF08736/2021:0.0000000000,(USA/MA-CDC-QDX32594924/2021:0.0000000000,(Italy/LAZ-AMC-2201051627-DS/2022:0.0000000000,(USA/IN-CDC-STM-WA6252HC2/2022:0.0000000000,(USA/CA-CDC-STM-VYGQGW34X/2022:0.0000000000,(USA/CA-CDC-STM-XR3VBN5RQ/2021:0.0000000000,(USA/WY-WYPHL-22010638/2022:0.0000000000,(USA/CA-CDC-STM-MR2U9EJBQ/2021:0.0000000000,(USA/CA-CDC-STM-WG6HU7WV3/2021:0.0000000000,(USA/FL-CDC-STM-KS3TKAUYX/2021:0.0000000000,(Brazil/DF-NVBS14533GENOV828746377350/2022:0.0000000000,(USA/FL-CDC-STM-BFVN79NYN/2022:0.0000000000,(USA/FL-CDC-STM-D3ZNRARTZ/2021:0.0000000000,(USA/CO-CDC-QDX32143063/2021:0.0000000000,(Norway/3348/2022:0.0000000000,(USA/MS-CDC-ASC210565566/2022:0.0000000000,(USA/PA-CDC-STM-E4UUX6D3B/2022:0.0000000000,(USA/MI-CDC-STM-WVNQF354F/2021:0.0000000000,(Denmark/DCGC-441309/2022:0.0000000000,(Mexico/BCN_IBT_IMSS_6507/2022:0.0000000000,(USA/TX-CDC-STM-C4YWN253X/2021:0.0000000000,(Croatia/29050/2022:0.0000000000,(USA/CA-LACPHL-AF08689/2021:0.0000000000,(USA/OR-CDC-ASC210700241/2022:0.0000000000,(USA/CA-HLX-STM-TVZKAKB3U/2021:0.0000000000,(Canada/BC-BCCDC-316453/2021:0.0000000000,(USA/MD-CDC-QDX32142770/2021:0.0000000000,(USA/FL-CDC-STM-C5QVZJMR9/2021:0.0000000000,(USA/LA-CDC-STM-NFTVGFJE3/2021:0.0000000000,(USA/TX-CDC-STM-95A9U8GW3/2021:0.0000000000,(Brazil/RJ-LNN07966/2021:0.0000000000,(USA/MO-CDC-LC0488781/2022:0.0000000000,(USA/IN-CDC-STM-D3MFNCR5E/2022:0.0000000000,(USA/WI-CDC-ASC210551236/2022:0.0000000000,(USA/CA-HLX-STM-QW6PB7ZB2/2021:0.0000000000,(Brazil/PR-LACENPR-414871273/2022:0.0000000000,(USA/CT-CDC-2-5672860/2021:0.0000000000,(USA/ND-CDC-2-5504690/2022:0.0000000000,(USA/FL-CDC-STM-T7QM3BD9A/2022:0.0000000000,(Brazil/MG-MGBR50155/2022:0.0000000000,(Brazil/SP-NVBS15599GENOV828882796510/2022:0.0000000000,(USA/FL-BPHL-2415/2022:0.0000000000,(USA/PA-Erie-AHSM-16/2021:0.0000000000,(Argentina/INEI117321/2021:0.0000000000,(USA/CA-CDC-STM-UQAKUSZQ9/2021:0.0000000000,(USA/CA-CDC-STM-TQVS5TADM/2021:0.0000000000,(USA/CA-CDC-ASC210552002/2022:0.0000000000,(France/IDF-LBZCentre-DF2203070081/2022:0.0000000000,(Canada/BC-BCCDC-357265/2022:0.0000000000,(England/LSPA-37FB9C1/2022:0.0000000000,(USA/FL-CDC-STM-E9TQ8ZSCR/2021:0.0000000000,(USA/CO-CDPHE-2102918677/2022:0.0000000000,(USA/PA-CDC-STM-BP55A3Z2J/2022:0.0000000000,(Croatia/29092/2022:0.0000000000,(USA/CO-CDC-STM-TH23EAA7U/2021:0.0000000000,(USA/FL-CDC-STM-PQX4M7X4C/2021:0.0000000000,(USA/CA-HLX-STM-CRYEXTDGB/2022:0.0000000000,(Brazil/SP-IB_154203/2022:0.0000000000,(USA/OH-22AM-013CO02501/2022:0.0000000000,(Croatia/29874/2022:0.0000000000,(USA/CA-LACPHL-AF08745/2021:0.0000000000,(Canada/ON-PHL-22-16309/2022:0.0000000000,(Uruguay/DLSP_406/2022:0.0000000000,(Croatia/29051/2022:0.0000000000,(USA/KY-CDC-STM-9CBS7R23W/2021:0.0000000000,(Brazil/RJ-NVBS14448GENOV701822859882/2022:0.0000000000,(USA/CA-LACPHL-AF08787/2021:0.0000000000,(England/MILK-3800782/2022:0.0000000000,(USA/NY-PRL-2022_0401_01H03/2022:0.0000000000,(Brazil/SC-FIOCRUZ-8832/2022:0.0000000000,(Guatemala/588-LNSGua/2022:0.0000000000,(USA/GA-CDC-STM-Z2DJPGMR4/2021:0.0000000000,(USA/TN-CDC-ASC210553206/2022:0.0000000000,(USA/AZ-CDC-ASC210551337/2022:0.0000000000,(Norway/3358/2022:0.0000000000,(USA/FL-CDC-QDX32456924/2021:0.0000000000,(USA/NC-CDC-ASC210566523/2021:0.0000000000,(USA/CA-LACPHL-AF08758/2021:0.0000000000,(USA/LA-CDC-STM-Y88TXG5AZ/2021:0.0000000000,(Scotland/QEUH-36FD3C2/2022:0.0000000000,(USA/NC-CORVASEQ-1086-1714/2022:0.0000000000,(USA/WA-CDC-STM-NBN7739VK/2021:0.0000000000,(Finland/P-417/2022:0.0000000000,(USA/NC-CDC-ASC210638762/2021:0.0000000000,(USA/CA-LACPHL-AF08755/2021:0.0000000000,(USA/OH-CDC-ASC210554926/2022:0.0000000000,(USA/WY-WYPHL-22011479/2022:0.0000000000,(USA/WY-WYPHL-22007293/2022:0.0000000000,(USA/FL-CDC-STM-JZ844AGZ8/2021:0.0000000000,(USA/CA-HLX-STM-WZVGQ76NB/2021:0.0000000000,(USA/RI-CDCBI-RIDOH_OQYX4BAKV2SQSOSW/2022:0.0000000000,(USA/IA-SHL-2053064/2022:0.0000000000,(USA/NJ-CDC-QDX32142888/2021:0.0000000000,(USA/IN-CDC-STM-BWBQJBW25/2022:0.0000000000,(Argentina/PAIS-F0429/2021:0.0000000000,(Italy/LAZ-AMC-2202042445-DS/2022:0.0000000000,(USA/CT-YPL21-136929/2021:0.0000000000,(USA/TX-CDC-STM-2JDXVDFK3/2022:0.0000000000,(Brazil/SP-IB_154787/2022:0.0000000000,(England/ALDP-3383151/2022:0.0000000000,(USA/KS-CDC-ASC210640684/2021:0.0000000000,(Norway/10326/2022:0.0000000000,(USA/PA-CDC-STM-FHMJKQMUD/2022:0.0000000000,(Finland/VI-566/2022:0.0000000000,(Brazil/ES-FIOCRUZ-6337/2022:0.0000000000,(USA/OH-CDC-ASC210534757/2021:0.0000000000,(USA/LA-CDC-STM-P5SFY8SEG/2022:0.0000000000,(USA/CA-CDC-STM-ZYCCC3E6D/2021:0.0000000000,(USA/NC-CORVASEQ-1085-3219/2022:0.0000000000,Brazil/SP-SPBR50173/2021:0.0000000000):0.0000000000):0.0000000000):0.0000000000):0.0000000000):0.0000000000):0.0000000000):0.0000000000):0.0000000000):0.0000000000):0.0000000000):0.0000000000):0.0000000000):0.0000000000):0.0000000000):0.0000000000):0.0000000000):0.0000000000):0.0000000000):0.0000000000):0.0000000000):0.0000000000):0.0000000000):0.0000000000):0.0000000000):0.0000000000):0.0000000000):0.0000000000):0.0000000000):0.0000000000):0.0000000000):0.0000000000):0.0000000000):0.0000000000):0.0000000000):0.0000000000):0.0000000000):0.0000000000):0.0000000000):0.0000000000):0.0000000000):0.0000000000):0.0000000000):0.0000000000):0.0000000000):0.0000000000):0.0000000000):0.0000000000):0.0000000000):0.0000000000):0.0000000000):0.0000000000):0.0000000000):0.0000000000):0.0000000000):0.0000000000):0.0000000000):0.0000000000):0.0000000000):0.0000000000):0.0000000000):0.0000000000):0.0000000000):0.0000000000):0.0000000000):0.0000000000):0.0000000000):0.0000000000):0.0000000000):0.0000000000):0.0000000000):0.0000000000):0.0000000000):0.0000000000):0.0000000000):0.0000000000):0.0000000000):0.0000000000):0.0000000000):0.0000000000):0.0000000000):0.0000000000):0.0000000000):0.0000000000):0.0000000000):0.0000000000):0.0000000000):0.0000000000):0.0000000000):0.0000000000):0.0000000000):0.0000000000):0.0000000000):0.0000000000):0.0000000000):0.0000000000):0.0000000000):0.0000000000):0.0000000000):0.0000000000):0.0000000000):0.0000000000):0.0000000000):0.0000000000):0.0000000000):0.0000000000):0.0000000000):0.0000000000):0.0000000000):0.0000000000):0.0000000000):0.0000000000):0.0000000000):0.0000000000):0.0000000000):0.0000000000):0.0000000000):0.0000000000):0.0000000000):0.0000000000):0.0000010000,(Argentina/INEI116409/2021:0.0000010000,(((Brazil/RS-LACENRS-431686357/2022:0.0000681043,Brazil/RS-LMM68210/2021:0.0000334430):0.0000010000[0],(Brazil/RS-FIOCRUZ-10373/2022:0.0000681220,Brazil/GO-2-LACEN-1536/2022:0.0000334430):0.0000010000[0]):0.0000334430[79.4],(Brazil/BA-LACENBA-292390205/2022:0.0001361026,((Brazil/BA-FIOCRUZ-PVM90782/2022:0.0000010000,(Brazil/RS-LMM71808/2022:0.0000010000,(Brazil/PR-FIOCRUZ-ICC2830/2022:0.0000010000,(Argentina/PAIS-G0670/2021:0.0000010000,(Brazil/SP-UW22010321353/2022:0.0000334430,(Brazil/SP-IB_149526/2022:0.0000334430,((Brazil/GO-LACEN-1585/2022:0.0000010000,((Brazil/SP-HIAE-ID2043/2022:0.0000334430,Brazil/SP-HIAE-ID2045/2022:0.0000010000):0.0000680660[89.2],(Brazil/GO-LACEN-1681/2022:0.0000334430,(Brazil/GO-LACEN-1571/2022:0.0000334430,Brazil/GO-BIOVIDA-1821/2022:0.0000010000):0.0000334430[87.7]):0.0000010000[0]):0.0000680463[80.6]):0.0001360912[96],((((Brazil/RJ-FIOCRUZ-13708/2022:0.0000010000,Brazil/RJ-FIOCRUZ-9606/2022:0.0000010000):0.0000334430[77.4],(Argentina/INEI120578/2022:0.0001021107,Argentina/INEI120369/2022:0.0001361539):0.0001021163[93.1]):0.0000010000[0],(Brazil/SP-NVBS18718GENOV829205958158/2022:0.0001716173,(Argentina/PAIS-G1099/2022:0.0003111671,(Argentina/INEI120162/2022:0.0001065366,(Brazil/SP-IB_149599/2022:0.0000354917,(Brazil/SP-IB_151381/2022:0.0001394221,(Argentina/PAIS-G1070/2022:0.0001376942,(Argentina/PAIS-G1069/2022:0.0002118337,(Argentina/PAIS-G1052/2022:0.0001059013,Argentina/PAIS-G1059/2022:0.0000010000):0.0000349111[84.6]):0.0000010000[0]):0.0000510491[86.9]):0.0000010000[0]):0.0000010000[0]):0.0000010000[0]):0.0000507985[84.2]):0.0000010000[0]):0.0000028067[0],(Brazil/MA-FIOCRUZ-17645/2022:0.0002727975,((Brazil/RS-FIOCRUZ-8496/2022:0.0001032295,(Brazil/RS-LACENRS-431740504/2022:0.0002392160,Brazil/MG-FIOCRUZ-683/2022:0.0000351806):0.0000020295[0]):0.0000010000[0],((Brazil/ES-FIOCRUZ-67230/2021:0.0000334430,(Brazil/BA-FIOCRUZ-7856/2022:0.0000347607,Brazil/ES-FIOCRUZ-67229/2021:0.0000010000):0.0000010000[0]):0.0000010000[0],((Brazil/PR-FIOCRUZ-6892/2022:0.0000010000,(Brazil/RS-FIOCRUZ-4618/2022:0.0000692025,Brazil/MG-FIOCRUZ-1091/2022:0.0000702676):0.0000010000[0]):0.0000010000[0],(Brazil/MG-FIOCRUZ-AR-568/2022:0.0000010000,(Brazil/MG-FIOCRUZ-AR669/2022:0.0000348304,Brazil/MG-FIOCRUZ-758/2022:0.0000697592):0.0000010000[0]):0.0000010000[0]):0.0000010000[0]):0.0000010000[0]):0.0000334430[73.6]):0.0000010000[0]):0.0000028721[0]):0.0000010000[0]):0.0000020246[0]):0.0000010000[0]):0.0000010000[0]):0.0000010000[0]):0.0000010000[0]):0.0000277461[0],(Brazil/SC-FIOCRUZ-12557/2022:0.0000680735,((Argentina/PAIS-G1046/2022:0.0001406995,(Brazil/SP-IB_157907/2022:0.0000010000,Brazil/SP-IB_158235/2022:0.0000010000):0.0001702549[98.2]):0.0000680634[89],(USA/MO-CDC-ASC210555303/2022:0.0000334430,((Brazil/MG-LBI-906003531/2022:0.0001026640,(Germany/NW-RKI-I-521236/2022:0.0000010000,Brazil/RS-LMM71828/2022:0.0000344445):0.0000010000[0]):0.0000334430[77],(USA/MI-CDC-STM-KCDSCZRKS/2021:0.0000010000,((Argentina/INEI118284/2022:0.0000334430,(Brazil/PA-IEC-C2VM35/2022:0.0001039440,(Brazil/PA-FIOCRUZ-7353/2022:0.0000010000,(Brazil/PA-FIOCRUZ-7319/2022:0.0000680679,Brazil/TO-LGMA-170491196/2022:0.0001021205):0.0000010000[0]):0.0000010000[0]):0.0000334430[80.3]):0.0000334430[79.5],(Brazil/RS-LACEN-3484921/2021:0.0000010000,(Argentina/INEI117284/2021:0.0000334430,(USA/FL-CDC-STM-FC4T9ZPMU/2022:0.0000334430,((Paraguay/413855/2022:0.0001041951,(Brazil/PE-LACENPE-261500685/2022:0.0001181254,Brazil/PE-NVBS15000GENOV828917597372/2022:0.0000334430):0.0001165773[94]):0.0000395991[78],(Mexico/MEX-INMEGEN-47-64/2021:0.0000334430,(Brazil/RS-FIOCRUZ-66739/2021:0.0000334430,(USA/NC-CDC-ASC210566564/2021:0.0000334430,((USA/NM-CDC-QDX32337712/2021:0.0000010000,USA/NJ-CDC-LC0541201/2022:0.0000010000):0.0000334430[93.4],((USA/CA-HLX-STM-AANBYJHMF/2022:0.0000680644,(Brazil/SC-LACENSC-421265205/2022:0.0001388015,Argentina/INEI120310/2022:0.0001706308):0.0000010000[0]):0.0000334430[83.9],((Argentina/INEI115955/2021:0.0000010000,(Brazil/MG-LBI886004104/2022:0.0000349230,((USA/FL-CDC-ASC210640026/2021:0.0000010000,(USA/VA-CDC-ASC210749479/2022:0.0000334430,Brazil/AM-FIOCRUZ-ILMD2203902/2022:0.0001374766):0.0000010000[0]):0.0000010000[0],(Brazil/MG-LBI68601715001/2022:0.0000692729,(Brazil/RS-RSBR00150/2022:0.0001408932,Brazil/SP-IB_152168/2022:0.0001060860):0.0000010000[0]):0.0000010000[0]):0.0000010000[0]):0.0000334430[73.5]):0.0000010000[0],((Brazil/SP-IB_158236/2022:0.0001021592,(Brazil/AM-LV_FMT-9283/2022:0.0002044305,Brazil/TO-LACENTO-170503602/2022:0.0001025500):0.0000334430[75.6]):0.0000334430[77.4],((Brazil/RJ-NVBS12592GENOV828612538823/2022:0.0000680759,(Brazil/PE-LACENPE-261501893/2022:0.0000690252,Brazil/PE-FIOCRUZ-IAM7029/2022:0.0000352067):0.0000010000[0]):0.0000334430[84.4],(Brazil/MG-MGBR50302/2022:0.0000334430,((Brazil/ES-LACENES-321146160/2022:0.0000692651,(Brazil/RJ-LNN07570/2021:0.0000010000,(Brazil/RJ-LNN08550/2022:0.0000680788,(Brazil/RJ-FIOCRUZ-3684/2022:0.0001361593,Brazil/SP-IB_155383/2022:0.0002042505):0.0000010000[0]):0.0000010000[0]):0.0000010000[0]):0.0000334430[71.9],(Paraguay/412681/2022:0.0000010000,((Paraguay/331844/2021:0.0000010000,(Paraguay/324818/2021:0.0000010000,(Paraguay/435193/2022:0.0001735659,(Brazil/RJ-LNN08659/2022:0.0001063823,(Brazil/RS-RSBR10187/2022:0.0002383226,(USA/KY-CDC-ASC210823828/2022:0.0000010000,(USA/CT-CDC-LC0465530/2022:0.0000000000,(USA/TX-HMH-MCoV-85675/2022:0.0000000000,(Canada/QC-L00456229001A/2022:0.0000000000,(USA/VA-CDC-LC0507577/2022:0.0000000000,(USA/OH-CDC-ASC210640673/2021:0.0000000000,(USA/NC-CDC-ASC210823829/2022:0.0000000000,USA/OH-22AM-004CO01464/2022:0.0000000000):0.0000000000):0.0000000000):0.0000000000):0.0000000000):0.0000000000):0.0000010000):0.0000010000[0]):0.0000299349[98]):0.0000010000[0]):0.0000010000[0]):0.0000010000[0]):0.0000010000[0],((Paraguay/405993/2022:0.0000010000,(Brazil/SC-FIOCRUZ-2196/2022:0.0000010000,(USA/MN-CDC-LC0473632/2022:0.0000334430,(Argentina/PAIS-F0427/2021:0.0000334430,(Brazil/SP-IB_149401/2022:0.0000010000,(Argentina/PAIS-G0872/2022:0.0001056602,(Argentina/INEI118431/2022:0.0000346156,(Brazil/PE-FIOCRUZ-IAM9758/2022:0.0000689438,(Brazil/RS-LACEN-19217/2022:0.0000334430,((Brazil/SP-IB_151738/2022:0.0000334430,(Brazil/SP-IB_151732/2022:0.0000010000,Brazil/SP-IB_RP147465/2021:0.0000010000):0.0000010000[0]):0.0000334430[77.1],(Brazil/RS-LMM69043/2022:0.0000345351,(Finland/P-442/2022:0.0000334430,((Croatia/29074/2022:0.0000010000,Brazil/RS-RSBR10118/2022:0.0000010000):0.0000334430[93],(Brazil/DF-NVBS15269GENOV828930519573/2022:0.0000680759,(Mexico/JAL_LANGEBIO_IMSS_5114/2022:0.0000010000,((Argentina/PAIS-E1009/2022:0.0001702264,Brazil/PA-LACENPA-150321716/2022:0.0000689652):0.0000334430[74.5],(Brazil/RJ-NVBS15698GENOV701837757197/2022:0.0001021141,(USA/TN-ASC-210649261/2022:0.0001021357,((Brazil/DF-NVBS18443GENOV829178261811/2022:0.0001021127,Uruguay/DLSP_1662/2022:0.0001054556):0.0000334430[75.7],(Brazil/SP-IB_156245/2022:0.0000680731,(Brazil/SP-IB_151231/2022:0.0000680731,(Brazil/MG-MGBR50542/2022:0.0000334430,(Brazil/PR-FIOCRUZ-13475/2022:0.0000334430,(USA/CA-HLX-STM-G863X9X9G/2021:0.0000334430,(USA/MI-CDC-STM-5NMKJ5Y7J/2022:0.0000010000,(Brazil/BA-FIOCRUZ-10019/2022:0.0000334430,(USA/FL-CDC-STM-5GWTYFG5K/2022:0.0000010000,(USA/MI-CDC-STM-EK7EGJMGS/2021:0.0000334430,(Argentina/INEI119469/2022:0.0000680722,((Brazil/SP-IB_156872/2022:0.0000334430,Brazil/SP-NVBS19064GENOV829212083539/2022:0.0000334430):0.0001021147[93.8],(Brazil/RS-FIOCRUZ-12376/2022:0.0002045959,(Canada/BC-BCCDC-312048/2021:0.0000010000,(Paraguay/431478/2022:0.0001387502,(Brazil/MG-LBI-00000170/2022:0.0000010000,(USA/WV-CDC-ASC210734782/2022:0.0000334430,((Argentina/PAIS-F0449/2021:0.0000345213,(Argentina/PAIS-G0815/2022:0.0000351148,(Brazil/RS-FIOCRUZ-21113/2022:0.0004853919,Brazil/RJ-LNN10018/2022:0.0005114197):0.0000660175[0]):0.0000010000[0]):0.0000010000[0],((Brazil/RS-FIOCRUZ-4513/2022:0.0001361722,Brazil/RS-FIOCRUZ-10530/2022:0.0000680853):0.0000334430[75.4],(USA/MS-UMMC-M1782E7-519814/2021:0.0000334430,(Canada/BC-BCCDC-333922/2022:0.0000334430,(Argentina/PAIS-G0650/2021:0.0000010000,(Argentina/INEI119900/2022:0.0001021558,(USA/PA-CDC-STM-XP5C37BF9/2022:0.0000010000,((Brazil/SC-FIOCRUZ-8834/2022:0.0000685517,Brazil/SC-FIOCRUZ-4356/2022:0.0000680801):0.0000334430[78.8],(Brazil/SP-NVBS15512GENOV828901366328/2022:0.0000680733,((USA/OH-CDC-ASC210683387/2022:0.0000334430,USA/IL-CDC-ASC210695863/2022:0.0000010000):0.0000334430[77.9],(Brazil/PR-FIOCRUZ-ICC2827/2022:0.0000682325,(Brazil/MS-LIC-210102099652/2021:0.0000334430,(Brazil/PA-LACENPA-150314442/2022:0.0001033064,(Brazil/RS-LMM71262/2022:0.0000010000,(Brazil/RJ-FIOCRUZ-8986/2022:0.0000010000,(Brazil/MG-MGBR50526/2022:0.0000334430,(Paraguay/431490/2022:0.0000010000,((Argentina/PAIS-G0954/2022:0.0000353674,Paraguay/420425/2022:0.0000691979):0.0000010000[0],(Brazil/SC-FIOCRUZ-9856/2022:0.0002723473,(Paraguay/322103/2021:0.0000010000,(Brazil/CE-CEBR50112/2021:0.0000010000,(USA/FL-CDC-STM-JAEQ2ACZG/2022:0.0000334430,(Brazil/RJ-NVBS13546GENOV828791427765/2022:0.0001361596,(Wales/PHWC-PE6JUT/2022:0.0000010000,(Brazil/SP-L193-CD27048/2021:0.0000010000,(Argentina/PAIS-E1011/2022:0.0002042455,(Brazil/BA-FIOCRUZ-PVM89257/2021:0.0000010000,((Brazil/RS-FIOCRUZ-4573/2022:0.0000682234,Brazil/RJ-RJBR50025/2022:0.0000334430):0.0000334430[76.6],(USA/RI-CDC-ASC210690439/2022:0.0000681165,(Brazil/SP-NVBS17241GENOV829093723487/2022:0.0001696256,(USA/FL-CDC-STM-PVHKVS9VC/2022:0.0000680721,(Brazil/ES-LACENES-321149747/2022:0.0000334430,(Mexico/CHP_IBT_IMSS_6483/2022:0.0000334430,((Brazil/RO-LVM-FIOCRUZ-220312000097/2022:0.0000334430,(Uruguay/DLSP_1193/2022:0.0000693610,Brazil/PR-FIOCRUZ-ICC2257/2022:0.0000334430):0.0000010000[0]):0.0000334430[79.9],((Brazil/PE-FIOCRUZ-IAM8012/2022:0.0000010000,(USA/NJ-CDC-ASC210755359/2022:0.0000680894,Brazil/RJ-FIOCRUZ-66418/2021:0.0000355578):0.0000010000[0]):0.0000010000[0],(USA/CA-HLX-STM-J4ZMHAG33/2022:0.0000010000,(Argentina/PAIS-E1004/2022:0.0000334430,(Brazil/MG-FIOCRUZ-2830/2022:0.0000680793,((Brazil/SP-HIAE-ID1960/2022:0.0000510449,Brazil/CE-IMTSP-CD27998/2022:0.0000010000):0.0000510736[75.6],(USA/FL-CDC-STM-NSW9B2N85/2021:0.0000010000,((USA/FL-CDC-STM-8YSMNV9CR/2022:0.0000680541,Brazil/PR-FIOCRUZ-ICC2444/2022:0.0000010000):0.0000334430[75.1],(((Brazil/MG_LBI_1269/2021:0.0001418233,(Brazil/PR-LACENPR-414871492/2022:0.0001361725,(Brazil/MG-LBI166069938/2022:0.0007990471,(Brazil/DF-LACENDF-530011477/2022:0.0000683820,(((Uruguay/DLSP_1536/2022:0.0001021170,Brazil/MS-LACENMS-500649803/2022:0.0003756762):0.0000334430[75.8],((Brazil/GO-LACEN-1158/2022:0.0000682617,(Brazil/DF-LACENDF-530011806/2022:0.0000334430,Brazil/SC-LACENSC-421345907/2022:0.0000010000):0.0000010000[0]):0.0000010000[0],((Brazil/RS-LACENRS-431673381/2022:0.0000334430,Brazil/PE-NVBS18234GENOV829200118212/2022:0.0001388266):0.0000010000[0],(Brazil/SC-LACENSC-421265201/2022:0.0001037899,Brazil/ES-FIOCRUZ-66483/2021:0.0000010000):0.0000010000[0]):0.0000010000[0]):0.0000010000[0]):0.0000334430[85.7],((Brazil/RR-LACENRR-140133407/2022:0.0000010000,(Brazil/MG_LBI_1238/2021:0.0000010000,(Brazil/RR-LACENRR-140127744/2022:0.0001361522,(Brazil/RO-LACENRO-110396644/2022:0.0000352150,Brazil/RO-LACENRO-110411197/2022:0.0000687954):0.0000010000[0]):0.0000010000[0]):0.0000334430[74.6]):0.0000334430[84.5],((Brazil/AL-LACENAL-270217151/2022:0.0000680725,(Brazil/BA-LACENBA-292436361/2022:0.0000334430,Brazil/RO-LACENRO-110400561/2022:0.0001702867):0.0000010000[0]):0.0000010000[0],(Brazil/BA-LACENBA-292428261/2022:0.0001021115,(Paraguay/454554/2022:0.0000697458,(Brazil/SP-NVBS19094GENOV829192005224/2022:0.0000689555,(Argentina/INEI119980/2022:0.0000010000,(Brazil/RS-RSBR00142/2022:0.0002103049,Argentina/INEI119808/2022:0.0000346894):0.0000344804[77.2]):0.0000010000[0]):0.0000010000[0]):0.0000010000[0]):0.0000010000[0]):0.0000010000[0]):0.0000010000[0]):0.0000334430[79]):0.0000334430[77.8]):0.0000334430[76.3]):0.0000334430[73.6]):0.0000010000[0],(((Uruguay/DLSP_p28/2022:0.0000010000,Brazil/MG-FUNED-311061961/2021:0.0001380473):0.0000010000[0],(((Paraguay/329221/2021:0.0001743531,Paraguay/443088/2022:0.0001723942):0.0000334430[76.3],((Brazil/MG-FIOCRUZ-AR-938/2022:0.0000707315,Brazil/MG-LBI16211964/2022:0.0001361535):0.0000010000[0],((USA/WI-CDC-ASC210557150/2021:0.0000334430,Brazil/RO-FIOCRUZ-ILMD2204097/2022:0.0001361632):0.0000010000[0],(Uruguay/DLSP_1226/2022:0.0000334430,Brazil/MG-MGBR50432/2022:0.0000680702):0.0000010000[0]):0.0000010000[0]):0.0000010000[0]):0.0000334430[85.9],((Japan/IC-5853/2022:0.0000680851,(Ireland/MH-Enfer-COV230122005_F8/2022:0.0000681101,Brazil/GO-LGBio-GO335382/2022:0.0000680759):0.0000010000[0]):0.0000010000[0],(Brazil/RS-RSBR10186/2022:0.0002072338,((Brazil/PE-LACENPE-261515250/2022:0.0000697517,Brazil/PR-LACENPR-414763733/2022:0.0002059193):0.0000010000[0],((Brazil/SP-IB_156391/2022:0.0000010000,(Brazil/SP-33080/2022:0.0000010000,Brazil/SP-IMTSP-CD33080/2022:0.0000010000):0.0001361721[96.2]):0.0000680734[93.5],(Brazil/AC-AC-LNCC-00344/2022:0.0000334430,((Brazil/AC-FIOCRUZ-ILMD2203678/2022:0.0000334430,Brazil/SP-HIAE-ID1797/2022:0.0000680755):0.0000010000[0],(Brazil/SP-NVBS16108GENOV828900140325/2022:0.0000010000,((Brazil/PR-NVBS16389GENOV828917951891/2022:0.0000334430,(Brazil/AC-LACENAC-120192542/2022:0.0000334430,Brazil/AC-LACENAC-120192500/2022:0.0001027883):0.0001021246[93.5]):0.0000010000[0],(Brazil/RJ-NVBS15233GENOV828888307116/2022:0.0000334430,(Brazil/AC-LACENAC-120187353/2022:0.0000334430,Brazil/RO-LACENRO-110416604/2022:0.0002382964):0.0000010000[0]):0.0000010000[0]):0.0000010000[0]):0.0000010000[0]):0.0000010000[0]):0.0000680735[92.7]):0.0000010000[0]):0.0000334430[73.8]):0.0000010000[0]):0.0000010000[0]):0.0000010000[0]):0.0000010000[0],(((Brazil/PR-IMTSP-CD32606/2022:0.0001390912,(Brazil/PR-LACENPR-414910063/2022:0.0001353369,Brazil/PR-NVBS17866GENOV829098382337/2022:0.0000010000):0.0000020138[0]):0.0001699706[98.5],(Guinea/CERFIG-35926/2022:0.0000334430,(Japan/RIMD10657/2022:0.0002722675,((Brazil/MG-FIOCRUZ-2837/2022:0.0000682278,(Iran/Hormozgan-NIC-23es-73/2022:0.0000680416,(Brazil/MG-FIOCRUZ-1455/2021:0.0000010000,Paraguay/443071/2022:0.0000682218):0.0000010000[0]):0.0000334430[78.4]):0.0000334430[73.6],((Paraguay/431463/2022:0.0000334430,(Paraguay/443634/2022:0.0000010000,Paraguay/431494/2022:0.0000334430):0.0000010000[0]):0.0000010000[0],(Paraguay/431491/2022:0.0000010000,(Paraguay/443086/2022:0.0000694922,Paraguay/443055/2022:0.0000346764):0.0000010000[0]):0.0000010000[0]):0.0000334430[80]):0.0000010000[0]):0.0000680506[89.2]):0.0000334430[81]):0.0000010000[0],((Iran/Bojnurd-NIC-23es-44/2022:0.0002042056,(Iran/Isfahan-NIC-23es-65/2022:0.0001361391,Iran/Yasuj-NIC-23es-94/2022:0.0000334430):0.0000680731[88.2]):0.0000334430[75.2],((((USA/CA-HLX-STM-V64PDSZ5F/2022:0.0000010000,Germany/BY-RKI-I-603705/2022:0.0000680930):0.0000010000[0],(Wales/PHWC-PE7AH1/2022:0.0000010000,(Japan/SZ-NIG-4-C1060/2022:0.0001021329,USA/CT-CDC-LC0553835/2022:0.0000334430):0.0000010000[0]):0.0000010000[0]):0.0000010000[0],((USA/MD-CDC-ASC210859184/2022:0.0000010000,(Brazil/RS-LMM71785/2022:0.0000010000,Argentina/INEI120780/2022:0.0002057765):0.0000010000[0]):0.0000010000[0],((Argentina/INEI116938/2021:0.0000334430,Paraguay/454544/2022:0.0000691225):0.0000334430[77],(Switzerland/GE-HUG-36833413/2022:0.0000010000,(Brazil/SP-NVBS14159GENOV828762333873/2022:0.0000680706,Brazil/MG-FIOCRUZ-1010/2022:0.0001388055):0.0000010000[0]):0.0000334430[80.3]):0.0000010000[0]):0.0000010000[0]):0.0000010000[0],((Wales/PHWC-PGOAND/2021:0.0000010000,(Brazil/PB-LACENPB-250416268/2022:0.0000681375,(USA/CT-SEMA4-2944/2022:0.0000010000,Brazil/MG-MGBR50517/2022:0.0002042505):0.0000334430[85.2]):0.0000010000[0]):0.0000010000[0],(USA/TN-ASC-210590150/2022:0.0000000000,(Germany/RP-RKI-I-565516/2022:0.0000000000,(Thailand/DMSc-06944/2022:0.0000000000,(USA/GA-CDC-STM-XY8R5B7CC/2021:0.0000000000,(Thailand/DMSc-06869/2022:0.0000000000,(USA/TX-CDC-STM-T3F85ENC3/2021:0.0000000000,(USA/GA-CDC-STM-SGSPPF3PS/2021:0.0000000000,(USA/IN-CDC-STM-3K6RH59SS/2021:0.0000000000,(Thailand/DMSc-06296/2021:0.0000000000,(USA/TN-ASC-210597229/2022:0.0000000000,(Thailand/DMSc-06964/2022:0.0000000000,(Italy/ABR-IZSGC-33737/2022:0.0000000000,(Thailand/DMSc-06867/2022:0.0000000000,(Thailand/DMSc-07221/2022:0.0000000000,(USA/TX-HMH-MCoV-82976/2022:0.0000000000,(USA/GA-CDC-STM-QFFRBP5S6/2021:0.0000000000,(Nigeria/CV5036/2021:0.0000000000,(USA/VA-DCLS-13539/2022:0.0000000000,(USA/TN-ASC-210588035/2022:0.0000000000,(USA/UT-UPHL-220321207323/2022:0.0000000000,(USA/MA-CDC-STM-AKKRPFG9K/2022:0.0000000000,(USA/TN-ASC-210508133/2022:0.0000000000,(Thailand/DMSc-06851/2022:0.0000000000,(USA/GA-CDC-STM-HVAF66YGT/2021:0.0000000000,(Wales/PHWC-PEBUNF/2022:0.0000000000,(USA/TX-CDC-ASC210567706/2021:0.0000000000,(Italy/UMB-IZSGC-75.1.2/2021:0.0000000000,(USA/NC-CDC-2-5594901/2022:0.0000000000,(Thailand/DMSc-06839/2022:0.0000000000,(USA/TX-CDC-STM-YXRG25BS7/2022:0.0000000000,(USA/TN-ASC-210537739/2022:0.0000000000,(USA/FL-CDC-STM-9CMYXW5B3/2022:0.0000000000,(Thailand/DMSc-07333/2022:0.0000000000,(USA/TX-CDC-STM-ND3VAAE75/2022:0.0000000000,(USA/TX-CDC-STM-4Q53HUFGA/2021:0.0000000000,(Nigeria/CV4972/2021:0.0000000000,(USA/TN-ASC-210542720/2022:0.0000000000,(Kenya/SS10664/2021:0.0000000000,(Thailand/DMSc-06855/2022:0.0000000000,(USA/GA-CDC-STM-7F3U653JD/2021:0.0000000000,(Germany/BE-RKI-I-479867/2022:0.0000000000,(Thailand/DMSc-06861/2022:0.0000000000,(Thailand/DMSc-06842/2022:0.0000000000,(USA/FL-CDC-STM-6CXSYPGCN/2021:0.0000000000,(Nigeria/CV5043/2021:0.0000000000,(USA/GA-CDC-STM-38RNZ8AEY/2022:0.0000000000,(Wales/PHWC-PE7TWJ/2022:0.0000000000,(USA/TN-ASC-210684988/2022:0.0000000000,(Thailand/DMSc-06826/2022:0.0000000000,Thailand/DMSc-06822/2022:0.0000000000):0.0000000000):0.0000000000):0.0000000000):0.0000000000):0.0000000000):0.0000000000):0.0000000000):0.0000000000):0.0000000000):0.0000000000):0.0000000000):0.0000000000):0.0000000000):0.0000000000):0.0000000000):0.0000000000):0.0000000000):0.0000000000):0.0000000000):0.0000000000):0.0000000000):0.0000000000):0.0000000000):0.0000000000):0.0000000000):0.0000000000):0.0000000000):0.0000000000):0.0000000000):0.0000000000):0.0000000000):0.0000000000):0.0000000000):0.0000000000):0.0000000000):0.0000000000):0.0000000000):0.0000000000):0.0000000000):0.0000000000):0.0000000000):0.0000000000):0.0000000000):0.0000000000):0.0000000000):0.0000000000):0.0000000000):0.0000000000):0.0000010000):0.0000010000[0]):0.0000010000[0]):0.0000010000[0]):0.0000020138[0]):0.0000339176[79.4]):0.0000010000[0],((Brazil/SP-IB_151287/2022:0.0000346284,((Brazil/SP-IB_148261/2022:0.0000010000,Brazil/PR-FIOCRUZ-ICC928/2021:0.0000334430):0.0000334430[80.8],(Brazil/GO-NVBS17595GENOV829092617732/2022:0.0001361575,(Brazil/MG-LBI-666019375/2022:0.0000010000,Brazil/MG-LBI16200650/2022:0.0000010000):0.0001021162[91.4]):0.0000010000[0]):0.0000010000[0]):0.0000334430[77.8],(Brazil/RJ-NVBS16848GENOV829057875764/2022:0.0000334430,(USA/NC-CDC-QDX35083892/2022:0.0000334430,((USA/CO-CDC-MMB14325310/2022:0.0000010000,Brazil/RS-FIOCRUZ-8436/2022:0.0000695882):0.0000334430[75.4],(USA/AR-1014860846/2022:0.0001021340,(Argentina/INEI120423/2022:0.0001021136,(Brazil/PA-LACENPA-150314611/2022:0.0001037902,(Paraguay/367399/2022:0.0000010000,(USA/AZ-CDC-ASC210699604/2022:0.0000334430,(USA/WV-WVU-WV130308/2022:0.0000010000,((Slovenia/23-019097-MB/2022:0.0000000000,(USA/TN-ASC-210542780/2022:0.0000000000,(USA/MA-CDC-STM-NXB3WA8R6/2022:0.0000000000,(Wales/PHWC-PENZQ8/2022:0.0000000000,(USA/CA-HLX-STM-DV9PUZJSB/2022:0.0000000000,(USA/PA-CDC-STM-TACYJMZSV/2022:0.0000000000,(USA/FL-CDC-STM-MWT6NVFE3/2022:0.0000000000,Brazil/MS-NVBS12381GENOV700972215470/2022:0.0000000000):0.0000000000):0.0000000000):0.0000000000):0.0000000000):0.0000000000):0.0000000000):0.0000010000,((USA/IL-NM-17539/2022:0.0000334430,Brazil/MG-FIOCRUZ-1934/2022:0.0000010000):0.0000010000[0],(USA/CA-HLX-STM-3KYNGMT9Z/2021:0.0000010000,(USA/NM-CDC-ASC210604744/2022:0.0000010000,((USA/OH-22AM-012CO03813/2022:0.0000010000,Brazil/RS-RSBR10044/2022:0.0001021367):0.0000334430[73.5],(USA/OH-22AM-033CO00372/2022:0.0000334430,(Croatia/29090/2022:0.0000334430,(Brazil/RJ-LNN07568/2021:0.0000334430,(Denmark/DCGC-317144/2022:0.0000010000,(Argentina/INEI116317/2021:0.0000334430,((Paraguay/456539/2022:0.0000010000,Paraguay/454211/2022:0.0000010000):0.0000680721[94.2],(Brazil/MG-LBI16201574/2022:0.0000680741,(Argentina/INEI119574/2022:0.0001035573,(Brazil/RS-FIOCRUZ-10201/2022:0.0000334430,(Brazil/PR-FIOCRUZ-ICC3038/2022:0.0000010000,(USA/CA-HLX-STM-3VX8VA4VV/2022:0.0000334430,(Brazil/RO-FIOCRUZ-24348/2022:0.0001372781,(USA/DC-CDC-2-5699359/2022:0.0000334430,(USA/MT-CDC-ASC210501205/2021:0.0000334430,(Brazil/TO-LGMA-220150000323/2022:0.0000334430,(Netherlands/NH-RIVM-85896/2022:0.0000334430,(USA/RI-CDCBI-CRSP_QX7TWCKA7ATKDDFR/2022:0.0000334430,((USA/AZ-CDC-ASC210538209/2022:0.0000010000,Brazil/RS-RSBR00031/2022:0.0001048761):0.0000334430[74.9],(Brazil/PB-NVBS15014GENOV701365981682/2022:0.0000334430,((Brazil/RS-LMM70738/2022:0.0001042097,Brazil/SC-FIOCRUZ-9900/2022:0.0001702253):0.0000334430[73.5],(Mexico/OAX-INMEGEN-52-59/2022:0.0000334430,(USA/OH-CDC-2-5629778/2022:0.0000010000,(Brazil/PB-LACENPB-250416245/2022:0.0001044806,(Paraguay/439912/2022:0.0001035195,(Paraguay/321012/2021:0.0000010000,(Brazil/BA-NVBS16609GENOV829097031069/2022:0.0001021275,(Paraguay/434090/2022:0.0000707237,(Paraguay/329277/2021:0.0000705173,(Brazil/PR_IBMP-220206057266/2022:0.0000334430,(Brazil/DF-NVBS15312GENOV828931312753/2022:0.0000334430,(Brazil/SC-FIOCRUZ-87131CE/2022:0.0000010000,((Brazil/PR-FIOCRUZ-13503/2022:0.0004574556,Brazil/GO-BIOVIDA-1820/2022:0.0002056553):0.0000334430[74.1],(Brazil/MG-FIOCRUZ-AR-935/2022:0.0000334430,(Paraguay/410533/2022:0.0000344508,(Paraguay/321007/2021:0.0000010000,((Brazil/RJ-NVBS19738GENOV829223624011/2022:0.0000010000,(Brazil/SP-IB_146885/2021:0.0000010000,(Uruguay/DLSP_567/2022:0.0000010000,Brazil/RJ-LNN08904/2022:0.0001062276):0.0000010000[0]):0.0000010000[0]):0.0000335012[91],((Brazil/GO-LACEN-1294/2022:0.0002042438,(Croatia/28983/2022:0.0000010000,France/PDL-IPP05013/2022:0.0000010000):0.0000010000[0]):0.0000334430[71.4],(Uruguay/DLSP_949/2022:0.0000010000,(Wales/PHWC-PEJCU3/2022:0.0000334430,(Canada/BC-BCCDC-364117/2022:0.0000334430,((Brazil/DF-NVBS14165GENOV828743428499/2022:0.0000680731,Argentina/INEI117537/2022:0.0000354335):0.0000010000[0],(Argentina/INEI119465/2022:0.0001021185,(Brazil/SP-HIAE-ID1961/2022:0.0000680765,(Brazil/RS-RSBR00097/2022:0.0000334430,(Brazil/PA-LACENPA-150314612/2022:0.0000686097,(Paraguay/387415/2022:0.0000688434,(Argentina/INEI119056/2022:0.0000681812,(USA/WA-S18515/2022:0.0000334430,(Brazil/RS-LACEN-3476621/2021:0.0001021224,(Brazil/RS-LACENRS-431686183/2022:0.0000705405,(USA/CA-CDC-ASC210749671/2022:0.0000334430,(Brazil/SC-FIOCRUZ-81034CE/2022:0.0000334430,((USA/CA-HLX-STM-T34FHKVXS/2021:0.0000010000,USA/CA-CDC-STM-APJZRNNUA/2022:0.0000010000):0.0000334430[90.8],(Brazil/MG-FIOCRUZ-2801/2022:0.0000680883,((Paraguay/454270/2022:0.0001713613,((Uruguay/DLSP_2170/2022:0.0001767564,Argentina/INEI120112/2022:0.0000337278):0.0001024816[92.7],(USA/TN-ASC-210692440/2022:0.0000320075,(Brazil/PR-NVBS17889GENOV829035951763/2022:0.0001311147,Brazil/SP-NVBS17604GENOV829096919030/2022:0.0001729276):0.0000430683[76]):0.0000010000[0]):0.0000010000[0]):0.0000010000[0],((Brazil/MG-NVBS13330GENOV700984009630/2022:0.0000680876,Argentina/INEI120388/2022:0.0001372866):0.0000334430[75.2],(USA/VA-VTVAS3-GSC31317/2022:0.0000334430,(Argentina/INEI120085/2022:0.0001021994,((Brazil/SC-NVBS16452GENOV045618384319/2022:0.0000680736,(Argentina/PAIS-F0435/2021:0.0000348257,Brazil/PR-NVBS14340GENOV828784262908/2022:0.0000334430):0.0000010000[0]):0.0000334430[76],(Brazil/PR-BTPRBR00167/2022:0.0001021137,(Brazil/MG-LBI-0000037/2022:0.0000700485,((Brazil/SP-IB_147840/2022:0.0000010000,(USA/TN-ASC-210648536/2022:0.0000010000,Brazil/GO-2-LACEN-1505/2022:0.0001750949):0.0000334430[75]):0.0000010000[0],((Uruguay/DLSP_910/2022:0.0000680721,(Uruguay/DLSP_1187/2022:0.0001413242,Uruguay/DLSP_p2530/2021:0.0000010000):0.0000010000[0]):0.0000334430[84.5],(Brazil/RJ-NVBS19626GENOV829212282024/2022:0.0001021142,((Brazil/MG_LBI-1870/2022:0.0001043558,((Brazil/MG-FIOCRUZ-1488/2022:0.0000344957,(Brazil/MT-NVBS14199GENOV045617970148/2022:0.0000681059,Brazil/SP-IB_145437/2021:0.0000010000):0.0000010000[0]):0.0000010000[0],((Brazil/RJ-LNN09090/2022:0.0000334430,(Brazil/SP-HIAE-ID1884/2022:0.0000334430,Brazil/SP-HIAE-ID1733/2022:0.0000010000):0.0000334430[80.8]):0.0000334430[80],(((Brazil/MT-LACENMT-510478750/2022:0.0000010000,Brazil/MT-LACENMT-510481440/2022:0.0000680721):0.0000334430[84.6],(Brazil/MS-IAL-8999/2022:0.0000334430,(Brazil/MT-LACENMT-510480434/2022:0.0000010000,Brazil/MT-LACENMT-510478602/2022:0.0000334430):0.0000010000[0]):0.0000010000[0]):0.0000334430[84.6],(Brazil/MT-LACENMT-510478707/2021:0.0000010000,(Brazil/MT-LACENMT-510480537/2022:0.0001025486,(Brazil/MT-LACENMT-510478705/2021:0.0000010000,(Brazil/MT-LACENMT-510481406/2022:0.0000010000,((Brazil/MS-IAL-8989/2021:0.0000683421,Brazil/SP-IAL-8361/2021:0.0001007582):0.0000020803[0],(Brazil/MT-LACENMT-510481437/2022:0.0001353541,((Brazil/MT-LACENMT-510478194/2022:0.0001374951,Brazil/MT-LACENMT-510483936/2022:0.0000020090):0.0000675360[85.9],(Brazil/MT-LACENMT-510481415/2022:0.0001021832,Brazil/MT-LACENMT-510481443/2022:0.0001361563):0.0000337409[76.9]):0.0000681405[30]):0.0000024893[0]):0.0000334430[91.9]):0.0000010000[0]):0.0000010000[0]):0.0000319907[92.5]):0.0000010000[0]):0.0000680716[93.6]):0.0000010000[0]):0.0000010000[0]):0.0000334430[75.4],(Brazil/DF-LB-537239765/2022:0.0000010000,((USA/CA-CDC-ASC210550303/2022:0.0000334430,(USA/CA-HLX-STM-QMUFPBUSF/2022:0.0000010000,USA/MN-CDC-2-5904092/2022:0.0000010000):0.0000010000[0]):0.0000334430[76.2],(Brazil/PB-LACENPB-250421084/2022:0.0000681549,(Brazil/RS-LACEN-3475421/2021:0.0000010000,(Uruguay/DLSP_789/2022:0.0001029131,((Brazil/PR-FIOCRUZ-ICC2641/2022:0.0002739457,Brazil/RN-LACENRN-240771729/2022:0.0000688440):0.0000334430[77.2],(USA/CA-HLX-STM-U784H4ZHR/2022:0.0000334430,(Brazil/PR-FIOCRUZ-ICC3058/2022:0.0000685072,((Brazil/SP-IB_157619/2022:0.0000680708,Brazil/BA-LACENBA-292390336/2022:0.0000010000):0.0001021101[94.9],(Argentina/INEI117008/2021:0.0000010000,(USA/FL-CDC-STM-5X6M22V5A/2022:0.0000010000,(Paraguay/324978/2021:0.0000010000,(Argentina/INEI120107/2022:0.0000334430,(USA/HI-TAMC_1096/2022:0.0000334430,(USA/CA-CDPH-2000065937/2022:0.0000010000,(Brazil/PR-IBMP-220207053459/2022:0.0000010000,(Brazil/PR_IBMP-220269000188/2022:0.0000680788,(Brazil/SP-IB_146000/2021:0.0000334430,((Brazil/SC-FIOCRUZ-8826/2022:0.0001706523,Brazil/AM-LACENAM-130340107/2021:0.0000687204):0.0000334430[76.6],((Argentina/INEI117436/2022:0.0000010000,(Argentina/PAIS-F0430/2021:0.0000345667,Argentina/PAIS-F0432/2021:0.0000349054):0.0000010000[0]):0.0000334430[91.7],(Brazil/TO-LACENTO-170503506/2022:0.0000690759,(Brazil/RS-FIOCRUZ-10397/2022:0.0001702007,((Brazil/MG_LBI-1765/2021:0.0000704557,Brazil/MG_LBI-1702/2021:0.0000344970):0.0000344873[77.8],(Brazil/MG_LBI-1849/2022:0.0000691275,(Brazil/MG_LBI-1871/2022:0.0001045852,Brazil/MG_LBI-1705/2022:0.0000701238):0.0000010000[0]):0.0000010000[0]):0.0000588155[85.1]):0.0000010000[0]):0.0000010000[0]):0.0000010000[0]):0.0000010000[0]):0.0000010000[0]):0.0000010000[0]):0.0000010000[0]):0.0000010000[0]):0.0000010000[0]):0.0000010000[0]):0.0000010000[0]):0.0000010000[0]):0.0000010000[0]):0.0000010000[0]):0.0000010000[0]):0.0000010000[0]):0.0000010000[0]):0.0000010000[0]):0.0000010000[0]):0.0000010000[0]):0.0000010000[0]):0.0000010000[0]):0.0000010000[0]):0.0000010000[0]):0.0000010000[0]):0.0000010000[0]):0.0000010000[0]):0.0000010000[0]):0.0000010000[0]):0.0000010000[0]):0.0000010000[0]):0.0000010000[0]):0.0000010000[0]):0.0000010000[0]):0.0000010000[0]):0.0000010000[0]):0.0000010000[0]):0.0000010000[0]):0.0000010000[0]):0.0000010000[0]):0.0000020138[0]):0.0000010000[0]):0.0000010000[0]):0.0000010000[0]):0.0000010000[0]):0.0000010000[0]):0.0000010000[0]):0.0000010000[0]):0.0000010000[0]):0.0000010000[0]):0.0000010000[0]):0.0000010000[0]):0.0000010000[0]):0.0000010000[0]):0.0000010000[0]):0.0000010000[0]):0.0000010000[0]):0.0000010000[0]):0.0000010000[0]):0.0000010000[0]):0.0000010000[0]):0.0000010000[0]):0.0000010000[0]):0.0000010000[0]):0.0000010000[0]):0.0000010000[0]):0.0000010000[0]):0.0000010000[0]):0.0000010000[0]):0.0000010000[0]):0.0000010000[0]):0.0000010000[0]):0.0000010000[0]):0.0000010000[0]):0.0000010000[0]):0.0000010000[0]):0.0000010000[0]):0.0000010000[0]):0.0000010000[0]):0.0000010000[0]):0.0000010000[0]):0.0000010000[0]):0.0000010000[0]):0.0000010000[0]):0.0000010000[0]):0.0000010000[0]):0.0000010000[0]):0.0000010000[0]):0.0000010000[0]):0.0000010000[0]):0.0000010000[0]):0.0000010000[0]):0.0000010000[0]):0.0000010000[0]):0.0000010000[0]):0.0000010000[0]):0.0000010000[0]):0.0000010000[0]):0.0000010000[0]):0.0000010000[0]):0.0000010000[0]):0.0000010000[0]):0.0000010000[0]):0.0000010000[0]):0.0000010000[0]):0.0000010000[0]):0.0000010000[0]):0.0000010000[0]):0.0000010000[0]):0.0000010000[0]):0.0000010000[0]):0.0000010000[0]):0.0000010000[0]):0.0000010000[0]):0.0000010000[0]):0.0000010000[0]):0.0000010000[0]):0.0000010000[0]):0.0000010000[0]):0.0000010000[0]):0.0000010000[0]):0.0000010000[0]):0.0000010000[0]):0.0000010000[0]):0.0000010000[0]):0.0000010000[0]):0.0000010000[0]):0.0000010000[0]):0.0000010000[0]):0.0000010000[0]):0.0000010000[0]):0.0000010000[0]):0.0000010000[0]):0.0000010000[0]):0.0000010000[0]):0.0000010000[0]):0.0000010000[0]):0.0000010000[0]):0.0000010000[0]):0.0000010000[0]):0.0000020138[0]):0.0000010000[0]):0.0000010000[0]):0.0000010000[0]):0.0000010000[0]):0.0000010000[0]):0.0000010000[0]):0.0000010000[0]):0.0000010000[0]):0.0000010000[0]):0.0000010000[0]):0.0000010000[0]):0.0000010000[0]):0.0000010000[0]):0.0000010000[0]):0.0000010000[0]):0.0000010000[0]):0.0000010000[0]):0.0000010000[0]):0.0000010000[0]):0.0000010000[0]):0.0000010000[0]):0.0000010000[0]):0.0000010000[0]):0.0000010000[0]):0.0000010000[0]):0.0000010000[0]):0.0000010000[0]):0.0000010000[0]):0.0000010000[0]):0.0000010000[0]):0.0000010000[0]):0.0000010000[0]):0.0000010000[0]):0.0000010000[0]):0.0000010000[0]):0.0000010000[0]):0.0000010000[0]):0.0000010000[0],(Paraguay/364622/2022:0.0000010000,(USA/FL-CDC-STM-9VH3CRRXH/2022:0.0001361158,(Brazil/PR-LACENPR-414871570/2022:0.0001361520,(Paraguay/410500/2022:0.0000010000,((Brazil/RS-LACENRS-431769424/2022:0.0000691372,(Brazil/RS-FIOCRUZ-12398/2022:0.0000682052,Brazil/SP-NVBS16613GENOV829146503981/2022:0.0000010000):0.0000010000[0]):0.0001021221[94.9],((USA/UT-UPHL-220312070171/2022:0.0000334430,Brazil/RS-RSBR10056/2022:0.0000010000):0.0000010000[0],(Brazil/GO-2-LACEN-1437/2022:0.0000688154,((Brazil/BA-NVBS15043GENOV701364873421/2022:0.0001702099,(Brazil/PR-FIOCRUZ-ICC3229/2022:0.0000334430,(Brazil/RJ-FIOCRUZ-11319/2022:0.0001021158,Brazil/GO-BIOVIDA-1851/2022:0.0000334430):0.0000334430[75.1]):0.0001361621[95.7]):0.0000334430[75.3],(USA/CA-HLX-ATM-YX2G6GSDU/2021:0.0000010000,(USA/CT-SEMA4-2461/2021:0.0000334430,(Brazil/RS-RSBR10166/2022:0.0000334430,(Brazil/RJ-NVBS16749GENOV829088057870/2022:0.0000346521,((Paraguay/434312/2022:0.0000350417,Brazil/ES-LACENES-321203194/2022:0.0001387362):0.0000010000[0],(((Brazil/RS-RSBR00186/2022:0.0001021310,Brazil/RS-RSBR00171/2022:0.0000680805):0.0001021201[82.4],(Paraguay/430981/2022:0.0001042610,(((Paraguay/433524/2022:0.0000692129,Brazil/SP-NVBS16156GENOV828893992543/2022:0.0001021076):0.0000010000[0],((Brazil/SC-FIOCRUZ-11774/2022:0.0000680713,Brazil/PR-FIOCRUZ-ICC3258/2022:0.0000684999):0.0000334430[75.3],(Paraguay/326339/2021:0.0000351525,(Brazil/PB-LACENPB-250422536/2022:0.0000697070,Brazil/ES-FIOCRUZ-6338/2022:0.0000433350):0.0000428843[78.4]):0.0000849371[88.7]):0.0000680896[90]):0.0000010000[0],((USA/UT-UPHL-220228186869/2022:0.0000000000,(USA/TN-CDC-ASC210553211/2022:0.0000000000,Brazil/RJ-NVBS16842GENOV829035455438/2022:0.0000000000):0.0000000000):0.0000010000,(Brazil/RJ-NVBS16832GENOV829035428418/2022:0.0000010000,(USA/NM-CDC-2-5987446/2022:0.0000010000,(USA/CA-HLX-STM-M625VAQ9R/2022:0.0000010000,(USA/WA-PHL-009074/2021:0.0000010000,USA/FL-CDC-STM-E5F649QXM/2022:0.0000010000):0.0000010000[0]):0.0000010000[0]):0.0000010000[0]):0.0000010000[0]):0.0000010000[0]):0.0000010000[0]):0.0000010000[0]):0.0000334430[71.8],(Brazil/PR-BTPRBR00202/2022:0.0000680731,((USA/OH-CDC-ASC210636621/2021:0.0000334430,Brazil/GO-HLAGYN-2025627/2022:0.0000010000):0.0000334430[76.4],(USA/CA-CDC-STM-9XR49AQRN/2022:0.0000334430,(Brazil/RJ-UW22010540237/2022:0.0000010000,((USA/GA-CDC-STM-GDKUUCJXG/2022:0.0000000000,USA/FL-CDC-ASC210639472/2021:0.0000000000):0.0000010000,(USA/TN-ASC-210643827/2022:0.0000334430,(USA/FL-CDC-QDX32456887/2021:0.0000334430,(Brazil/RN-IB_155969/2022:0.0001021147,((Paraguay/325191/2021:0.0000010000,(Paraguay/429079/2022:0.0000350795,Brazil/DF-NVBS16659GENOV829046690347/2022:0.0000680735):0.0000010000[0]):0.0000010000[0],((Brazil/SP-IB_159503/2022:0.0001369592,(Paraguay/416271/2022:0.0000010000,Brazil/SP-IB_152022/2022:0.0000680884):0.0000334430[76.9]):0.0000334430[78.3],(Brazil/SP-NVBS17141GENOV045618628581/2022:0.0001021221,(USA/CA-HLX-STM-8E96FJVVE/2021:0.0000010000,((USA/CA-HLX-STM-96PWB5AVC/2022:0.0000010000,Brazil/SP-HIAE-ID1888/2022:0.0000334430):0.0000334430[75.6],(((Brazil/RS-LMM71282/2022:0.0001722863,Brazil/SP-IB_RP42731/2022:0.0001406345):0.0000010000[0],(USA/CA-HLX-STM-RJUWTYSGV/2022:0.0000010000,(USA/UT-CDC-QDX32933196/2022:0.0000000000,(USA/CO-CDC-ASC210854861/2022:0.0000000000,USA/VA-VTVAS3-GSC31925/2022:0.0000000000):0.0000000000):0.0000010000):0.0000010000[0]):0.0000334430[92.6],((Argentina/PAIS-H0199/2022:0.0001406780,Uruguay/DLSP_1230/2022:0.0001702437):0.0000334430[77.1],(USA/PA-VSP11447/2022:0.0000010000,((Brazil/GO-2-LACEN-1543/2022:0.0001027722,(Brazil/RS-FIOCRUZ-10194/2022:0.0001364722,(Brazil/SP-IB_153843/2022:0.0000334430,(Brazil/RS-FIOCRUZ-10309/2022:0.0000299352,(Brazil/GO-2-LACEN-1532/2022:0.0000684142,(Brazil/GO-2-LACEN-1534/2022:0.0000334430,Brazil/GO-2-LACEN-1528/2022:0.0000010000):0.0000010000[0]):0.0001368394[97.1]):0.0000010000[0]):0.0000010000[0]):0.0000010000[0]):0.0000010000[0],(Peru/LIM-UNMSM-0046/2022:0.0000334430,((USA/TN-ASC-210689745/2022:0.0000010000,USA/TN-ASC-210685526/2022:0.0000010000):0.0000334430[91.7],(((Chile/AP-3005/2022:0.0000010000,USA/FL-CDC-ASC210699578/2022:0.0000010000):0.0000010000[0],(Brazil/MG-FIOCRUZ-2667/2022:0.0000010000,Brazil/MG-FIOCRUZ-2679/2022:0.0000010000):0.0001376229[97]):0.0000334430[72.1],((Brazil/PR-IMTSP-CD29180/2022:0.0000010000,(Brazil/SP-NVBS16149GENOV828885913440/2022:0.0000010000,Brazil/SP-NVBS17812GENOV701853007269/2022:0.0000010000):0.0000680735[89.2]):0.0000010000[0],(USA/CA-CDPH-2000061286/2022:0.0000334430,(((Brazil/RJ-NVBS16722GENOV829029654250/2022:0.0000346172,Brazil/RJ-NVBS16789GENOV829045453332/2022:0.0000334430):0.0001021125[82.5],(Brazil/GO-LACENGO-520333038/2022:0.0000010000,(Brazil/BA-FIOCRUZ-PVM89721/2022:0.0000010000,(Brazil/MG-NVBS15228GENOV700990586637/2022:0.0001021153,((Brazil/GO-NVBS19183GENOV829198913660/2022:0.0000334430,(Brazil/DF-NVBS14551GENOV828768628799/2022:0.0000685090,(Brazil/SP-NVBS16118GENOV701836283215/2022:0.0002042942,Brazil/PR-NVBS14804GENOV828796222358/2022:0.0001031887):0.0000334430[9.9]):0.0000010000[0]):0.0000010000[0],((Brazil/SP-IB_156463/2022:0.0000010000,(Brazil/PR-NVBS14081GENOV828769051411/2022:0.0000680715,Brazil/SP-IB_153934/2022:0.0000334430):0.0000010000[0]):0.0000010000[0],(Brazil/RS-FIOCRUZ-8453/2022:0.0000696484,(Brazil/MG-MGBR50357/2021:0.0000680817,(Brazil/PA-LACENPA-150321693/2022:0.0001026121,Brazil/SP-NVBS11699GENOV828533449512/2021:0.0000010000):0.0000334430[79]):0.0000334430[78.2]):0.0000010000[0]):0.0000010000[0]):0.0000010000[0]):0.0000323858[91.5]):0.0000010000[0]):0.0000010000[0]):0.0000010000[0],((Brazil/PB-LACENPB-250422417/2022:0.0000350879,Uruguay/DLSP_1537/2022:0.0000511976):0.0000512386[78.5],(Chile/AP-2469/2022:0.0000010000,((Brazil/PE-LACENPE-261515271/2022:0.0001051909,(Argentina/5553-199/2022:0.0001036945,(Brazil/MG-LBI-346101716/2022:0.0000010000,Brazil/MG-LBI346101716/2022:0.0000334430):0.0000010000[0]):0.0000668889[85.6]):0.0000010000[0],(Croatia/29114/2022:0.0000334430,((Brazil/RS-FIOCRUZ-10536/2022:0.0001361941,Brazil/PR-NVBS17903GENOV829054031002/2022:0.0001741342):0.0000334430[74.1],(USA/CA-CDC-STM-U5QCFEPWG/2022:0.0000334430,(Brazil/MS_SEQV_LabImuno_MS-220102020590/2022:0.0001021240,((Argentina/INEI120069/2022:0.0001029499,Brazil/PR-IMTSP-CD32058/2022:0.0000010000):0.0000334430[75.4],(Paraguay/365509/2022:0.0000010000,(Brazil/SC-FIOCRUZ-87161CE/2022:0.0000010000,(Brazil/RO-FIOCRUZ-ILMD2204123/2022:0.0000334430,((USA/CA-CDC-STM-JRCDSEMPT/2022:0.0000681010,Paraguay/406003/2022:0.0000685522):0.0000334430[78.7],(USA/CA-HLX-STM-P36CB7W2W/2021:0.0000010000,((Argentina/INEI116291/2021:0.0000010000,(Argentina/PAIS-G0904/2022:0.0000710286,Argentina/PAIS-F0528/2022:0.0000707148):0.0000010000[0]):0.0000680733[95.1],(USA/AL-CDC-ASC210819299/2022:0.0000334430,(Brazil/RJ-LNN07800/2021:0.0000010000,((Brazil/DF-LACENDF-530011197/2022:0.0000345062,(Brazil/GO-HLAGYN-2188802/2022:0.0001411468,(USA/NC-CORVASEQ-UNC-4197/2021:0.0000299170,Brazil/SP-IB_155840/2022:0.0001406671):0.0000020241[0]):0.0000010000[0]):0.0000010000[0],(((Brazil/MG-NVBS15141GENOV700993278218/2022:0.0000334430,Brazil/PE-FIOCRUZ-IAM8230/2022:0.0001059499):0.0000010000[0],(Brazil/SC-UFSC-12-75/2022:0.0000705336,(Brazil/SC-FIOCRUZ-11783/2022:0.0000334430,(Brazil/PR-IMTSP-CD32358/2022:0.0000010000,(Brazil/PR-LACENPR-414860944/2022:0.0000334430,Brazil/SP-NVBS19118GENOV829192406588/2022:0.0000334430):0.0000010000[0]):0.0000010000[0]):0.0000334430[80]):0.0000334430[76.6]):0.0000334430[79.1],((Brazil/PR-NVBS14820GENOV828746661107/2022:0.0001021388,(Brazil/SP-NVBS17584GENOV829035653278/2022:0.0000010000,(Brazil/SP-NVBS17115GENOV829100611721/2022:0.0000334430,Brazil/SP-NVBS18697GENOV829185741733/2022:0.0000010000):0.0000334430[84]):0.0001702295[98.2]):0.0000334430[77.5],(Paraguay/386118/2022:0.0000334430,((Brazil/BA-FIOCRUZ-11089/2022:0.0000334430,Brazil/PR-FIOCRUZ-ICC2351/2022:0.0000344842):0.0000334430[78.7],(Brazil/BA-FIOCRUZ-8667/2022:0.0001361572,(Brazil/RJ-NVBS15144GENOV828911393741/2022:0.0000680735,(USA/KS-CDC-QDX32887976/2022:0.0000334430,((USA/CA-HLX-STM-55Q5WZ9HG/2022:0.0000334430,(USA/NY-CDC-QDX32456983/2021:0.0000010000,(USA/CA-HLX-STM-Z3Z3KBHXH/2021:0.0000000000,(Argentina/INEI117096/2021:0.0000000000,(USA/NV-CDC-ASC210580827/2022:0.0000000000,(USA/PA-CDC-STM-BQQ49PNQD/2022:0.0000000000,(USA/CA-CDC-QDX32845204/2022:0.0000000000,Netherlands/ZH-RIVM-80250/2021:0.0000000000):0.0000000000):0.0000000000):0.0000000000):0.0000000000):0.0000010000):0.0000010000[0]):0.0000334430[75.2],(((USA/CA-HLX-STM-AZ8SWAA77/2022:0.0000010000,Argentina/PAIS-A1351/2022:0.0001702251):0.0000334430[73.9],((Argentina/INEI120308/2022:0.0002383385,(Brazil/RS-FIOCRUZ-10383/2022:0.0001021187,(Brazil/RS-FIOCRUZ-12284/2022:0.0000010000,Brazil/BA-NVBS16607GENOV829090173001/2022:0.0000408802):0.0001634370[98]):0.0000010000[0]):0.0000334430[74],(Brazil/SP-IB_146045/2021:0.0000334430,(Brazil/SP-LABZOO-22DVZ465/2022:0.0000010000,((Mexico/CMX-INER-IBT-1542/2022:0.0000010000,USA/CA-CDC-ASC210555374/2022:0.0000010000):0.0000334430[91.1],(Brazil/SP-NVBS16217GENOV828905873747/2022:0.0000680735,((Brazil/RJ-LNN09135/2022:0.0001702086,(Brazil/PR-LACENPR-414871505/2022:0.0001361569,(Brazil/SP-IB_SEQ45666/2022:0.0000683744,Brazil/MG-LBI466047857/2022:0.0001702280):0.0000334430[77.9]):0.0000010000[0]):0.0000334430[74.6],((Brazil/SP-NVBS18755GENOV829183646979/2022:0.0000680728,((Argentina/INEI120632/2022:0.0000684916,Argentina/INEI120421/2022:0.0002723408):0.0000010000[0],(Argentina/INEI121481/2022:0.0001021094,(Brazil/GO-LACENGO-520309590/2022:0.0000685882,Brazil/MG-NVBS15138GENOV700990703478/2022:0.0001029187):0.0000010000[0]):0.0000010000[0]):0.0000010000[0]):0.0000334430[74.8],((Brazil/MG-FIOCRUZ-2613/2022:0.0000334430,Brazil/SP-IB_151737/2022:0.0000334430):0.0000334430[79.6],(USA/CA-HLX-STM-DV76J5DD5/2022:0.0001021337,(Brazil/RS-FIOCRUZ-10192/2022:0.0001021453,(Brazil/PE-IMTSP-CD27337/2021:0.0001730082,((USA/FL-BPHL-2995/2022:0.0000334430,((Germany/SH-RKI-I-588028/2022:0.0000334430,(USA/CA-LACPHL-AF08878/2022:0.0000334430,Brazil/RS-LACEN-22250/2022:0.0000681085):0.0000010000[0]):0.0000010000[0],(USA/UT-CDC-LC0523246/2022:0.0000010000,((USA/OH-ODH-SC2043485/2022:0.0000334430,USA/IA-CDC-LC0498291/2022:0.0000334430):0.0000010000[0],(USA/OH-22AM-011CO04190/2022:0.0000000000,USA/CA-CDC-ASC210565694/2022:0.0000000000):0.0000010000):0.0000010000[0]):0.0000010000[0]):0.0000010000[0]):0.0000334430[90.9],((Brazil/SP-IB_156392/2022:0.0001021103,((Brazil/CE-LACENCE-231948289/2022:0.0001701911,(Brazil/PE-LACENPE-261500718/2022:0.0000334430,(Brazil/RS-LACENRS-431740460/2022:0.0001027716,Brazil/ES-FIOCRUZ-66474/2021:0.0000345537):0.0000334430[77.4]):0.0000334430[81.7]):0.0000010000[0],(Mexico/PUE_InDRE_FB10539_E21914972720_S12227/2022:0.0000010000,(((Brazil/RJ-FIOCRUZ-00475/2022:0.0000010000,Brazil/ES-LACENES-321356305/2022:0.0001756845):0.0000334430[72.3],(Brazil/ES-FIOCRUZ-66487/2021:0.0000010000,Brazil/RJ-FIOCRUZ-00495/2022:0.0000334430):0.0000010000[0]):0.0000010000[0],((Brazil/SC-UFSC-04-51/2022:0.0000010000,((Argentina/PAIS-F0422/2021:0.0000334430,Uruguay/DLSP_7017/2021:0.0000686633):0.0000010000[0],(Brazil/SP-IB_RP6173/2022:0.0000010000,((Brazil/TO-FIOCRUZ-5818/2022:0.0000010000,(Brazil/ES-LACENES-321211089/2022:0.0000680671,(Brazil/ES-LACENES-321203583/2022:0.0000334430,Brazil/ES-LACENES-321203573/2022:0.0000010000):0.0002382859[99.6]):0.0000010000[0]):0.0000010000[0],(Brazil/GO-LACEN-991/2022:0.0001703398,(Brazil/SP-IB_151993/2022:0.0000010000,((Brazil/TO-FIOCRUZ-67677/2021:0.0001404046,Brazil/TO-FIOCRUZ-67658/2021:0.0000681011):0.0000020138[0],(Argentina/PAIS-F0411/2021:0.0000692706,Brazil/SP-IB_153939/2022:0.0001366140):0.0000010000[0]):0.0000010000[0]):0.0000333573[71.7]):0.0000010000[0]):0.0000010000[0]):0.0000010000[0]):0.0000334430[73.6]):0.0000010000[0],(Mexico/JAL_InDRE_FB7645_E14314303077_S11502/2022:0.0000000000,(Peru/AMA-UNTRM-0296/2022:0.0000000000,(Mexico/CAM_InDRE_FB7558_E04314261834_S11465/2022:0.0000000000,(Mexico/CMX_InDRE_FB10631_E09314557775_S12255/2022:0.0000000000,(USA/AR-UAMS-B017826/2021:0.0000000000,(Mexico/BCS_InDRE_FB10847_E03315292662_S12332/2022:0.0000000000,(Mexico/VER_InDRE_FB5577_E30313638064_S11286/2022:0.0000000000,(Mexico/CHP_InDRE_FB7855_E07114492620_S11393/2022:0.0000000000,(Peru/JUN-INS-18280/2022:0.0000000000,(Mexico/CHP_InDRE_FB7642_E07714074389_S11500/2022:0.0000000000,(USA/AR-UAMS-B017834/2021:0.0000000000,(USA/AR-B012747/2021:0.0000000000,(Mexico/YUC_InDRE_FB544_E31313419074_S10431/2022:0.0000000000,(Mexico/BCN_InDRE_FB5997_E02313990566_S11321/2022:0.0000000000,(Mexico/MIC_InDRE_FB8196_E16314211084_S11435/2022:0.0000000000,(Italy/UMB-IZSGC-25556.1.12/2022:0.0000000000,(USA/AR-UAMS-B017759/2021:0.0000000000,(Mexico/YUC_InDRE_FB553_E31313393465_S10438/2022:0.0000000000,(Mexico/NLE_InDRE_FB7707_E19314196971_S11529/2022:0.0000000000,(Mexico/TAM_InDRE_FB10585_E28715249587_S12242/2022:0.0000000000,(Mexico/PUE_InDRE_FB7830_E21314506049_S11386/2022:0.0000000000,Brazil/RJ-FIOCRUZ-00454/2022:0.0000000000):0.0000000000):0.0000000000):0.0000000000):0.0000000000):0.0000000000):0.0000000000):0.0000000000):0.0000000000):0.0000000000):0.0000000000):0.0000000000):0.0000000000):0.0000000000):0.0000000000):0.0000000000):0.0000000000):0.0000000000):0.0000000000):0.0000000000):0.0000000000):0.0000010000):0.0000010000[0]):0.0000010000[0]):0.0000010000[0]):0.0000010000[0]):0.0000334430[72.5],(((Brazil/PA-LACENPA-150314312/2022:0.0000344810,Paraguay/405964/2022:0.0000688462):0.0000010000[0],(Brazil/RJ-NVBS19614GENOV829212039277/2022:0.0000334430,(Brazil/MG-FIOCRUZ-2668/2022:0.0000010000,Brazil/RJ-NVBS19818GENOV829231373086/2022:0.0000334430):0.0000010000[0]):0.0000334430[85.8]):0.0000334430[78.5],(Brazil/MG-LBI-54712067701/2022:0.0001361670,(USA/FL-CDC-ASC210852332/2022:0.0000678278,((Brazil/SC-FIOCRUZ-88003CE/2022:0.0000345939,Brazil/SC-NVBS16242GENOV045618403645/2022:0.0000680772):0.0000334430[77.4],((Argentina/INEI120055/2022:0.0000010000,(Brazil/PR-27106/2021:0.0000010000,(Brazil/PE-FIOCRUZ-IAM8028/2022:0.0000010000,((Brazil/SP-NVBS17095GENOV701853138888/2022:0.0000010000,Brazil/RJ-NVBS16768GENOV829078571171/2022:0.0000412136):0.0001641275[97.2],((Brazil/ES-LACENES-321150703/2022:0.0000334430,(Brazil/ES-LACENES-321133417/2022:0.0000346174,Brazil/ES-LACENES-321166076/2022:0.0000346306):0.0000010000[0]):0.0000010000[0],(Brazil/ES-LACENES-321166422/2022:0.0000010000,(Brazil/MG-NVBS16764GENOV702206551750/2022:0.0001058512,Brazil/SP-IB_154698/2022:0.0001747239):0.0000010000[0]):0.0000334430[74.2]):0.0000010000[0]):0.0000289021[59.3]):0.0000010251[0]):0.0000031411[0]):0.0000010000[0],(Brazil/PR-IMTSP-CD32026/2022:0.0000334430,((USA/CA-HLX-STM-2BNZTKEBY/2021:0.0000000000,(USA/CA-HLX-STM-MTSAN5FBP/2022:0.0000000000,(USA/CA-CDC-STM-NVPAUVCYG/2022:0.0000000000,(USA/GA-CDC-STM-V62SNWUZR/2022:0.0000000000,(USA/CA-HLX-STM-W8CSKR7ZX/2021:0.0000000000,USA/FL-CDC-STM-JERXN8P2C/2022:0.0000000000):0.0000000000):0.0000000000):0.0000000000):0.0000000000):0.0000010000,((Brazil/MG-LBI-456028193/2022:0.0000010000,Brazil/MG-LBI696008821/2022:0.0000010000):0.0001700181[98.7],(Brazil/RJ-LNN08838/2022:0.0000334430,(Argentina/INEI120395/2022:0.0000334430,(USA/PA-CDC-STM-WBYWVF9RT/2021:0.0000010000,(USA/TN-ASC-210540068/2022:0.0000010000,(USA/OH-CDC-QDX33832401/2022:0.0000334430,(Germany/RP-RKI-I-520672/2022:0.0000334430,((Brazil/MG-MGBR50083/2022:0.0000010000,Brazil/MG-MGBR50030/2022:0.0000334430):0.0000334430[86.7],(Paraguay/433703/2022:0.0001397282,(Brazil/PE-FIOCRUZ-IAM9867/2022:0.0003818776,(Brazil/ES-FIOCRUZ-6215/2022:0.0001361534,(Brazil/SP-IB_149996/2022:0.0001021109,(Brazil/PE-FIOCRUZ-IAM9780/2022:0.0000010000,(Brazil/GO-LACEN-1577/2022:0.0000855540,(Paraguay/454556/2022:0.0001442005,(Paraguay/454552/2022:0.0000010000,(Paraguay/464031/2022:0.0001028178,Paraguay/454551/2022:0.0000010000):0.0000010000[0]):0.0000334430[73.9]):0.0002353105[98.4]):0.0000010000[0]):0.0000010000[0]):0.0000010000[0]):0.0000020496[0]):0.0000618509[0]):0.0000010834[0]):0.0000010000[0]):0.0000011427[0]):0.0000010000[0]):0.0000010000[0]):0.0000010000[0]):0.0000025048[0]):0.0000010000[0]):0.0000010000[0]):0.0000010000[0]):0.0000010000[0]):0.0000010000[0]):0.0000010000[0]):0.0000010000[0]):0.0000010000[0]):0.0000010000[0]):0.0000010000[0]):0.0000010000[0]):0.0000010000[0]):0.0000010000[0]):0.0000010000[0]):0.0000010000[0]):0.0000010000[0]):0.0000010000[0]):0.0000010000[0]):0.0000010000[0]):0.0000010000[0]):0.0000010000[0]):0.0000010000[0]):0.0000010000[0],(((Brazil/MG_LBI_1271/2021:0.0000695235,((Brazil/MG-LBI86091331/2022:0.0002042554,Brazil/MG_LBI_1233/2021:0.0000700777):0.0000010000[0],((Brazil/GO-LACEN-1149/2022:0.0001365368,Brazil/SP-IB_RP42145/2022:0.0001403318):0.0000010000[0],(Brazil/SP-IB_146420/2021:0.0000010000,((Brazil/RJ-NVBS11207GENOV828555171491/2021:0.0000000000,(Brazil/SP-IB_147466/2022:0.0000000000,Brazil/SP-IB_145115/2021:0.0000000000):0.0000000000):0.0000010000,(Brazil/BA-FIOCRUZ-10000/2022:0.0000334430,(Brazil/RJ-NVBS13411GENOV828750112749/2022:0.0000010000,((Brazil/ES-FIOCRUZ-6221/2022:0.0001363569,(Brazil/RJ-FIOCRUZ-5905/2022:0.0001371032,(Brazil/MG-FIOCRUZ-808/2022:0.0005457622,Brazil/MG-FIOCRUZ-1193/2022:0.0000334430):0.0000025522[0]):0.0000362433[83.5]):0.0000010000[0],(Brazil/ES-FIOCRUZ-6270/2022:0.0000680774,(Brazil/MS-LIC-210102099646/2021:0.0000010000,(Brazil/RS-FIOCRUZ-10210/2022:0.0001021185,Brazil/SC-FIOCRUZ-7642/2022:0.0001027599):0.0000334430[79]):0.0000010000[0]):0.0000334430[75.4]):0.0000010000[0]):0.0000010000[0]):0.0000010000[0]):0.0000010000[0]):0.0000010000[0]):0.0000010000[0]):0.0000010000[0]):0.0000334430[85.3],(Brazil/SP-IB_145724/2021:0.0000681083,(Nigeria/NCDC-NR1569/2021:0.0000010000,((Brazil/SP-IB_144207/2021:0.0000334430,Brazil/SP-IB_146151/2021:0.0000680767):0.0000010000[0],(Brazil/SP-SPBR00042/2021:0.0000349254,(Brazil/PR-IMTSP-CD27089/2021:0.0000334430,((Brazil/PR-BTPRBR00056/2021:0.0000010000,((Brazil/RS-RSBR00170/2022:0.0004126245,Brazil/SP-IB_145717/2021:0.0000346105):0.0000010000[0],(Brazil/PR-FIOCRUZ-13492/2022:0.0001361539,(Brazil/SC-FIOCRUZ-9894/2022:0.0000010000,(Brazil/SC-UFSC-2-135/2022:0.0000347319,(Brazil/PR-FIOCRUZ-ICC2882/2022:0.0000010000,Brazil/GO-DNAGYN-1376/2022:0.0000687767):0.0000010000[0]):0.0000010000[0]):0.0000680709[86.3]):0.0000010000[0]):0.0000010000[0]):0.0000010000[0],((Brazil/SC-FIOCRUZ-11769/2022:0.0002042500,(Brazil/CE-FIOCRUZ-78093CE/2022:0.0000680878,Brazil/SP-IB_147775/2022:0.0000334430):0.0000334430[81.1]):0.0000010000[0],((Brazil/RS-FIOCRUZ-66949/2021:0.0000334430,(Brazil/RJ-LNN08030/2022:0.0000680760,Brazil/SC-FIOCRUZ-66555/2021:0.0000680711):0.0000334430[77.9]):0.0000010000[0],(((Brazil/RS-FIOCRUZ-66957/2021:0.0001712543,Brazil/MT-MTBR50001/2022:0.0000334430):0.0000010000[0],(Brazil/PR-FIOCRUZ-ICC1089/2021:0.0000010000,(Brazil/PR-FIOCRUZ-ICC1085/2021:0.0000349426,Brazil/PR-FIOCRUZ-ICC841/2021:0.0000680765):0.0000680750[88.1]):0.0000680722[88.1]):0.0000334430[27],(((Brazil/RS-FIOCRUZ-66951/2021:0.0001356395,Brazil/ES-FIOCRUZ-66495/2021:0.0000020504):0.0000680797[78],(Brazil/PR-FIOCRUZ-ICC835/2021:0.0000010000,(Brazil/PR-FIOCRUZ-ICC859/2021:0.0000334430,Brazil/PR-FIOCRUZ-ICC711/2021:0.0000680712):0.0000010000[0]):0.0000020138[0]):0.0000336167[71.7],((Brazil/SC-FIOCRUZ-65151/2021:0.0000010000,(Brazil/SC-FIOCRUZ-7268/2022:0.0001040094,Brazil/SC-FIOCRUZ-65125/2021:0.0000334430):0.0000010000[0]):0.0000010000[0],(Brazil/SC-FIOCRUZ-66114/2021:0.0000010000,(Brazil/SC-FIOCRUZ-66583/2021:0.0000010000,(Brazil/SC-FIOCRUZ-66116/2021:0.0000010000,Brazil/SC-FIOCRUZ-65117/2021:0.0000010000):0.0000010000[0]):0.0000010000[0]):0.0000010000[0]):0.0000010000[0]):0.0000337586[73.6]):0.0000010000[0]):0.0000010000[0]):0.0000010000[0]):0.0000010000[0]):0.0000334430[83.7]):0.0000010000[0]):0.0000010000[0]):0.0000010000[0]):0.0000010000[0]):0.0000334430[82.6],(Argentina/PAIS-J00171/2022:0.0004827689,(Brazil/PB-LaBiMol-261001M/2022:0.0000334430,((Brazil/BA-FIOCRUZ-13113/2022:0.0001361573,(Brazil/BA-FIOCRUZ-10166/2022:0.0000334430,Brazil/SE-FIOCRUZ-2307/2022:0.0000334430):0.0000010000[0]):0.0000334430[75],((Brazil/RJ-LNN08071/2022:0.0000334430,(((Brazil/PR-FIOCRUZ-6952/2022:0.0000680691,Uruguay/DLSP_754/2022:0.0000680709):0.0000334430[76.6],(USA/TX-HMH-MCoV-76472/2022:0.0000010000,((Brazil/ES-LACENES-321150711/2022:0.0001372152,(Brazil/MG-LBI86085977/2022:0.0000010000,Brazil/MG-LBI166070189/2022:0.0000680709):0.0001021102[97]):0.0000010000[0],(Malaysia/IMR_WC21970/2022:0.0000000000,(France/NOR_UCN_CHU-Caen_2023419965/2022:0.0000000000,(Malaysia/IMR_WC21994/2022:0.0000000000,(USA/VA-DCLS-12078/2021:0.0000000000,(France/NOR_UCN_CHU-Caen_2023425363/2022:0.0000000000,(Indonesia/JK-GS-WJHL-ITB-NIHRD-W00658/2022:0.0000000000,(Malaysia/TIDREC-NSC890/2021:0.0000000000,(USA/TX-HMH-MCoV-87016/2022:0.0000000000,(Japan/RIMD04515/2022:0.0000000000,USA/TN-CDC-ASC210559270/2021:0.0000000000):0.0000000000):0.0000000000):0.0000000000):0.0000000000):0.0000000000):0.0000000000):0.0000000000):0.0000000000):0.0000010000):0.0000010000[0]):0.0000010000[0]):0.0000010000[0],((Macedonia/6199/2022:0.0000334430,(Brazil/MS-LabImuno-220102040381/2022:0.0002043098,(Brazil/PB-LACENPB-250416227/2022:0.0000010000,(Brazil/MG-LBI-16188150/2022:0.0000010000,Brazil/MG-LBI26049543/2022:0.0000334430):0.0000680681[91.8]):0.0000010000[0]):0.0000334430[85.4]):0.0000010000[0],((Wales/PHWC-PED6TZ/2022:0.0000334430,Brazil/RS-FIOCRUZ-10544/2022:0.0002042297):0.0000010000[0],((Kenya/OPD15-AY-58/2021:0.0000000000,(Kenya/KMA14-CN-04/2021:0.0000000000,(USA/MA-CDC-ASC210613880/2021:0.0000000000,(Kenya/OPD-DM-15/2021:0.0000000000,(Kenya/KMA15-CT-001/2021:0.0000000000,Turkey/Ankara-GIHSN-14011_1161/2022:0.0000000000):0.0000000000):0.0000000000):0.0000000000):0.0000000000):0.0000010000,(USA/FL-CDC-STM-5RECVDFVS/2021:0.0000010000,(Indonesia/JB-GS-FKUNPAD-0246/2022:0.0000010000,((Brazil/ES-LACENES-321139167/2022:0.0001044072,Brazil/ES-LACENES-321202764/2022:0.0000861819):0.0000849438[89.3],(Brazil/DF-LB-537370116/2022:0.0000010000,Brazil/MG-NVBS17587GENOV045618729691/2022:0.0000334430):0.0000010000[0]):0.0000334430[72.8]):0.0000010000[0]):0.0000010000[0]):0.0000334430[92]):0.0000010000[0]):0.0000010000[0]):0.0000010000[0]):0.0000334430[88.1],(((Brazil/PR-FIOCRUZ-ICC3049/2022:0.0001361898,((Brazil/GO-2-LACEN-1482/2022:0.0001032439,(Uruguay/DLSP_946/2022:0.0000900535,Uruguay/DLSP_1178/2022:0.0002397451):0.0000452673[76.2]):0.0000010000[0],((Brazil/MG-NVBS17313GENOV045618752675/2022:0.0002382919,Brazil/MG-LBI-0000024/2022:0.0000688646):0.0000334430[75.2],(Brazil/GO-DNAGYN-1334/2022:0.0000684990,(Brazil/RO-LACENRO-110416581/2022:0.0000010000,Brazil/RO-LACENRO-110416577/2022:0.0000680692):0.0001361536[97.1]):0.0000010000[0]):0.0000010000[0]):0.0000334430[75.1]):0.0000010000[0],(France/NOR_UCN_CHU-Caen_2013396955/2022:0.0000334430,((Uruguay/DLSP_748/2022:0.0001021091,(Brazil/MG-FIOCRUZ-AR-1073/2022:0.0001046137,Brazil/RJ-NVBS15168GENOV828888111928/2022:0.0001701886):0.0000334430[76.7]):0.0000010000[0],((Brazil/MS-LabImuno-220102030922/2022:0.0000334430,(Brazil/SC-LACENSC-421265001/2022:0.0002089071,Brazil/MG-MGBR50523/2022:0.0000334430):0.0000010000[0]):0.0000010000[0],(Switzerland/un-HUG-36738163/2022:0.0000680984,(Brazil/RJ-NVBS16750GENOV702208824517/2022:0.0000334430,(Brazil/RJ-NVBS16724GENOV702206834112/2022:0.0000010000,Brazil/RJ-NVBS16746GENOV702207219949/2022:0.0000010000):0.0000010000[0]):0.0000680673[92.1]):0.0000010000[0]):0.0000010000[0]):0.0000010000[0]):0.0000334430[83.4]):0.0000680493[92.8],(France/NOR_UCN_CHU-Caen_2013400425/2022:0.0000680508,(Thailand/DMSc-06825/2022:0.0000010000,((Netherlands/GE-RIVM-86423/2022:0.0000361281,(Brazil/RJ-NVBS19638GENOV829171609160/2022:0.0001362526,(Brazil/RJ-NVBS19725GENOV702216616487/2022:0.0001021854,Brazil/RJ-FIOCRUZ-12879/2022:0.0000010000):0.0000334430[73.5]):0.0002350057[98.6]):0.0000691758[81.6],((Brazil/MG_LBI_1296/2021:0.0000977280,((Brazil/MG-LBI-396033417/2022:0.0000010000,Brazil/MG-LBI746026560/2022:0.0000010000):0.0001020840[93.7],(Brazil/RJ-FIOCRUZ-66302/2021:0.0000680739,((Brazil/MG-LBI16191427/2022:0.0001385701,Brazil/MG-LBI16200824/2022:0.0000681217):0.0000010000[0],((Brazil/MG-LBI16216519/2022:0.0000010000,Brazil/MG-LBI16188241/2022:0.0000701346):0.0001390523[97.3],(Brazil/MG-FIOCRUZ-2802/2022:0.0000685242,(Brazil/MG_LBI-1872/2022:0.0000489454,Brazil/MG-LBI116102407/2022:0.0000010000):0.0001402668[93.8]):0.0000010000[0]):0.0000010000[0]):0.0000010000[0]):0.0000010000[0]):0.0000942780[90.4]):0.0000010000[0],(Uruguay/DLSP_p2527/2021:0.0000010000,(((Brazil/PR-NVBS16516GENOV828900935280/2022:0.0002042507,(Brazil/RJ-NVBS16869GENOV821453953749/2022:0.0000010000,Brazil/RJ-NVBS15155GENOV828941188546/2022:0.0000345749):0.0000668889[87]):0.0000334430[77.1],((Romania/IS-3524/2022:0.0000680690,Brazil/SP-HIAE-ID1688/2022:0.0000680716):0.0000010000[0],(Brazil/SE-FIOCRUZ-7724/2022:0.0000010000,Brazil/SP-IB_153653/2022:0.0001021138):0.0000334430[75.6]):0.0000010000[0]):0.0000010000[0],((((Brazil/PA-LACENPA-150314439/2022:0.0000334430,(BRAZIL/PA-LACENPA-150333166/2022:0.0001383340,(Brazil/PA-LACENPA-150321730/2022:0.0001367663,Brazil/MT-REDE-L1BC14LAMT/2022:0.0001093843):0.0000542575[43.1]):0.0000010000[0]):0.0001079258[91.3],(USA/CA-HLX-STM-J58GXJ59K/2022:0.0000010000,((Brazil/RJ-NVBS19744GENOV829167799813/2022:0.0000334430,(Argentina/PAIS-E1077/2022:0.0000010000,Argentina/PAIS-F0622/2022:0.0001702149):0.0000334430[77.4]):0.0002042518[98.8],(Brazil/PR-NVBS16492GENOV828920130849/2022:0.0001362084,(((Argentina/PAIS-G1047/2022:0.0021937175,Uruguay/DLSP_911/2022:0.0000770041):0.0006859276[84.4],(Argentina/INEI119517/2022:0.0003182112,Brazil/PB-FIOCRUZ-66805/2021:0.0003230089):0.0007163075[90.6]):0.0012869647[99.6],(Brazil/SP-IB_147901/2022:0.0005695708,(Brazil/RS-LACENRS-431769469/2022:0.0004492027,(Brazil/TO-LACENTO-170519550/2022:0.0000010000,(Brazil/TO-LACENTO-170519637/2022:0.0000010000,Brazil/TO-LACENTO-170519620/2022:0.0000010000):0.0000334430[71.7]):0.0021523781[100]):0.0006089557[85.5]):0.0000020837[0]):0.0004708141[97]):0.0000010000[0]):0.0000010000[0]):0.0000010000[0]):0.0000334430[85.6],(Brazil/DF-NVBS15469GENOV828879457479/2022:0.0000010000,((Brazil/RS-RSBR00077/2022:0.0000010000,Brazil/RJ-NVBS15173GENOV828930539410/2022:0.0000334430):0.0000010000[0],(((Brazil/DF-NVBS13676GENOV828739795475/2022:0.0000334430,Brazil/RN-FIOCRUZ-5318/2022:0.0000334430):0.0000010000[0],(Brazil/SC-NVBS13963GENOV045618080259/2022:0.0000334430,(Brazil/RS-FIOCRUZ-8507/2022:0.0000334430,Brazil/DF-NVBS14640GENOV828755355486/2022:0.0001361517):0.0000010000[0]):0.0000010000[0]):0.0000010000[0],((Brazil/RJ-NVBS15119GENOV828902291261/2022:0.0000680705,(Brazil/PR-NVBS16684GENOV829095166671/2022:0.0001702018,Brazil/GO-NVBS21321GENOV700801547666/2022:0.0002382998):0.0000010000[0]):0.0000010000[0],(((Brazil/SP-IB_155900/2022:0.0000349115,Brazil/GO-NVBS12171GENOV828616409099/2022:0.0000334430):0.0000334430[78.9],(Brazil/RJ-NVBS13519GENOV828784458257/2022:0.0000680731,Brazil/RJ-NVBS15216GENOV700990372872/2022:0.0000334430):0.0000010000[0]):0.0000010000[0],((Brazil/RS-FIOCRUZ-66945/2021:0.0000334430,Brazil/ES-FIOCRUZ-6435/2022:0.0000687961):0.0000010000[0],((Brazil/RJ-NVBS15084GENOV828898901830/2022:0.0000334430,Brazil/DF-NVBS15382GENOV828895523523/2022:0.0001361510):0.0000010000[0],((Brazil/SP-IB_155378/2022:0.0002431096,Brazil/PR-NVBS16517GENOV828898579169/2022:0.0001015568):0.0000010000[0],(Brazil/DF-NVBS16667GENOV829077171693/2022:0.0001017407,(Brazil/DF-NVBS16668GENOV829093536414/2022:0.0000010000,(Brazil/DF-NVBS18401GENOV829200175192/2022:0.0000680745,Brazil/DF-NVBS18388GENOV829184815114/2022:0.0000334430):0.0000334430[76]):0.0000020138[0]):0.0001021116[86]):0.0000020138[0]):0.0000010000[0]):0.0000010000[0]):0.0000010000[0]):0.0000010000[0]):0.0000010000[0]):0.0000010000[0]):0.0000010000[0]):0.0000337102[87.7],(Brazil/MG-FIOCRUZ-AR-722/2022:0.0000010000,(((Argentina/PAIS-G0977/2022:0.0000351888,(Brazil/CE-FIOCRUZ-84040CE/2022:0.0002126476,Brazil/PR-FIOCRUZ-ICC2587/2022:0.0001032527):0.0000010000[0]):0.0000010000[0],((Belgium/MBLG-CTMAPF38531238/2021:0.0000010000,(Belgium/MBLG-CTMAPF19657940/2021:0.0000010000,(Brazil/SC-FIOCRUZ-6516/2022:0.0000334430,Brazil/RJ-FIOCRUZ-350/2022:0.0000334430):0.0000010000[0]):0.0000010000[0]):0.0000010000[0],((Italy/UMB-IZSGC-319214-1-4/2021:0.0000334430,Brazil/RJ-NVBS15184GENOV828898830413/2022:0.0000334430):0.0000010000[0],(Brazil/RS-FIOCRUZ-3024/2022:0.0000334430,Brazil/SC-FIOCRUZ-66591/2021:0.0000010000):0.0000010000[0]):0.0000010000[0]):0.0000010000[0]):0.0000334430[85.9],((Argentina/INEI119309/2022:0.0001027108,(((Brazil/TO-FIOCRUZ-67689/2021:0.0000010000,Brazil/MG-FIOCRUZ-AR-460/2021:0.0000010000):0.0000010000[0],(Brazil/MG-FIOCRUZ-AR-763/2022:0.0000353721,Brazil/PR-BTPRBR00230/2022:0.0002043524):0.0000334430[74.5]):0.0000334430[86.1],((Brazil/MG-MGBR50300/2021:0.0000010000,(Brazil/SP-IB_145097/2021:0.0000010000,(Brazil/SP-IB_156020/2022:0.0000346006,Brazil/MG-FIOCRUZ-AR-980/2022:0.0000707504):0.0000010000[0]):0.0000010000[0]):0.0000010000[0],((Brazil/RJ-LNN08000/2021:0.0000334430,(Brazil/SP-NVBS12978GENOV828605625806/2022:0.0000682573,(Brazil/AL-FIOCRUZ-IAM7649/2022:0.0000010000,Brazil/SP-IB_155519/2022:0.0000354485):0.0000010000[0]):0.0000010000[0]):0.0000010000[0],((Brazil/PR-BTPRBR00258/2022:0.0001771535,(Brazil/RJ-FIOCRUZ-7827/2022:0.0000010000,Brazil/DF-NVBS15314GENOV828922434891/2022:0.0001021069):0.0000334430[78.9]):0.0000334430[77],(Brazil/DF-NVBS13281GENOV045617568222/2022:0.0000010000,((Brazil/CE-FIOCRUZ-69012CE/2022:0.0000010000,BRAZIL/PA-LACENPA-150333184/2022:0.0001055514):0.0000010000[0],(Brazil/SC-FIOCRUZ-8518-R2/2022:0.0000347099,(Brazil/SP-IB_150468/2022:0.0000010000,Brazil/AM-LV_FMT-92204/2022:0.0000351178):0.0000010000[0]):0.0000010000[0]):0.0000010000[0]):0.0000010000[0]):0.0000010000[0]):0.0000010000[0]):0.0000010000[0]):0.0000334430[85.6]):0.0000010000[0],(((Brazil/SP-NVBS15613GENOV828937121366/2022:0.0000680678,(Belgium/MBLG-CTMAPF31774755/2021:0.0000010000,Belgium/MBLG-CTMAPF96107350/2021:0.0000010000):0.0000334430[78.1]):0.0000010000[0],(((Brazil/TO-FIOCRUZ-67642/2021:0.0000010000,(Belgium/MBLG-CTMAPF25949907/2021:0.0000334430,Brazil/PA-LACENPA-150314393/2022:0.0000010000):0.0000010000[0]):0.0000010000[0],(Italy/ABR-IZSGC-319701/2021:0.0000334430,(Brazil/PA-LACENPA-150314310/2022:0.0000344610,(Brazil/RJ-NVBS16755GENOV829053499759/2022:0.0000010000,Brazil/DF-NVBS15450GENOV828893047632/2022:0.0001025854):0.0000010000[0]):0.0000010000[0]):0.0000010000[0]):0.0000010000[0],((Israel/CVL-8000865/2021:0.0000010000,(Israel/CVL-23381/2022:0.0000680687,Brazil/RJ-LNN08906/2022:0.0000699385):0.0000010000[0]):0.0000334430[91],(Turkey/HSGM-F15500/2022:0.0000680706,(Italy/LAZ-AMC-2201134143-DS/2022:0.0000010000,((Brazil/MG-FIOCRUZ-1001/2022:0.0000010000,Brazil/SP-IB_156739/2022:0.0002332064):0.0000386635[74.5],(Italy/LAZ-AMC-2201185-DS/2022:0.0000319706,Brazil/RN-FIOCRUZ-66065/2021:0.0000698713):0.0000020138[43.3]):0.0000010000[0]):0.0000334430[74.9]):0.0000010000[0]):0.0000010000[0]):0.0000010000[0]):0.0000010000[0],((Israel/CVL-8001077/2021:0.0000334430,(Brazil/PR-FIOCRUZ-ICC2263/2022:0.0000687397,(Argentina/INEI116877/2021:0.0000682171,((Brazil/PI-FIOCRUZ-220403002228/2022:0.0000693546,Brazil/PE-FIOCRUZ-IAM9770/2022:0.0002761214):0.0000344899[75.9],((Brazil/MG-FUNED_311024776/2021:0.0001378581,(Brazil/MS-REDE-L1BC18LAMS/2022:0.0006081343,Brazil/MG-FUNED_311022210/2021:0.0004141886):0.0001072354[92]):0.0000334430[75.6],(Brazil/GO-DNAGYN-1322/2022:0.0000705856,((Brazil/RS-FIOCRUZ-IAM12240/2022:0.0000010000,(Brazil/PA-LACENPA-150321723/2022:0.0000010000,(BRAZIL/PA-LACENPA-150333185/2022:0.0000688955,Brazil/PA-LACENPA-150321724/2022:0.0000010000):0.0000010000[0]):0.0001367620[98.1]):0.0000010000[0],(Brazil/MS-REDE-L1BC25LAMS/2022:0.0001329024,(Brazil/MS-REDE-L1BC43LAMS/2022:0.0006782598,(Brazil/MG-FUNED210815002478/2021:0.0005805950,Brazil/MG-FUNED-210815002477/2021:0.0000334430):0.0001061577[92.7]):0.0000680743[15.7]):0.0000373200[75.2]):0.0000334430[81.8]):0.0000334430[80.2]):0.0000010000[0]):0.0000010000[0]):0.0000010000[0]):0.0000650315[98.2]):0.0000010000[0],(Brazil/DF-NVBS12165GENOV828617660697/2022:0.0000334430,((Brazil/SP-IB_148755/2022:0.0000010000,((Brazil/BA-FIOCRUZ-PVM96355/2022:0.0001388289,(Argentina/INEI118984/2022:0.0000010000,Brazil/CE-FIOCRUZ-80036CE/2022:0.0000701339):0.0000334430[84.4]):0.0000010000[0],(Argentina/INEI118099/2022:0.0000010000,(Brazil/CE-FIOCRUZ-51015CE/2021:0.0001385673,(Argentina/INEI119793/2022:0.0001044681,Argentina/PAIS-F0604/2022:0.0001055597):0.0000010000[0]):0.0000010000[0]):0.0000010000[0]):0.0000010000[0]):0.0000010000[0],((Brazil/SC-FIOCRUZ-3168/2022:0.0000334430,(Brazil/DF-NVBS14597GENOV828746079643/2022:0.0000010000,Brazil/MG-NVBS16032GENOV045618437022/2022:0.0000010000):0.0000010000[0]):0.0000010000[0],(Brazil/PA-FIOCRUZ-2403/2022:0.0000346822,(Brazil/CE-FIOCRUZ-51050CE/2021:0.0000010000,(Brazil/PR-BTPRBR00129/2022:0.0000348831,(Argentina/INEI119100/2022:0.0000684729,(Argentina/INEI119858/2022:0.0000699755,(Brazil/PA-LACENPA-150314678/2022:0.0001371244,(Brazil/PR-FIOCRUZ-ICC1030/2021:0.0000684125,((Brazil/RS-FIOCRUZ-66952/2021:0.0000688171,Argentina/INEI116397/2021:0.0000025770):0.0000334430[29.7],(Brazil/ES-FIOCRUZ-6312/2022:0.0000349288,((Argentina/INEI119367/2022:0.0000689060,Paraguay/434583/2022:0.0000010000):0.0000010000[0],(((Brazil/PR-FIOCRUZ-66689/2021:0.0000010000,(USA/FL-CDC-STM-J9NBBRJY5/2021:0.0000334430,Brazil/RO-FIOCRUZ-ILMD2203632/2022:0.0001021078):0.0000010000[0]):0.0000010000[0],((USA/FL-CDC-STM-6BQ9AQ2HM/2021:0.0000334430,Brazil/CE-FIOCRUZ-73012CE/2022:0.0000334430):0.0000010000[0],(Brazil/SE-NVBS13468GENOV701358365208/2022:0.0000680688,Argentina/PAIS-F0496/2022:0.0000334430):0.0000010000[0]):0.0000010000[0]):0.0000010000[0],(USA/FL-CDC-STM-QVF3QJTYG/2022:0.0000010000,(Argentina/INEI117131/2021:0.0000010000,((Italy/APU-IZSPB-PT5650/2022:0.0000010000,(USA/CA-CDC-STM-X42S4J8FY/2022:0.0000334430,(Argentina/INEI117533/2022:0.0000010000,Brazil/SC-NVBS16482GENOV045618312930/2022:0.0001021103):0.0000334430[85.7]):0.0000010000[0]):0.0000010000[0],(Brazil/RS-FIOCRUZ-4604/2022:0.0000334430,((Brazil/RS-RSBR00133/2022:0.0001024660,Brazil/SC-FIOCRUZ-81084CE/2022:0.0000010000):0.0000334430[86.7],(Brazil/PI-FIOCRUZ-PIP73H/2022:0.0006718297,Brazil/CE-LACENCE-231963455/2022:0.0000687358):0.0000334430[74.9]):0.0000010000[0]):0.0000010000[0]):0.0000010000[0]):0.0000010000[0]):0.0000010000[0]):0.0000010000[0]):0.0000010000[0]):0.0000020138[0]):0.0000021925[100]):0.0000021499[0]):0.0000255256[0]):0.0000010000[0]):0.0000010000[0]):0.0000010000[0]):0.0000010000[0]):0.0000010000[0]):0.0000010000[0]):0.0000010000[0]):0.0000334430[80.4]):0.0000010000[0]):0.0000010000[0]):0.0000010000[0]):0.0000334430[84.8]):0.0000334430[86]):0.0000020138[0]):0.0000334430[71.7]):0.0000010000[0]):0.0000010000[0]):0.0000010000[0]):0.0000010000[0]):0.0000010000[0]):0.0000010000[0]):0.0000010000[0]):0.0000010000[0]):0.0000010000[0]):0.0000022993[0]):0.0000358510[83]):0.0000010000[0]):0.0000010000[0]):0.0000010000[0]):0.0000010000[0]):0.0000010000[0]):0.0000010000[0]):0.0000010000[0]):0.0000010000[0]):0.0000010000[0]):0.0000010000[0]):0.0000010000[0]):0.0000010000[0]):0.0000010000[0]):0.0000010000[0]):0.0000010000[0]):0.0000010000[0]):0.0000010000[0]):0.0000010000[0]):0.0000010000[0]):0.0000010000[0]):0.0000010000[0]):0.0000010000[0]):0.0000010000[0]):0.0000010000[0]):0.0000010000[0]):0.0000010000[0]):0.0000010000[0]):0.0000010000[0]):0.0000010000[0]):0.0000010000[0]):0.0000010000[0]):0.0000010000[0]):0.0000010000[0]):0.0000010000[0]):0.0000010000[0]):0.0000010000[0]):0.0000010000[0]):0.0000010000[0]):0.0000010000[0]):0.0000010000[0]):0.0000010000[0]):0.0000010000[0]):0.0000010000[0]):0.0000010000[0]):0.0000010000[0]):0.0000010000[0]):0.0000010000[0]):0.0000010000[0]):0.0000010000[0]):0.0000010000[0]):0.0000010000[0]):0.0000010000[0]):0.0000010000[0]):0.0000010000[0]):0.0000010000[0]):0.0000010000[0]):0.0000010000[0]):0.0000010000[0]):0.0000010000[0]):0.0000010000[0]):0.0000010000[0]):0.0000010000[0]):0.0000010000[0]):0.0000010000[0]):0.0000010000[0]):0.0000010000[0]):0.0000010000[0]):0.0000010000[0]):0.0000010000[0]):0.0000010000[0]):0.0000010000[0]):0.0000010000[0]):0.0000010000[0]):0.0000010000[0]):0.0000010000[0]):0.0000010000[0]):0.0000010000[0]):0.0000010000[0]):0.0000010000[0]):0.0000010000[0]):0.0000010000[0]):0.0000010000[0]):0.0000010000[0]):0.0000010000[0]):0.0000010000[0]):0.0000010000[0]):0.0000010000[0]):0.0000010000[0]):0.0000010000[0]):0.0000010000[0]):0.0000010000[0]):0.0000010000[0]):0.0000026109[0]):0.0000010000[0]):0.0000029336[0]):0.0000010000[0]):0.0000013674[0]):0.0000028399[0]):0.0000010263[0]):0.0000010000[0]):0.0000010000[0]):0.0000010000[0]):0.0000010000[0]):0.0000010000[0]):0.0000010000[0]):0.0000014875[0]):0.0000010000[0]):0.0000010000[0]):0.0000010000[0]):0.0000010000[0]):0.0000010000[0]):0.0000014038[0]):0.0000010800[0]):0.0000014753[0]):0.0000010000[0]):0.0000010000[0]):0.0000010000[0]):0.0000010208[0]):0.0000010697[0]):0.0000010556[0]):0.0000016934[0]):0.0000013624[0]):0.0000010000[0]):0.0000010000[0]):0.0000010000[0]):0.0000010000[0]):0.0000010000[0]):0.0000010000[0]):0.0000010000[0]):0.0000010000[0]):0.0000010000[0]):0.0000013194[0]):0.0000010000[0]):0.0000010000[0]):0.0000010000[92.5]):0.0000334430[79.2]):0.0000334430[78.7]):0.0000010000[0]):0.0000010000[0]):0.0000010000[0]):0.0000010000[0]):0.0000010000[0]):0.0000010000[0]):0.0000010000[0]):0.0000010000[0]):0.0000010000[0]):0.0000010000[0]):0.0000010000[0]):0.0000010000[0]):0.0000010000[0]):0.0000010000[0]):0.0000010000[0]):0.0000010000[0]):0.0000010000[0]):0.0000010000[0]):0.0000010000[0]):0.0000010000[0]):0.0000010000[0]):0.0000010000[0]):0.0000010000[0]):0.0000010000[0]):0.0000010000[0]):0.0000010000[0]):0.0000010000[0]):0.0000010000[0]):0.0000010000[0]):0.0000010000[0]):0.0000010000[0]):0.0000010000[0]):0.0000010000[0]):0.0000010000[0]):0.0000010000[0]):0.0000010000[0]):0.0000010000[0]):0.0000010000[0]):0.0000020138[0]):0.0000027813[0]):0.0000343878[36.4]):0.0000439099[82.7]):0.0000010000[0]):0.0000010000[0]):0.0000010000[0]):0.0000010000[0]):0.0000334430[77.7]):0.0000020138[0]):0.0001359999[90.4]):0.0000337772[78.8]):0.0000334430[73.5]):0.0000345120[42.6]):0.0000702007[88.2]):0.0003577214[99.3]):0.0002521578[98.6]):0.0003157731[99]):0.0003068043[93.6]):0.0003632588[98.8]):0.0000057285[0]):0.0000010000[0]):0.0000271493[0]):0.0000010000[0]):0.0000020138[0]):0.0000334430[75]);
