# Supplementary material for: Higher frequency of interstate over international transmission chains of SARS-CoV-2 virus at the Rio Grande do Sul - Brazil state borders
Source: Virus Res. 2024 Dec 17;351:199500. doi: 10.1016/j.virusres.2024.199500 (PMC11720880; doi:10.1016/j.virusres.2024.199500)
Supplement: Supplementary file 10 [file mmc10.zip]

Archive with 1 entries (1 files):
- SupplementaryData1_V7.excalidraw
