# Supplementary material for: Higher frequency of interstate over international transmission chains of SARS-CoV-2 virus at the Rio Grande do Sul - Brazil state borders
Source: Virus Res. 2024 Dec 17;351:199500. doi: 10.1016/j.virusres.2024.199500 (PMC11720880; doi:10.1016/j.virusres.2024.199500)
Supplement: Supplementary file 10 [file mmc10.zip › SupplementaryData1_V7.excalidraw]

{
  "type": "excalidraw",
  "version": 2,
  "source": "https://excalidraw.com",
  "elements": [
    {
      "type": "rectangle",
      "version": 395,
      "versionNonce": 980511766,
      "isDeleted": false,
      "id": "jB-4G-bHZfSftX1xgAbiV",
      "fillStyle": "hachure",
      "strokeWidth": 1,
      "strokeStyle": "solid",
      "roughness": 0,
      "opacity": 100,
      "angle": 0,
      "x": 657.9998716494957,
      "y": 810.8847324722402,
      "strokeColor": "#1e1e1e",
      "backgroundColor": "transparent",
      "width": 125.82861908478029,
      "height": 52.5766245997406,
      "seed": 1462345288,
      "groupIds": [],
      "frameId": null,
      "roundness": {
        "type": 3
      },
      "boundElements": [
        {
          "type": "text",
          "id": "FOU4-_erGrYsHvbsQo1I9"
        },
        {
          "id": "Rx5i7y5Q9pi_-jj2tcGai",
          "type": "arrow"
        },
        {
          "id": "zgcViNH1KeWJO5Omjzm_4",
          "type": "arrow"
        }
      ],
      "updated": 1710149916143,
      "link": null,
      "locked": false
    },
    {
      "type": "text",
      "version": 219,
      "versionNonce": 819427670,
      "isDeleted": false,
      "id": "FOU4-_erGrYsHvbsQo1I9",
      "fillStyle": "hachure",
      "strokeWidth": 1,
      "strokeStyle": "solid",
      "roughness": 0,
      "opacity": 100,
      "angle": 0,
      "x": 699.5665249418859,
      "y": 827.9730447721105,
      "strokeColor": "#1e1e1e",
      "backgroundColor": "transparent",
      "width": 42.6953125,
      "height": 18.4,
      "seed": 1024699208,
      "groupIds": [],
      "frameId": null,
      "roundness": null,
      "boundElements": [],
      "updated": 1710149916143,
      "link": null,
      "locked": false,
      "fontSize": 16,
      "fontFamily": 2,
      "text": "Augur",
      "textAlign": "center",
      "verticalAlign": "middle",
      "containerId": "jB-4G-bHZfSftX1xgAbiV",
      "originalText": "Augur",
      "lineHeight": 1.15
    },
    {
      "type": "text",
      "version": 292,
      "versionNonce": 1437701910,
      "isDeleted": false,
      "id": "1d7VJMaLm2K-HRBwWOKDl",
      "fillStyle": "hachure",
      "strokeWidth": 1,
      "strokeStyle": "solid",
      "roughness": 0,
      "opacity": 100,
      "angle": 0,
      "x": 640.2730876551025,
      "y": 677.5297547247948,
      "strokeColor": "#1e1e1e",
      "backgroundColor": "transparent",
      "width": 171.0989990234375,
      "height": 31.623324188610322,
      "seed": 174096696,
      "groupIds": [],
      "frameId": null,
      "roundness": null,
      "boundElements": [
        {
          "id": "Rx5i7y5Q9pi_-jj2tcGai",
          "type": "arrow"
        }
      ],
      "updated": 1710150600365,
      "link": null,
      "locked": false,
      "fontSize": 13.749271386352316,
      "fontFamily": 2,
      "text": "EpiCoV - GISAID\nData (15,271,032 genomes)",
      "textAlign": "center",
      "verticalAlign": "top",
      "containerId": null,
      "originalText": "EpiCoV - GISAID\nData (15,271,032 genomes)",
      "lineHeight": 1.15
    },
    {
      "type": "text",
      "version": 310,
      "versionNonce": 131827528,
      "isDeleted": false,
      "id": "4jkVau14mSJ511CARb3uj",
      "fillStyle": "hachure",
      "strokeWidth": 1,
      "strokeStyle": "solid",
      "roughness": 0,
      "opacity": 100,
      "angle": 0,
      "x": 683.2496967020787,
      "y": 986.739046073583,
      "strokeColor": "#1e1e1e",
      "backgroundColor": "transparent",
      "width": 83.25169372558594,
      "height": 15.811662094305161,
      "seed": 1169237048,
      "groupIds": [],
      "frameId": null,
      "roundness": null,
      "boundElements": [
        {
          "id": "zgcViNH1KeWJO5Omjzm_4",
          "type": "arrow"
        },
        {
          "id": "IyAlHLnASk2lS8qwMOu4C",
          "type": "arrow"
        }
      ],
      "updated": 1710149450818,
      "link": null,
      "locked": false,
      "fontSize": 13.749271386352316,
      "fontFamily": 2,
      "text": "Subsampling ",
      "textAlign": "center",
      "verticalAlign": "top",
      "containerId": null,
      "originalText": "Subsampling ",
      "lineHeight": 1.15
    },
    {
      "type": "text",
      "version": 354,
      "versionNonce": 1192673226,
      "isDeleted": false,
      "id": "UGKMsIm-cf441DDrE-wrY",
      "fillStyle": "hachure",
      "strokeWidth": 1,
      "strokeStyle": "solid",
      "roughness": 0,
      "opacity": 100,
      "angle": 0,
      "x": 876.996426837622,
      "y": 973.7783421530442,
      "strokeColor": "#1e1e1e",
      "backgroundColor": "transparent",
      "width": 154.27960205078125,
      "height": 47.43498628291548,
      "seed": 787259448,
      "groupIds": [],
      "frameId": null,
      "roundness": null,
      "boundElements": [
        {
          "id": "zEM6a-dhiNnPN6ofoSbqM",
          "type": "arrow"
        }
      ],
      "updated": 1710149633923,
      "link": null,
      "locked": false,
      "fontSize": 13.749271386352316,
      "fontFamily": 2,
      "text": "EpiCoV - GISAID\nData without subsampled\ndata",
      "textAlign": "center",
      "verticalAlign": "top",
      "containerId": null,
      "originalText": "EpiCoV - GISAID\nData without subsampled\ndata",
      "lineHeight": 1.15
    },
    {
      "type": "rectangle",
      "version": 438,
      "versionNonce": 1987216712,
      "isDeleted": false,
      "id": "paoDjUC4j56te8LXIfYt2",
      "fillStyle": "hachure",
      "strokeWidth": 1,
      "strokeStyle": "solid",
      "roughness": 0,
      "opacity": 100,
      "angle": 0,
      "x": 771.3684827283392,
      "y": 1072.9607185533341,
      "strokeColor": "#1e1e1e",
      "backgroundColor": "transparent",
      "width": 125.82861908478029,
      "height": 52.5766245997406,
      "seed": 314835528,
      "groupIds": [],
      "frameId": null,
      "roundness": {
        "type": 3
      },
      "boundElements": [
        {
          "type": "text",
          "id": "T1toYfyMQxC3uR8uqoTEv"
        },
        {
          "id": "IyAlHLnASk2lS8qwMOu4C",
          "type": "arrow"
        },
        {
          "id": "zEM6a-dhiNnPN6ofoSbqM",
          "type": "arrow"
        },
        {
          "id": "EBV3IBTj9nTA4YT_trWYr",
          "type": "arrow"
        }
      ],
      "updated": 1710149459577,
      "link": null,
      "locked": false
    },
    {
      "type": "text",
      "version": 267,
      "versionNonce": 134939720,
      "isDeleted": false,
      "id": "T1toYfyMQxC3uR8uqoTEv",
      "fillStyle": "hachure",
      "strokeWidth": 1,
      "strokeStyle": "solid",
      "roughness": 0,
      "opacity": 100,
      "angle": 0,
      "x": 804.4898235207294,
      "y": 1090.0490308532044,
      "strokeColor": "#1e1e1e",
      "backgroundColor": "transparent",
      "width": 59.5859375,
      "height": 18.4,
      "seed": 1855748424,
      "groupIds": [],
      "frameId": null,
      "roundness": null,
      "boundElements": [],
      "updated": 1710149146716,
      "link": null,
      "locked": false,
      "fontSize": 16,
      "fontFamily": 2,
      "text": "BLASTn",
      "textAlign": "center",
      "verticalAlign": "middle",
      "containerId": "paoDjUC4j56te8LXIfYt2",
      "originalText": "BLASTn",
      "lineHeight": 1.15
    },
    {
      "type": "text",
      "version": 514,
      "versionNonce": 939377686,
      "isDeleted": false,
      "id": "V3EKaukvnedI6CiJUijXX",
      "fillStyle": "hachure",
      "strokeWidth": 1,
      "strokeStyle": "solid",
      "roughness": 0,
      "opacity": 100,
      "angle": 0,
      "x": 786.910918463752,
      "y": 1187.182871599678,
      "strokeColor": "#1e1e1e",
      "backgroundColor": "transparent",
      "width": 107.68577575683594,
      "height": 31.623324188610322,
      "seed": 1248805192,
      "groupIds": [],
      "frameId": null,
      "roundness": null,
      "boundElements": [
        {
          "id": "EBV3IBTj9nTA4YT_trWYr",
          "type": "arrow"
        },
        {
          "id": "df1_fVr_SAemNiq4ClWGz",
          "type": "arrow"
        }
      ],
      "updated": 1710149494290,
      "link": null,
      "locked": false,
      "fontSize": 13.749271386352316,
      "fontFamily": 2,
      "text": "Subsampling with\nsimilar genomes",
      "textAlign": "center",
      "verticalAlign": "top",
      "containerId": null,
      "originalText": "Subsampling with\nsimilar genomes",
      "lineHeight": 1.15
    },
    {
      "type": "rectangle",
      "version": 495,
      "versionNonce": 575606666,
      "isDeleted": false,
      "id": "ViGu1KR2e0dHpkZSEgz8N",
      "fillStyle": "hachure",
      "strokeWidth": 1,
      "strokeStyle": "solid",
      "roughness": 0,
      "opacity": 100,
      "angle": 0,
      "x": 780.8610431216774,
      "y": 1290.9329833157376,
      "strokeColor": "#1e1e1e",
      "backgroundColor": "transparent",
      "width": 125.82861908478029,
      "height": 52.5766245997406,
      "seed": 61642568,
      "groupIds": [],
      "frameId": null,
      "roundness": {
        "type": 3
      },
      "boundElements": [
        {
          "type": "text",
          "id": "bMYeEVGXHCWnepULLIOX4"
        },
        {
          "id": "df1_fVr_SAemNiq4ClWGz",
          "type": "arrow"
        },
        {
          "id": "BZzxgbfv7HQxpzS8AkNKw",
          "type": "arrow"
        }
      ],
      "updated": 1710149474968,
      "link": null,
      "locked": false
    },
    {
      "type": "text",
      "version": 330,
      "versionNonce": 1076803144,
      "isDeleted": false,
      "id": "bMYeEVGXHCWnepULLIOX4",
      "fillStyle": "hachure",
      "strokeWidth": 1,
      "strokeStyle": "solid",
      "roughness": 0,
      "opacity": 100,
      "angle": 0,
      "x": 817.1151964140676,
      "y": 1308.0212956156079,
      "strokeColor": "#1e1e1e",
      "backgroundColor": "transparent",
      "width": 53.3203125,
      "height": 18.4,
      "seed": 1068133960,
      "groupIds": [],
      "frameId": null,
      "roundness": null,
      "boundElements": [],
      "updated": 1710149416428,
      "link": null,
      "locked": false,
      "fontSize": 16,
      "fontFamily": 2,
      "text": "MAFFT",
      "textAlign": "center",
      "verticalAlign": "middle",
      "containerId": "ViGu1KR2e0dHpkZSEgz8N",
      "originalText": "MAFFT",
      "lineHeight": 1.15
    },
    {
      "type": "text",
      "version": 585,
      "versionNonce": 1623471370,
      "isDeleted": false,
      "id": "UcEatPzVGIwGIUmv3MEXf",
      "fillStyle": "hachure",
      "strokeWidth": 1,
      "strokeStyle": "solid",
      "roughness": 0,
      "opacity": 100,
      "angle": 0,
      "x": 777.0151481236641,
      "y": 1405.5172973321432,
      "strokeColor": "#1e1e1e",
      "backgroundColor": "transparent",
      "width": 144.3838653564453,
      "height": 15.811662094305161,
      "seed": 726521400,
      "groupIds": [],
      "frameId": null,
      "roundness": null,
      "boundElements": [
        {
          "id": "BZzxgbfv7HQxpzS8AkNKw",
          "type": "arrow"
        }
      ],
      "updated": 1710149474968,
      "link": null,
      "locked": false,
      "fontSize": 13.749271386352316,
      "fontFamily": 2,
      "text": "aligned subsapling data",
      "textAlign": "center",
      "verticalAlign": "top",
      "containerId": null,
      "originalText": "aligned subsapling data",
      "lineHeight": 1.15
    },
    {
      "type": "arrow",
      "version": 495,
      "versionNonce": 83577238,
      "isDeleted": false,
      "id": "Rx5i7y5Q9pi_-jj2tcGai",
      "fillStyle": "hachure",
      "strokeWidth": 1,
      "strokeStyle": "solid",
      "roughness": 0,
      "opacity": 100,
      "angle": 0,
      "x": 719.3242070609349,
      "y": 719.163857254589,
      "strokeColor": "#1e1e1e",
      "backgroundColor": "transparent",
      "width": 1.3276020452249213,
      "height": 88.98946355750343,
      "seed": 1738862904,
      "groupIds": [],
      "frameId": null,
      "roundness": {
        "type": 2
      },
      "boundElements": [],
      "updated": 1710150600365,
      "link": null,
      "locked": false,
      "startBinding": {
        "elementId": "1d7VJMaLm2K-HRBwWOKDl",
        "focus": 0.07103791888796626,
        "gap": 10.010778341183823
      },
      "endBinding": {
        "elementId": "jB-4G-bHZfSftX1xgAbiV",
        "focus": -0.05292523388644508,
        "gap": 2.7314116601478418
      },
      "lastCommittedPoint": null,
      "startArrowhead": null,
      "endArrowhead": "arrow",
      "points": [
        [
          0,
          0
        ],
        [
          -1.3276020452249213,
          88.98946355750343
        ]
      ]
    },
    {
      "type": "arrow",
      "version": 196,
      "versionNonce": 995958358,
      "isDeleted": false,
      "id": "zgcViNH1KeWJO5Omjzm_4",
      "fillStyle": "hachure",
      "strokeWidth": 1,
      "strokeStyle": "solid",
      "roughness": 0,
      "opacity": 100,
      "angle": 0,
      "x": 719.7921228503061,
      "y": 867.0143349574167,
      "strokeColor": "#1e1e1e",
      "backgroundColor": "transparent",
      "width": 1.0839848341805691,
      "height": 109.59872615607549,
      "seed": 1744422712,
      "groupIds": [],
      "frameId": null,
      "roundness": {
        "type": 2
      },
      "boundElements": [],
      "updated": 1710149916143,
      "link": null,
      "locked": false,
      "startBinding": {
        "elementId": "jB-4G-bHZfSftX1xgAbiV",
        "focus": 0.013243139592795,
        "gap": 3.55297788543578
      },
      "endBinding": {
        "elementId": "4jkVau14mSJ511CARb3uj",
        "focus": -0.15216149546861282,
        "gap": 10.125984960090818
      },
      "lastCommittedPoint": null,
      "startArrowhead": null,
      "endArrowhead": "arrow",
      "points": [
        [
          0,
          0
        ],
        [
          -1.0839848341805691,
          109.59872615607549
        ]
      ]
    },
    {
      "type": "arrow",
      "version": 39,
      "versionNonce": 1081826888,
      "isDeleted": false,
      "id": "IyAlHLnASk2lS8qwMOu4C",
      "fillStyle": "hachure",
      "strokeWidth": 1,
      "strokeStyle": "solid",
      "roughness": 0,
      "opacity": 100,
      "angle": 0,
      "x": 735.607759215487,
      "y": 1012.6378905883944,
      "strokeColor": "#1e1e1e",
      "backgroundColor": "transparent",
      "width": 88.96399402856832,
      "height": 56.341492008727755,
      "seed": 213130040,
      "groupIds": [],
      "frameId": null,
      "roundness": {
        "type": 2
      },
      "boundElements": [],
      "updated": 1710149450818,
      "link": null,
      "locked": false,
      "startBinding": {
        "elementId": "4jkVau14mSJ511CARb3uj",
        "focus": 0.3267278105572786,
        "gap": 10.087182420506224
      },
      "endBinding": {
        "elementId": "paoDjUC4j56te8LXIfYt2",
        "focus": 0.3647167665833248,
        "gap": 3.9813359562119786
      },
      "lastCommittedPoint": null,
      "startArrowhead": null,
      "endArrowhead": "arrow",
      "points": [
        [
          0,
          0
        ],
        [
          88.96399402856832,
          56.341492008727755
        ]
      ]
    },
    {
      "type": "arrow",
      "version": 138,
      "versionNonce": 923587914,
      "isDeleted": false,
      "id": "zEM6a-dhiNnPN6ofoSbqM",
      "fillStyle": "hachure",
      "strokeWidth": 1,
      "strokeStyle": "solid",
      "roughness": 0,
      "opacity": 100,
      "angle": 0,
      "x": 933.9644896548621,
      "y": 1026.262823025586,
      "strokeColor": "#1e1e1e",
      "backgroundColor": "transparent",
      "width": 101.84086700132343,
      "height": 41.71790326117389,
      "seed": 2061397064,
      "groupIds": [],
      "frameId": null,
      "roundness": {
        "type": 2
      },
      "boundElements": [],
      "updated": 1710149633923,
      "link": null,
      "locked": false,
      "startBinding": {
        "elementId": "UGKMsIm-cf441DDrE-wrY",
        "focus": -0.37043769443024366,
        "gap": 5.049494589626363
      },
      "endBinding": {
        "elementId": "paoDjUC4j56te8LXIfYt2",
        "focus": -0.6176052194195495,
        "gap": 4.9799922665743
      },
      "lastCommittedPoint": null,
      "startArrowhead": null,
      "endArrowhead": "arrow",
      "points": [
        [
          0,
          0
        ],
        [
          -101.84086700132343,
          41.71790326117389
        ]
      ]
    },
    {
      "type": "arrow",
      "version": 99,
      "versionNonce": 970995350,
      "isDeleted": false,
      "id": "EBV3IBTj9nTA4YT_trWYr",
      "fillStyle": "hachure",
      "strokeWidth": 1,
      "strokeStyle": "solid",
      "roughness": 0,
      "opacity": 100,
      "angle": 0,
      "x": 833.9319009654027,
      "y": 1129.0777051934992,
      "strokeColor": "#1e1e1e",
      "backgroundColor": "transparent",
      "width": 1.5914844450729788,
      "height": 49.788383509280266,
      "seed": 2031461176,
      "groupIds": [],
      "frameId": null,
      "roundness": {
        "type": 2
      },
      "boundElements": [],
      "updated": 1710149494290,
      "link": null,
      "locked": false,
      "startBinding": {
        "elementId": "paoDjUC4j56te8LXIfYt2",
        "focus": 0.022376781043230463,
        "gap": 3.5403620404244975
      },
      "endBinding": {
        "elementId": "V3EKaukvnedI6CiJUijXX",
        "focus": -0.08204774002797675,
        "gap": 8.31678289689853
      },
      "lastCommittedPoint": null,
      "startArrowhead": null,
      "endArrowhead": "arrow",
      "points": [
        [
          0,
          0
        ],
        [
          1.5914844450729788,
          49.788383509280266
        ]
      ]
    },
    {
      "id": "df1_fVr_SAemNiq4ClWGz",
      "type": "arrow",
      "x": 837.5649144701131,
      "y": 1227.5048436770142,
      "width": 1.099363098329377,
      "height": 52.93753044047003,
      "angle": 0,
      "strokeColor": "#1e1e1e",
      "backgroundColor": "transparent",
      "fillStyle": "hachure",
      "strokeWidth": 1,
      "strokeStyle": "solid",
      "roughness": 0,
      "opacity": 100,
      "groupIds": [],
      "frameId": null,
      "roundness": {
        "type": 2
      },
      "seed": 2050119690,
      "version": 82,
      "versionNonce": 782764310,
      "isDeleted": false,
      "boundElements": null,
      "updated": 1710149494290,
      "link": null,
      "locked": false,
      "points": [
        [
          0,
          0
        ],
        [
          1.099363098329377,
          52.93753044047003
        ]
      ],
      "lastCommittedPoint": null,
      "startBinding": {
        "elementId": "V3EKaukvnedI6CiJUijXX",
        "focus": 0.06902965227972248,
        "gap": 8.698647888725873
      },
      "endBinding": {
        "elementId": "ViGu1KR2e0dHpkZSEgz8N",
        "focus": -0.06850400271709825,
        "gap": 10.490609198253424
      },
      "startArrowhead": null,
      "endArrowhead": "arrow"
    },
    {
      "id": "BZzxgbfv7HQxpzS8AkNKw",
      "type": "arrow",
      "x": 842.8252120593104,
      "y": 1356.0843615647684,
      "width": 0.20209612065264082,
      "height": 42.92281506334393,
      "angle": 0,
      "strokeColor": "#1e1e1e",
      "backgroundColor": "transparent",
      "fillStyle": "hachure",
      "strokeWidth": 1,
      "strokeStyle": "solid",
      "roughness": 0,
      "opacity": 100,
      "groupIds": [],
      "frameId": null,
      "roundness": {
        "type": 2
      },
      "seed": 428772054,
      "version": 58,
      "versionNonce": 563646026,
      "isDeleted": false,
      "boundElements": null,
      "updated": 1710149474968,
      "link": null,
      "locked": false,
      "points": [
        [
          0,
          0
        ],
        [
          0.20209612065264082,
          42.92281506334393
        ]
      ],
      "lastCommittedPoint": null,
      "startBinding": {
        "elementId": "ViGu1KR2e0dHpkZSEgz8N",
        "focus": 0.017975196587682613,
        "gap": 12.574753649290187
      },
      "endBinding": {
        "elementId": "UcEatPzVGIwGIUmv3MEXf",
        "focus": -0.08461814363435637,
        "gap": 6.510120704030896
      },
      "startArrowhead": null,
      "endArrowhead": "arrow"
    },
    {
      "type": "text",
      "version": 768,
      "versionNonce": 220519818,
      "isDeleted": false,
      "id": "ao-kNGjcxJXuR79_79N3e",
      "fillStyle": "hachure",
      "strokeWidth": 1,
      "strokeStyle": "solid",
      "roughness": 0,
      "opacity": 100,
      "angle": 0,
      "x": 916.7835747309549,
      "y": 1302.5364164850196,
      "strokeColor": "#1e1e1e",
      "backgroundColor": "transparent",
      "width": 265.75592041015625,
      "height": 31.623324188610322,
      "seed": 1472026838,
      "groupIds": [],
      "frameId": null,
      "roundness": null,
      "boundElements": [],
      "updated": 1710149562590,
      "link": null,
      "locked": false,
      "fontSize": 13.749271386352316,
      "fontFamily": 2,
      "text": "--keeplength --compactoutput --anysymbol \\\n--kimura 1 --6merpair",
      "textAlign": "left",
      "verticalAlign": "top",
      "containerId": null,
      "originalText": "--keeplength --compactoutput --anysymbol \\\n--kimura 1 --6merpair",
      "lineHeight": 1.15
    },
    {
      "type": "text",
      "version": 901,
      "versionNonce": 1870335830,
      "isDeleted": false,
      "id": "BVvhMx8B5jbzdxh_fv6SF",
      "fillStyle": "hachure",
      "strokeWidth": 1,
      "strokeStyle": "solid",
      "roughness": 0,
      "opacity": 100,
      "angle": 0,
      "x": 907.3355356765343,
      "y": 1083.6830661653328,
      "strokeColor": "#1e1e1e",
      "backgroundColor": "transparent",
      "width": 216.13632202148438,
      "height": 31.623324188610322,
      "seed": 1862173450,
      "groupIds": [],
      "frameId": null,
      "roundness": null,
      "boundElements": [],
      "updated": 1710149612223,
      "link": null,
      "locked": false,
      "fontSize": 13.749271386352316,
      "fontFamily": 2,
      "text": "--task megablast --evalue 0.00001 \\\nqcovhsp >= 99.9",
      "textAlign": "left",
      "verticalAlign": "top",
      "containerId": null,
      "originalText": "--task megablast --evalue 0.00001 \\\nqcovhsp >= 99.9",
      "lineHeight": 1.15
    },
    {
      "type": "text",
      "version": 1214,
      "versionNonce": 1659959062,
      "isDeleted": false,
      "id": "aMnlBEqwsstO0EvyMsddX",
      "fillStyle": "hachure",
      "strokeWidth": 1,
      "strokeStyle": "solid",
      "roughness": 0,
      "opacity": 100,
      "angle": 0,
      "x": 795.99465251426,
      "y": 773.2668455502105,
      "strokeColor": "#1e1e1e",
      "backgroundColor": "transparent",
      "width": 296.37554931640625,
      "height": 142.30495884874645,
      "seed": 473145738,
      "groupIds": [],
      "frameId": null,
      "roundness": null,
      "boundElements": [],
      "updated": 1710149918859,
      "link": null,
      "locked": false,
      "fontSize": 13.749271386352316,
      "fontFamily": 2,
      "text": "-min-date {min_date}  --max-date {max_date} \\\n--min-length 28400 \\\n--query \"(country == 'Brazil') & \n              (division == '{state-name}') & \n              (pango_lineage == {target_lineages}) & \n              (host == 'Human') \" \\\n--subsample-max-sequences {max_genomes} \\\n--exclude-ambiguous-dates-by any \\\n--group-by pango_lineage year month \\",
      "textAlign": "left",
      "verticalAlign": "top",
      "containerId": null,
      "originalText": "-min-date {min_date}  --max-date {max_date} \\\n--min-length 28400 \\\n--query \"(country == 'Brazil') & \n              (division == '{state-name}') & \n              (pango_lineage == {target_lineages}) & \n              (host == 'Human') \" \\\n--subsample-max-sequences {max_genomes} \\\n--exclude-ambiguous-dates-by any \\\n--group-by pango_lineage year month \\",
      "lineHeight": 1.15
    },
    {
      "type": "text",
      "version": 474,
      "versionNonce": 910240726,
      "isDeleted": false,
      "id": "-g3pJr9sAVPXQ9WDgq7d9",
      "fillStyle": "hachure",
      "strokeWidth": 1,
      "strokeStyle": "solid",
      "roughness": 0,
      "opacity": 100,
      "angle": 0,
      "x": 564.2044065594549,
      "y": 971.2336785887952,
      "strokeColor": "#1e1e1e",
      "backgroundColor": "transparent",
      "width": 101.95631408691406,
      "height": 47.43498628291548,
      "seed": 1377986902,
      "groupIds": [],
      "frameId": null,
      "roundness": null,
      "boundElements": [],
      "updated": 1710151248875,
      "link": null,
      "locked": false,
      "fontSize": 13.749271386352316,
      "fontFamily": 2,
      "text": "Gamma = 3,085\nDelta = 2,916\nOmicron = 2,985",
      "textAlign": "left",
      "verticalAlign": "top",
      "containerId": null,
      "originalText": "Gamma = 3,085\nDelta = 2,916\nOmicron = 2,985",
      "lineHeight": 1.15
    },
    {
      "type": "text",
      "version": 617,
      "versionNonce": 996017802,
      "isDeleted": false,
      "id": "CTGW4zyFQ_TWWn-T9YL-Y",
      "fillStyle": "hachure",
      "strokeWidth": 1,
      "strokeStyle": "solid",
      "roughness": 0,
      "opacity": 100,
      "angle": 0,
      "x": 914.2036390616734,
      "y": 1178.8950611159657,
      "strokeColor": "#1e1e1e",
      "backgroundColor": "transparent",
      "width": 101.95631408691406,
      "height": 47.43498628291548,
      "seed": 1622978134,
      "groupIds": [],
      "frameId": null,
      "roundness": null,
      "boundElements": [],
      "updated": 1710151376228,
      "link": null,
      "locked": false,
      "fontSize": 13.749271386352316,
      "fontFamily": 2,
      "text": "Gamma = 4,561\nDelta = 4,364\nOmicron = 4,654",
      "textAlign": "left",
      "verticalAlign": "top",
      "containerId": null,
      "originalText": "Gamma = 4,561\nDelta = 4,364\nOmicron = 4,654",
      "lineHeight": 1.15
    }
  ],
  "appState": {
    "gridSize": null,
    "viewBackgroundColor": "#ffffff"
  },
  "files": {}
}
